# Supplementary material for: Adding function to the genome of African Salmonella Typhimurium ST313 strain D23580
Source: PLoS Biol. 2019 Jan 15;17(1):e3000059. doi: 10.1371/journal.pbio.3000059 (PMC6333337; doi:10.1371/journal.pbio.3000059)
Supplement: S2 Table — (XLSX) [file pbio.3000059.s002.xlsx]

## Sheet: Content S2 Table
S2 Table tabs	Contents
a. Complete D23580 annotation	Complete S. Typhimurium D23580 updated annotation with 4/74 orthologies.
b. New and reannotated D23580 genes	List of the S. Typhimurium 86 new coding genes, and the correction of the start or end locations of 13 coding genes.
c. List of sRNAs in D23580	List of the 287 sRNAs in S. Typhimurium D23580.
d. D23580-specific	List of 93 S. Typhimurium D23580-specific chromosomal genes, absent in 4/74.
e. 4/74-specific	List of 89 S. Typhimurium 4/74-specific chromosomal genes, absent in D23580.

## Sheet: a. Complete D23580 annotation
Systematic Name D23580	Common Name D23580	Gene_synonym D23580	strand D23580	start D23580	end D23580	gene length D23580	molecule D23580	Genome Element Type D23580	Note D23580	EC D23580	GenBank Accession No. D23580	Dbid D23580	Description in Genbank D23580	Systematic ID SL1344	Gene name SL1344	Gene_synonym SL1344	Strand SL1344	Location of Start ST4/74	Location of End ST4/74	Length (nt) in ST4/74	Type SL1344	Chromosome / Plasmid SL1344	Note SL1344	EMBL product SL1344	Genbank product SL1344	Genbank note SL1344	PubMed ID SL1344	LT2 orthologue	14028 orthologue	ST4-74 orthologue	UK-1 orthologue	Alternate SL1344 identifier
STMMW_00001	thrL		+	169	255	87	chromosome	CDS			CBG23019.1	GI:261245234	thr operon leader peptide															STM0001	STM14_0001	STM474_0001	STMUK_0001	SL0001
STMMW_00011	thrA		+	337	2799	2463	chromosome	CDS			CBG23020.1	GI:261245235	aspartokinase I/homoserine dehydrogenase I	SL1344_0002	thrA		+	337	2799	2463	CDS	chromosome		aspartokinase I/homoserine dehydrogenase I	bifunctional aspartokinase I/homoserine dehydrogenase I	multifunctional homotetrameric enzyme that catalyzes the phosphorylation of aspartate to form aspartyl-4-phosphate as well as conversion of aspartate semialdehyde to homoserine; functions in a number of amino acid biosynthetic pathways		STM0002	STM14_0002	STM474_0002	STMUK_0002	SL0002
STMMW_00021	thrB		+	2801	3730	930	chromosome	CDS		2.7.1.39	CBG23021.1	GI:261245236	HK	SL1344_0003	thrB		+	2801	3730	930	CDS	chromosome		Homoserine kinase		catalyzes the formation of O-phospho-L-homoserine from L-homoserine in threonine biosynthesis from asparate		STM0003	STM14_0003	STM474_0003	STMUK_0003	SL0003
STMMW_00031	thrC		+	3734	5020	1287	chromosome	CDS			CBG23022.1	GI:261245237	threonine synthase	SL1344_0004	thrC		+	3734	5020	1287	CDS	chromosome		threonine synthase		catalyzes the formation of L-threonine from O-phospho-L-homoserine		STM0004	STM14_0004	STM474_0004	STMUK_0004	SL0004
STMMW_00041	yaaA		-	5114	5887	774	chromosome	CDS			CBG23023.1	GI:261245238	conserved hypothetical protein	SL1344_0005	yaaA		-	5114	5887	774	CDS	chromosome		conserved hypothetical protein				STM0005	STM14_0005	STM474_0005	STMUK_0005	SL0005
STMMW_00051	yaaJ		-	5966	7396	1431	chromosome	CDS			CBG23024.1	GI:261245239	putative amino-acid transport protein	SL1344_0006	yaaJ		-	5966	7396	1431	CDS	chromosome		hypothetical amino-acid transport protein		similar to E. coli inner membrane transport protein (AAC73118.1); AGCS family		STM0006	STM14_0006	STM474_0006	STMUK_0006	SL0006
STMMW_00061	talB		+	7665	8618	954	chromosome	CDS			CBG23025.1	GI:261245240	transaldolase B	SL1344_0007	talB		+	7665	8618	954	CDS	chromosome		transaldolase B		Maintains the balance of metabolites in the pentose-phosphate pathway		STM0007	STM14_0007	STM474_0007	STMUK_0007	SL0007
STMMW_00071	mog	mogA	+	8729	9319	591	chromosome	CDS			CBG23026.1	GI:261245241	molybdopterin biosynthesis Mog protein	SL1344_0008	mog	mogA	+	8729	9319	591	CDS	chromosome		molybdopterin biosynthesis Mog protein	molybdenum cofactor biosynthesis protein MogA	forms a trimer; related to eukaryotic protein gephyrin; functions during molybdenum cofactor biosynthesis		STM0008	STM14_0008	STM474_0008	STMUK_0008	SL0008
STMMW_00081	yaaH		-	9376	9942	567	chromosome	CDS			CBG23027.1	GI:261245242	putative membrane protein	SL1344_0009	yaaH		-	9376	9942	567	CDS	chromosome		conserved hypothetical protein				STM0009	STM14_0009	STM474_0009	STMUK_0009	SL0009
STMMW_00091	htgA		-	10092	10805	714	chromosome	CDS			CBG23028.1	GI:261245243	conserved hypothetical protein	SL1344_0010	htgA		-	10092	10805	714	CDS	chromosome		conserved hypothetical protein		similar to E. coli oxidoreductase (AAC73122.1); regulator for sigma H promoters/sigma 32 promoters permitting growth at high temperature		STM0010	STM14_0010	STM474_0010	STMUK_0010	SL0010
STMMW_00101	yaaI		-	10841	11245	405	chromosome	CDS			CBG23029.1	GI:261245244	putative exported protein	SL1344_0011	yaaI		-	10841	11245	405	CDS	chromosome		conserved hypothetical protein				STM0011	STM14_0011	STM474_0011	STMUK_0011	SL0011
STMMW_00111	dnaK		+	11593	13509	1917	chromosome	CDS			CBG23030.1	GI:261245245	DnaK protein (heat shock protein 70)	SL1344_0012	dnaK		+	11593	13509	1917	CDS	chromosome		Chaperone protein dnaK	molecular chaperone DnaK	heat shock protein 70; assists in folding of nascent polypeptide chains; refolding of misfolded proteins; utilizes ATPase activity to help fold; co-chaperones are DnaJ and GrpE; multiple copies in some bacteria		STM0012	STM14_0013	STM474_0013	STMUK_0012	SL0012
STMMW_ncRNA_1	tpke11		+	13507	13591	85	chromosome	ncRNA	small RNA				non-coding RNA	SL1344_ncRNA_1	tpke11		+	13507	13591	85	ncRNA	chromosome	small RNA
STMMW_00121	dnaJ		+	13595	14734	1140	chromosome	CDS			CBG23031.1	GI:261245246	DNAJ protein	SL1344_0013	dnaJ		+	13595	14734	1140	CDS	chromosome		DnaJ protein	chaperone protein DnaJ	chaperone Hsp40; co-chaperone with DnaK; Participates actively in the response to hyperosmotic and heat shock by preventing the aggregation of stress-denatured proteins and by disaggregating proteins, also in an autonomous, dnaK-independent fashion		STM0013	STM14_0014	STM474_0014	STMUK_0013	SL0013
STMMW_ncRNA_2	STnc890		+	14720	14783	64	chromosome	ncRNA	small RNA				non-coding RNA	SL1344_ncRNA_2	STnc890		+	14720	14783	64	ncRNA	chromosome	small RNA
STMMW_00131			+	15014	15961	948	chromosome	CDS			CBG23032.1	GI:261245247	putative regulatory protein	SL1344_0014			+	15014	15961	948	CDS	chromosome		hypothetical regulatory protein		similar to E. coli transcriptional regulator LysR-type (AAC73704.1); LysR family		STM0014	STM14_0016	STM474_0015	STMUK_0014	SL0014
STMMW_00141			+	16088	16432	345	chromosome	CDS			CBG23033.1	GI:261245248	putative phage protein	SL1344_0015			+	16088	16432	345	CDS	chromosome		predicted bacteriophage protein				STM0015	STM14_0017	STM474_0016	STMUK_0015	SL0015
STMMW_ncRNA_3	STnc3200		-	16445	16493	49	chromosome	ncRNA	small RNA				non-coding RNA	SL1344_ncRNA_3	STnc3200		-	16445	16493	49	ncRNA	chromosome	small RNA
STMMW_00151			-	16493	17026	534	chromosome	CDS			CBG23034.1	GI:261245249	conserved hypothetical protein	SL1344_0016			-	16493	17026	534	CDS	chromosome		conserved hypothetical protein				STM0016	STM14_0018	STM474_0017	STMUK_0016	SL0016
STMMW_ncRNA_4	STnc3210		+	17025	17111	87	chromosome	ncRNA	small RNA				non-coding RNA	SL1344_ncRNA_4	STnc3210		+	17025	17111	87	ncRNA	chromosome	small RNA
STMMW_00161			-	17043	17486	444	chromosome	CDS			CBG23035.1	GI:261245250	putative membrane protein	SL1344_0017			-	17043	17486	444	CDS	chromosome		hypothetical membrane protein		similar to E. coli sensory transducer (AAC75886.1)		STM0017	STM14_0019	STM474_0018	STMUK_0017	SL0017
STMMW_00171	chiA		+	17867	19966	2100	chromosome	CDS			CBG23036.1	GI:261245251	putative chitinase	SL1344_0018	chiA		+	18083	19966	1884	CDS	chromosome		chitinase			21533114	STM0018	STM14_0022	STM474_0019	STMUK_0018	SL0018
STMMW_00181			+	20058	23054	2997	chromosome	CDS			CBG23037.1	GI:261245252	putative chitinase	SL1344_0019			+	20058	23054	2997	CDS	chromosome		hypothetical chitinase				STM0019	STM14_0023	STM474_0020	STMUK_0019	SL0019
STMMW_00191			+	23335	24039	705	chromosome	CDS			CBG23038.1	GI:261245253	conserved hypothetical protein	SL1344_0020			+	23335	24039	705	CDS	chromosome		conserved hypothetical protein				STM0020	STM14_0025	STM474_0021	STMUK_0020	SL0020
STMMW_00201	bcfA		+	24469	25011	543	chromosome	CDS			CBG23039.1	GI:261245254	fimbrial subunit	SL1344_0021	bcfA		+	24469	25011	543	CDS	chromosome		fimbrial subunit				STM0021	STM14_0028	STM474_0022	STMUK_0021	SL0021
STMMW_00211	bcfB		+	25112	25798	687	chromosome	CDS			CBG23040.1	GI:261245255	fimbrial chaperone	SL1344_0022	bcfB		+	25112	25798	687	CDS	chromosome		fimbrial chaperone				STM0022	STM14_0029	STM474_0023	STMUK_0022	SL0022
STMMW_00221	bcfC		+	25803	28424	2622	chromosome	CDS			CBG23041.1	GI:261245256	fimbrial usher protein	SL1344_0023	bcfC		+	25803	28424	2622	CDS	chromosome		fimbrial usher protein				STM0023	STM14_0030	STM474_0024	STMUK_0023	SL0023
STMMW_00231	bcfD		+	28425	29432	1008	chromosome	CDS			CBG23042.1	GI:261245257	fimbrial subunit	SL1344_0024	bcfD		+	28425	29432	1008	CDS	chromosome		fimbrial subunit				STM0024	STM14_0031	STM474_0025	STMUK_0024	SL0024
STMMW_00241	bcfE		+	29433	29978	546	chromosome	CDS			CBG23043.1	GI:261245258	fimbrial subunit	SL1344_0025	bcfE		+	29433	29978	546	CDS	chromosome		fimbrial subunit				STM0025	STM14_0032	STM474_0026	STMUK_0025	SL0025
STMMW_00251	bcfF		+	29994	30512	519	chromosome	CDS			CBG23044.1	GI:261245259	fimbrial subunit	SL1344_0026	bcfF		+	29994	30512	519	CDS	chromosome		fimbrial subunit				STM0026	STM14_0033	STM474_0027	STMUK_0026	SL0026
STMMW_00261	bcfG		+	30478	31209	732	chromosome	CDS			CBG23045.1	GI:261245260	fimbrial chaperone	SL1344_0027	bcfG		+	30505	31209	705	CDS	chromosome		fimbrial chaperone				STM0027	STM14_0034	STM474_0028	STMUK_0027	SL0027
STMMW_00271	bcfH		+	31274	32119	846	chromosome	CDS			CBG23046.1	GI:261245261	putative exported protein	SL1344_0028	bcfH		+	31274	32119	846	CDS	chromosome		hypothetical exported protein				STM0028	STM14_0035	STM474_0029	STMUK_0028	SL0028
STMMW_00281			+	32116	32445	330	chromosome	CDS			CBG23047.1	GI:261245262	putative membrane protein	SL1344_0029			+	32116	32445	330	CDS	chromosome		hypothetical membrane protein				-	STM14_0036	STM474_0030	STMUK_0029	SL0029
STMMW_00291			-	32545	32994	450	chromosome	CDS			CBG23048.1	GI:261245263	putative membrane protein	SL1344_0030			-	32545	32994	450	CDS	chromosome		hypothetical membrane protein	transcriptional regulator			STM0029	STM14_0037	STM474_0031	STMUK_0030	SL0030
STMMW_00301			+	33364	34368	1005	chromosome	CDS			CBG23049.1	GI:261245264	putative transcriptional regulator (LysR family)	SL1344_0031			+	33364	34368	1005	CDS	chromosome		hypothetical transcriptional regulator (lysR family)		similar to LeuO (gi|6650098); LysR family		STM0030	STM14_0038	STM474_0033	STMUK_0031	SL0031
STMMW_00311			-	34376	34816	441	chromosome	CDS			CBG23050.1	GI:261245265	putative transcriptional regulator	SL1344_0032			-	34376	34816	441	CDS	chromosome		hypothetical membrane protein	transcriptional regulator			STM0031	STM14_0039	STM474_0034	STMUK_0032	SL0032
STMMW_00331			+	35339	37057	1719	chromosome	CDS			CBG23051.1	GI:261245266	possible sulfatase	SL1344_0033			+	35339	37057	1719	CDS	chromosome		possible sulfatase				STM0032	STM14_0041	STM474_0035	STMUK_0033	SL0033
STMMW_00341			-	37103	38674	1572	chromosome	CDS			CBG23052.1	GI:261245267	putative secreted 5'-nucleotidase	SL1344_0034			-	37103	38674	1572	CDS	chromosome		hypothetical secreted 5'-nucleotidase				STM0033	STM14_0042	STM474_0036	STMUK_0034	SL0034
STMMW_00351			-	38773	39534	762	chromosome	CDS			CBG23053.1	GI:261245268	putative exported protein	SL1344_0035			-	38773	39534	762	CDS	chromosome		hypothetical exported protein	outer membrane/exported protein	similar to E. coli sugar hydrolase (AAC75461.1)		STM0034	STM14_0043	STM474_0037	STMUK_0035	SL0035
STMMW_00361			+	40131	41624	1494	chromosome	CDS			CBG23054.1	GI:261245269	putative secreted sulfatase	SL1344_0036			+	40131	41624	1494	CDS	chromosome		hypothetical secreted sulfatase		similar to E. coli sulfatase (AAC76701.1)		STM0035	STM14_0044	STM474_0038	STMUK_0036	SL0036
STMMW_ncRNA_5	STnc1010	STnc900	+	41629	41708	80	chromosome	ncRNA	small RNA				non-coding RNA	SL1344_ncRNA_5	STnc1010	STnc900	+	41629	41708	80	ncRNA	chromosome	small RNA
STMMW_00371			+	41723	42913	1191	chromosome	CDS			CBG23055.1	GI:261245270	possible sulfatase regulatory protein	SL1344_0037			+	41723	42913	1191	CDS	chromosome		possible sulfatase regulatory protein		similar to E. coli arylsulfatase regulator (AAC76803.1)		STM0036	STM14_0045	STM474_0039	STMUK_0037	SL0037
STMMW_00381			+	42932	44185	1254	chromosome	CDS			CBG23056.1	GI:261245271	conserved hypothetical protein	SL1344_0038			+	42932	44185	1254	CDS	chromosome		conserved hypothetical protein				STM0037	STM14_0046	STM474_0040	STMUK_0038	SL0038
STMMW_00391			+	44312	46027	1716	chromosome	CDS			CBG23057.1	GI:261245272	possible sulfatase	SL1344_0039			+	44312	46027	1716	CDS	chromosome		possible sulfatase				STM0038	STM14_0047	STM474_0041	STMUK_0039	SL0039
STMMW_00401	nhaA		+	46190	47356	1167	chromosome	CDS			CBG23058.1	GI:261245273	Na(+)/H(+) antiporter 1	SL1344_0040	nhaA		+	46190	47356	1167	CDS	chromosome		Na(+)/H(+) antiporter 1	pH-dependent sodium/proton antiporter	exports sodium by using the electrochemical proton gradient to allow protons into the cell; functions in adaptation to high salinity and alkaline pH; activity increases at higher pH; downregulated at acidic pH		STM0039	STM14_0048	STM474_0042	STMUK_0040	SL0040
STMMW_00411	nhaR		+	47418	48317	900	chromosome	CDS			CBG23059.1	GI:261245274	transcriptional activator protein NhaR	SL1344_0041	nhaR		+	47418	48317	900	CDS	chromosome		transcriptional activator protein NhaR	transcriptional activator NhaR	Na+/H+ antiporter regulatory protein; activates the genes nhaA and osmC		STM0040	STM14_0049	STM474_0043	STMUK_0041	SL0041
STMMW_00421			-	48372	50411	2040	chromosome	CDS			CBG23060.1	GI:261245275	putative glycosyl hydrolase	SL1344_0042			-	48372	50411	2040	CDS	chromosome		hypothetical glycosyl hydrolase				STM0041	STM14_0050	STM474_0044	STMUK_0042	SL0042
STMMW_00431			-	50451	51824	1374	chromosome	CDS			CBG23061.1	GI:261245276	putative transport protein	SL1344_0043			-	50451	51824	1374	CDS	chromosome		hypothetical transport protein		similar to E. coli permease (AAC76681.1)		STM0042	STM14_0051	STM474_0045	STMUK_0043	SL0043
STMMW_00441	rpsT		-	52280	52543	264	chromosome	CDS			CBG23062.1	GI:261245277	30S ribosomal protein S20	SL1344_0044	rpsT		-	52280	52543	264	CDS	chromosome		30S ribosomal protein S20		binds directly to the 16S rRNA and is involved in post-translational inhibition of arginine and ornithine decarboxylase		STM0043	STM14_0052	STM474_0046	STMUK_0044	SL0044
STMMW_00451	yaaY		+	52649	52864	216	chromosome	CDS			CBG23063.1	GI:261245278	conserved hypothetical protein	SL1344_0045	yaaY		+	52649	52864	216	CDS	chromosome		conserved hypothetical protein				STM0044	STM14_0053	STM474_0047	STMUK_0045	SL0045
STMMW_00461	ribF		+	52872	53810	939	chromosome	CDS		2.7.7.2	CBG23064.1	GI:261245279	riboflavin biosynthesis protein RibF	SL1344_0046	ribF		+	52872	53810	939	CDS	chromosome		riboflavin biosynthesis protein RibF	bifunctional riboflavin kinase/FMN adenylyltransferase	catalyzes the formation of FMN from riboflavin and the formation of FAD from FMN; in Bacillus the ribC gene has both flavokinase and FAD synthetase activities		STM0045	STM14_0054	STM474_0048	STMUK_0046	SL0046
STMMW_00471	ileS		+	53855	56689	2835	chromosome	CDS			CBG23065.1	GI:261245280	isoleucyl-tRNA synthetase	SL1344_0047	ileS		+	53855	56689	2835	CDS	chromosome		isoleucyl-tRNA synthetase		IleRS; catalyzes the formation of isoleucyl-tRNA(Ile) from isoleucine and tRNA(Ile); since isoleucine and other amino acids such as valine are similar, there are additional editing function in this enzyme; one is involved in hydrolysis of activated valine-AMP and the other is involved in deacylation of mischarged Val-tRNA(Ile); there are two active sites, one for aminoacylation and one for editin…		STM0046	STM14_0055	STM474_0049	STMUK_0047	SL0047
STMMW_00481	lspA		+	56689	57189	501	chromosome	CDS			CBG23066.1	GI:261245281	lipoprotein signal peptidase	SL1344_0048	lspA		+	56689	57189	501	CDS	chromosome		lipoprotein signal peptidase		lipoprotein signal peptidase; integral membrane protein that removes signal peptides from prolipoproteins during lipoprotein biosynthesis		STM0047	STM14_0056	STM474_0050	STMUK_0048	SL0048
STMMW_00491	fkpB	slpA	+	57344	57793	450	chromosome	CDS			CBG23067.1	GI:261245282	probable FkbB-type 16 kD peptidyl-prolyl cis-trans isomerase	SL1344_0049	fkpB	slpA	+	57344	57793	450	CDS	chromosome		probable FkbB-type 16 kD peptidyl-prolyl cis-trans isomerase		similar to E. coli FKBX-type 16KD peptidyl-prolyl cis-trans isomerase; rotamase (AAC73139.1)		STM0048	STM14_0058	STM474_0051	STMUK_0049	SL0049
STMMW_00501	ispH	lytB	+	57796	58746	951	chromosome	CDS			CBG23068.1	GI:261245283	LytB protein	SL1344_0050	ispH	lytB	+	57796	58746	951	CDS	chromosome		LytB protein	4-hydroxy-3-methylbut-2-enyl diphosphate reductase	catalyzes the conversion of 1-hydroxy-2-methyl-2-(E)-butenyl 4-diphosphate into isopentenyl diphosphate (IPP) and dimethylallyl diphosphate (DMAPP); functions in the nonmevalonate isoprenoid biosynthesis pathway		STM0049	STM14_0059	STM474_0052	STMUK_0050	SL0050
STMMW_00511			+	58946	60148	1203	chromosome	CDS			CBG23069.1	GI:261245284	conserved hypothetical protein	SL1344_0051			+	58946	60148	1203	CDS	chromosome		conserved hypothetical protein				STM0050	STM14_0060	STM474_0053	STMUK_0051	SL0051
STMMW_00521	rihC	yaaF	+	60164	61084	921	chromosome	CDS			CBG23070.1	GI:261245285	putative nucleoside hydrolase (IUNH family)	SL1344_0052	rihC	yaaF	+	60164	61084	921	CDS	chromosome		hypothetical nucleoside hydrolase (IUNH family)	ribonucleoside hydrolase RihC	catalyzes the hydrolysis of both purine and pyrimidine ribonucleosides		STM0051	STM14_0061	STM474_0054	STMUK_0052	SL0052
STMMW_00531	citB2	dpiA2	-	61106	61792	687	chromosome	CDS			CBG23071.1	GI:261245286	transcriptional regulatory protein citb	SL1344_0053	citB2	dpiA2	-	61106	61792	687	CDS	chromosome		transcriptional regulatory protein		similar to E. coli sequence similarity to Shigella regulator (AAC73721.1); sensor for citrate		STM0052	STM14_0062	STM474_0055	STMUK_0053	SL0053
STMMW_00541	citA2	dpiB2	-	61794	63413	1620	chromosome	CDS		2.7.3.-	CBG23072.1	GI:261245287	sensor kinase cita	SL1344_0054	citA2	dpiB2	-	61794	63413	1620	CDS	chromosome		two-component sensor kinase	transcriptional regulator	similar to E. coli sensor-type protein (AAC73720.1); histidine kinase for citrate		STM0053	STM14_0063	STM474_0056	STMUK_0054	SL0054
STMMW_ncRNA_6	STnc3220		+	61807	62034	228	chromosome	ncRNA	small RNA				non-coding RNA	SL1344_ncRNA_6	STnc3220		+	61807	62034	228	ncRNA	chromosome	small RNA
STMMW_00551			-	63548	64849	1302	chromosome	CDS		4.1.1.3	CBG23073.1	GI:261245288	oxaloacetate decarboxylase beta chain (ec 4.1.1.3)	SL1344_0055			-	63548	64849	1302	CDS	chromosome		oxaloacetate decarboxylase beta chain (ec 4.1.1.3)	oxalacetate decarboxylase subunit beta	oxaloacetate decarboxylase beta chain (SW:DCOB_SALTY)		STM0054	STM14_0064	STM474_0057	STMUK_0055	SL0055
STMMW_00561			-	64862	66637	1776	chromosome	CDS		4.1.1.3	CBG23074.1	GI:261245289	oxaloacetate decarboxylase alpha chain	SL1344_0056			-	64862	66637	1776	CDS	chromosome		oxaloacetate decarboxylase alpha chain		catalyzes the formation of pyruvate from oxaloacetate		STM0055	STM14_0065	STM474_0058	STMUK_0056	SL0056
STMMW_00571	oadG		-	66654	66893	240	chromosome	CDS		4.1.1.3	CBG23075.1	GI:261245290	oxaloacetate decarboxylase gamma chain 1	SL1344_0057	oadG		-	66654	66893	240	CDS	chromosome		oxaloacetate decarboxylase gamma chain	oxaloacetate decarboxylase subunit gamma	catalyzes the decarboxylation of oxaloacetate to form pyruvate and carbon dioxide		STM0056	STM14_0066	STM474_0059	STMUK_0057	SL0057
STMMW_ncRNA_8	STnc4160		-	66912	67051	140	chromosome	ncRNA	small RNA				non-coding RNA	SL1344_ncRNA_7	STnc4160		-	66912	67051	140	ncRNA	chromosome	small RNA
STMMW_ncRNA_7	STnc3090		+	66916	67048	133	chromosome	ncRNA	small RNA				non-coding RNA	SL1344_ncRNA_8	STnc3090		+	66916	67048	133	ncRNA	chromosome	small RNA
STMMW_00581			-	67052	68392	1341	chromosome	CDS			CBG23076.1	GI:261245291	citrate-sodium symporter	SL1344_0058			-	67052	68392	1341	CDS	chromosome		citrate-sodium symporter				STM0057	STM14_0067	STM474_0060	STMUK_0058	SL0058
STMMW_00591	citC2		+	68637	69680	1044	chromosome	CDS			CBG23077.1	GI:261245292	[citrate (PRO-3S)-lyase] ligase	SL1344_0059	citC2		+	68637	69683	1047	CDS	chromosome		[citrate (PRO-3S)-lyase] ligase		similar to E. coli citrate lyase synthetase; citrate (pro-3S)-lyase ligase (AAC73719.1)		STM0058	STM14_0069	STM474_0061	STMUK_0059	SL0059
STMMW_00601	citD2		+	69710	70003	294	chromosome	CDS			CBG23078.1	GI:261245293	citrate lyase acyl carrier protein	SL1344_0060	citD2		+	69713	70006	294	CDS	chromosome		citrate lyase acyl carrier protein	citrate lyase subunit gamma	acyl carrier protein; with CitE and CitF catalyzes the formation of oxaloacetate from citrate		STM0059	STM14_0070	STM474_0062	STMUK_0060	SL0060
STMMW_00611	citE2		+	70000	70869	870	chromosome	CDS		4.1.3.6	CBG23079.1	GI:261245294	citrate lyase beta chain	SL1344_0061	citE2		+	70003	70872	870	CDS	chromosome		citrate lyase beta chain	citrate lyase subunit beta	similar to E. coli citrate lyase beta chain; acyl lyase subunit (AAC73717.1)		STM0060	STM14_0071	STM474_0063	STMUK_0061	SL0061
STMMW_00621	citF2		+	70880	72400	1521	chromosome	CDS		4.1.3.6	CBG23080.1	GI:261245295	citrate lyase alpha chain	SL1344_0062	citF2		+	70883	72403	1521	CDS	chromosome		citrate lyase alpha chain	citrate lyase alpha chain/citrate-ACP transferase			STM0061	STM14_0072	STM474_0064	STMUK_0062	SL0062
STMMW_00631	citX2		+	72400	72951	552	chromosome	CDS			CBG23081.1	GI:261245296	citx protein	SL1344_0063	citX2		+	72403	72954	552	CDS	chromosome		apo-citrate lyase phosphoribosyl-dephospho-CoA transferase	hypothetical protein			STM0062	STM14_0073	STM474_0065	STMUK_0063	SL0063
STMMW_00641	citG2		+	72929	73837	909	chromosome	CDS			CBG23082.1	GI:261245297	citg protein	SL1344_0064	citG2		+	72947	73840	894	CDS	chromosome		triphosphoribosyl-dephospho-CoA synthase		modifier of citrate lyase protein		STM0063	STM14_0074	STM474_0066	STMUK_0064	SL0064
STMMW_00651	dapB		+	74017	74838	822	chromosome	CDS			CBG23083.1	GI:261245298	dihydrodipicolinate reductase	SL1344_0065	dapB		+	74020	74841	822	CDS	chromosome		dihydrodipicolinate reductase		catalyzes the reduction of 2,3-dihydrodipicolinate to 2,3,4,5-tetrahydrodipicolinate in lysine and diaminopimelate biosynthesis		STM0064	STM14_0075	STM474_0067	STMUK_0065	SL0065
STMMW_ncRNA_9	DapZ	STnc820; STnc1020	+	74844	74921	78	chromosome	ncRNA	small RNA				non-coding RNA	SL1344_ncRNA_9	DapZ	STnc820; STnc1020	+	74847	74924	78	ncRNA	chromosome	small RNA
STMMW_ncRNA_10	STnc3230		-	74891	75012	122	chromosome	ncRNA	small RNA				non-coding RNA	SL1344_ncRNA_10	STnc3230		-	74894	75015	122	ncRNA	chromosome	small RNA
STMMW_00661			+	75088	75436	349	chromosome	CDS				PSEUDO:CBG23084.1	putative viral protein (pseudogene)
STMMW_00681	carA		+	75881	77029	1149	chromosome	CDS			CBG23085.1	GI:261245299	carbamoyl-phosphate synthase small chain	SL1344_0067	carA		+	75883	77031	1149	CDS	chromosome		carbamoyl-phosphate synthase small chain	carbamoyl phosphate synthase small subunit	catalyzes production of carbamoyl phosphate from bicarbonate and glutamine in pyrimidine and arginine biosynthesis pathways; forms an octamer composed of four CarAB dimers		STM0066	STM14_0077	STM474_0069	STMUK_0067	SL0067
STMMW_00691	carB		+	77048	80275	3228	chromosome	CDS			CBG23086.1	GI:261245300	carbamoyl-phosphate synthase large chain	SL1344_0068	carB		+	77050	80277	3228	CDS	chromosome		carbamoyl-phosphate synthase large chain	carbamoyl phosphate synthase large subunit	four CarB-CarA dimers form the carbamoyl phosphate synthetase holoenzyme that catalyzes the production of carbamoyl phosphate; CarB is responsible for the amidotransferase activity		STM0067	STM14_0078	STM474_0070	STMUK_0068	SL0068
STMMW_00701	caiF		+	80549	80944	396	chromosome	CDS			CBG23087.1	GI:261245301	transcriptional activator CaiF	SL1344_0069	caiF		+	80551	80946	396	CDS	chromosome		transcriptional activator CaiF	DNA-binding transcriptional activator CaiF	regulator of carnitine metabolism; induces the caiTABCDE and fixABCX operons		STM0068	STM14_0081	STM474_0071	STMUK_0069	SL0069
STMMW_00711	caiE		-	81021	81617	597	chromosome	CDS			CBG23088.1	GI:261245302	carnitine operon protein CaiE	SL1344_0070	caiE		-	81023	81619	597	CDS	chromosome		carnitine operon protein CaiE		involved in the synthesis of a cofactor required for carnitine dehydratase and carnitine racemase activities		STM0069	STM14_0082	STM474_0072	STMUK_0070	SL0070
STMMW_00721	caiD		-	81726	82511	786	chromosome	CDS			CBG23089.1	GI:261245303	carnitine racemase	SL1344_0071	caiD		-	81728	82513	786	CDS	chromosome		carnitine racemase	carnitinyl-CoA dehydratase	catalyzes the dehydration of L-carnitinyl-CoA to crotonobetainyl-CoA		STM0070	STM14_0083	STM474_0073	STMUK_0071	SL0071
STMMW_00731	caiC		-	82565	84118	1554	chromosome	CDS			CBG23090.1	GI:261245304	probable crotonobetaine/carnitine-CoA ligase	SL1344_0072	caiC		-	82567	84120	1554	CDS	chromosome		probable crotonobetaine/carnitine-CoA ligase				STM0071	STM14_0084	STM474_0074	STMUK_0072	SL0072
STMMW_00741	caiB		-	84181	85398	1218	chromosome	CDS			CBG23091.1	GI:261245305	L-carnitine dehydratase															STM0072	STM14_0085	-	STMUK_0073	-
STMMW_00751	caiA		-	85510	86652	1143	chromosome	CDS			CBG23092.1	GI:261245306	probable carnitine operon oxidoreductase CaiA	SL1344_0074	caiA		-	85512	86654	1143	CDS	chromosome		probable carnitine operon oxidoreductase CaiA	crotonobetainyl-CoA dehydrogenase	catalyzes the reduction of crotonobetainyl-CoA to gamma-butyrobetainyl-CoA		STM0073	STM14_0087	STM474_0076	STMUK_0074	SL0074
STMMW_00761	caiT		-	86687	88204	1518	chromosome	CDS			CBG23093.1	GI:261245307	probable carnitine transporter	SL1344_0075	caiT		-	86689	88206	1518	CDS	chromosome		probable carnitine transporter	L-carnitine/gamma-butyrobetaine antiporter	catalyzes the exchange of L-carnitine for gamma-butyrobetaine in carnitine metabolism		STM0074	STM14_0088	STM474_0077	STMUK_0075	SL0075
STMMW_00771	fixA		+	88685	89455	771	chromosome	CDS			CBG23094.1	GI:261245308	FixA protein	SL1344_0076	fixA		+	88687	89457	771	CDS	chromosome		probable flavoprotein subunit	electron transfer flavoprotein FixA	required for anaerobic carnitine reduction, may act to transfer electrons to crotonobetaine reductase		STM0075	STM14_0090	STM474_0079	STMUK_0076	SL0076
STMMW_00781	fixB		+	89471	90412	942	chromosome	CDS			CBG23095.1	GI:261245309	FixB protein	SL1344_0077	fixB		+	89473	90414	942	CDS	chromosome		probable flavoprotein subunit	electron transfer flavoprotein FixB	involved in electron transfer during carnitine metabolism		STM0076	STM14_0091	STM474_0080	STMUK_0077	SL0077
STMMW_00791	fixC		+	90462	91748	1287	chromosome	CDS			CBG23096.1	GI:261245310	FixC protein	SL1344_0078	fixC		+	90464	91750	1287	CDS	chromosome		probable flavoprotein subunit	oxidoreductase FixC	FAD/NAD(P)-binding domain; possibly part of an electron transfer system required for anaerobic carnitine reduction		STM0077	STM14_0092	STM474_0081	STMUK_0078	SL0078
STMMW_00801	fixX		+	91745	92032	288	chromosome	CDS			CBG23097.1	GI:261245311	ferredoxin like protein FixX	SL1344_0079	fixX		+	91747	92034	288	CDS	chromosome		ferredoxin like protein FixX		similar to E. coli ferredoxin (AAC73155.1); carnitine metabolism		STM0078	STM14_0093	STM474_0082	STMUK_0079	SL0079
STMMW_00811	yaaU		+	92095	93519	1425	chromosome	CDS			CBG23098.1	GI:261245312	putative metabolite transport protein	SL1344_0080	yaaU		+	92181	93521	1341	CDS	chromosome		hypothetical metabolite transport protein	transporter	similar to E. coli transport protein (AAC73156.1); MFS family		STM0079	STM14_0094	STM474_0084	STMUK_0080	SL0080
STMMW_00821			+	93575	93838	264	chromosome	CDS			CBG23099.1	GI:261245313	putative lipoprotein	SL1344_0081			+	93610	93840	231	CDS	chromosome		hypothetical lipoprotein				STM0080	STM14_0095	STM474_0085	STMUK_0081	SL0081
STMMW_00841			+	94132	94548	417	chromosome	CDS			CBG23100.1	GI:261245314	probable secreted protein	SL1344_0082			+	94134	94550	417	CDS	chromosome		probable secreted protein	hypothetical protein			STM0081	STM14_0096	STM474_0086	STMUK_0082	SL0082
STMMW_ncRNA_11	InvS	STnc470, STnc910	-	94651	94739	89	chromosome	ncRNA	small RNA				non-coding RNA	SL1344_ncRNA_11	InvS	STnc470, STnc910	-	94653	94741	89	ncRNA	chromosome	small RNA
STMMW_00851			-	94772	95062	291	chromosome	CDS			CBG23101.1	GI:261245315	probable secreted protein	SL1344_0083			-	94774	95064	291	CDS	chromosome		probable secreted protein	hypothetical protein			STM0082	STM14_0098	STM474_0087	STMUK_0083	SL0083
STMMW_ncRNA_12	STnc4170		+	95100	95186	87	chromosome	ncRNA	small RNA				non-coding RNA	SL1344_ncRNA_12	STnc4170		+	95102	95188	87	ncRNA	chromosome	small RNA
STMMW_00861			-	95132	95224	93	chromosome	CDS																				-	-	-	-	SL0083A
STMMW_00871			+	95272	95466	195	chromosome	CDS			CBG23103.1	GI:261245316	putative inner membrane protein															STM0083	STM14_0099	-	STMUK_0084	-
STMMW_00881			+	95960	97849	1890	chromosome	CDS			CBG23104.1	GI:261245317	putative sulfatase	SL1344_0084			+	95962	97851	1890	CDS	chromosome		hypothetical sulfatase		similar to E. coli sulfatase (AAC76701.1)		STM0084	STM14_0100	STM474_0088	STMUK_0085	SL0084
STMMW_00891			-	98054	98119	66	chromosome	CDS																				-	-	-	-	SL0085
STMMW_00901	yabF		+	98256	98786	531	chromosome	CDS			CBG23106.1	GI:261245318	putative NAD(P)H oxidoreductase	SL1344_0086	yabF		+	98258	98788	531	CDS	chromosome		hypothetical NAD(P)H oxidoreductase	glutathione-regulated potassium-efflux system ancillary protein KefF	Required for full activity of KefC, a potassium-proton antiporter		STM0085	STM14_0103	STM474_0089	STMUK_0086	SL0086
STMMW_00911	kefC		+	98779	100641	1863	chromosome	CDS			CBG23107.1	GI:261245319	glutathione-regulated potassium-efflux system protein KefC	SL1344_0087	kefC		+	98781	100643	1863	CDS	chromosome		glutathione-regulated potassium-efflux system protein KefC		transport system that facilitates potassium-efflux		STM0086	STM14_0104	STM474_0090	STMUK_0087	SL0087
STMMW_00921	folA		+	100840	101319	480	chromosome	CDS			CBG23108.1	GI:261245320	dihydrofolate reductase type I	SL1344_0088	folA		+	100842	101321	480	CDS	chromosome		dihydrofolate reductase type I		catalyzes the reduction of dihydrofolate to tetrahydrofolate		STM0087	STM14_0106	STM474_0091	STMUK_0088	SL0088
STMMW_ncRNA_13	STnc3240		-	101320	101481	162	chromosome	ncRNA	small RNA				non-coding RNA	SL1344_ncRNA_13	STnc3240		-	101322	101483	162	ncRNA	chromosome	small RNA
STMMW_00931	apaH		-	101425	102273	849	chromosome	CDS			CBG23109.1	GI:261245321	bis(5'-nucleosyl)-tetraphosphatase	SL1344_0089	apaH		-	101427	102275	849	CDS	chromosome		bis(5'-nucleosyl)-tetraphosphatase		hydrolyzes P(1),P(4)-bis(5'-adenosyl) tetraphosphate to form 2 ADP		STM0088	STM14_0107	STM474_0092	STMUK_0089	SL0089
STMMW_00941	apaG		-	102284	102661	378	chromosome	CDS			CBG23110.1	GI:261245322	CorD protein	SL1344_0090	apaG		-	102286	102663	378	CDS	chromosome		CorD protein	ApaG protein	protein associated with Co2+ and Mg2+ efflux		STM0089	STM14_0108	STM474_0093	STMUK_0090	SL0090
STMMW_00951	ksgA		-	102664	103485	822	chromosome	CDS			CBG23111.1	GI:261245323	dimethyladenosine transferase	SL1344_0091	ksgA		-	102666	103487	822	CDS	chromosome		dimethyladenosine transferase		catalyzes the transfer of a total of four methyl groups from S-adenosyl-l-methionine (S-AdoMet) to two adjacent adenosine bases A1518 and A1519 in 16S rRNA; mutations in ksgA causes resistance to the translation initiation inhibitor kasugamycin		STM0090	STM14_0109	STM474_0094	STMUK_0091	SL0091
STMMW_00961	pdxAa		-	103482	104471	990	chromosome	CDS			CBG23112.1	GI:261245324	pyridoxal phosphate biosynthetic protein PdxA	SL1344_0092	pdxAa		-	103484	104473	990	CDS	chromosome		pyridoxal phosphate biosynthetic protein PdxA	4-hydroxythreonine-4-phosphate dehydrogenase	catalyzes oxidation of 4-(phosphohydroxy)-L-threonine into 2-amino-3-oxo-4-(phosphohydroxy)butyric acid which decarboxylates to form 1-amino-3-(phosphohydroxy)propan-2-one (3-amino-2-oxopropyl phosphate)		STM0091	STM14_0110	STM474_0095	STMUK_0092	SL0092
STMMW_00971	surA		-	104471	105757	1287	chromosome	CDS			CBG23113.1	GI:261245325	survival protein SurA precursor	SL1344_0093	surA		-	104473	105759	1287	CDS	chromosome		survival protein SurA precursor	peptidyl-prolyl cis-trans isomerase SurA	Chaperone involved in the folding of extracytoplasmic proteins, especially OmpA, OmpF and LamB		STM0092	STM14_0111	STM474_0096	STMUK_0093	SL0093
STMMW_00981	imp		-	105811	108171	2361	chromosome	CDS			CBG23114.1	GI:261245326	organic solvent tolerance protein precursor	SL1344_0094	imp		-	105813	108173	2361	CDS	chromosome		organic solvent tolerance protein precursor		determines N-hexane tolerance and is involved in outer membrane permeability		STM0093	STM14_0112	STM474_0097	STMUK_0094	SL0094
STMMW_00991	djlA		+	108425	109237	813	chromosome	CDS			CBG23115.1	GI:261245327	DNAj-like protein	SL1344_0095	djlA		+	108427	109239	813	CDS	chromosome		DnaJ-like protein	Dna-J like membrane chaperone protein	functions as a co-chaperone with DnaK; involved in regulation of colanic acid capsule; inner membrane protein; dimerized via transmembrane domain; J-like domain is cytoplasmic and can functionally substitute for DnaJ; stimulates synthesis of colanic acid mucoid capsule through the RcsB/C signal transduction system		STM0094	STM14_0114	STM474_0098	STMUK_0095	SL0095
STMMW_ncRNA_14	STnc4180		-	109241	109320	80	chromosome	ncRNA	small RNA				non-coding RNA	SL1344_ncRNA_14	STnc4180		-	109243	109322	80	ncRNA	chromosome	small RNA
STMMW_01001	rluA		-	109332	109991	660	chromosome	CDS		4.2.1.70	CBG23116.1	GI:261245328	ribosomal large subunit pseudouridine synthase A	SL1344_0096	rluA		-	109334	109993	660	CDS	chromosome		ribosomal large subunit pseudouridine synthase A	23S rRNA/tRNA pseudouridine synthase A	catalyzes the synthesis of pseudouridine from uracil-746 in 23S ribosomal RNA and from uracil-32 in the anticodon stem and loop of transfer RNAs		STM0095	STM14_0115	STM474_0099	STMUK_0096	SL0096
STMMW_01011	hepA		-	110003	112909	2907	chromosome	CDS			CBG23117.1	GI:261245329	probable ATP-dependent helicase HepA	SL1344_0097	hepA		-	110005	112911	2907	CDS	chromosome		probable ATP-dependent helicase HepA		transcription regulator that activates transcription by stimulating RNA polymerase (RNAP) recycling in case of stress conditions such as supercoiled DNA or high salt concentrations. Probably acts by releasing the RNAP, when it is trapped or immobilized on tightly supercoiled DNA		STM0096	STM14_0116	STM474_0100	STMUK_0097	SL0097
STMMW_01021	polB		-	113083	115434	2352	chromosome	CDS			CBG23118.1	GI:261245330	DNA polymerase II	SL1344_0098	polB		-	113085	115436	2352	CDS	chromosome		DNA polymerase II		Has polymerase, DNA-binding and 3'-5' exonuclease activities. In Aeropyrum pernix this protein is sensitive to aphidicolin and stable at 95#C		STM0097	STM14_0117	STM474_0101	STMUK_0098	SL0098
STMMW_01031			-	115478	116098	621	chromosome	CDS			CBG23119.1	GI:261245331	probable secreted protein	SL1344_0099			-	115480	116100	621	CDS	chromosome		probable secreted protein	hypothetical protein			STM0098	STM14_0118	STM474_0102	STMUK_0099	SL0099
STMMW_01041			-	116193	116252	60	chromosome	CDS					-															-	STM14_2074	-	-	SL0099A
STMMW_01051			+	116300	116602	303	chromosome	CDS			CBG23121.1	GI:261245332	putative inner membrane protein															STM0099	-	-	STMUK_0100	-
STMMW_01061			+	116817	117236	420	chromosome	CDS			CBG23122.1	GI:261245333	hypothetical protein	SL1344_0100			+	116819	117238	420	CDS	chromosome		hypothetical protein				STM0100	STM14_0119	STM474_0103	STMUK_0101	SL0100
STMMW_01071	araD		-	117242	117937	696	chromosome	CDS			CBG23123.1	GI:261245334	L-ribulose-5-phosphate 4-epimerase	SL1344_0101	araD		-	117244	117939	696	CDS	chromosome		L-ribulose-5-phosphate 4-epimerase		catalyzes the isomerization of L-ribulose 5-phosphate to D-xylulose 5-phosphate in the anaerobic catabolism of L-ascorbate; links the arabinose metabolic pathway to the pentose phosphate pathway and allows the bacteria to use arabinose as an energy source		STM0101	STM14_0120	STM474_0104	STMUK_0102	SL0101
STMMW_01081	araA		-	118078	119580	1503	chromosome	CDS		5.3.1.4	CBG23124.1	GI:261245335	L-arabinose isomerase	SL1344_0102	araA		-	118080	119582	1503	CDS	chromosome		L-arabinose isomerase		catalyzes the formation of L-ribulose from L-arabinose in L-arabinose catabolism		STM0102	STM14_0121	STM474_0105	STMUK_0103	SL0102
STMMW_01091	araB		-	119591	121300	1710	chromosome	CDS		2.7.1.16	CBG23125.1	GI:261245336	L-ribulokinase	SL1344_0103	araB		-	119593	121302	1710	CDS	chromosome		Ribulokinase		catalyzes the phosphorylation of ribulose to ribulose 5-phosphate		STM0103	STM14_0122	STM474_0106	STMUK_0104	SL0103
STMMW_01101	araC		+	121641	122486	846	chromosome	CDS			CBG23126.1	GI:261245337	arabinose operon regulatory protein	SL1344_0104	araC		+	121643	122488	846	CDS	chromosome		arabinose operon regulatory protein	DNA-binding transcriptional regulator AraC	positive and negative regulator; regulates the araBAD and araFGH operons and other genes involved in the transport and catabolism of L-arabinose		STM0104	STM14_0123	STM474_0107	STMUK_0105	SL0104
STMMW_01111	yabI		+	122605	123372	768	chromosome	CDS			CBG23127.1	GI:261245338	DedA family integral membrane protein	SL1344_0105	yabI		+	122607	123374	768	CDS	chromosome		DedA family integral membrane protein	hypothetical protein	DedA family		STM0105	STM14_0124	STM474_0108	STMUK_0106	SL0105
STMMW_01121	thiQ	yabJ	-	123411	124118	708	chromosome	CDS			CBG23128.1	GI:261245339	hypothetical ABC transporter	SL1344_0106	thiQ	yabJ	-	123413	124120	708	CDS	chromosome		hypothetical ABC transporter	thiamine transporter ATP-binding subunit	with TbpA and ThiP is part of the thiamine and TPP transport system		STM0106	STM14_0125	STM474_0109	STMUK_0107	SL0106
STMMW_01131	thiP	yabK	-	124102	125712	1611	chromosome	CDS			CBG23129.1	GI:261245340	putative ABC transporter integral membrane protein	SL1344_0107	thiP	yabK	-	124104	125714	1611	CDS	chromosome		hypothetical ABC transporter integral membrane protein	thiamine transporter membrane protein	permease; with TbpA and ThiQ functions in transport of thiamine and thiamine pyrophosphate into the cell; repressed in presence of exogenous thiamine		STM0107	STM14_0126	STM474_0110	STMUK_0108	SL0107
STMMW_01141	tbpA		-	125688	126671	984	chromosome	CDS			CBG23130.1	GI:261245341	thiamine-binding periplasmic protein precursor	SL1344_0108	tbpA		-	125690	126673	984	CDS	chromosome		thiamine-binding periplasmic protein precursor	thiamine transporter substrate binding subunit	part of the thiamine and TPP transport system tbpA-thiPQ		STM0108	STM14_0127	STM474_0111	STMUK_0109	SL0108
STMMW_ncRNA_15	SroA	tpe79	-	126711	126800	90	chromosome	ncRNA	small RNA				non-coding RNA	SL1344_ncRNA_15	SroA	tpe79	-	126713	126802	90	ncRNA	chromosome	small RNA
STMMW_01151	yabN		-	126849	128507	1659	chromosome	CDS			CBG23131.1	GI:261245342	putative ABC transporter periplasmic solute binding protein	SL1344_0109	yabN		-	126851	128509	1659	CDS	chromosome		hypothetical ABC transporter periplasmic solute binding protein	transcriptional regulator SgrR	activates sgrS under glucose-phosphate stress conditions		STM0109	STM14_0129	STM474_0113	STMUK_0110	SL0109
STMMW_ncRNA_16	SgrS	ryaA	+	128575	128811	237	chromosome	ncRNA	small RNA				non-coding RNA	SL1344_ncRNA_16	SgrS	ryaA	+	128577	128808	232	ncRNA	chromosome	small RNA
STMMW_01152	sgrT		+	128600	128722	123	chromosome	CDS	sORF				hypothetical protein	SL1344_0109A	sgrT		+	128602	128724	123	CDS	chromosome	sORF	conserved sORF				-	-	STM474_0114	STMUK_0111	SL0109A
STMMW_01161	leuD		-	129058	129663	606	chromosome	CDS		4.2.1.33	CBG23132.1	GI:261245343	3-isopropylmalate dehydratase small subunit	SL1344_0110	leuD		-	129060	129665	606	CDS	chromosome		3-isopropylmalate dehydratase small subunit	isopropylmalate isomerase small subunit	catalyzes the isomerization between 2-isopropylmalate and 3-isopropylmalate in leucine biosynthesis; forms a heterodimer of LeuC/D		STM0110	STM14_0131	STM474_0116	STMUK_0112	SL0110
STMMW_01171	leuC		-	129674	131074	1401	chromosome	CDS		4.2.1.33	CBG23133.1	GI:261245344	3-isopropylmalate dehydratase large subunit	SL1344_0111	leuC		-	129676	131076	1401	CDS	chromosome		3-isopropylmalate dehydratase large subunit	isopropylmalate isomerase large subunit	dehydratase component, catalyzes the isomerization between 2-isopropylmalate and 3-isopropylmalate		STM0111	STM14_0132	STM474_0117	STMUK_0113	SL0111
STMMW_01181	leuB		-	131077	132168	1092	chromosome	CDS		1.1.1.85	CBG23134.1	GI:261245345	3-IPM-DH	SL1344_0112	leuB		-	131079	132170	1092	CDS	chromosome		3-isopropylmalate dehydrogenase		catalyzes the oxidation of 3-isopropylmalate to 3-carboxy-4-methyl-2-oxopentanoate in leucine biosynthesis		STM0112	STM14_0133	STM474_0118	STMUK_0114	SL0112
STMMW_01191	leuA		-	132168	133739	1572	chromosome	CDS		2.3.3.13	CBG23135.1	GI:261245346	2-isopropylmalate synthase	SL1344_0113	leuA		-	132170	133741	1572	CDS	chromosome		2-isopropylmalate synthase		catalyzes the formation of 2-isopropylmalate from acetyl-CoA and 2-oxoisovalerate in leucine biosynthesis		STM0113	STM14_0134	STM474_0119	STMUK_0115	SL0113
STMMW_01201	leuL		-	133827	133913	87	chromosome	CDS			CBG23136.1	GI:261245347	leu operon leader peptide															STM0114	STM14_0135	STM474_0120	STMUK_0116	SL0114
STMMW_01211	leuO		+	134570	135514	945	chromosome	CDS			CBG23137.1	GI:261245348	probable activator protein in leuABCD operon	SL1344_0115	leuO		+	134572	135516	945	CDS	chromosome		probable activator protein in leuABCD operon	leucine transcriptional activator	activator for leuABCD operon; member of LysR family of transcriptional activators		STM0115	STM14_0138	STM474_0121	STMUK_0117	SL0115
STMMW_01221	ilvI		+	135899	137560	1662	chromosome	CDS		2.2.1.6	CBG23138.1	GI:261245349	acetolactate synthase isozyme III large subunit	SL1344_0116	ilvI		+	135901	137562	1662	CDS	chromosome		acetolactate synthase isozyme III large subunit	acetolactate synthase 3 catalytic subunit	catalyzes the formation of 2-acetolactate from pyruvate, leucine sensitive		STM0116	STM14_0139	STM474_0122	STMUK_0118	SL0116
STMMW_01231	ilvH		+	137563	138054	492	chromosome	CDS			CBG23139.1	GI:261245350	acetolactate synthase isozyme III small subunit	SL1344_0117	ilvH		+	137565	138056	492	CDS	chromosome		acetolactate synthase isozyme III small subunit	acetolactate synthase 3 regulatory subunit	with IlvI catalyzes the formation of 2-acetolactate from pyruvate, the small subunit is required for full activity and valine sensitivity; E.coli produces 3 isoenzymes of acetolactate synthase which differ in specificity to substrates, valine sensitivity and affinity for cofactors; also known as acetolactate synthase 3 small subunit		STM0117	STM14_0140	STM474_0123	STMUK_0119	SL0117
STMMW_ncRNA_17	STnc1500		-	138098	138272	175	chromosome	ncRNA	small RNA				non-coding RNA	SL1344_ncRNA_17	STnc1500		-	138100	138274	175	ncRNA	chromosome	small RNA
STMMW_01241	fruR		+	138338	139342	1005	chromosome	CDS			CBG23140.1	GI:261245351	fructose repressor	SL1344_0118	fruR		+	138340	139344	1005	CDS	chromosome		fructose repressor	DNA-binding transcriptional regulator FruR	binds D-fructose as an inducer; involved in regulation of operons for central pathways of carbon metabolism		STM0118	STM14_0142	STM474_0124	STMUK_0120	SL0118
STMMW_01251	mraZ	yabB	+	139948	140406	459	chromosome	CDS			CBG23141.1	GI:261245352	Protein mraZ	SL1344_0119	mraZ	yabB	+	139950	140408	459	CDS	chromosome		conserved hypothetical protein.	cell division protein MraZ	MraZ; UPF0040; crystal structure shows similarity to AbrB		STM0119	STM14_0145	STM474_0125	STMUK_0121	SL0119
STMMW_01261	mraW	yabC	+	140408	141349	942	chromosome	CDS		2.1.1.-	CBG23142.1	GI:261245353	S-adenosyl-methyltransferase	SL1344_0120	mraW	yabC	+	140410	141351	942	CDS	chromosome		S-adenosyl-methyltransferase	S-adenosyl-methyltransferase MraW	similar to E. coli apolipoprotein (AAC73193.1)		STM0120	STM14_0146	STM474_0126	STMUK_0122	SL0120
STMMW_01271	ftsL		+	141346	141711	366	chromosome	CDS			CBG23143.1	GI:261245354	cell division protein FtsL	SL1344_0121	ftsL		+	141348	141713	366	CDS	chromosome		cell division protein FtsL		membrane bound cell division protein at septum containing leucine zipper motif		STM0121	STM14_0147	STM474_0127	STMUK_0123	SL0121
STMMW_01281	ftsI		+	141727	143493	1767	chromosome	CDS			CBG23144.1	GI:261245355	penicillin-binding protein 3 precursor	SL1344_0122	ftsI		+	141729	143495	1767	CDS	chromosome		penicillin-binding protein 3 precursor				STM0122	STM14_0148	STM474_0128	STMUK_0124	SL0122
STMMW_01291	murE		+	143480	144967	1488	chromosome	CDS		6.3.2.13	CBG23145.1	GI:261245356	Meso-diaminopimelate-adding enzyme	SL1344_0123	murE		+	143482	144969	1488	CDS	chromosome		UDP-N-acetylmuramoylalanyl-D-glutamate--2,6-di a minopimelate ligase	UDP-N-acetylmuramoylalanyl-D-glutamate--2, 6-diaminopimelate ligase	involved in cell wall formation; peptidoglycan synthesis; cytoplasmic enzyme; catalyzes the addition of meso-diaminopimelic acid to the nucleotide precursor UDP-N-aceylmuramoyl-l-alanyl-d-glutamate		STM0123	STM14_0149	STM474_0129	STMUK_0125	SL0123
STMMW_01301	murF		+	144964	146322	1359	chromosome	CDS		6.3.2.10	CBG23146.1	GI:261245357	UDP-N-acetylmuramoylalanyl-D-glutamyl-2,6-diami nopimelate--D-alan alanyl ligase	SL1344_0124	murF		+	144966	146324	1359	CDS	chromosome		UDP-N-acetylmuramoylalanyl-D-glutamyl-2,6-diam i nopimelate--D-alan alanyl ligase	UDP-N-acetylmuramoyl-tripeptide--D-alanyl-D- alanine ligase	similar to E. coli D-alanine-D-alanine-adding enzyme (AAC73197.1)		STM0124	STM14_0150	STM474_0130	STMUK_0126	SL0124
STMMW_01311	mraY		+	146316	147398	1083	chromosome	CDS		2.7.8.13	CBG23147.1	GI:261245358	UDP-MurNAc-pentapeptide phosphotransferase	SL1344_0125	mraY		+	146318	147400	1083	CDS	chromosome		Phospho-N-acetylmuramoyl-pentapeptide-transfera se	phospho-N-acetylmuramoyl-pentapeptide- transferase	First step of the lipid cycle reactions in the biosynthesis of the cell wall peptidoglycan		STM0125	STM14_0151	STM474_0131	STMUK_0127	SL0125
STMMW_01321	murD		+	147401	148717	1317	chromosome	CDS		6.3.2.9	CBG23148.1	GI:261245359	D-glutamic acid adding enzyme	SL1344_0126	murD		+	147403	148719	1317	CDS	chromosome		UDP-N-acetylmuramoylalanine--D-glutamate ligase	UDP-N-acetylmuramoyl-L-alanyl-D-glutamate synthetase	UDP-N-acetylmuramoylalanine--D-glutamate ligase; involved in peptidoglycan biosynthesis; cytoplasmic; catalyzes the addition of glutamate to the nucleotide precursor UDP-N-acetylmuramoyl-L-alanine during cell wall formation		STM0126	STM14_0152	STM474_0132	STMUK_0128	SL0126
STMMW_01331	ftsW		+	148804	149961	1158	chromosome	CDS			CBG23149.1	GI:261245360	cell division protein FtsW	SL1344_0127	ftsW		+	148806	149963	1158	CDS	chromosome		cell division protein FtsW		integral membrane protein involved in stabilizing FstZ ring during cell division		STM0127	STM14_0153	STM474_0133	STMUK_0129	SL0127
STMMW_01341	murG		+	149958	151025	1068	chromosome	CDS			CBG23150.1	GI:261245361	UDP-N-acetylglucosamine--N-acetylmuramyl-	SL1344_0128	murG		+	149960	151027	1068	CDS	chromosome		UDP-N-acetylglucosamine--N-acetylmuramyl-	undecaprenyldiphospho-muramoylpentapeptide beta-N- acetylglucosaminyltransferase	UDP-N-acetylglucosamine--N-acetylmuramyl- (pentapeptide) pyrophosphoryl-undecaprenol N-acetylglucosamine transferase; involved in cell wall formation; inner membrane-associated; last step of peptidoglycan synthesis		STM0128	STM14_0154	STM474_0134	STMUK_0130	SL0128
STMMW_01351	murC		+	151144	152619	1476	chromosome	CDS		6.3.2.8	CBG23151.1	GI:261245362	UDP-N-acetylmuramate--L-alanine ligase	SL1344_0129	murC		+	151146	152621	1476	CDS	chromosome		UDP-N-acetylmuramate--L-alanine ligase		Catalyzes the formation of UDP-N-acetylmuramoyl-L-alanine from UDP-N-acetylmuramate and L-alanine in peptidoglycan synthesis		STM0129	STM14_0155	STM474_0135	STMUK_0131	SL0129
STMMW_01361	ddl	ddlB	+	152612	153532	921	chromosome	CDS		6.3.2.4	CBG23152.1	GI:261245363	D-alanine--D-alanine ligase	SL1344_0130	ddl	ddlB	+	152614	153534	921	CDS	chromosome		D-alanine--D-alanine ligase		D-alanine--D-alanine ligase; DdlA; DdlB; cytoplasmic; catalyzes the formation of D-alanyl-D-alanine from two D-alanines in peptidoglycan synthesis; there are two forms of this enzyme in E. coli		STM0130	STM14_0156	STM474_0136	STMUK_0132	SL0130
STMMW_01371	ftsQ		+	153534	154364	831	chromosome	CDS			CBG23153.1	GI:261245364	cell division protein FtsQ	SL1344_0131	ftsQ		+	153536	154366	831	CDS	chromosome		cell division protein FtsQ		involved in septum formation		STM0131	STM14_0157	STM474_0137	STMUK_0133	SL0131
STMMW_01381	ftsA		+	154361	155623	1263	chromosome	CDS			CBG23154.1	GI:261245365	cell division protein FtsA	SL1344_0132	ftsA		+	154363	155625	1263	CDS	chromosome		cell division protein FtsA		ATP-binding involved in recruitment of FtsK to Z ring; essential cell division protein; colocalizes with FtsZ through direct interaction to the septal ring structure; structurally similar to eukaryotic actin; binds directly to the cell membrane		STM0132	STM14_0158	STM474_0138	STMUK_0134	SL0132
STMMW_01391	ftsZ		+	155684	156835	1152	chromosome	CDS			CBG23155.1	GI:261245366	cell division protein FtsZ	SL1344_0133	ftsZ		+	155686	156837	1152	CDS	chromosome		cell division protein FtsZ		GTPase; similar structure to tubulin; forms ring-shaped polymers at the site of cell division; other proteins such as FtsA, ZipA, and ZapA, interact with and regulate FtsZ function		STM0133	STM14_0159	STM474_0139	STMUK_0135	SL0133
STMMW_01401	lpxC		+	156936	157853	918	chromosome	CDS		3.5.1.-	CBG23156.1	GI:261245367	UDP-3-O-[3-hydroxymyristoyl] N-acetylglucosamine deacetylase	SL1344_0134	lpxC		+	156938	157855	918	CDS	chromosome		UDP-3-O-[3-hydroxymyristoyl] N-acetylglucosamine deacetylase		zinc-dependent; catalyzes the deacetylation of UDP-(3-O-acyl)-N-acetylglucosamine to UDP-3-O-(3-hydroxytetradecanoyl)-glucosamine in the second step of lipid A biosynthesis		STM0134	STM14_0160	STM474_0140	STMUK_0136	SL0134
STMMW_01411	yacA		+	158201	158629	429	chromosome	CDS			CBG23157.1	GI:261245368	conserved hypothetical protein	SL1344_0135	yacA		+	158203	158631	429	CDS	chromosome		conserved hypothetical protein	SecA regulator SecM	secM translational pause allows for the initiation of secA translation		STM0135	STM14_0161	STM474_0141	STMUK_0137	SL0135
STMMW_01421	secA		+	158691	161396	2706	chromosome	CDS			CBG23158.1	GI:261245369	preprotein translocase SecA subunit	SL1344_0136	secA		+	158693	161398	2706	CDS	chromosome		preprotein translocase SecA subunit	preprotein translocase subunit SecA	functions in protein export; can interact with acidic membrane phospholipids and the SecYEG protein complex; binds to preproteins; binds to ATP and undergoes a conformational change to promote membrane insertion of SecA/bound preprotein; ATP hydrolysis appears to drive release of the preprotein from SecA and deinsertion of SecA from the membrane; additional proteins SecD/F/YajC aid SecA recycling…		STM0136	STM14_0162	STM474_0142	STMUK_0138	SL0136
STMMW_01431	mutT		+	161548	161943	396	chromosome	CDS			CBG23159.1	GI:261245370	7,8-dihydro-8-oxoguanine-triphosphatase	SL1344_0137	mutT		+	161550	161945	396	CDS	chromosome		7,8-dihydro-8-oxoguanine-triphosphatase	nucleoside triphosphate pyrophosphohydrolase	similar to E. coli 7,8-dihydro-8-oxoguanine-triphosphatase; prefers dGTP; causes AT-GC transversions (AAC73210.1)		STM0137	STM14_0163	STM474_0143	STMUK_0139	SL0137
STMMW_01441	yacG		-	162265	162456	192	chromosome	CDS			CBG23160.1	GI:261245371	conserved hypothetical protein	SL1344_0138	yacG		-	162267	162458	192	CDS	chromosome		conserved hypothetical protein	zinc-binding protein			STM0138	STM14_0166	STM474_0145	STMUK_0140	SL0138
STMMW_01451	yacF		-	162466	163209	744	chromosome	CDS			CBG23161.1	GI:261245372	conserved hypothetical protein	SL1344_0139	yacF		-	162468	163211	744	CDS	chromosome		conserved hypothetical protein				STM0139	STM14_0167	STM474_0146	STMUK_0141	SL0139
STMMW_01461	coaE	yacE	-	163209	163829	621	chromosome	CDS		2.7.1.24	CBG23162.1	GI:261245373	dephospho-CoA kinase	SL1344_0140	coaE	yacE	-	163211	163831	621	CDS	chromosome		Dephospho-CoA kinase		catalyzes the phosphorylation of the 3'-hydroxyl group of dephosphocoenzyme A to form coenzyme A; involved in coenzyme A biosynthesis		STM0140	STM14_0168	STM474_0147	STMUK_0142	SL0140
STMMW_01471	guaC		+	164055	165098	1044	chromosome	CDS		1.7.1.7	CBG23163.1	GI:261245374	GMP reductase	SL1344_0141	guaC		+	164057	165100	1044	CDS	chromosome		GMP reductase	guanosine 5'-monophosphate oxidoreductase	catalyzes the NADPH-dependent deamination of GMP to inosine monophosphate		STM0141	STM14_0169	STM474_0149	STMUK_0143	SL0141
STMMW_01481	pilC	hofC	-	165129	166331	1203	chromosome	CDS			CBG23164.1	GI:261245375	protein transport protein HofC	SL1344_0142	pilC	hofC	-	165131	166333	1203	CDS	chromosome		competence gene-DNA binding and transport	type IV pilin biogenesis protein	similar to E. coli integral membrane protein involved in biogenesis of fimbriae, protein transport, DNA uptake (AAC73217.1)	17068078	STM0142	STM14_0170	STM474_0150	STMUK_0144	SL0142
STMMW_01491	pilB	hofB	-	166321	167706	1386	chromosome	CDS			CBG23165.1	GI:261245376	protein transport protein HofB	SL1344_0143	pilB	hofB	-	166323	167708	1386	CDS	chromosome		competence gene-DNA binding and transport	hypothetical protein	similar to E. coli integral membrane protein involved in biogenesis of fimbriae, protein transport, DNA uptake (AAC73218.1)	17068078	STM0143	STM14_0171	STM474_0151	STMUK_0145	SL0143
STMMW_01501	pilA	ppdD	-	167716	168153	438	chromosome	CDS			CBG23166.1	GI:261245377	prepilin peptidase dependent protein D precursor	SL1344_0144	pilA	ppdD	-	167718	168155	438	CDS	chromosome		competence gene-DNA binding and transport	major pilin subunit	similar to E. coli prepilin peptidase dependent protein (AAC73219.1)	17068078	STM0144	STM14_0172	STM474_0152	STMUK_0146	SL0144
STMMW_01511	nadC		-	168375	169121	747	chromosome	CDS			CBG23167.1	GI:261245378	nicotinate-nucleotide pyrophosphorylase	SL1344_0145	nadC		-	168377	169123	747	CDS	chromosome		nicotinate-nucleotide pyrophosphorylase		catalyzes the formation of pyridine-2,3-dicarboxylate and 5-phospho-alpha-D-ribose 1-diphosphate from nictinate D-ribonucleotide		STM0145	STM14_0174	STM474_0153	STMUK_0147	SL0145
STMMW_01521	ampD		+	169356	169919	564	chromosome	CDS			CBG23168.1	GI:261245379	AmpD protein (anhydro-N-acetylmuramyl-tripeptide amidase)	SL1344_0146	ampD		+	169358	169921	564	CDS	chromosome		AmpD protein (anhydro-N-acetylmuramyl-tripeptide amidase)	N-acetyl-anhydromuranmyl-L-alanine amidase	AMPD protein (SW:AMPD_SALTY)		STM0146	STM14_0175	STM474_0154	STMUK_0148	SL0146
STMMW_01531	ampE		+	169916	170770	855	chromosome	CDS			CBG23169.1	GI:261245380	AmpE protein	SL1344_0147	ampE		+	169918	170772	855	CDS	chromosome		AmpE protein	regulatory protein AmpE	involved in regulation of beta-lactamase; signaling protein		STM0147	STM14_0176	STM474_0155	STMUK_0149	SL0147
STMMW_01541			-	170862	171812	951	chromosome	CDS			CBG23170.1	GI:261245381	putatuve glycosysl hydrolase	SL1344_0148			-	170864	171814	951	CDS	chromosome		putatuve glycosysl hydrolase	hypothetical protein			STM0148	STM14_0177	STM474_0156	STMUK_0150	SL0148
STMMW_01551			-	171812	173218	1407	chromosome	CDS			CBG23171.1	GI:261245382	putative symporter	SL1344_0149			-	171814	173220	1407	CDS	chromosome		hypothetical symporter	Na+/galactoside symporter			STM0149	STM14_0178	STM474_0157	STMUK_0151	SL0149
STMMW_01561	aroP		-	173382	174755	1374	chromosome	CDS			CBG23172.1	GI:261245383	aromatic amino acid transport protein AroP	SL1344_0150	aroP		-	173384	174757	1374	CDS	chromosome		aromatic amino acid transport protein AroP		similar to E. coli aromatic amino acid transport protein (AAC73223.1); APC family		STM0150	STM14_0180	STM474_0158	STMUK_0152	SL0150
STMMW_01571	pdhR		+	175318	176082	765	chromosome	CDS			CBG23173.1	GI:261245384	pyruvate dehydrogenase complex repressor	SL1344_0151	pdhR		+	175320	176084	765	CDS	chromosome		pyruvate dehydrogenase complex repressor	transcriptional regulator PdhR	activates lctPRD operon; autoregulates itself through repression of pdhR-aceEF-lpdA operon; regulates pyruvate dehydrogenase complex		STM0151	STM14_0182	STM474_0159	STMUK_0153	SL0151
STMMW_ncRNA_18	tp2		-	176084	176240	157	chromosome	ncRNA	small RNA				non-coding RNA	SL1344_ncRNA_18	tp2		-	176086	176242	157	ncRNA	chromosome	small RNA
STMMW_01581	aceE		+	176242	178905	2664	chromosome	CDS			CBG23174.1	GI:261245385	pyruvate dehydrogenase E1 component	SL1344_0152	aceE		+	176244	178907	2664	CDS	chromosome		pyruvate dehydrogenase E1 component	pyruvate dehydrogenase subunit E1	E1 component; part of pyruvate dehydrogenase; forms a complex with DlaT and LpdC		STM0152	STM14_0183	STM474_0160	STMUK_0154	SL0152
STMMW_01591	aceF		+	178920	180809	1890	chromosome	CDS			CBG23175.1	GI:261245386	dihydrolipoamide acetyltransferase component (E2) of pyruvate dehydrogenase	SL1344_0153	aceF		+	178922	180811	1890	CDS	chromosome		dihydrolipoamide acetyltransferase component (E2) of pyruvate dehydrogenase		E2 component of pyruvate dehydrogenase multienzyme complex; in E. coli AceF contains three N-terminal lipoyl domains		STM0153	STM14_0184	STM474_0161	STMUK_0155	SL0153
STMMW_01601	lpdA		+	181009	182433	1425	chromosome	CDS			CBG23176.1	GI:261245387	dihydrolipoamide dehydrogenase	SL1344_0154	lpdA		+	181011	182435	1425	CDS	chromosome		dihydrolipoamide dehydrogenase		E3 component of pyruvate and 2-oxoglutarate dehydrogenase complex; catalyzes the oxidation of dihydrolipoamide to lipoamide		STM0154	STM14_0185	STM474_0162	STMUK_0156	SL0154
STMMW_01611			+	182722	183006	285	chromosome	CDS			CBG23177.1	GI:261245388	probable secreted protein	SL1344_0155			+	182724	183008	285	CDS	chromosome		probable secreted protein				STM0155	STM14_0187	STM474_0164	STMUK_0157	SL0155
STMMW_01621			-	183044	183835	792	chromosome	CDS			CBG23178.1	GI:261245389	probable secreted protein	SL1344_0156			-	183046	183837	792	CDS	chromosome		probable secreted protein	hypothetical protein			STM0156	STM14_0188	STM474_0165	STMUK_0158	SL0156
STMMW_01631	yacH		-	183848	185462	1615	chromosome	CDS				PSEUDO:CBG23179.1	putative exported protein (pseudogene)
STMMW_01641	acnB		+	185851	188448	2598	chromosome	CDS			CBG23180.1	GI:261245390	aconitate hydratase 2 (citrate hydro-lyase 2)	SL1344_0159	acnB		+	185853	188450	2598	CDS	chromosome		aconitate hydratase 2 (citrate hydro-lyase 2)	bifunctional aconitate hydratase 2/2-methylisocitrate dehydratase	catalyzes the conversion of citrate to isocitrate and the conversion of 2-methylaconitate to 2-methylisocitrate		STM0158	STM14_0190	STM474_0167	STMUK_0160	SL0159
STMMW_01651			-	188509	189351	843	chromosome	CDS			CBG23181.1	GI:261245391	HNH endonuclease	SL1344_0160			-	188511	189353	843	CDS	chromosome		HNH endonuclease				STM0159	STM14_0191	STM474_0168	STMUK_0161	SL0160
STMMW_01661	yacL		+	189597	189959	363	chromosome	CDS			CBG23182.1	GI:261245392	conserved hypothetical protein	SL1344_0161	yacL		+	189599	189961	363	CDS	chromosome		conserved hypothetical protein				STM0160	STM14_0192	STM474_0169	STMUK_0162	SL0161
STMMW_01671	kdgT		+	190194	191147	954	chromosome	CDS			CBG23183.1	GI:261245393	2-keto-3-deoxygluconate permease	SL1344_0162	kdgT		+	190196	191149	954	CDS	chromosome		2-keto-3-deoxygluconate permease		transports degraded pectin products into the bacterial cell		STM0161	STM14_0193	STM474_0170	STMUK_0163	SL0162
STMMW_01681			+	191144	192415	1272	chromosome	CDS			CBG23184.1	GI:261245394	conserved hypothetical protein	SL1344_0163			+	191146	192417	1272	CDS	chromosome		conserved hypothetical protein				STM0162	STM14_0194	STM474_0171	STMUK_0164	SL0163
STMMW_01691	pdxAb		+	192405	193388	984	chromosome	CDS		1.1.1.262	CBG23185.1	GI:261245395	4-hydroxythreonine-4-phosphate dehydrogenase	SL1344_0164	pdxAb		+	192407	193390	984	CDS	chromosome		4-hydroxythreonine-4-phosphate dehydrogenase		catalyzes oxidation of 4-(phosphohydroxy)-L-threonine into 2-amino-3-oxo-4-(phosphohydroxy)butyric acid which decarboxylates to form 1-amino-3-(phosphohydroxy)propan-2-one (3-amino-2-oxopropyl phosphate)		STM0163	STM14_0195	STM474_0172	STMUK_0165	SL0164
STMMW_01701			+	193398	194165	768	chromosome	CDS			CBG23186.1	GI:261245396	putative transcriptional regulator	SL1344_0165			+	193400	194167	768	CDS	chromosome		hypothetical transcriptional regulator		similar to E. coli DeoR-type transcriptional regulator (AAC75777.1); LysR family		STM0164	STM14_0196	STM474_0173	STMUK_0166	SL0165
STMMW_01711	speD		-	194195	194989	795	chromosome	CDS		4.1.1.50	CBG23187.1	GI:261245397		SL1344_0166	speD		-	194197	194991	795	CDS	chromosome		S-adenosylmethionine decarboxylase, proenzyme		S-adenosylmethionine provides the aminopropyl moiety required for spermidine biosynthesis from putrescine		STM0165	STM14_0197	STM474_0174	STMUK_0167	SL0166
STMMW_01721	speE		-	195010	195870	861	chromosome	CDS		2.5.1.16	CBG23188.1	GI:261245398	Putrescine aminopropyltransferase	SL1344_0167	speE		-	195012	195872	861	CDS	chromosome		Spermidine synthase		catalyzes the formation of spermidine from putrescine and S-adenosylmethioninamine		STM0166	STM14_0198	STM474_0175	STMUK_0168	SL0167
STMMW_01731	yacC		-	195977	196324	348	chromosome	CDS			CBG23189.1	GI:261245399	putative exported protein	SL1344_0168	yacC		-	195979	196326	348	CDS	chromosome		conserved hypothetical protein				STM0167	STM14_0199	STM474_0176	STMUK_0169	SL0168
STMMW_01741	cueO	yacK	+	196526	198136	1611	chromosome	CDS			CBG23190.1	GI:261245400	possible multicopper oxidase precursor	SL1344_0169	cueO	yacK	+	196528	198138	1611	CDS	chromosome		possible multicopper oxidase precursor		laccase; copper-stimulated phenoloxidase and ferroxidase which may be involved in copper detoxification		STM0168	STM14_0200	STM474_0177	STMUK_0170	SL0169
STMMW_01751	gcd		-	198214	200604	2391	chromosome	CDS			CBG23191.1	GI:261245401	glucose dehydrogenase	SL1344_0170	gcd		-	198216	200606	2391	CDS	chromosome		glucose dehydrogenase				STM0169	STM14_0201	STM474_0178	STMUK_0171	SL0170
STMMW_01761	hpt		+	200810	201346	537	chromosome	CDS			CBG23192.1	GI:261245402	hypoxanthine phosphoribosyltransferase	SL1344_0171	hpt		+	200812	201348	537	CDS	chromosome		hypoxanthine phosphoribosyltransferase	hypoxanthine-guanine phosphoribosyltransferase	Catalyzes the salvage synthesis of inosine-5'-monophosphate (IMP) and guanosine-5'-monophosphate (GMP) from the purine bases hypoxanthine and guanine, respectively		STM0170	STM14_0202	STM474_0179	STMUK_0172	SL0171
STMMW_01771	yadF		-	201404	202066	663	chromosome	CDS			CBG23193.1	GI:261245403	carbonic anhydrase	SL1344_0172	yadF		-	201406	202068	663	CDS	chromosome		carbonic anhydrase		catalyzes the interconversion of bicarbonate and carbon dioxide		STM0171	STM14_0203	STM474_0180	STMUK_0173	SL0172
STMMW_01781	yadG		+	202175	203101	927	chromosome	CDS			CBG23194.1	GI:261245404	hypothetical ABC transporter ATP-binding protein	SL1344_0173	yadG		+	202177	203103	927	CDS	chromosome		hypothetical ABC transporter ATP-binding protein	ABC-type multidrug transport system ATPase component	similar to E. coli ATP-binding component of a transport system (AAC73238.1)		STM0172	STM14_0204	STM474_0181	STMUK_0174	SL0173
STMMW_01791	yadH		+	203098	203868	771	chromosome	CDS			CBG23195.1	GI:261245405	ABC transporter integral membrane protein	SL1344_0174	yadH		+	203100	203870	771	CDS	chromosome		ABC transporter integral membrane protein		ABC superfamily membrane protein		STM0173	STM14_0205	STM474_0182	STMUK_0175	SL0174
STMMW_01801	stiH		-	203985	205064	1080	chromosome	CDS			CBG23196.1	GI:261245406	putative fimbriae	SL1344_0175	stiH		-	203987	205066	1080	CDS	chromosome		fimbrial protein	fimbrial protein precurosr			STM0174	STM14_0206	STM474_0183	STMUK_0176	SL0175
STMMW_01811	stiC		-	205073	207619	2547	chromosome	CDS			CBG23197.1	GI:261245407	putativie fimbrial usher. putativie fimbrial usher	SL1344_0176	stiC		-	205075	207621	2547	CDS	chromosome		fimbrial usher protein		similar to E. coli outer membrane protein (AAC76178.1)		STM0175	STM14_0207	STM474_0184	STMUK_0177	SL0176
STMMW_01821	stiB		-	207646	208329	684	chromosome	CDS			CBG23198.1	GI:261245408	putative fimbrial chaperone	SL1344_0177	stiB		-	207648	208331	684	CDS	chromosome		fimbrial usher protein		similar to E. coli periplasmic chaperone, required for type 1 fimbriae (AAC77272.1)		STM0176	STM14_0208	STM474_0185	STMUK_0178	SL0177
STMMW_01831	stiA		-	208377	208916	540	chromosome	CDS			CBG23199.1	GI:261245409	putative fimbrial subunit	SL1344_0178	stiA		-	208379	208918	540	CDS	chromosome		fimbrial subunit		similar to E. coli major type 1 subunit fimbrin; pilin (AAC77270.1)		STM0177	STM14_0209	STM474_0186	STMUK_0179	SL0178
STMMW_01841	yadI		+	209286	209726	441	chromosome	CDS			CBG23200.1	GI:261245410	putative PTS system IIA component	SL1344_0179	yadI		+	209289	209729	441	CDS	chromosome		hypothetical PTS system IIA component		similar to E. coli PTS enzyme II B component (AAC73240.1)		STM0178	STM14_0211	STM474_0187	STMUK_0180	SL0179
STMMW_01851	yadE		+	209788	211017	1230	chromosome	CDS			CBG23201.1	GI:261245411	putative exported protein	SL1344_0180	yadE		+	209791	211020	1230	CDS	chromosome		conserved hypothetical protein				STM0179	STM14_0212	STM474_0188	STMUK_0181	SL0180
STMMW_ncRNA_19	STnc4190		-	209865	209968	104	chromosome	ncRNA	small RNA				non-coding RNA	SL1344_ncRNA_19	STnc4190		-	209868	209971	104	ncRNA	chromosome	small RNA
STMMW_01861	panD		-	211024	211404	381	chromosome	CDS		4.1.1.11	CBG23202.1	GI:261245412	Aspartate alpha-decarboxylase	SL1344_0181	panD		-	211027	211407	381	CDS	chromosome		aspartate 1-decarboxylase	aspartate alpha-decarboxylase	Converts L-aspartate to beta-alanine and provides the major route of beta-alanine production in bacteria. Beta-alanine is essential for the biosynthesis of pantothenate (vitamin B5)		STM0180	STM14_0213	STM474_0189	STMUK_0182	SL0181
STMMW_01871	panC		-	211499	212353	855	chromosome	CDS		6.3.2.1	CBG23203.1	GI:261245413	Pantoate activating enzyme	SL1344_0182	panC		-	211502	212356	855	CDS	chromosome		Pantoate--beta-alanine ligase		catalyzes the formation of (R)-pantothenate from pantoate and beta-alanine		STM0181	STM14_0214	STM474_0190	STMUK_0183	SL0182
STMMW_01881	panB		-	212479	213270	792	chromosome	CDS		2.1.2.11	CBG23204.1	GI:261245414	3-methyl-2-oxobutanoate hydroxymethyltransferase	SL1344_0183	panB		-	212482	213273	792	CDS	chromosome		3-methyl-2-oxobutanoate hydroxymethyltransferase		catalyzes the formation of tetrahydrofolate and 2-dehydropantoate from 5,10-methylenetetrahydrofolate and 3-methyl-2-oxobutanoate		STM0182	STM14_0216	STM474_0191	STMUK_0184	SL0183
STMMW_01891	folK		-	213391	213870	480	chromosome	CDS			CBG23205.1	GI:261245415	2-amino-4-hydroxy-6- hydroxymethyldihydropteridinepyrophosphokinase	SL1344_0184	folK		-	213394	213873	480	CDS	chromosome		2-amino-4-hydroxy-6-hydroxymethyldihydropteridine pyrophosphokinase		catalyzes the formation of 2-amino-4-hydroxy-6-hydroxymethyl-7,8-dihydropteridine diphosphate from 2-amino-4-hydroxy-6-hydroxymethyl-7,8-dihydropteridine and ATP		STM0183	STM14_0217	STM474_0192	STMUK_0185	SL0184
STMMW_01901	pcnB		-	213867	215285	1419	chromosome	CDS			CBG23206.1	GI:261245416	poly(A) polymerase	SL1344_0185	pcnB		-	213870	215288	1419	CDS	chromosome		poly(A) polymerase		Polymerase that creates the 3' poly(A) tail found in some mRNA's		STM0184	STM14_0218	STM474_0193	STMUK_0186	SL0185
STMMW_01911	yadB		-	215426	216367	942	chromosome	CDS			CBG23207.1	GI:261245417	glutamyl-tRNA synthetase-related protein	SL1344_0186	yadB		-	215429	216370	942	CDS	chromosome		glutamyl-tRNA synthetase-related protein	glutamyl-Q tRNA(Asp) synthetase	this tRNA synthetase lacks the tRNA anticodon interaction domain; instead this enzyme modifies tRNA(Asp) with glutamate by esterifying glutamate to the 2-amino-5-(4,5-dihydroxy-2-cyclopenten-1-yl) moiety of queosine generating a modified nucleoside at the first anticodon position of tRNAAsp; the modified tRNA does not bind elongation factor Tu		STM0185	STM14_0219	STM474_0194	STMUK_0187	SL0186
STMMW_01921	dksA		-	216391	216846	456	chromosome	CDS			CBG23208.1	GI:261245418	dosage-dependent dnaK suppressor protein	SL1344_0187	dksA		-	216394	216849	456	CDS	chromosome		dosage-dependent dnaK suppressor protein	RNA polymerase-binding transcription factor	dnaK suppressor protein (SW:DKSA_SALTY); suppresses dnaK deletion		STM0186	STM14_0220	STM474_0195	STMUK_0188	SL0187
STMMW_01931	sfsA		-	217023	217727	705	chromosome	CDS			CBG23209.1	GI:261245419	Sugar fermentation stimulation protein homolog	SL1344_0188	sfsA		-	217026	217730	705	CDS	chromosome		Sugar fermentation stimulation protein homolog.	sugar fermentation stimulation protein A	Regulatory factor involved in maltose metabolism		STM0187	STM14_0221	STM474_0196	STMUK_0189	SL0188
STMMW_01941	ligT		-	217744	218274	531	chromosome	CDS		6.5.1.-	CBG23210.1	GI:261245420	2'-5' RNA ligase	SL1344_0189	ligT		-	217747	218277	531	CDS	chromosome		2'-5' RNA ligase				STM0188	STM14_0222	STM474_0197	STMUK_0190	SL0189
STMMW_01951	hrpB		+	218302	220776	2475	chromosome	CDS			CBG23211.1	GI:261245421	ATP-dependent helicase HrpB	SL1344_0190	hrpB		+	218305	220779	2475	CDS	chromosome		ATP-dependent helicase HrpB	ATP-dependent RNA helicase HrpB	similar in sequence to the ATP-dependent RNA helicase HrpA		STM0189	STM14_0223	STM474_0198	STMUK_0191	SL0190
STMMW_01961	mrcB		+	220917	223439	2523	chromosome	CDS			CBG23212.1	GI:261245422	penicillin-binding protein 1B	SL1344_0191	mrcB		+	220920	223442	2523	CDS	chromosome		penicillin-binding protein 1b; peptidoglycan synthetase		bifunctional periplasmic enzyme; contains transglycosylase and transpeptidase activity; major enzyme for peptidoglycan biosynthesis in E. coli; transmembrane protein; forms dimers; three variants, one of which may be a degradation product, while the other appears to result from an alternative initiation site, are found within the cell		STM0190	STM14_0226	STM474_0199	STMUK_0192	SL0191
STMMW_ncRNA_20	STnc3250		-	223448	223673	226	chromosome	ncRNA	small RNA				non-coding RNA	SL1344_ncRNA_20	STnc3250		-	223451	223676	226	ncRNA	chromosome	small RNA
STMMW_01971	fhuA		+	223732	225921	2190	chromosome	CDS			CBG23213.1	GI:261245423	ferrichrome-iron receptor	SL1344_0192	fhuA		+	223735	225924	2190	CDS	chromosome		ferrichrome-iron receptor	ferrichrome outer membrane transporter	involved with the transport of ferrichrome across the outer membrane; binds the ferrichrome-iron ligand and interacts with the TonB protein		STM0191	STM14_0228	STM474_0200	STMUK_0193	SL0192
STMMW_01981	fhuC		+	225970	226767	798	chromosome	CDS			CBG23214.1	GI:261245424	ferrichrome transport ATP-binding protein FhuC	SL1344_0193	fhuC		+	225973	226770	798	CDS	chromosome		ferrichrome transport ATP-binding protein FhuC	iron-hydroxamate transporter ATP-binding subunit	part of the FhuBCD ATP-dependent iron (III) hydroxamate transporter		STM0192	STM14_0229	STM474_0201	STMUK_0194	SL0193
STMMW_01991	fhuD		+	226767	227657	891	chromosome	CDS			CBG23215.1	GI:261245425	ferrichrome-binding periplasmic protein precursor	SL1344_0194	fhuD		+	226770	227660	891	CDS	chromosome		ferrichrome-binding periplasmic protein precursor	iron-hydroxamate transporter substrate-binding subunit	Part of the FhuBCD ATP-dependent iron (III) hydroxamate transporter; binds to all hydroxamate siderophores		STM0193	STM14_0230	STM474_0202	STMUK_0195	SL0194
STMMW_02001	fhuB		+	227654	229711	2058	chromosome	CDS			CBG23216.1	GI:261245426	ferrichrome transport protein FhuB precursor	SL1344_0195	fhuB		+	227657	229714	2058	CDS	chromosome		ferrichrome transport protein FhuB precursor	iron-hydroxamate transporter permease subunit	part of the FhuBCD ATP-dependent iron (III) hydroxamate transporter involved in the high-affinity transport of Fe(3+)-ferrichrome		STM0194	STM14_0231	STM474_0203	STMUK_0196	SL0195
STMMW_02011	stfA		+	230650	231210	561	chromosome	CDS			CBG23217.1	GI:261245427	major fimbrial subunit stfa (putative fimbrial subunit)	SL1344_0196	stfA		+	230653	231213	561	CDS	chromosome		major fimbrial subunit stfa (hypothetical fimbrial subunit)				STM0195	STM14_0234	STM474_0204	STMUK_0197	SL0196
STMMW_02021	stfC		+	231296	233953	2658	chromosome	CDS			CBG23218.1	GI:261245428	outer membrane usher protein stfc (putative fimbrial outer membrane usher)	SL1344_0197	stfC		+	231299	233956	2658	CDS	chromosome		outer membrane usher protein stfc (hypothetical fimbrial outer membrane usher)				STM0196	STM14_0235	STM474_0205	STMUK_0198	SL0197
STMMW_02031	stfD		+	233971	234723	753	chromosome	CDS			CBG23219.1	GI:261245429	periplasmic fimbrial chaperone stfd	SL1344_0198	stfD		+	233974	234726	753	CDS	chromosome		periplasmic fimbrial chaperone stfd				STM0197	STM14_0236	STM474_0206	STMUK_0199	SL0198
STMMW_02041	stfE		+	234787	235254	468	chromosome	CDS			CBG23220.1	GI:261245430	minor fimbrial subunit stfe (putaive minor fimbrial subunit)	SL1344_0199	stfE		+	234790	235257	468	CDS	chromosome		minor fimbrial subunit stfe (putaive minor fimbrial subunit)				STM0198	STM14_0237	STM474_0207	STMUK_0200	SL0199
STMMW_02051	stfF		+	235251	235727	477	chromosome	CDS			CBG23221.1	GI:261245431	minor fimbrial subunit stff	SL1344_0200	stfF		+	235254	235730	477	CDS	chromosome		minor fimbrial subunit stff				STM0199	STM14_0238	STM474_0208	STMUK_0201	SL0200
STMMW_02061	stfG		+	235727	236257	531	chromosome	CDS			CBG23222.1	GI:261245432	putative minor fimbrial subunit	SL1344_0201	stfG		+	235730	236260	531	CDS	chromosome		hypothetical minor fimbrial subunit		minor fimbrial subunit StfG (gi|3747034); adhesin		STM0200	STM14_0239	STM474_0209	STMUK_0202	SL0201
STMMW_02071			+	236257	237096	840	chromosome	CDS			CBG23223.1	GI:261245433	putative exported protein	SL1344_0202			+	236260	237099	840	CDS	chromosome		hypothetical exported protein		hypothetical 30.2 da protein in stfG 3'region precursor (SW:YADU_SALTY)		STM0201	STM14_0240	STM474_0210	STMUK_0203	SL0202
STMMW_ncRNA_21	STnc1510		+	237088	237184	97	chromosome	ncRNA	small RNA				non-coding RNA	SL1344_ncRNA_21	STnc1510		+	237091	237187	97	ncRNA	chromosome	small RNA
STMMW_02081	hemL		-	237203	238483	1281	chromosome	CDS		5.4.3.8	CBG23224.1	GI:261245434	GSA	SL1344_0203	hemL		-	237207	238487	1281	CDS	chromosome		Glutamate-1-semialdehyde 2,1-aminomutase		Converts (S)-4-amino-5-oxopentanoate to 5-aminolevulinate during the porphyrin biosynthesis pathway		STM0202	STM14_0241	STM474_0211	STMUK_0204	SL0203
STMMW_02091	clcA	yadQ	+	238653	240074	1422	chromosome	CDS			CBG23225.1	GI:261245435	H+/Cl-exchange transporter clcA	SL1344_0204	clcA	yadQ	+	238657	240078	1422	CDS	chromosome		hypothetical membrane protein	chloride channel protein	Acts as an electrical shunt for an outwardly-directed proton pump that is linked to amino acid decarboxylation		STM0203	STM14_0243	STM474_0212	STMUK_0205	SL0204
STMMW_02101	yadR		+	240111	240500	390	chromosome	CDS			CBG23226.1	GI:261245436	conserved hypothetical protein	SL1344_0205	yadR		+	240160	240504	345	CDS	chromosome		conserved hypothetical protein				STM0204	STM14_0244	STM474_0213	STMUK_0206	SL0205
STMMW_02111	yadS		-	240601	241224	624	chromosome	CDS			CBG23227.1	GI:261245437	putative membrane protein	SL1344_0206	yadS		-	240605	241228	624	CDS	chromosome		hypothetical membrane protein	hypothetical protein			STM0205	STM14_0245	STM474_0214	STMUK_0207	SL0206
STMMW_02121	btuF		-	241261	242061	801	chromosome	CDS			CBG23228.1	GI:261245438	Vitamin B12 transport protein btuF precursor	SL1344_0207	btuF		-	241265	242065	801	CDS	chromosome		Vitamin B12 transport protein btuF precursor.	vitamin B12-transporter protein BtuF	solute binding component of the vitamin B12 transport system BtuCDF		STM0206	STM14_0246	STM474_0215	STMUK_0208	SL0207
STMMW_02131	mtn	pfs	-	242054	242752	699	chromosome	CDS		3.2.2.16	CBG23229.1	GI:261245439	MTA/SAH nucleosidase	SL1344_0208	mtn	pfs	-	242058	242756	699	CDS	chromosome		MTA/SAH nucleosidase		enables the cleavage of the glycosidic bond in both 5'-methylthioadenosine and S-adenosylhomocysteine		STM0207	STM14_0247	STM474_0216	STMUK_0209	SL0208
STMMW_02141	dgt		+	242837	244354	1518	chromosome	CDS		3.1.5.1	CBG23230.1	GI:261245440	dGTP triphosphohydrolase	SL1344_0209	dgt		+	243051	244358	1308	CDS	chromosome		Deoxyguanosinetriphosphate triphosphohydrolase		forms a homotetramer; requires magnesium for activity; catalyzes the hydrolysis of dGTP to form deoxyguanosine and triphosphate		STM0208	STM14_0248	STM474_0217	STMUK_0210	SL0209
STMMW_02151	htrA		+	244484	245911	1428	chromosome	CDS			CBG23231.1	GI:261245441	heat shock protein HtrA	SL1344_0210	htrA		+	244488	245915	1428	CDS	chromosome		protease DO precursor; heat shock protein HtrA	serine endoprotease	protease Do; required at high temperature; degrades damaged proteins		STM0209	STM14_0249	STM474_0218	STMUK_0211	SL0210
STMMW_ncRNA_22	STnc3100		+	245834	245950	117	chromosome	ncRNA	small RNA				non-coding RNA	SL1344_ncRNA_22	STnc3100		+	245838	245954	117	ncRNA	chromosome	small RNA
STMMW_02161	cdaR		+	246064	247221	1158	chromosome	CDS			CBG23232.1	GI:261245442	conserved hypothetical protein	SL1344_0211	cdaR		+	246068	247225	1158	CDS	chromosome		conserved hypothetical protein	carbohydrate diacid transcriptional activator CdaR	regulates the expression of the operons for the enzymes involved in galactarate, glucarate and glycerate utilization		STM0210	STM14_0250	STM474_0219	STMUK_0212	SL0211
STMMW_02171	yaeH		-	247310	247696	387	chromosome	CDS			CBG23233.1	GI:261245443	conserved hypothetical protein	SL1344_0212	yaeH		-	247314	247700	387	CDS	chromosome		conserved hypothetical protein		similar to E. coli structural protein (AAC73274.1)		STM0211	STM14_0251	STM474_0220	STMUK_0213	SL0212
STMMW_02181			+	247943	249244	1302	chromosome	CDS			CBG23234.1	GI:261245444	putative inner membrane protein	SL1344_0213			+	248223	249248	1026	CDS	chromosome		hypothetical inner membrane protein		similar to E. coli transport protein; shikimate (AAC75045.1)		STM0212	-	STM474_0221	STMUK_0214	SL0213
STMMW_ncRNA_23	STnc3110		+	249149	249270	122	chromosome	ncRNA	small RNA				non-coding RNA	SL1344_ncRNA_23	STnc3110		+	249153	249274	122	ncRNA	chromosome	small RNA
STMMW_02191	dapD		-	249281	250105	825	chromosome	CDS			CBG23235.1	GI:261245445	2,3,4,5-tetrahydropyridine-2-carboxylate N-succinyltransferase	SL1344_0214	dapD		-	249285	250109	825	CDS	chromosome		2,3,4,5-tetrahydropyridine-2-carboxylate N-succinyltransferase	2,3,4,5-tetrahydropyridine-2,6-dicarboxylate N-succinyltransferase	catalyzes the formation of N-succinyl-2-amino-6-ketopimelate from succinyl-CoA and tetrahydrodipicolinate in the lysine biosynthetic pathway		STM0213	STM14_0253	STM474_0222	STMUK_0215	SL0214
STMMW_02201	glnD		-	250135	252807	2673	chromosome	CDS		2.7.7.59	CBG23236.1	GI:261245446	PII uridylyl-transferase	SL1344_0215	glnD		-	250139	252811	2673	CDS	chromosome		[Protein-PII] uridylyltransferase	PII uridylyl-transferase	catalyzes the uridylylation or deuridylylation of the PII nitrogen regulatory protein		STM0214	STM14_0254	STM474_0223	STMUK_0216	SL0215
STMMW_02211	map		-	253044	253838	795	chromosome	CDS			CBG23237.1	GI:261245447	methionine aminopeptidase	SL1344_0216	map		-	253048	253842	795	CDS	chromosome		methionine aminopeptidase		catalyzes the removal of N-terminal amino acids from peptides and arylamides; generally Co(II) however activity has been shown for some methionine aminopeptidases with Zn, Fe, or Mn		STM0215	STM14_0255	STM474_0224	STMUK_0217	SL0216
STMMW_ncRNA_24	t44		+	254122	254260	139	chromosome	ncRNA	small RNA				non-coding RNA	SL1344_ncRNA_24	t44		+	254126	254264	139	ncRNA	chromosome	small RNA
STMMW_02221	rpsB		+	254289	255014	726	chromosome	CDS			CBG23238.1	GI:261245448	30S ribosomal protein S2	SL1344_0217	rpsB		+	254293	255018	726	CDS	chromosome		30S ribosomal protein S2		one of the last subunits in the assembly of the 30S subunit; absence of S2 does not inhibit assembly but results in an inactive subunit		STM0216	STM14_0257	STM474_0225	STMUK_0218	SL0217
STMMW_02231	tsf		+	255272	256123	852	chromosome	CDS			CBG23239.1	GI:261245449	EF-Ts	SL1344_0218	tsf		+	255276	256127	852	CDS	chromosome		Elongation factor Ts		EF-Ts; functions during elongation stage of protein translation; forms a dimer; associates with EF-Tu-GDP complex and promotes exchange of GDP to GTP resulting in regeneration of the active form of EF-Tu		STM0217	STM14_0258	STM474_0226	STMUK_0219	SL0218
STMMW_02241	pyrH		+	256268	256993	726	chromosome	CDS		2.7.4.-	CBG23240.1	GI:261245450	UK	SL1344_0219	pyrH		+	256272	256997	726	CDS	chromosome		Uridylate kinase		Catalyzes the phosphorylation of UMP to UDP		STM0218	STM14_0259	STM474_0227	STMUK_0220	SL0219
STMMW_02251	frr		+	257140	257697	558	chromosome	CDS			CBG23241.1	GI:261245451	RRF	SL1344_0220	frr		+	257144	257701	558	CDS	chromosome		Ribosome recycling factor		Rrf; Frr; ribosome-recycling factor; release factor 4; RF4; recycles ribosomes upon translation termination along with release factor RF-3 and elongation factor EF-G; A GTPase-dependent process results in release of 50S from 70S; inhibited by release factor RF-1; essential for viability; structurally similar to tRNAs		STM0219	STM14_0260	STM474_0228	STMUK_0221	SL0220
STMMW_ncRNA_25	sRNA1		+	257721	257786	66	chromosome	ncRNA	small RNA				non-coding RNA	SL1344_ncRNA_25	sRNA1		+	257725	257790	66	ncRNA	chromosome	small RNA
STMMW_02261	dxr		+	257838	259034	1197	chromosome	CDS		1.1.1.267	CBG23242.1	GI:261245452	1-deoxy-D-xylulose 5-phosphate reductoisomerase	SL1344_0221	dxr		+	257842	259038	1197	CDS	chromosome		1-deoxy-D-xylulose 5-phosphate reductoisomerase		catalyzes the NADP-dependent rearrangement and reduction of 1-deoxy-D-xylulose-5-phosphate (DXP) to 2-C-methyl-D-erythritol 4-phosphate		STM0220	STM14_0261	STM474_0229	STMUK_0222	SL0221
STMMW_ncRNA_26	STnc920		+	259112	259160	49	chromosome	ncRNA	small RNA				non-coding RNA	SL1344_ncRNA_26	STnc920		+	259116	259164	49	ncRNA	chromosome	small RNA
STMMW_02271	uppS		+	259347	260105	759	chromosome	CDS			CBG23243.1	GI:261245453	undecaprenyl pyrophosphate synthetase	SL1344_0222	uppS		+	259351	260109	759	CDS	chromosome		undecaprenyl pyrophosphate synthetase	undecaprenyl pyrophosphate synthase	catalyzes the formation of undecaprenyl pyrophosphate from isopentenyl pyrophosphate		STM0221	STM14_0263	STM474_0230	STMUK_0223	SL0222
STMMW_02281	cdsA		+	260118	260975	858	chromosome	CDS			CBG23244.1	GI:261245454	phosphatidate cytidylyltransferase	SL1344_0223	cdsA		+	260122	260979	858	CDS	chromosome		phosphatidate cytidylyltransferase		catalyzes the synthesis of CDP-diglyceride from CTP and phosphatidate		STM0222	STM14_0264	STM474_0231	STMUK_0224	SL0223
STMMW_02291	yaeL		+	260987	262339	1353	chromosome	CDS			CBG23245.1	GI:261245455	putative membrane protein	SL1344_0224	yaeL		+	260991	262343	1353	CDS	chromosome		hypothetical membrane protein	zinc metallopeptidase RseP	catalyzes the cleavage of RseA which activates the sigmaE-mediated stress response		STM0223	STM14_0265	STM474_0232	STMUK_0225	SL0224
STMMW_02301	yaeT		+	262371	264785	2415	chromosome	CDS			CBG23246.1	GI:261245456	outer membrane protein precursor	SL1344_0225	yaeT		+	262375	264789	2415	CDS	chromosome		outer membrane protein precursor	outer membrane protein assembly factor YaeT	part of a complex with YfgL, YfiO, and NlpB involved in outer membrane protein biosynthesis; involved in the assembly of outer membrane proteins		STM0224	STM14_0266	STM474_0233	STMUK_0226	SL0225
STMMW_02311	hlpA	ompH	+	264908	265393	486	chromosome	CDS			CBG23247.1	GI:261245457	outer membrane protein OmpH precursor	SL1344_0226	hlpA	ompH	+	264912	265397	486	CDS	chromosome		outer membrane protein OmpH precursor	periplasmic chaperone	(SW:OMPH_SALTY); histone-like protein		STM0225	STM14_0267	STM474_0234	STMUK_0227	SL0226
STMMW_02321	lpxD		+	265397	266422	1026	chromosome	CDS		2.3.1.-	CBG23248.1	GI:261245458	UDP-3-O-[3-hydroxymyristoyl] glucosamine N-acyltransferase	SL1344_0227	lpxD		+	265401	266426	1026	CDS	chromosome		UDP-3-O-[3-hydroxymyristoyl] glucosamine N-acyltransferase		adds the O-linked and N-linked 3(R)-hydroxy fatty acids to the glucosamine disaccharide during lipid A biosynthesis		STM0226	STM14_0268	STM474_0235	STMUK_0228	SL0227
STMMW_02331	fabZ		+	266528	266983	456	chromosome	CDS		4.2.1.-	CBG23249.1	GI:261245459	(3R)-hydroxymyristol acyl carrier protein dehydrase	SL1344_0228	fabZ		+	266532	266987	456	CDS	chromosome		(3R)-hydroxymyristol acyl carrier protein dehydrase	(3R)-hydroxymyristoyl-ACP dehydratase	in Pseudomonas aeruginosa this enzyme is a trimer of dimers; essential for membrane formation; performs third step of type II fatty acid biosynthesis; catalyzes dehydration of (3R)-hydroxyacyl-ACP to trans-2-acyl-ACP		STM0227	STM14_0269	STM474_0236	STMUK_0229	SL0228
STMMW_02341	lpxA		+	266987	267775	789	chromosome	CDS		2.3.1.129	CBG23250.1	GI:261245460	UDP-N-acetylglucosamine acyltransferase	SL1344_0229	lpxA		+	266991	267779	789	CDS	chromosome		Acyl-[acyl-carrier-protein]--UDP-N-acetylglucos amine O-acyltransferase	UDP-N-acetylglucosamine acyltransferase	catalyzes the addition of (R)-3-hydroxytetradecanoyl to the glucosamine disaccharide in lipid A biosynthesis		STM0228	STM14_0270	STM474_0237	STMUK_0230	SL0229
STMMW_02351	lpxB		+	267775	268923	1149	chromosome	CDS		2.4.1.182	CBG23251.1	GI:261245461	lipid-A-disaccharide synthase	SL1344_0230	lpxB		+	267779	268927	1149	CDS	chromosome		Lipid-A-disaccharide synthase		catalyzes the formation of lipid A disaccharide from UDP-2,3-diacylglucosamine and 2,3-diacylglucosamine-1-phosphate, lipid A disaccharide is a precursor of lipid A that anchors LPS to the OM		STM0229	STM14_0271	STM474_0238	STMUK_0231	SL0230
STMMW_02361	rnhB		+	268920	269516	597	chromosome	CDS		3.1.26.4	CBG23252.1	GI:261245462	RNase HII	SL1344_0231	rnhB		+	268924	269520	597	CDS	chromosome		ribonuclease HII		RNH2; RNase HII; binds manganese; endonuclease which specifically degrades the RNA of RNA-DNA hybrids		STM0230	STM14_0272	STM474_0239	STMUK_0232	SL0231
STMMW_02371	dnaE		+	269540	273022	3483	chromosome	CDS			CBG23253.1	GI:261245463	DNA polymerase III, alpha chain	SL1344_0232	dnaE		+	269544	273026	3483	CDS	chromosome		DNA polymerase III, alpha chain	DNA polymerase III subunit alpha	catalyzes DNA-template-directed extension of the 3'- end of a DNA strand by one nucleotide at a time; main replicative polymerase		STM0231	STM14_0273	STM474_0240	STMUK_0233	SL0232
STMMW_02381	accA		+	273035	273994	960	chromosome	CDS			CBG23254.1	GI:261245464	acetyl-coenzyme A carboxylase carboxyl transferase subunit alpha	SL1344_0233	accA		+	273039	273998	960	CDS	chromosome		acetyl-coenzyme A carboxylase carboxyl transferase subunit alpha	acetyl-CoA carboxylase carboxyltransferase subunit alpha	catalyzes the carboxylation of acetyl-CoA to malonyl-CoA; forms a tetramer composed of two alpha (AccA) and two beta (AccD) subunits; one of the two catalytic subunits that can form the acetyl CoA carboxylase enzyme together with a carrier protein		STM0232	STM14_0274	STM474_0241	STMUK_0234	SL0233
STMMW_02391			+	274174	275937	1764	chromosome	CDS			CBG23255.1	GI:261245465	putative secreted chitinase	SL1344_0234			+	274178	275941	1764	CDS	chromosome		hypothetical secreted chitinase				STM0233	STM14_0275	STM474_0242	STMUK_0235	SL0234
STMMW_02401	ldcC		+	276013	278154	2142	chromosome	CDS			CBG23256.1	GI:261245466	lysine decarboxylase	SL1344_0235	ldcC		+	276017	278158	2142	CDS	chromosome		lysine decarboxylase		similar to E. coli lysine decarboxylase 2; constitutive (AAC73297.1)		STM0234	STM14_0276	STM474_0243	STMUK_0236	SL0235
STMMW_02411	yaeR		+	278210	278599	390	chromosome	CDS			CBG23257.1	GI:261245467	conserved hypothetical protein	SL1344_0236	yaeR		+	278214	278603	390	CDS	chromosome		conserved hypothetical protein				STM0235	STM14_0277	STM474_0244	STMUK_0237	SL0236
STMMW_02421	mesJ	tilS	+	278743	279954	1212	chromosome	CDS			CBG23258.1	GI:261245468	cell cycle protein MesJ	SL1344_0237	mesJ	tilS	+	278747	279958	1212	CDS	chromosome		cell cycle protein MesJ	tRNA(Ile)-lysidine synthetase	Ligates lysine onto the cytidine present at position 34 of the AUA codon-specific tRNA(Ile) that contains the anticodon CAU; ATP-dependent; responsible for modifying the wobble-base of the CAU anticodon of tRNAIle such that it exhibits proper recognition of the AUA codon rather than the AUG codon and is in turn properly recognized by isoleucyl-tRNA synthetase		STM0236	STM14_0278	STM474_0245	STMUK_0238	SL0237
STMMW_02431	rof		-	280038	280298	261	chromosome	CDS			CBG23259.1	GI:261245469	ROF protein	SL1344_0238	rof		-	280042	280296	255	CDS	chromosome		ROF protein	Rho-binding antiterminator	Suppresses temperature-sensitive mutations in essential genes by modulating rho-dependent transcription termination		STM0237	STM14_0279	STM474_0246	STMUK_0239	SL0238
STMMW_02441	yaeP		-	280285	280503	219	chromosome	CDS			CBG23260.1	GI:261245470	conserved hypothetical protein	SL1344_0239	yaeP		-	280289	280507	219	CDS	chromosome		Hypothetical UPF0253 protein <ORFName>.	hypothetical protein			STM0238	STM14_0280	STM474_0247	STMUK_0240	SL0239
STMMW_02451	yaeQ		+	280683	281228	546	chromosome	CDS			CBG23261.1	GI:261245471	conserved hypothetical protein	SL1344_0240	yaeQ		+	280687	281232	546	CDS	chromosome		conserved hypothetical protein		hypothetical 20.8 kDa protein in mesJ-cutF intergenic region (SW:YAEQ_SALTY)		STM0239	STM14_0281	STM474_0248	STMUK_0241	SL0240
STMMW_02461	yaeJ		+	281225	281647	423	chromosome	CDS			CBG23262.1	GI:261245472	putative release factor	SL1344_0241	yaeJ		+	281229	281651	423	CDS	chromosome		hypothetical release factor	peptidyl-tRNA hydrolase domain-containing protein	hypothetical-tRNA hydrolase domain		STM0240	STM14_0282	STM474_0249	STMUK_0242	SL0241
STMMW_02471	cutF		+	281679	282380	702	chromosome	CDS			CBG23263.1	GI:261245473	copper homeostasis protein CutF precursor (lipoprotein nlpE)	SL1344_0242	cutF		+	281683	282384	702	CDS	chromosome		copper homeostasis protein CutF precursor (lipoprotein nlpE)				-	-	STM474_0250	STMUK_0243	SL0242
STMMW_02481	proS		-	282454	284172	1719	chromosome	CDS			CBG23264.1	GI:261245474	prolyl-tRNA synthetase	SL1344_0243	proS		-	282458	284176	1719	CDS	chromosome		prolyl-tRNA synthetase		catalyzes the formation of prolyl-tRNA(Pro) from proline and tRNA(Pro)		STM0242	STM14_0284	STM474_0251	STMUK_0244	SL0243
STMMW_02491	yaeB		-	284283	284990	708	chromosome	CDS			CBG23265.1	GI:261245475	conserved hypothetical protein	SL1344_0244	yaeB		-	284287	284994	708	CDS	chromosome		conserved hypothetical protein	regulatory protein			STM0243	STM14_0285	STM474_0252	STMUK_0245	SL0244
STMMW_02501	rcsF		-	284987	285391	405	chromosome	CDS			CBG23266.1	GI:261245476	RcsF protein	SL1344_0245	rcsF		-	284991	285395	405	CDS	chromosome		RcsF protein	outer membrane lipoprotein	similar to E. coli regulator in colanic acid synthesis; interacts with RcsB (AAC73307.1); overexpression confers mucoid phenotype, increases capsule synthesis		STM0244	STM14_0286	STM474_0253	STMUK_0246	SL0245
STMMW_02511	metQ	yaeC	-	285510	286325	816	chromosome	CDS			CBG23267.1	GI:261245477	putative lipoprotein precursor	SL1344_0246	metQ	yaeC	-	285514	286329	816	CDS	chromosome		hypothetical lipoprotein precursor	DL-methionine transporter substrate-binding subunit	similar to E. coli lipoprotein (AAC73308.1)		STM0245	STM14_0287	STM474_0254	STMUK_0247	SL0246
STMMW_02521	yaeE		-	286364	287017	654	chromosome	CDS			CBG23268.1	GI:261245478	putative ABC transporter permease protein	SL1344_0247	yaeE		-	286368	287021	654	CDS	chromosome		hypothetical ABC transporter permease protein	DL-methionine transporter permease	part of the MetNIQ methionine uptake system		STM0246	STM14_0288	STM474_0255	STMUK_0248	SL0247
STMMW_02531	abc	metN	-	287010	288041	1032	chromosome	CDS			CBG23269.1	GI:261245479	putative ABC transporter ATP-binding protein	SL1344_0248	abc	metN	-	287014	288045	1032	CDS	chromosome		hypothetical ABC transporter ATP-binding protein	DL-methionine transporter ATP-binding subunit	part of the metNIQ transport system for methionine		STM0247	STM14_0289	STM474_0256	STMUK_0249	SL0248
STMMW_02532	yaeD		+	288231	288797	567	chromosome	CDS					D-glycero-D-manno-heptose 1,7-bisphosphate phosphatase	SL1344_0249	yaeD		+	288235	288801	567	CDS	chromosome		conserved hypothetical protein	D,D-heptose 1,7-bisphosphate phosphatase	Converts the D-glycero-beta-D-manno-heptose 1,7-bisphosphate intermediate into D-glycero-beta-D-manno-heptose 1-phosphate		STM0248	STM14_0290	STM474_0257	STMUK_0250	SL0249
STMMW_rRNA_1	rrsH		+	289176	290719	1544	chromosome	rRNA	16S ribosomal RNA				16S ribosomal RNA	SL1344_rRNA_1			+	289180	290723	1544	rRNA	chromosome	16S ribosomal RNA
STMMW_tRNA_1			+	290777	290850	74	chromosome	tRNA	tRNA Ile				transfer RNA-Ile	SL1344_tRNA_1			+	290781	290854	74	tRNA	chromosome	tRNA Ile anticodon GAT, Cove score 70.86	transfer RNA-Ile
STMMW_tRNA_2			+	290963	291035	73	chromosome	tRNA	tRNA Ala				transfer RNA-Ala	SL1344_tRNA_2			+	290967	291039	73	tRNA	chromosome	tRNA Ala anticodon TGC, Cove score 70.60	transfer RNA-Ala
STMMW_rRNA_2	rrlH		+	291231	294323	3093	chromosome	rRNA	23S ribosomal RNA				23S ribosomal RNA	SL1344_rRNA_2			+	291235	294327	3093	rRNA	chromosome	23S ribosomal RNA
STMMW_rRNA_3	rrfH		+	294506	294627	122	chromosome	rRNA	5S ribosomal RNA				5S ribosomal RNA	SL1344_rRNA_3			+	294510	294631	122	rRNA	chromosome	5S ribosomal RNA
STMMW_tRNA_3			+	294815	294888	74	chromosome	tRNA	tRNA Asp				transfer RNA-Asp	SL1344_tRNA_3			+	294819	294892	74	tRNA	chromosome	tRNA Asp anticodon GTC, Cove score 80.06	transfer RNA-Asp
STMMW_02541	dkgB	yafB	+	295056	295859	804	chromosome	CDS			CBG23270.1	GI:261245480	hypothetical oxidoreductase	SL1344_0250	dkgB	yafB	+	295060	295863	804	CDS	chromosome		hypothetical oxidoreductase		catalyzes the reduction of 2,5-diketo-D-gluconic acid to 2-keto-L-gulonic acid		STM0255	STM14_0300	STM474_0266	STMUK_0257	SL0250
STMMW_02551	yafC		-	295880	296794	915	chromosome	CDS			CBG23271.1	GI:261245481	hypothetical transcriptional regulator	SL1344_0251	yafC		-	295884	296798	915	CDS	chromosome		hypothetical transcriptional regulator		similar to E. coli transcriptional regulator LysR-type (AAC73313.1); LysR family		STM0256	STM14_0301	STM474_0267	STMUK_0258	SL0251
STMMW_02561			+	296899	298074	1176	chromosome	CDS			CBG23272.1	GI:261245482	putative drug efflux protein	SL1344_0252			+	296903	298078	1176	CDS	chromosome		hypothetical drug efflux protein		similar to E. coli transport protein (AAC74729.1); hypothetically for chloramphenicol		STM0257	STM14_0302	STM474_0268	STMUK_0259	SL0252
STMMW_02571	yafD		+	298227	299006	780	chromosome	CDS			CBG23273.1	GI:261245483	Hypothetical UPF0294 protein <ORFName>	SL1344_0253	yafD		+	298231	299010	780	CDS	chromosome		hypothetical protein				STM0258	STM14_0303	STM474_0269	STMUK_0260	SL0253
STMMW_02581	yafE		+	299084	299854	771	chromosome	CDS			CBG23274.1	GI:261245484	putative methyltransferase	SL1344_0254	yafE		+	299088	299858	771	CDS	chromosome		hypothetical methyltransferase		similar to E. coli biotin synthesis protein (AAC73315.1); involved in menaquinone/biotin biosynthesis		STM0259	STM14_0304	STM474_0270	STMUK_0261	SL0254
STMMW_02591	dniR	mltD	-	299910	301277	1368	chromosome	CDS		3.2.1.-	CBG23275.1	GI:261245485	membrane-bound lytic murein transglycosylase D precursor	SL1344_0255	dniR	mltD	-	299914	301281	1368	CDS	chromosome		membrane-bound lytic murein transglycosylase d precursor		catalyzes the cleavage of the beta-1,4-glycosidic bond between N-acetylmuramic acid and N-acetylglucosamine residues; may play a role in recycling muropeptides during cell division and/or cell elongation; in Helicobacter pylori MltD is a endolytic transglycosylase involved mainly in the rearrangement of the peptidoglycan layer of the bacterial cell wall		STM0260	STM14_0305	STM474_0271	STMUK_0262	SL0255
STMMW_02601	gloB		-	301349	302104	756	chromosome	CDS		3.1.2.6	CBG23276.1	GI:261245486	probable hydroxyacylglutathione hydrolase	SL1344_0256	gloB		-	301353	302108	756	CDS	chromosome		probable hydroxyacylglutathione hydrolase		catalyzes the hydrolysis of S-D-lactoylglutathione to D-lactic acid and reduced glutathione; plays an important role in cellular detoxification using glutathione		STM0261	STM14_0306	STM474_0272	STMUK_0263	SL0256
STMMW_02611	yafS		+	302139	302861	723	chromosome	CDS			CBG23277.1	GI:261245487	conserved hypothetical protein	SL1344_0257	yafS		+	302143	302865	723	CDS	chromosome		conserved hypothetical protein				STM0262	STM14_0307	STM474_0273	STMUK_0264	SL0257
STMMW_02621	rnhA		-	302858	303325	468	chromosome	CDS		3.1.26.4	CBG23278.1	GI:261245488	RNase H	SL1344_0258	rnhA		-	302862	303329	468	CDS	chromosome		ribonuclease H		An endonuclease that specifically degrades the RNA strand of RNA-DNA hybrids		STM0263	STM14_0308	STM474_0274	STMUK_0265	SL0258
STMMW_02631	dnaQ		+	303389	304120	732	chromosome	CDS			CBG23279.1	GI:261245489	DNA polymerase III epsilon subunit	SL1344_0259	dnaQ		+	303393	304124	732	CDS	chromosome		DNA polymerase III epsilon subunit	DNA polymerase III subunit epsilon	3'-5' exonuclease of DNA polymerase III		STM0264	STM14_0309	STM474_0275	STMUK_0266	SL0259
STMMW_tRNA_4			+	304254	304327	74	chromosome	tRNA	tRNA Asp				transfer RNA-Asp	SL1344_tRNA_4			+	304258	304331	74	tRNA	chromosome	tRNA Asp anticodon GTC, Cove score 80.06	transfer RNA-Asp
STMMW_02641	sciA		-	304652	305707	1056	chromosome	CDS			CBG23280.1	GI:261245490	conserved hypothetical pathogenicity island protein	SL1344_0260	sciA		-	304656	305711	1056	CDS	chromosome		conserved hypothetical protein (SPI-6 associated)				STM0266	STM14_0313	STM474_0277	STMUK_0268	SL0260
STMMW_02651	sciB		-	305718	306713	996	chromosome	CDS			CBG23281.1	GI:261245491	type VI secretion protein	SL1344_0261	sciB		-	305722	306717	996	CDS	chromosome		conserved hypothetical protein (SPI-6 associated)				STM0267	STM14_0314	STM474_0278	STMUK_0269	SL0261
STMMW_02661	sciC		-	306710	308593	1884	chromosome	CDS			CBG23282.1	GI:261245492	type VI system protein	SL1344_0262	sciC		-	306714	308597	1884	CDS	chromosome		conserved hypothetical protein (SPI-6 associated)				STM0268	STM14_0315	STM474_0279	STMUK_0270	SL0262
STMMW_02671	sciD		-	308609	309103	495	chromosome	CDS			CBG23283.1	GI:261245493	putative type VI system cytoplasmic protein	SL1344_0263	sciD		-	308613	309107	495	CDS	chromosome		conserved hypothetical protein (SPI-6 associated)				STM0269	STM14_0316	STM474_0280	STMUK_0271	SL0263
STMMW_02691	sciE		-	309100	309924	825	chromosome	CDS			CBG23284.1	GI:261245494	putative type VI secretion system protein	SL1344_0264	sciE		-	309104	309928	825	CDS	chromosome		conserved hypothetical protein (SPI-6 associated)				STM0270	STM14_0317	STM474_0281	STMUK_0272	SL0264
STMMW_02701	sciF		-	309911	310813	903	chromosome	CDS			CBG23285.1	GI:261245495	conserved hypothetical protein	SL1344_0265	sciF		-	309915	310817	903	CDS	chromosome		conserved hypothetical protein (SPI-6 associated)				STM0271	STM14_0318	STM474_0282	STMUK_0273	SL0265
STMMW_02711	sciG		+	311181	313820	2640	chromosome	CDS			CBG23286.1	GI:261245496	type VI system ATPase	SL1344_0266	sciG		+	311185	313824	2640	CDS	chromosome		conserved hypothetical protein (SPI-6 associated)	chaperone ATPase	similar to E. coli ATP-binding component of serine protease (AAC73969.1); similar to Yersinia clpB		STM0272	STM14_0319	STM474_0283	STMUK_0274	SL0266
STMMW_02731	sciH		+	313920	314462	543	chromosome	CDS			CBG23287.1	GI:261245497	putative type VI secretion system protein	SL1344_0267	sciH		+	313924	314466	543	CDS	chromosome		conserved hypothetical protein (SPI-6 associated)				STM0273	STM14_0320	STM474_0284	STMUK_0275	SL0267
STMMW_02741	sciI		+	314486	315979	1494	chromosome	CDS			CBG23288.1	GI:261245498	type VI system secreted protein	SL1344_0268	sciI		+	314490	315983	1494	CDS	chromosome		conserved hypothetical protein (SPI-6 associated)				STM0274	STM14_0321	STM474_0285	STMUK_0276	SL0268
STMMW_02751			+	316042	316152	111	chromosome	CDS			CBG23289.1	GI:261245499	invasol															STM0274A	STM14_0322	STM474_0286	STMUK_0277	-
STMMW_02771	sciJ		+	316165	316611	447	chromosome	CDS			CBG23290.1	GI:261245500	putative exported protein	SL1344_0270	sciJ		+	316169	316615	447	CDS	chromosome		conserved hypothetical protein (SPI-6 associated)				STM0275	STM14_0323	STM474_0287	STMUK_0278	SL0270
STMMW_02791	sciK		+	316865	317350	486	chromosome	CDS			CBG23291.1	GI:261245501	putative hemolysin-coregulated protein	SL1344_0271	sciK		+	316869	317354	486	CDS	chromosome		conserved hypothetical protein (SPI-6 associated)				STM0276	STM14_0324	STM474_0288	STMUK_0279	SL0271
STMMW_02811			+	317655	318140	486	chromosome	CDS			CBG23292.1	GI:261245502	conserved hypothetical protein	SL1344_0272			+	317659	318144	486	CDS	chromosome		conserved hypothetical protein (SPI-6 associated)				STM0277	STM14_0325	STM474_0289	STMUK_0280	SL0272
STMMW_02831			+	318125	318508	384	chromosome	CDS			CBG23293.1	GI:261245503	putative periplasmic protein	SL1344_0273			+	318129	318512	384	CDS	chromosome		conserved hypothetical protein (SPI-6 associated)				STM0278	STM14_0326	STM474_0290	STMUK_0281	SL0273
STMMW_02841	sciK1		+	318651	319136	486	chromosome	CDS			CBG23294.1	GI:261245504	putative hemolysin-coregulated protein	SL1344_0274	sciK1		+	318655	319140	486	CDS	chromosome		conserved hypothetical protein (SPI-6 associated)				STM0279	STM14_0327	STM474_0291	STMUK_0282	SL0274
STMMW_02851	sciN		+	319203	319739	537	chromosome	CDS			CBG23295.1	GI:261245505	putative lipoprotein	SL1344_0275	sciN		+	319207	319743	537	CDS	chromosome		lipoprotein (SPI-6 associated)				STM0280	STM14_0328	STM474_0292	STMUK_0283	SL0275
STMMW_02861	sciO		+	319743	321086	1344	chromosome	CDS			CBG23296.1	GI:261245506	putative type VI secretion protein	SL1344_0276	sciO		+	319747	321090	1344	CDS	chromosome		conserved hypothetical protein (SPI-6 associated)				STM0281	STM14_0329	STM474_0293	STMUK_0284	SL0276
STMMW_02871	sciP		+	321083	322387	1305	chromosome	CDS			CBG23297.1	GI:261245507	putative type VI system protein	SL1344_0277	sciP		+	321087	322391	1305	CDS	chromosome		hypothetical membrane protein (SPI-6 associated)	hypothetical protein	similar to E. coli outer membrane protein (AAC76576.1); OmpA family		STM0282	STM14_0330	STM474_0294	STMUK_0285	SL0277
STMMW_02881	sciQ		+	322392	323165	774	chromosome	CDS			CBG23298.1	GI:261245508	putative inner membrane protein	SL1344_0278	sciQ		+	322396	323169	774	CDS	chromosome		hypothetical membrane protein, virulence associated protein				STM0283	STM14_0331	STM474_0295	STMUK_0286	SL0278
STMMW_02891	sciR		+	323356	323799	444	chromosome	CDS			CBG23299.1	GI:261245509	putative shiga-like toxin A subunit	SL1344_0279	sciR		+	323372	323803	432	CDS	chromosome		conserved hypothetical protein (SPI-6 associated)				STM0284	STM14_0332	STM474_0296	STMUK_0287	SL0279
STMMW_02901	sciS		+	323833	327702	3870	chromosome	CDS			CBG23300.1	GI:261245510	type VI system protein	SL1344_0280	sciS		+	323837	327706	3870	CDS	chromosome		probable IcmF-related integral membrane ATP-binding protein, virulence associated protein				STM0285	STM14_0333	STM474_0297	STMUK_0288	SL0280
STMMW_02911	sciT		+	327702	328490	789	chromosome	CDS			CBG23301.1	GI:261245511	conserved hypothetical protein	SL1344_0281	sciT		+	327706	328494	789	CDS	chromosome		conserved hypothetical protein (SPI-6 associated)				STM0286	STM14_0334	STM474_0298	STMUK_0289	SL0281
STMMW_02921	sciU		+	328487	328903	417	chromosome	CDS			CBG23302.1	GI:261245512	conserved hypothetical periplasmic protein	SL1344_0282	sciU		+	328491	328907	417	CDS	chromosome	Contains N-terminal signal sequence (SPI-6 associated)	probable secreted protein	hypothetical protein			STM0287	STM14_0335	STM474_0299	STMUK_0290	SL0282
STMMW_02931	sciV		+	328927	329448	522	chromosome	CDS			CBG23303.1	GI:261245513	conserved hypothetical pathogenicity island protein	SL1344_0283	sciV		+	328931	329452	522	CDS	chromosome		conserved hypothetical protein (SPI-6 associated)				STM0288	STM14_0336	STM474_0300	STMUK_0291	SL0283
STMMW_02941	vgrS		+	329845	332034	2190	chromosome	CDS			CBG23304.1	GI:261245514	putative type VI system protein	SL1344_0284	vgrS		+	329849	332038	2190	CDS	chromosome	Similar to several Rhs proteins e.g. Escherichia coli RhsG accessory genetic element VgrG protein TR:O52672 (EMBL:AF044503) (713 aa) fasta scores: E(): 0, 32.6% id in 580 aa	Type VI secretion protein	hypothetical protein			STM0289	STM14_0338	STM474_0301	STMUK_0292	SL0284
STMMW_02951	sciW		+	332058	332504	447	chromosome	CDS			CBG23305.1	GI:261245515	conserved hypothetical protein	SL1344_0285	sciW		+	332062	332508	447	CDS	chromosome		conserved hypothetical protein (SPI-6 associated)				STM0290	STM14_0339	STM474_0302	STMUK_0293	SL0285
STMMW_02961	rhs		+	332523	336617	4095	chromosome	CDS			CBG23306.1	GI:261245516	putative Rhs family protein															STM0291	STM14_0340	-	STMUK_0294	-
STMMW_02971			+	336611	336874	264	chromosome	CDS			CBG23307.1	GI:261245517	conserved hypothetical protein	SL1344_0286A			+	336117	336380	264	CDS	chromosome		conserved hypothetical protein (SPI-6 associated)				-	-	-	STMUK_0295	SL0286A
STMMW_02981			+	336890	337804	915	chromosome	CDS					-	SL1344_0286B			+	336396	337313	918	CDS	chromosome		Rhs-family protein fragment	RHS-like protein	similar to E. coli rhsE protein in rhs element (AAC74538.1); similar to C-terminus of STM0291		STM0292	STM14_0341	STM474_0304	STMUK_0296	SL0286B
STMMW_02991	sciX		+	337801	338247	447	chromosome	CDS			CBG23309.1	GI:261245518	conserved hypothetical cytoplasmic protein	SL1344_0288	sciX		+	337307	337753	447	CDS	chromosome		conserved hypothetical protein (SPI-6 associated)				STM0293	STM14_0342	STM474_0305	STMUK_0297	SL0288
STMMW_03011			+	338431	338562	132	chromosome	CDS			CBG23310.1	GI:261245519	conserved hypothetical protein															-	STM14_0343	-	-	-
STMMW_03021	sciY		+	338765	339244	480	chromosome	CDS					putative phosphotriesterase (pseudogene)
STMMW_03041			-	339300	339575	276	chromosome	CDS			CBG23312.1	GI:261245520	hypothetical protein															-	STM14_0346	STM474_0307	STMUK_0300	-
STMMW_ncRNA_27	IsrA		+	339310	339732	423	chromosome	ncRNA	small RNA				non-coding RNA	SL1344_ncRNA_27	IsrA		+	338816	339238	423	ncRNA	chromosome	small RNA
STMMW_03051			+	340016	340324	309	chromosome	CDS			CBG23313.1	GI:261245521	conserved hypothetical pathogenicity island protein	SL1344_0291			+	339522	339830	309	CDS	chromosome		hypothetical protein				STM0295	STM14_0348	STM474_0308	STMUK_0301	SL0291
STMMW_03061			-	340361	340674	314	chromosome	CDS				PSEUDO:CBG23314.1	conserved hypothetical cytoplasmic protein (pseudogene)
STMMW_03071			+	340727	340924	198	chromosome	CDS			CBG23315.1	GI:261245522	putative transposase	SL1344_0293			+	340233	340373	141	CDS	chromosome		transposase (fragment)				STM0297	STM14_0350	STM474_0310	STMUK_0303	SL0293
STMMW_03081			+	341004	341469	466	chromosome	CDS				PSEUDO:CBG23316.1	putative IS1400 transposase B (pseudogene)
STMMW_03091	safA		+	342181	342693	513	chromosome	CDS			CBG23317.1	GI:261245523	lipoprotein	SL1344_0295	safA		+	341687	342199	513	CDS	chromosome		salmonella atypical fimbria lipoprotein				STM0299	STM14_0352	STM474_0313	STMUK_0305	SL0295
STMMW_03101	safB		+	342801	343514	714	chromosome	CDS			CBG23318.1	GI:261245524	salmonella atypical fimbria chaperone	SL1344_0296	safB		+	342307	343020	714	CDS	chromosome		salmonella atypical fimbria chaperone	fimbrial assembly chaperone	similar to E. coli chaperone (AAC76177.1)		STM0300	STM14_0353	STM474_0314	STMUK_0306	SL0296
STMMW_03111	safC		+	343538	346048	2511	chromosome	CDS			CBG23319.1	GI:261245525	salmonella atypical fimbria outer membrane usher	SL1344_0297	safC		+	343044	345554	2511	CDS	chromosome		salmonella atypical fimbria outer membrane usher	fimbrial usher	similar to E. coli outer membrane protein; export function (AAC73634.1)		STM0301	STM14_0354	STM474_0315	STMUK_0307	SL0297
STMMW_03121	safD		+	346070	346540	471	chromosome	CDS			CBG23320.1	GI:261245526	fimbrial structural subunit	SL1344_0298	safD		+	345576	346046	471	CDS	chromosome		fimbrial structural subunit	fimbrial subunit			STM0302	STM14_0355	STM474_0316	STMUK_0308	SL0298
STMMW_03131	ybeJ		+	346946	347767	822	chromosome	CDS			CBG23321.1	GI:261245527	conserved hypothetical protein	SL1344_0299	ybeJ		+	346452	347273	822	CDS	chromosome		conserved hypothetical protein				STM0303	STM14_0356	STM474_0317	STMUK_0309	SL0299
STMMW_03132			+	347892	348107	216	chromosome	CDS			CBG23322.1	GI:261245528	conserved hypothetical protein															-	STM14_0357	-	-	-
STMMW_03133			+	348248	348379	132	chromosome	CDS			CBG23323.1	GI:261245529	putative transposase															-	-	STM474_0318	-	-
STMMW_03151	sinR		+	348582	349529	948	chromosome	CDS			CBG23324.1	GI:261245530	LysR-family transcriptional regulator	SL1344_0300	sinR		+	348088	349035	948	CDS	chromosome		LysR-family transcriptional regulator (SPI-6 associated)		SinR protein (SW:SINR_SALTY)		STM0304	STM14_0358	STM474_0319	STMUK_0310	SL0300
STMMW_03161			+	349646	349861	216	chromosome	CDS			CBG23325.1	GI:261245531	conserved hypothetical protein	SL1344_0301			+	349152	349367	216	CDS	chromosome		conserved hypothetical protein (SPI-6 associated)				STM0305	STM14_0359	STM474_0320	STMUK_0311	SL0301
STMMW_03171	pagN		-	349865	350584	720	chromosome	CDS			CBG23326.1	GI:261245532	possible outer membrane adhesin	SL1344_0302	pagN		-	349371	350090	720	CDS	chromosome		possible outer membrane adhesin	adhesin/invasin protein PagN			STM0306	STM14_0360	STM474_0321	STMUK_0312	SL0302
STMMW_03181	sciZ		-	350915	351322	408	chromosome	CDS			CBG23327.1	GI:261245533	probable secreted protein	SL1344_0303	sciZ		-	350421	350828	408	CDS	chromosome		probable secreted protein (SPI-6 associated)	VirG-like protein	similar to Shigella VirG protein		STM0307	STM14_0362	STM474_0322	STMUK_0313	SL0303
STMMW_ncRNA_28	STnc1030		+	351386	351589	204	chromosome	ncRNA	small RNA				non-coding RNA	SL1344_ncRNA_28	STnc1030		+	350892	351095	204	ncRNA	chromosome	small RNA
STMMW_ncRNA_29	STnc1040		-	351547	351594	48	chromosome	ncRNA	small RNA				non-coding RNA	SL1344_ncRNA_29	STnc1040		-	351053	351100	48	ncRNA	chromosome	small RNA
STMMW_03191	yafV		-	351693	352460	768	chromosome	CDS			CBG23328.1	GI:261245534	possible hydrolase	SL1344_0304	yafV		-	351199	351966	768	CDS	chromosome		possible hydrolase	hypothetical protein	similar to E. coli amidase-type enzyme (AAC73323.1)		STM0308	STM14_0364	STM474_0323	STMUK_0314	SL0304
STMMW_03201	fadE	yafH	-	352569	355013	2445	chromosome	CDS			CBG23329.1	GI:261245535	possible acyl-CoA dehydrogenase	SL1344_0305	fadE	yafH	-	352075	354519	2445	CDS	chromosome		possible acyl-CoA dehydrogenase		functions in fatty acid oxidation; converts acyl-CoA and FAD to FADH2 and delta2-enoyl-CoA		STM0309	STM14_0365	STM474_0324	STMUK_0315	SL0305
STMMW_03211	gmhA		+	355253	355831	579	chromosome	CDS		5.-.-.-	CBG23330.1	GI:261245536	phosphoheptose isomerase	SL1344_0306	gmhA		+	354759	355337	579	CDS	chromosome		Phosphoheptose isomerase		catalyzes the isomerization of sedoheptulose 7-phosphate to D-glycero-D-manno-heptose 7-phosphate		STM0310	STM14_0366	STM474_0325	STMUK_0316	SL0306
STMMW_03221	yafJ		+	356044	356811	768	chromosome	CDS			CBG23331.1	GI:261245537	conserved hypothetical protein	SL1344_0307	yafJ		+	355550	356317	768	CDS	chromosome		conserved hypothetical protein		similar to E. coli amidotransferase (AAC73327.1)		STM0311	STM14_0367	STM474_0326	STMUK_0317	SL0307
STMMW_03231	yafK		-	356782	357522	741	chromosome	CDS			CBG23332.1	GI:261245538	putative exported protein	SL1344_0308	yafK		-	356288	357028	741	CDS	chromosome		hypothetical exported protein	hypothetical protein			STM0312	STM14_0368	STM474_0327	STMUK_0318	SL0308
STMMW_03241	dbh	dinP	+	357772	358827	1056	chromosome	CDS		2.7.7.7	CBG23333.1	GI:261245539	DNA polymerase IV	SL1344_0309	dbh	dinP	+	357278	358333	1056	CDS	chromosome		DNA polymerase IV		involved in translesion DNA polymerization with beta clamp of polymerase III; belongs to Y family of polymerases; does not contain proofreading function		STM0313	STM14_0369	STM474_0328	STMUK_0319	SL0309
STMMW_03251			+	359046	360175	1130	chromosome	CDS					release factor H-coupled RctB family protein (pseudogene)
STMMW_03261	prfH		+	360175	360789	615	chromosome	CDS			CBG23335.1	GI:261245540	putative peptide chain release factor	SL1344_0311	prfH		+	359681	360295	615	CDS	chromosome		hypothetical peptide chain release factor	peptide chain release factor-like protein	similar to release factor 1 and 2		STM0315	STM14_0371	STM474_0330	STMUK_0322	SL0311
STMMW_03271	pepD		-	360945	362402	1458	chromosome	CDS			CBG23336.1	GI:261245541	aminoacyl-histidine dipeptidase precursor	SL1344_0312	pepD		-	360451	361908	1458	CDS	chromosome		aminoacyl-histidine dipeptidase precursor		similar to E. coli aminoacyl-histidine dipeptidase; peptidase D (AAC73341.1)		STM0316	STM14_0372	STM474_0331	STMUK_0323	SL0312
STMMW_03281	gpt		+	362651	363109	459	chromosome	CDS			CBG23337.1	GI:261245542	xanthine-guanine phosphoribosyltransferase	SL1344_0313	gpt		+	362157	362615	459	CDS	chromosome		xanthine-guanine phosphoribosyltransferase		catalyzes the conversion of guanine, xanthine and, to a lesser extent, hypoxanthine to GMP, XMP and IMP, respectively		STM0317	STM14_0373	STM474_0332	STMUK_0324	SL0313
STMMW_03291	frsA	yafA	+	363198	364442	1245	chromosome	CDS			CBG23338.1	GI:261245543	conserved hypothetical protein	SL1344_0314	frsA	yafA	+	362704	363948	1245	CDS	chromosome		conserved hypothetical protein	fermentation/respiration switch protein	forms a 1:1 complex with the unphosphorylated from of enzyme IIAGlc; FrsA may promote fermentation		STM0318	STM14_0374	STM474_0333	STMUK_0325	SL0314
STMMW_03301	crl		+	364500	364901	402	chromosome	CDS			CBG23339.1	GI:261245544	curlin genes transcriptional activator	SL1344_0315	crl		+	364006	364407	402	CDS	chromosome		curlin genes transcriptional activator	DNA-binding transcriptional regulator Crl	involved in the expression of csgBA which is involved in curli formation; interacts with sigmaS		STM0319	STM14_0375	STM474_0334	STMUK_0326	SL0315
STMMW_03311	phoE		-	364952	366004	1053	chromosome	CDS			CBG23340.1	GI:261245545	outer membrane pore protein E precursor	SL1344_0316	phoE		-	364458	365510	1053	CDS	chromosome		outer membrane pore protein E precursor	outer membrane phosphoporin protein E	outer membrane pore protein E precursor (SW:PHOE_SALTY)		STM0320	STM14_0376	STM474_0335	STMUK_0327	SL0316
STMMW_03321	proB		+	366287	367390	1104	chromosome	CDS			CBG23341.1	GI:261245546	glutamate 5-kinase	SL1344_0317	proB		+	365793	366896	1104	CDS	chromosome		glutamate 5-kinase	gamma-glutamyl kinase	catalyzes the formation of glutamate 5-phosphate from glutamate in proline biosynthesis		STM0321	STM14_0378	STM474_0337	STMUK_0328	SL0317
STMMW_03331	proA		+	367402	368652	1251	chromosome	CDS			CBG23342.1	GI:261245547	gamma-glutamyl phosphate reductase	SL1344_0318	proA		+	366908	368158	1251	CDS	chromosome		gamma-glutamyl phosphate reductase		Catalyzes the phosphorylation of L-glutamate during the proline biosynthesis pathway		STM0322	STM14_0379	STM474_0338	STMUK_0329	SL0318
STMMW_tRNA_5			+	368769	368841	73	chromosome	tRNA	tRNA Thr				transfer RNA-Thr	SL1344_tRNA_5			+	368274	368346	73	tRNA	chromosome	tRNA Thr anticodon CGT, Cove score 73.64	transfer RNA-Thr
STMMW_03341	int	int_BTP1	-	368858	369853	996	chromosome	CDS	Prophage BTP1		CBG23343.1	GI:261245548	BTP1 integrase															-	-	-	-	-
STMMW_03351	xis	xis_BTP1	-	369898	370248	351	chromosome	CDS	Prophage BTP1		CBG23344.1	GI:261245549	BTP1 excisionase															-	-	-	-	-
STMMW_03361	EaC	EaC_BTP1	-	370259	370852	594	chromosome	CDS	Prophage BTP1		CBG23345.1	GI:261245550	BTP1 predicted prophage protein															-	-	-	-	-
STMMW_03371	EaG	EaG_BTP1	-	370924	371208	285	chromosome	CDS	Prophage BTP1		CBG23346.1	GI:261245551	BTP1 predicted prophage protein															-	-	-	-	-
STMMW_03381	EaA	EaA_BTP1	-	371201	372166	966	chromosome	CDS	Prophage BTP1		CBG23347.1	GI:261245552	BTP1 predicted prophage protein															-	-	-	-	-
STMMW_ncRNA_30	STnc6000		+	371921	372347	427	chromosome	ncRNA	small RNA; Prophage BTP1				non-coding RNA
STMMW_03391	EaD	EaD_BTP1	-	372177	372932	756	chromosome	CDS	Prophage BTP1		CBG23348.1	GI:261245553	BTP1 predicted prophage protein															-	-	-	-	-
STMMW_03411	EaF	EaF_BTP1	-	372932	373576	645	chromosome	CDS	Prophage BTP1		CBG23349.1	GI:261245554	BTP1 predicted prophage protein															-	-	-	-	-
STMMW_03421	EaE	EaE_BTP1	-	373573	373983	411	chromosome	CDS	Prophage BTP1		CBG23350.1	GI:261245555	BTP1 predicted prophage protein															-	-	-	-	-
STMMW_03422			-	373980	374150	171	chromosome	CDS	Prophage BTP1		CBG23351.1	GI:261245556	BTP1 predicted prophage protein															-	-	-	-	-
STMMW_03431	abc2	abc2_BTP1	-	374161	374454	294	chromosome	CDS	Prophage BTP1		CBG23352.1	GI:261245557	BTP1 anti-RecBCD															-	-	-	-	-
STMMW_03441	abc1	abc1_BTP1	-	374501	374785	285	chromosome	CDS	Prophage BTP1		CBG23353.1	GI:261245558	BTP1 anti-RecBCD															-	-	-	-	-
STMMW_03451	erf	erf_BTP1	-	374785	375492	708	chromosome	CDS	Prophage BTP1		CBG23354.1	GI:261245559	BTP1 predicted prophage protein															-	-	-	-	-
STMMW_03461	arf	arf_BTP1	-	375489	375632	144	chromosome	CDS	Prophage BTP1		CBG23355.1	GI:261245560	BTP1 predicted prophage protein															-	-	-	-	-
STMMW_03471	kil	kil_BTP1	-	375622	375810	189	chromosome	CDS	Prophage BTP1		CBG23356.1	GI:261245561	BTP1 kil															-	-	-	-	-
STMMW_03481	cIII	cIII_BTP1	-	375791	375973	183	chromosome	CDS	Prophage BTP1		CBG23357.1	GI:261245562	BTP1 regulatory protein cIII															-	-	-	-	-
STMMW_03491			-	376060	376206	147	chromosome	CDS	Prophage BTP1		CBG23358.1	GI:261245563	BTP1 predicted prophage protein															-	-	-	-	-
STMMW_03501			-	376267	376566	300	chromosome	CDS	Prophage BTP1		CBG23359.1	GI:261245564	BTP1 predicted prophage protein															-	-	-	-	-
STMMW_03511	ral	ral_BTP1	-	376606	376806	201	chromosome	CDS	Prophage BTP1		CBG23360.1	GI:261245565	BTP1 antirestriction protein															-	-	-	-	-
STMMW_03521	N	N_BTP1	-	376885	377217	333	chromosome	CDS	Prophage BTP1		CBG23361.1	GI:261245566	BTP1 antitermination protein															-	-	-	-	-
STMMW_03522			+	377620	377790	171	chromosome	CDS	Prophage BTP1		CBG23362.1	GI:261245567	BTP1 predicted prophage protein															-	-	-	-	-
STMMW_03531	st313-td	st313-td_BTP1	-	377826	378749	924	chromosome	CDS	Prophage BTP1		CBG23363.1	GI:261245568	BTP1 putative virulence associated protein															-	-	-	-	-
STMMW_03541	cI	cI_BTP1	-	378838	379563	726	chromosome	CDS	Prophage BTP1		CBG23364.1	GI:261245569	BTP1 repressor protein cI															-	-	-	-	-
STMMW_03551	cro	cro_BTP1	+	379638	379853	216	chromosome	CDS	Prophage BTP1		CBG23365.1	GI:261245570	BTP1 antirepressor protein															-	-	-	-	-
STMMW_03561	cII	cII_BTP1	+	379964	380245	282	chromosome	CDS	Prophage BTP1		CBG23366.1	GI:261245571	BTP1 transcriptioanl activator cII															-	-	-	-	-
STMMW_03571	O	O_BTP1	+	380419	381252	834	chromosome	CDS	Prophage BTP1		CBG23367.1	GI:261245572	BTP1 replication protein															-	-	-	-	-
STMMW_03581	P	P_BTP1	+	381249	382625	1377	chromosome	CDS	Prophage BTP1		CBG23368.1	GI:261245573	BTP1 replication associated protein															-	-	-	-	-
STMMW_03582			+	382622	382891	270	chromosome	CDS	Prophage BTP1		CBG23369.1	GI:261245574	BTP1 predicted prophage protein															-	-	-	-	-
STMMW_03601			+	382963	383235	273	chromosome	CDS	Prophage BTP1		CBG23370.1	GI:261245575	BTP1 predicted prophage protein															-	-	-	-	-
STMMW_03602			+	383245	383454	210	chromosome	CDS	Prophage BTP1		CBG23371.1	GI:261245576	BTP1 predicted prophage protein															-	-	-	-	-
STMMW_03611			+	383451	383759	309	chromosome	CDS	Prophage BTP1		CBG23372.1	GI:261245577	BTP1 predicted prophage protein															-	-	-	-	-
STMMW_03621			+	383756	383950	195	chromosome	CDS	Prophage BTP1		CBG23373.1	GI:261245578	BTP1 predicted prophage protein															-	-	-	-	-
STMMW_03631	ninB	ninB_BTP1	+	383907	384353	447	chromosome	CDS	Prophage BTP1		CBG23374.1	GI:261245579	BTP1 predicted prophage protein															-	-	-	-	-
STMMW_03641	ninE	ninE_BTP1	+	384490	384672	183	chromosome	CDS	Prophage BTP1		CBG23375.1	GI:261245580	BTP1 predicted prophage protein															-	-	-	-	-
STMMW_03651	ninF	ninF_BTP1	+	384669	384839	171	chromosome	CDS	Prophage BTP1		CBG23376.1	GI:261245581	BTP1 predicted prophage protein															-	-	-	-	-
STMMW_03661	ninG	ninG_BTP1	+	384832	385443	612	chromosome	CDS	Prophage BTP1		CBG23377.1	GI:261245582	BTP1 predicted prophage protein															-	-	-	-	-
STMMW_03671	ninY	ninY_BTP1	+	385440	385664	225	chromosome	CDS	Prophage BTP1		CBG23378.1	GI:261245583	BTP1 predicted prophage protein															-	-	-	-	-
STMMW_03681			+	385661	385864	204	chromosome	CDS	Prophage BTP1		CBG23379.1	GI:261245584	BTP1 predicted prophage protein															-	-	-	-	-
STMMW_03691	Q	Q_BTP1	+	386021	386539	519	chromosome	CDS	Prophage BTP1		CBG23380.1	GI:261245585	BTP1 antiterminator protein															-	-	-	-	-
STMMW_tRNA_6			+	386604	386675	72	chromosome	tRNA	tRNA Asn; Prophage BTP1				transfer RNA-Asn
STMMW_ncRNA_31	STnc6010		-	386640	386959	320	chromosome	ncRNA	small RNA; Prophage BTP1				non-coding RNA
STMMW_tRNA_7			+	386684	386756	73	chromosome	tRNA	tRNA Thr; Prophage BTP1				transfer RNA-Thr
STMMW_03711	S	S_BTP1	+	387004	387207	204	chromosome	CDS	Prophage BTP1		CBG23381.1	GI:261245586	BTP1 holin															-	-	-	-	-
STMMW_03721	R	R_BTP1	+	387179	387682	504	chromosome	CDS	Prophage BTP1		CBG23382.1	GI:261245587	BTP1 lysozyme															-	-	-	-	-
STMMW_03731	Rz	Rz_BTP1	+	387735	388208	474	chromosome	CDS	Prophage BTP1		CBG23383.1	GI:261245588	BTP1 lysis associated membrane protein															-	-	-	-	-
STMMW_03741	rha	rha_BTP1	+	388358	388963	606	chromosome	CDS	Prophage BTP1		CBG23384.1	GI:261245589	BTP1 predicted prophage protein															-	-	-	-	-
STMMW_03751	pid	pid_BTP1	-	389225	389539	315	chromosome	CDS	Prophage BTP1		CBG23385.1	GI:261245590	BTP1 P22 instigator of dgo-expression															-	-	-	-	-
STMMW_03761			+	389793	390035	243	chromosome	CDS	Prophage BTP1		CBG23386.1	GI:261245591	BTP1 predicted prophage protein															-	-	-	-	-
STMMW_03762			+	390037	390216	180	chromosome	CDS	Prophage BTP1				BTP1 hypothetical protein															-	-	-	-	-
STMMW_03771			+	390240	390728	489	chromosome	CDS	Prophage BTP1		CBG23387.1	GI:261245592	BTP1 terminase small subunit															-	-	-	-	-
STMMW_03781			+	390706	392205	1500	chromosome	CDS	Prophage BTP1		CBG23388.1	GI:261245593	BTP1 terminase large subunit															-	-	-	-	-
STMMW_03791			+	392205	394382	2178	chromosome	CDS	Prophage BTP1		CBG23389.1	GI:261245594	BTP1 portal protein															-	-	-	-	-
STMMW_03801			+	394396	395307	912	chromosome	CDS	Prophage BTP1		CBG23390.1	GI:261245595	BTP1 scaffolding protein															-	-	-	-	-
STMMW_03811			+	395307	396599	1293	chromosome	CDS	Prophage BTP1		CBG23391.1	GI:261245596	BTP1 coat protein															-	-	-	-	-
STMMW_03821			+	396640	397200	561	chromosome	CDS	Prophage BTP1		CBG23392.1	GI:261245597	BTP1 predicted prophage protein															-	-	-	-	-
STMMW_03831			+	397184	397684	501	chromosome	CDS	Prophage BTP1		CBG23393.1	GI:261245598	BTP1 DNA stabilization protein															-	-	-	-	-
STMMW_ncRNA_32	STnc6020		-	397372	397660	289	chromosome	ncRNA	small RNA; Prophage BTP1				non-coding RNA
STMMW_03841			+	397677	399062	1386	chromosome	CDS	Prophage BTP1		CBG23394.1	GI:261245599	BTP1 packaged DNA stabilization protein															-	-	-	-	-
STMMW_03851			+	399066	399767	702	chromosome	CDS	Prophage BTP1		CBG23395.1	GI:261245600	BTP1 packaged DNA stabilization and needle protein															-	-	-	-	-
STMMW_03861			+	399767	400222	456	chromosome	CDS	Prophage BTP1		CBG23396.1	GI:261245601	BTP1 head assembly protein															-	-	-	-	-
STMMW_03871			+	400225	400914	690	chromosome	CDS	Prophage BTP1		CBG23397.1	GI:261245602	BTP1 DNA transfer protein															-	-	-	-	-
STMMW_03881			+	400924	402294	1371	chromosome	CDS	Prophage BTP1		CBG23398.1	GI:261245603	BTP1 DNA transfer protein															-	-	-	-	-
STMMW_03891			+	402294	404261	1968	chromosome	CDS	Prophage BTP1		CBG23399.1	GI:261245604	BTP1 DNA tranfer protein															-	-	-	-	-
STMMW_ncRNA_33	STnc6030		-	403942	404727	786	chromosome	ncRNA	small RNA; Prophage BTP1				non-coding RNA
STMMW_03901			+	404417	406402	1986	chromosome	CDS	Prophage BTP1		CBG23400.1	GI:261245605	BTP1 tail spike protein															-	-	-	-	-
STMMW_ncRNA_34	STnc6040		-	405597	405858	262	chromosome	ncRNA	small RNA; Prophage BTP1				non-coding RNA
STMMW_ncRNA_35	STnc6050		-	406245	406377	133	chromosome	ncRNA	small RNA; Prophage BTP1				non-coding RNA
STMMW_03911	gtrC	gtrC_BTP1	-	406442	408364	1923	chromosome	CDS	Prophage BTP1		CBG23401.1	GI:261245606	BTP1 O-antigen acetyltransferase															-	-	-	-	-
STMMW_ncRNA_36	STnc6060		+	407919	408087	169	chromosome	ncRNA	small RNA; Prophage BTP1				non-coding RNA
STMMW_ncRNA_37	STnc6070		+	408114	408190	77	chromosome	ncRNA	small RNA; Prophage BTP1				non-coding RNA
STMMW_03921	gtrA	gtrA_BTP1	-	408436	408711	276	chromosome	CDS	Prophage BTP1		CBG23402.1	GI:261245607	BTP1 bactoprenol-linked glucose transferase															-	-	-	-	-
STMMW_03931			-	408985	409230	246	chromosome	CDS	Prophage BTP1		CBG23403.1	GI:261245608	BTP1 predicted prophage protein															-	-	-	-	-
STMMW_03941			-	409694	410494	801	chromosome	CDS	Prophage BTP1		CBG23404.1	GI:261245609	putative IS3 transposase															STM0325	STM14_0381	STM474_0340	STMUK_0332	SL0319
STMMW_03951	dhaF		+	410412	411126	715	chromosome	CDS					glycerol dehydratase reactivation factor large subunit (pseudogene)
STMMW_03971			+	411236	411559	324	chromosome	CDS			CBG23406.1	GI:261245610	conserved hypothetical protein	SL1344_0322			+	370217	370540	324	CDS	chromosome		conserved hypothetical protein				STM0327	STM14_0383	STM474_0342	STMUK_0333	SL0322
STMMW_03981			+	411900	413138	1239	chromosome	CDS			CBG23407.1	GI:261245611	putative permease/MSF transporter	SL1344_0323			+	370836	372119	1284	CDS	chromosome		hypothetical permease/MSF transporter				STM0328	STM14_0384	STM474_0343	STMUK_0334	SL0323
STMMW_03991	leuC2		+	413270	414691	1422	chromosome	CDS		4.2.1.33	CBG23408.1	GI:261245612	3-isopropylmalate dehydratase large subunit 2 (ec 4.2.1.33) (isopropylmalate isomerase 2) (alpha-ipm isomerase 2) (ipmi 2). 3-isopropylmalate dehydratase large subunit 2 (ec 4.2.1.33) (isopropylmalate isomerase 2) (alpha-ipm isomerase 2) (ipmi 2)	SL1344_0324	leuC2		+	372251	373465	1215	CDS	chromosome		3-isopropylmalate dehydratase large subunit 2 (ec 4.2.1.33) (isopropylmalate isomerase 2) (alpha-ipm isomerase 2) (ipmi 2). 3-isopropylmalate dehydratase large subunit 2 (ec 4.2.1.33) (isopropylmalate isomerase 2) (alpha-ipm isomerase 2) (ipmi 2)	isopropylmalate isomerase large subunit	dehydratase component, catalyzes the isomerization between 2-isopropylmalate and 3-isopropylmalate		STM0329	STM14_0385	-	STMUK_0335	SL0324
STMMW_04001	leuD2		+	414693	415319	627	chromosome	CDS		4.2.1.33	CBG23409.1	GI:261245613	3-isopropylmalate dehydratase small subunit 2 (ec 4.2.1.33) (isopropylmalate isomerase 2) (alpha-ipm isomerase 2) (ipmi 2)	SL1344_0325	leuD2		+	373674	374300	627	CDS	chromosome		3-isopropylmalate dehydratase small subunit 2 (ec 4.2.1.33) (isopropylmalate isomerase 2) (alpha-ipm isomerase 2) (ipmi 2)		similar to E. coli 3-isopropylmalate isomerase subunit (AAC73182.1); dehydratase; subunit with LeuC		STM0330	STM14_0386	STM474_0345	STMUK_0336	SL0325
STMMW_04011			+	415334	416212	879	chromosome	CDS			CBG23410.1	GI:261245614	putative fumarylacetoacetate (faa) hydrolase	SL1344_0326			+	374315	375193	879	CDS	chromosome		hypothetical fumarylacetoacetate (faa) hydrolase	fumarylacetoacetate hydrolase	similar to E. coli isomerase (AAC74264.1); FAA		STM0331	STM14_0387	STM474_0346	STMUK_0337	SL0326
STMMW_04021			+	416212	417126	915	chromosome	CDS			CBG23411.1	GI:261245615	putative hydrolase or acyltransferase	SL1344_0327			+	375193	376107	915	CDS	chromosome		hypothetical hydrolase or acyltransferase	hydrolase/acyltransferase			STM0332	STM14_0388	STM474_0347	STMUK_0338	SL0327
STMMW_ncRNA_38	STnc3270		+	417134	417213	80	chromosome	ncRNA	small RNA				non-coding RNA	SL1344_ncRNA_30	STnc3270		+	376115	376194	80	ncRNA	chromosome	small RNA
STMMW_04031			+	417160	418125	966	chromosome	CDS			CBG23412.1	GI:261245616	putative LysR family transcriptional regulator	SL1344_0328			+	376141	377106	966	CDS	chromosome		hypothetical lysR family transcriptional regulator		similar to E. coli transcriptional regulator LysR-type (AAC74869.1); LysR family		STM0333	STM14_0389	STM474_0348	STMUK_0339	SL0328
STMMW_04041			-	418070	418342	273	chromosome	CDS			CBG23413.1	GI:261245617	conserved hypothetical protein	SL1344_0329			-	377051	377323	273	CDS	chromosome		conserved hypothetical protein				STM0334	STM14_0390	STM474_0349	STMUK_0340	SL0329
STMMW_04051			+	419033	419431	399	chromosome	CDS			CBG23414.1	GI:261245618	probable secreted protein	SL1344_0330			+	378014	378412	399	CDS	chromosome		probable secreted protein				STM0335	STM14_0391	STM474_0350	STMUK_0341	SL0330
STMMW_04061	stbE		-	419478	420236	759	chromosome	CDS			CBG23415.1	GI:261245619	fimbrial chaperone protein	SL1344_0331	stbE		-	378459	379217	759	CDS	chromosome		fimbrial chaperone protein		similar to E. coli periplasmic chaperone; required for type 1 fimbriae (AAC77272.1)		STM0336	STM14_0392	STM474_0351	STMUK_0342	SL0331
STMMW_04071	stbD		-	420202	421527	1326	chromosome	CDS			CBG23416.1	GI:261245620	putative fimbrial protein	SL1344_0332	stbD		-	379183	380508	1326	CDS	chromosome		hypothetical fimbrial protein	fimbrial usher			STM0337	STM14_0393	STM474_0352	STMUK_0343	SL0332
STMMW_04081	stbC		-	421532	424099	2568	chromosome	CDS			CBG23417.1	GI:261245621	outer membrane fimbrial usher protein	SL1344_0333	stbC		-	380513	383080	2568	CDS	chromosome		outer membrane fimbrial usher protein		similar to E. coli outer membrane protein; export and assembly of type 1 fimbriae; interrupted (AAC77273.1)		STM0338	STM14_0394	STM474_0353	STMUK_0344	SL0333
STMMW_04091	stbB		-	424083	424844	762	chromosome	CDS			CBG23418.1	GI:261245622	fimbrial chaperone protein	SL1344_0334	stbB		-	383064	383825	762	CDS	chromosome		fimbrial chaperone protein		similar to E. coli probable pilin chaperone PapD (AAC73251.1)		STM0339	STM14_0395	STM474_0354	STMUK_0345	SL0334
STMMW_04101	stbA		-	424906	425442	537	chromosome	CDS			CBG23419.1	GI:261245623	probable fimbrial protein	SL1344_0335	stbA		-	383887	384423	537	CDS	chromosome		probable fimbrial protein	fimbrial major subunit	similar to E. coli major type 1 subunit fimbrin; pilin (AAC77270.1)		STM0340	STM14_0396	STM474_0355	STMUK_0346	SL0335
STMMW_04111			+	426076	426840	765	chromosome	CDS			CBG23420.1	GI:261245624	possible transmembrane regulator	SL1344_0336			+	385057	385821	765	CDS	chromosome		possible transmembrane regulator				STM0341	STM14_0398	STM474_0356	STMUK_0347	SL0336
STMMW_04121			+	426813	427313	501	chromosome	CDS			CBG23421.1	GI:261245625	putative periplasmic protein	SL1344_0337			+	385794	386294	501	CDS	chromosome		hypothetical periplasmic protein	hypothetical protein			STM0342	STM14_0399	-	STMUK_0348	SL0337
STMMW_ncRNA_39	STnc1700		+	427400	427495	96	chromosome	ncRNA	small RNA				non-coding RNA	SL1344_ncRNA_31	STnc1700		+	386381	386476	96	ncRNA	chromosome	small RNA
STMMW_04131			+	427613	429187	1575	chromosome	CDS			CBG23422.1	GI:261245626	putative rtn protein	SL1344_0338			+	386594	388168	1575	CDS	chromosome		hypothetical rtn protein	hypothetical protein	diguanylate cyclase/phosphodiesterase domain 1		STM0343	STM14_0400	STM474_0357	STMUK_0349	SL0338
STMMW_04141			+	429287	430030	744	chromosome	CDS			CBG23423.1	GI:261245627	possible transmembrane regulator	SL1344_0339			+	388268	389011	744	CDS	chromosome		possible transmembrane regulator				STM0344	STM14_0401	STM474_0358	STMUK_0350	SL0339
STMMW_04151			+	430003	430491	489	chromosome	CDS			CBG23424.1	GI:261245628	putative exported protein	SL1344_0340			+	388984	389472	489	CDS	chromosome		hypothetical protein				STM0345	STM14_0402	STM474_0359	STMUK_0351	SL0340
STMMW_04161			+	430893	431417	525	chromosome	CDS			CBG23425.1	GI:261245629	possible outer membrane protein	SL1344_0341			+	389874	390398	525	CDS	chromosome		possible outer membrane protein		similar to ail and ompX		STM0346	STM14_0404	STM474_0360	STMUK_0352	SL0341
STMMW_04171			+	431561	432202	642	chromosome	CDS			CBG23426.1	GI:261245630	possible transcriptionl regulator	SL1344_0342			+	390542	391183	642	CDS	chromosome		possible transcriptionl regulator				STM0347	STM14_0405	STM474_0361	STMUK_0353	SL0342
STMMW_04181			+	432213	432437	225	chromosome	CDS			CBG23427.1	GI:261245631	probable secreted protein	SL1344_0343			+	391194	391418	225	CDS	chromosome		probable secreted protein				STM0348	STM14_0406	STM474_0362	STMUK_0354	SL0343
STMMW_04191			+	432495	432854	360	chromosome	CDS			CBG23428.1	GI:261245632	probable lipoprotein	SL1344_0344			+	391476	391835	360	CDS	chromosome		probable lipoprotein				STM0349	STM14_0407	STM474_0363	STMUK_0355	SL0344
STMMW_04201			-	432924	434435	1512	chromosome	CDS			CBG23429.1	GI:261245633	putative outer membrane efflux lipoprotein	SL1344_0345			-	391905	393362	1458	CDS	chromosome		hypothetical outer membrane efflux lipoprotein				STM0350	STM14_0408	STM474_0364	STMUK_0356	SL0345
STMMW_04211			-	434398	437565	3168	chromosome	CDS			CBG23430.1	GI:261245634	putative cation efflux protein	SL1344_0346			-	393379	396546	3168	CDS	chromosome		hypothetical cation efflux protein				STM0351	STM14_0409	STM474_0365	STMUK_0357	SL0346
STMMW_04221			-	437562	438788	1227	chromosome	CDS			CBG23431.1	GI:261245635	putative cation efflux pump	SL1344_0347			-	396543	397553	1011	CDS	chromosome		hypothetical cation efflux pump				STM0352	STM14_0410	STM474_0366	STMUK_0358	SL0347
STMMW_04231			+	439065	441353	2289	chromosome	CDS		3.6.1.-	CBG23432.1	GI:261245636	putative cation transport atpase (ec 3.6.1.-)	SL1344_0348			+	398046	400334	2289	CDS	chromosome		hypothetical cation transport atpase (ec 3.6.1.-)		similar to E. coli ATPase (AAC73586.1)		STM0353	STM14_0412	STM474_0367	STMUK_0359	SL0348
STMMW_04241			+	441365	441829	465	chromosome	CDS			CBG23433.1	GI:261245637	Putative transcriptional regulatory protein	SL1344_0349			+	400346	400810	465	CDS	chromosome		hypothetical transcriptional regulatory protein		similar to E. coli transcriptional regulator (AAC73589.1)		STM0354	STM14_0413	STM474_0368	STMUK_0360	SL0349
STMMW_04251			+	441907	442101	195	chromosome	CDS			CBG23434.1	GI:261245638	putative metal-binding transport protein	SL1344_0350			+	400888	401082	195	CDS	chromosome		hypothetical metal-binding transport protein				STM0355	STM14_0414	STM474_0369	STMUK_0361	SL0350
STMMW_04261			+	442394	443647	1254	chromosome	CDS			CBG23435.1	GI:261245639	putative metabolite transport protein	SL1344_0351			+	401375	402628	1254	CDS	chromosome		hypothetical metabolite transport protein		similar to E. coli transport protein (AAC77235.1)		STM0356	STM14_0416	STM474_0370	STMUK_0362	SL0351
STMMW_04271	mod		+	443836	445794	1959	chromosome	CDS		2.1.1.72	CBG23436.1	GI:261245640	type III restriction-modification system enzyme (StyLTI) modification methylase	SL1344_0352	mod		+	402817	404775	1959	CDS	chromosome		type III restriction-modification system enzyme (StyLTI) modification methylase		type III restriction-modification system; methyltransferase (SW:T3MO_SALTY); restriction system		STM0357	STM14_0417	STM474_0371	STMUK_0363	SL0352
STMMW_04281	res		+	445804	448776	2973	chromosome	CDS		3.1.21.5	CBG23437.1	GI:261245641	type III restriction-modification system enzyme (StyLTI) (ec 3.1.21.5)	SL1344_0353	res		+	404782	407757	2976	CDS	chromosome		type III restriction-modification system enzyme (StyLTI) (ec 3.1.21.5)				STM0358	STM14_0418	STM474_0372	STMUK_0364	SL0353
STMMW_04291		sssA	+	449053	449154	102	chromosome	CDS			CBG23438.1	GI:261245642	hypothetical protein															STM0359	STM14_0421	STM474_0373	STMUK_0365	SL0354
STMMW_04301			+	449271	450674	1404	chromosome	CDS			CBG23439.1	GI:261245643	probable terminal oxidase subunit I	SL1344_0355			+	408252	409655	1404	CDS	chromosome		probable terminal oxidase subunit I		similar to E. coli probable third cytochrome oxidase, subunit I (AAC74063.1)		STM0360	STM14_0422	STM474_0374	STMUK_0366	SL0355
STMMW_04311			+	450671	451681	1011	chromosome	CDS			CBG23440.1	GI:261245644	probable terminal oxidase subunit II	SL1344_0356			+	409652	410662	1011	CDS	chromosome		probable terminal oxidase subunit II				STM0361	STM14_0423	STM474_0375	STMUK_0367	SL0356
STMMW_04321			+	451698	451922	225	chromosome	CDS			CBG23441.1	GI:261245645	hypothetical protein	SL1344_0357			+	410679	410903	225	CDS	chromosome		hypothetical protein				STM0362	STM14_0424	STM474_0377	STMUK_0368	SL0357
STMMW_04331			+	452018	453022	1005	chromosome	CDS			CBG23442.1	GI:261245646	AraC-family transcriptional regulator	SL1344_0358			+	410999	412003	1005	CDS	chromosome		AraC-family transcriptional regulator		XylS/AraC transcriptional activator (gi|3094022); AraC family		STM0363	STM14_0425	STM474_0378	STMUK_0369	SL0358
STMMW_04341	foxA		+	453168	455276	2109	chromosome	CDS			CBG23443.1	GI:261245647	ferrioxamine B receptor precursor	SL1344_0359	foxA		+	412149	414257	2109	CDS	chromosome		ferrioxamine B receptor precursor		ferrioxamine B receptor precursor (SW:FOXA_SALTY)		STM0364	STM14_0426	STM474_0379	STMUK_0370	SL0359
STMMW_04351	yahN		-	455317	455949	633	chromosome	CDS			CBG23444.1	GI:261245648	RhtC-like transporter	SL1344_0360	yahN		-	414298	414930	633	CDS	chromosome		RhtC-like transporter		similar to E. coli cytochrome subunit of dehydrogenase (AAC73431.1)		STM0365	STM14_0427	STM474_0380	STMUK_0371	SL0360
STMMW_04361	yahO		+	456181	456456	276	chromosome	CDS			CBG23445.1	GI:261245649	probable secreted protein	SL1344_0361	yahO		+	415162	415437	276	CDS	chromosome		probable secreted protein	hypothetical protein			STM0366	STM14_0428	STM474_0381	STMUK_0372	SL0361
STMMW_04371	prpR		-	456592	458217	1626	chromosome	CDS			CBG23446.1	GI:261245650	propionate catabolism operon regulatory protein	SL1344_0362	prpR		-	415573	417198	1626	CDS	chromosome		propionate catabolism operon regulatory protein	prp operon regulator	propionate catabolism operon regulatory protein (SW:PRPR_SALTY); EBP family		STM0367	STM14_0429	STM474_0382	STMUK_0373	SL0362
STMMW_04381	prpB		+	458482	459369	888	chromosome	CDS		2.7.8.23	CBG23447.1	GI:261245651	putative carboxyvinyl-carboxyphosphonate phosphorylmutase	SL1344_0363	prpB		+	417463	418350	888	CDS	chromosome		carboxyvinyl-carboxyphosphonate phosphorylmutase	2-methylisocitrate lyase	catalyzes the formation of pyruvate and succinate from 2-methylisocitrate		STM0368	STM14_0431	STM474_0383	STMUK_0374	SL0363
STMMW_ncRNA_40	STnc3280		-	459400	459482	83	chromosome	ncRNA	small RNA				non-coding RNA	SL1344_ncRNA_32	STnc3280		-	418391	418463	73	ncRNA	chromosome	small RNA
STMMW_04391	prpC		+	459492	460661	1170	chromosome	CDS		4.1.3.-	CBG23448.1	GI:261245652	methylcitrate synthase	SL1344_0364	prpC		+	418473	419642	1170	CDS	chromosome		methylcitrate synthase		catalyzes the synthesis of 2-methylcitrate from propionyl-CoA and oxaloacetate; also catalyzes the condensation of oxaloacetate with acetyl-CoA but with a lower specificity		STM0369	STM14_0432	STM474_0384	STMUK_0375	SL0364
STMMW_04401	prpD		+	460701	462152	1452	chromosome	CDS			CBG23449.1	GI:261245653	PrpD protein	SL1344_0365	prpD		+	419682	421133	1452	CDS	chromosome		PrpD protein	2-methylcitrate dehydratase	functions in propionate metabolism; involved in isomerization of (2S,3S)-methylcitrate to (2R,3S)-methylisocitrate; also encodes minor aconitase or dehydratase activity; aconitase C		STM0370	STM14_0433	STM474_0385	STMUK_0376	SL0365
STMMW_04411	prpE		+	462193	464079	1887	chromosome	CDS			CBG23450.1	GI:261245654	PrpE protein	SL1344_0366	prpE		+	421174	423060	1887	CDS	chromosome		PrpE protein	propionyl-CoA synthetase	catalyzes the formation of propionyl-CoA using propionate as a substrate; PrpE from Ralstonia solanacearum can produce acetyl-, propionyl-, butyryl- and acrylyl-coenzyme A, and Salmonella enterica produces propionyl- and butyryl-coenzyme A; not expressed in E. coli when grown on propionate/minimal media; ATP-dependent		STM0371	STM14_0434	STM474_0386	STMUK_0377	SL0366
STMMW_04421	hemB		-	464183	465157	975	chromosome	CDS			CBG23451.1	GI:261245655	delta-aminolevulinic acid dehydratase	SL1344_0367	hemB		-	423164	424138	975	CDS	chromosome		delta-aminolevulinic acid dehydratase		catalyzes the formation of porphobilinogen from 5-aminolevulinate		STM0372	STM14_0435	STM474_0387	STMUK_0378	SL0367
STMMW_04431	yaiU		+	465670	468606	2937	chromosome	CDS			CBG23452.1	GI:261245656	puative autotransporter/virulence factor	SL1344_0368	yaiU		+	424651	427587	2937	CDS	chromosome		puative autotransporter/virulence factor		similar to E. coli flagellin structural protein (AAC73477.1); similar to 3rd module of ATP-binding components of transporters		STM0373	STM14_0438	STM474_0388	STMUK_0379	SL0368
STMMW_04441	iprA	yaiV	+	468692	469315	624	chromosome	CDS			CBG23453.1	GI:261245657	conserved hypothetical protein	SL1344_0369	iprA	yaiV	+	427673	428296	624	CDS	chromosome		conserved hypothetical protein	DNA-binding transcriptional regulator			STM0374	STM14_0439	STM474_0389	STMUK_0380	SL0369
STMMW_04451	ampH		-	469360	470490	1131	chromosome	CDS			CBG23454.1	GI:261245658	penicillin-binding protein AmpH	SL1344_0370	ampH		-	428341	429471	1131	CDS	chromosome		penicillin-binding protein AmpH	beta-lactam binding protein AmpH	this protein has no known enzymatic function		STM0375	STM14_0440	STM474_0390	STMUK_0381	SL0370
STMMW_04461	sbmA		+	470966	472084	1119	chromosome	CDS			CBG23455.1	GI:261245659	SbmA protein	SL1344_0371	sbmA		+	429947	431065	1119	CDS	chromosome		probable ABC-transporter inner membrane protein SbmA		in E. coli SbmA is involved in uptake of microcin J25; functions along with FhuA, TonB, and ExbB/D in this capacity; in Sinorhizobium meliloti, BacA is essential and required for symbiosis; defects appear to affect the cell envelope		STM0376	STM14_0443	STM474_0391	STMUK_0382	SL0371
STMMW_04471	yaiW		+	472099	473193	1095	chromosome	CDS			CBG23456.1	GI:261245660	putative lipoprotein	SL1344_0372	yaiW		+	431080	432174	1095	CDS	chromosome		hypothetical lipoprotein				STM0377	STM14_0444	STM474_0392	STMUK_0383	SL0372
STMMW_04481	yaiY		-	473231	473539	309	chromosome	CDS			CBG23457.1	GI:261245661	putative membrane protein	SL1344_0373	yaiY		-	432212	432520	309	CDS	chromosome		hypothetical membrane protein				STM0378	STM14_0445	STM474_0393	STMUK_0384	SL0373
STMMW_04491	yaiZ		+	473807	474022	216	chromosome	CDS			CBG23458.1	GI:261245662	putative membrane protein	SL1344_0374	yaiZ		+	432788	433003	216	CDS	chromosome		hypothetical membrane protein				STM0379	STM14_0447	STM474_0394	STMUK_0385	SL0374
STMMW_04501	ddlA	ddl	-	474048	475142	1095	chromosome	CDS			CBG23459.1	GI:261245663	D-alanine:D-alanine ligase A	SL1344_0375	ddlA	ddl	-	433029	434123	1095	CDS	chromosome		D-alanine:D-alanine ligase A	D-alanyl-alanine synthetase A	D-alanine--D-alanine ligase; DdlA; DdlB; cytoplasmic; catalyzes the formation of D-alanyl-D-alanine from two D-alanines in peptidoglycan synthesis; there are two forms of this enzyme in E. coli		STM0380	STM14_0448	STM474_0395	STMUK_0386	SL0375
STMMW_04511			+	475220	475933	714	chromosome	CDS			CBG23460.1	GI:261245664	hypothetical protein	SL1344_0376			+	434201	434914	714	CDS	chromosome		hypothetical protein				STM0381	STM14_0449	STM474_0396	STMUK_0387	SL0376
STMMW_04521			+	476102	477313	1212	chromosome	CDS			CBG23461.1	GI:261245665	possible efflux pump	SL1344_0377			+	435083	436294	1212	CDS	chromosome		possible efflux pump		similar to E. coli transport protein (AAC74137.1)		STM0382	STM14_0450	STM474_0397	STMUK_0388	SL0377
STMMW_04531	yaiB		+	477604	477870	267	chromosome	CDS			CBG23462.1	GI:261245666	conserved hypothetical protein	SL1344_0378	yaiB		+	436585	436851	267	CDS	chromosome		conserved hypothetical protein				STM0383	STM14_0452	STM474_0398	STMUK_0389	SL0378
STMMW_04532			-	477894	478055	162	chromosome	CDS					hypothetical protein															-	STM14_0453	STM474_0399	-	-
STMMW_ncRNA_41	STnc4150		-	477972	478101	130	chromosome	ncRNA	small RNA				non-coding RNA	SL1344_ncRNA_33	STnc4150		-	436953	437082	130	ncRNA	chromosome	small RNA
STMMW_04541	psiF		+	478222	478542	321	chromosome	CDS			CBG23463.1	GI:261245667	phosphate starvation-inducible protein PsiF	SL1344_0379	psiF		+	437203	437523	321	CDS	chromosome		phosphate starvation-inducible protein PsiF	hypothetical protein	similar to E. coli protein induced by phosphate starvation (AAC73487.1)		STM0384	STM14_0454	STM474_0400	STMUK_0390	SL0379
STMMW_04551	adrA	yaiC	+	478634	479746	1113	chromosome	CDS			CBG23464.1	GI:261245668	adrA protein	SL1344_0380	adrA	yaiC	+	437615	438727	1113	CDS	chromosome		adrA protein	diguanylate cyclase AdrA	catalyzes the conversion of 2 GTP into c-di-GMP; adrA overexpression induces cellulose biosynthesis, cell adherence to abiotic surfaces and swimming and swarming motility; AdrA acts post-transcriptionally on the bcsABZC operon activating cellulose biosynthesis		STM0385	STM14_0455	STM474_0401	STMUK_0391	SL0380
STMMW_04561	proC		-	479761	480570	810	chromosome	CDS			CBG23465.1	GI:261245669	pyrroline-5-carboxylate reductase	SL1344_0381	proC		-	438742	439551	810	CDS	chromosome		pyrroline-5-carboxylate reductase		catalyzes the formation of L-proline from pyrroline-5-carboxylate		STM0386	STM14_0456	STM474_0402	STMUK_0392	SL0381
STMMW_04571	yaiI		+	480710	481165	456	chromosome	CDS			CBG23466.1	GI:261245670	conserved hypothetical protein	SL1344_0382	yaiI		+	439691	440146	456	CDS	chromosome		conserved hypothetical protein				STM0387	STM14_0458	STM474_0404	STMUK_0393	SL0382
STMMW_04581	aroL		+	481350	481895	546	chromosome	CDS			CBG23467.1	GI:261245671	shikimate kinase II	SL1344_0383	aroL		+	440331	440876	546	CDS	chromosome		shikimate kinase II		type II enzyme similar to type I but differentially regulated and with a lower Km; catalyzes the formation of shikimate 3-phosphate from shikimate in aromatic amino acid biosynthesis		STM0388	STM14_0459	STM474_0405	STMUK_0394	SL0383
STMMW_04591	yaiA		+	481922	482113	192	chromosome	CDS			CBG23468.1	GI:261245672	conserved hypothetical protein	SL1344_0384	yaiA		+	440903	441094	192	CDS	chromosome		conserved hypothetical protein				STM0389	STM14_0460	STM474_0406	STMUK_0395	SL0384
STMMW_04601	aroM		+	482364	483041	678	chromosome	CDS			CBG23469.1	GI:261245673	AroM protein	SL1344_0385	aroM		+	441345	442022	678	CDS	chromosome		AroM protein	hypothetical protein	similar to E. coli protein of aro operon; regulated by aroR (AAC73493.1)		STM0390	STM14_0461	STM474_0407	STMUK_0396	SL0385
STMMW_04611	yaiE		+	483112	483396	285	chromosome	CDS			CBG23470.1	GI:261245674	conserved hypothetical protein	SL1344_0386	yaiE		+	442093	442377	285	CDS	chromosome		conserved hypothetical protein				STM0391	STM14_0462	STM474_0408	STMUK_0397	SL0386
STMMW_04621	rdgC		-	483434	484345	912	chromosome	CDS			CBG23471.1	GI:261245675	recombination associated protein	SL1344_0387	rdgC		-	442415	443326	912	CDS	chromosome		recombination associated protein RdgC		Required for efficient pilin antigenic variation		STM0392	STM14_0463	STM474_0409	STMUK_0398	SL0387
STMMW_04631	yajF		+	484471	485379	909	chromosome	CDS			CBG23472.1	GI:261245676	hypothetical ROK-family protein	SL1344_0388	yajF		+	443452	444360	909	CDS	chromosome		hypothetical ROK-family protein	fructokinase	catalyzes phosphorylation of fructose; cytosolic enzyme		STM0393	STM14_0465	STM474_0410	STMUK_0399	SL0388
STMMW_04641	araJ		-	485401	486573	1173	chromosome	CDS			CBG23473.1	GI:261245677	transmembrane efflux protein	SL1344_0389	araJ		-	444382	445554	1173	CDS	chromosome		transmembrane efflux protein	MFS transport protein AraJ	member of the major facilitator superfamily (MFS) of transporters; unknown function; may be associated with transport or processing of arabinose polymers		STM0394	STM14_0466	STM474_0411	STMUK_0400	SL0389
STMMW_04651	sbcC		-	486746	489886	3141	chromosome	CDS			CBG23474.1	GI:261245678	exonuclease SbcC	SL1344_0390	sbcC		-	445727	448867	3141	CDS	chromosome		exonuclease SbcC	exonuclease subunit SbcC	with SbcD cleaves DNA hairpin structures; also has 5' single-strand endonuclease activity		STM0395	STM14_0467	STM474_0412	STMUK_0401	SL0390
STMMW_04661	sbcD		-	489883	491085	1203	chromosome	CDS			CBG23475.1	GI:261245679	exonuclease SbcD	SL1344_0391	sbcD		-	448864	450066	1203	CDS	chromosome		exonuclease SbcD	exonuclease subunit SbcD	with SbcC cleaves DNA hairpin structure, also has 5' single-strand endonuclease activity		STM0396	STM14_0468	STM474_0413	STMUK_0402	SL0391
STMMW_04671	phoB		+	491299	491988	690	chromosome	CDS			CBG23476.1	GI:261245680	phosphate regulon transcriptional regulatory protein PhoB	SL1344_0392	phoB		+	450281	450970	690	CDS	chromosome		phosphate regulon transcriptional regulatory protein PhoB	transcriptional regulator PhoB	two component response regulator for the phosphate regulon; PhoR phosphorylates PhoB		STM0397	STM14_0470	STM474_0415	STMUK_0403	SL0392
STMMW_04681	phoR		+	492058	493353	1296	chromosome	CDS			CBG23477.1	GI:261245681	phosphate regulon sensor protein PhoR	SL1344_0393	phoR		+	451040	452335	1296	CDS	chromosome		phosphate regulon sensor protein PhoR		membrane-associated histidine protein kinase that phosphorylates phoB in response to environmental signals as part of the two-component phosphate regulatory system phoR/phoB		STM0398	STM14_0471	STM474_0416	STMUK_0404	SL0393
STMMW_04691	brnQ		+	493762	495081	1320	chromosome	CDS			CBG23478.1	GI:261245682	branched chain amino acid transport system II carrier protein	SL1344_0394	brnQ		+	452744	454063	1320	CDS	chromosome		branched chain amino acid transport system II carrier protein	branched-chain amino acid transporter	branched-chain amino acid transport system II carrier protein (SW:BRNQ_SALTY); LIVCS family; LIV-II		STM0399	STM14_0473	STM474_0418	STMUK_0405	SL0394
STMMW_04701	proY		+	495156	496526	1371	chromosome	CDS			CBG23479.1	GI:261245683	proline-specific permease ProY	SL1344_0395	proY		+	454138	455508	1371	CDS	chromosome		proline-specific permease ProY		cryptic permease that may be involved in the transport of proline across the inner membrane; in Salmonella typhimurium, the proY gene is silent unless overexpressed on a multicopy plasmid or activated by a proZ mutation		STM0400	STM14_0474	STM474_0419	STMUK_0406	SL0395
STMMW_04711	malZ		+	496688	498505	1818	chromosome	CDS			CBG23480.1	GI:261245684	maltodextrin glucosidase	SL1344_0396	malZ		+	455670	457487	1818	CDS	chromosome		maltodextrin glucosidase				STM0401	STM14_0475	STM474_0420	STMUK_0407	SL0396
STMMW_04721	tsaA		-	498577	499179	603	chromosome	CDS			CBG23481.1	GI:261245685	probable peroxidase	SL1344_0397	tsaA		-	457559	458161	603	CDS	chromosome		alkyl hydroperoxide reductase	thiol-alkyl hydroperoxide reductase	similar to E. coli alkyl hydroperoxide reductase C22 subunit; detoxification of hydroperoxides (AAC73706.1)	19447905	STM0402	STM14_0476	STM474_0421	STMUK_0408	SL0397
STMMW_04731	yajB		-	499389	499970	582	chromosome	CDS			CBG23482.1	GI:261245686	conserved hypothetical protein	SL1344_0398	yajB		-	458371	458952	582	CDS	chromosome		conserved hypothetical protein	acyl carrier protein phosphodiesterase	Converts holo-ACP to apo-ACP by hydrolytic cleavage of the phosphopantetheine prosthetic group from ACP		STM0403	STM14_0477	STM474_0422	STMUK_0409	SL0398
STMMW_04741	queA		+	500064	501128	1065	chromosome	CDS			CBG23483.1	GI:261245687	S-adenosylmethionine:tRNA ribosyltransferase-isomerase	SL1344_0399	queA		+	459046	460110	1065	CDS	chromosome		S-adenosylmethionine:tRNA ribosyltransferase-isomerase	S-adenosylmethionine--tRNA ribosyltransferase-isomerase	Synthesizes oQ from preQ1 in a single S-adenosylmethionine-requiring step		STM0404	STM14_0478	STM474_0423	STMUK_0410	SL0399
STMMW_04751	tgt		+	501325	502452	1128	chromosome	CDS			CBG23484.1	GI:261245688	queuine tRNA-ribosyltransferase	SL1344_0400	tgt		+	460307	461434	1128	CDS	chromosome		queuine tRNA-ribosyltransferase; tRNA-guanine transglycosylase		Exchanges the guanine residue with 7-aminomethyl-7-deazaguanine in tRNAs with GU(N) anticodons (tRNA-Asp, -Asn, -His and -Tyr)		STM0405	STM14_0480	STM474_0424	STMUK_0411	SL0400
STMMW_04761	yajC		+	502475	502807	333	chromosome	CDS			CBG23485.1	GI:261245689	putative membrane protein	SL1344_0401	yajC		+	461457	461789	333	CDS	chromosome		hypothetical membrane protein	preprotein translocase subunit YajC	member of preprotein translocase; forms a heterotrimer with SecD and SecF; links the SecD/SecF/YajC/YidC complex with the SecY/SecE/SecG complex		STM0406	STM14_0481	STM474_0425	STMUK_0412	SL0401
STMMW_04771	secD		+	502835	504682	1848	chromosome	CDS			CBG23486.1	GI:261245690	protein-export membrane protein SecD	SL1344_0402	secD		+	461817	463664	1848	CDS	chromosome		protein-export membrane protein SecD	preprotein translocase subunit SecD	part of the preprotein secretory system; when complexed with proteins SecF and YajC, SecDFyajC stimulates the proton motive force-driven protein translocation, and appears to be required for the release of mature proteins from the extracytoplasmic side of the membrane		STM0407	STM14_0482	STM474_0426	STMUK_0413	SL0402
STMMW_04781	secF		+	504693	505664	972	chromosome	CDS			CBG23487.1	GI:261245691	protein-export membrane protein SecF	SL1344_0403	secF		+	463675	464646	972	CDS	chromosome		protein-export membrane protein SecF	preprotein translocase subunit SecF	forms a complex with SecD and YajC; SecDFyajC stimulates the proton motive force-driven protein translocation; seems to modulate the cycling of SecA by stabilizing its membrane-inserted state and appears to be required for the release of mature proteins from the extracytoplasmic side of the membrane; in some organisms, such as Bacillus subtilis, SecD is fused to SecF		STM0408	STM14_0483	STM474_0427	STMUK_0414	SL0403
STMMW_04791			+	505812	506177	366	chromosome	CDS			CBG23488.1	GI:261245692	conserved hypothetical protein	SL1344_0404			+	464794	465159	366	CDS	chromosome		conserved hypothetical protein				STM0409	STM14_0484	STM474_0428	STMUK_0415	SL0404
STMMW_04801			+	506203	506895	693	chromosome	CDS			CBG23489.1	GI:261245693	putative deoR-family transcriptional regulator	SL1344_0405			+	465185	465877	693	CDS	chromosome		hypothetical deoR-family transcriptional regulator				STM0410	STM14_0485	STM474_0429	STMUK_0416	SL0405
STMMW_04811	yajD		+	507065	507412	348	chromosome	CDS			CBG23490.1	GI:261245694	conserved hypothetical protein	SL1344_0406	yajD		+	466047	466394	348	CDS	chromosome		conserved hypothetical protein		hypothetical 12.6 kDa protein in secF-tsx intergenic region (SW:YAJD_SALTY)		STM0411	STM14_0486	STM474_0430	STMUK_0417	SL0406
STMMW_04821			-	507660	507986	327	chromosome	CDS			CBG23491.1	GI:261245695	conserved hypothetical protein															STM0412	-	-	STMUK_0418	-
STMMW_ncRNA_42	STnc1060		-	507736	507801	66	chromosome	ncRNA	small RNA				non-coding RNA	SL1344_ncRNA_34	STnc1060		-	466718	466783	66	ncRNA	chromosome	small RNA
STMMW_04831	tsx		-	508041	508904	864	chromosome	CDS			CBG23492.1	GI:261245696	nucleoside-specific channel-forming protein tsx precursor	SL1344_0407	tsx		-	467023	467886	864	CDS	chromosome		nucleoside-specific channel-forming protein tsx precursor		nucleoside-specific channel-forming protein TSX precursor (SW:TSX_SALTY); receptor of phage T6 and colicin K		STM0413	STM14_0489	STM474_0432	STMUK_0419	SL0407
STMMW_04841	yajI		-	509204	509743	540	chromosome	CDS			CBG23493.1	GI:261245697	putative lipoprotein	SL1344_0408	yajI		-	468186	468725	540	CDS	chromosome		hypothetical lipoprotein	hypothetical protein			STM0414	STM14_0490	STM474_0433	STMUK_0420	SL0408
STMMW_04851	nrdR	ybaD	+	509895	510344	450	chromosome	CDS			CBG23494.1	GI:261245698	conserved hypothetical protein	SL1344_0409	nrdR	ybaD	+	468877	469326	450	CDS	chromosome		conserved hypothetical protein	transcriptional regulator NrdR			STM0415	STM14_0492	STM474_0435	STMUK_0421	SL0409
STMMW_04861	ribD		+	510348	511451	1104	chromosome	CDS			CBG23495.1	GI:261245699	riboflavin biosynthesis protein RibD	SL1344_0410	ribD		+	469330	470433	1104	CDS	chromosome		riboflavin biosynthesis protein RibD	bifunctional diaminohydroxyphosphoribosylaminopyrimidine deaminase/5-amino-6-(5-phosphoribosylamino)uracil reductase	riboflavin biosynthesis protein which catalyzes the deamination and reduction steps in the riboflavin biosynthesis pathway; catalyzes the formation of 5-amino-6-(5-phosphoribosylamino)uracil from 2,5-diamino-6-hydroxy-4-(5-phosphoribosylamino)pyrimidine and the formation of 5-amino-6-(5-phosphoribosylamino)uracil from 5-amino-6-(5-phosphoribitylamino)uracil		STM0416	STM14_0493	STM474_0436	STMUK_0422	SL0410
STMMW_04871	ribH		+	511540	512010	471	chromosome	CDS			CBG23496.1	GI:261245700	6,7-dimethyl-8-ribityllumazine synthase (riboflavin synthase beta chain)	SL1344_0411	ribH		+	470522	470992	471	CDS	chromosome		6,7-dimethyl-8-ribityllumazine synthase (riboflavin synthase beta chain)		RibE; 6,7-diimethyl-8-ribityllumazine synthase; DMRL synthase; lumazine synthase; beta subunit of riboflavin synthase; condenses 5-amino-6-(1'-D)-ribityl-amino-2,4(1H,3H)-pyrimidinedione with L-3,4-dihydrohy-2-butanone-4-phosphate to generate 6,6-dimethyl-8-lumazine (DMRL); riboflavin synthase then uses 2 molecules of DMRL to produce riboflavin (vitamin B12); involved in the last steps of ribofla…		STM0417	STM14_0494	STM474_0437	STMUK_0423	SL0411
STMMW_04881	nusB		+	512031	512450	420	chromosome	CDS			CBG23497.1	GI:261245701	N utilization substance protein B	SL1344_0412	nusB		+	471013	471432	420	CDS	chromosome		N utilization substance protein B	transcription antitermination protein NusB	Regulates rRNA biosynthesis by transcriptional antitermination		STM0418	STM14_0495	STM474_0438	STMUK_0424	SL0412
STMMW_04891	thiL		+	512529	513506	978	chromosome	CDS			CBG23498.1	GI:261245702	thiamine-monophosphate kinase	SL1344_0413	thiL		+	471511	472488	978	CDS	chromosome		thiamine-monophosphate kinase	thiamine monophosphate kinase	catalyzes the formation of thiamine diphosphate from thiamine phosphate ant ATP		STM0419	STM14_0496	STM474_0439	STMUK_0425	SL0413
STMMW_04901	pgpA		+	513484	513999	516	chromosome	CDS			CBG23499.1	GI:261245703	phosphatidylglycerophosphatase A	SL1344_0414	pgpA		+	472466	472981	516	CDS	chromosome		phosphatidylglycerophosphatase A		hydrolyzes phosphatidylglycerophosphate to produce phosphatidylglycerol and phosphate		STM0420	STM14_0497	STM474_0440	STMUK_0426	SL0414
STMMW_04911	yajO		-	514103	515077	975	chromosome	CDS			CBG23500.1	GI:261245704	putative oxidoreductase	SL1344_0415	yajO		-	473085	474059	975	CDS	chromosome		hypothetical oxidoreductase		similar to E. coli NAD(P)H-dependent xylose reductase (AAC73522.1); K+ channel protein		STM0421	STM14_0499	STM474_0441	STMUK_0427	SL0415
STMMW_04921	dxs		-	515134	516996	1863	chromosome	CDS			CBG23501.1	GI:261245705	1-deoxyxylulose-5-phosphate synthase	SL1344_0416	dxs		-	474116	475978	1863	CDS	chromosome		1-deoxyxylulose-5-phosphate synthase	1-deoxy-D-xylulose-5-phosphate synthase	catalyzes the formation of 1-deoxy-D-xylulose 5-phosphate from pyruvate and D-glyceraldehyde 3-phosphate		STM0422	STM14_0500	STM474_0442	STMUK_0428	SL0416
STMMW_04931	ispA		-	517020	517919	900	chromosome	CDS			CBG23502.1	GI:261245706	geranyltranstransferase	SL1344_0417	ispA		-	476002	476901	900	CDS	chromosome		geranyltranstransferase		similar to E. coli geranyltranstransferase; farnesyldiphosphate synthase (AAC73524.1)		STM0423	STM14_0501	STM474_0443	STMUK_0429	SL0417
STMMW_04941	xseB		-	517920	518162	243	chromosome	CDS			CBG23503.1	GI:261245707	exodeoxyribonuclease small subunit	SL1344_0418	xseB		-	476902	477144	243	CDS	chromosome		exodeoxyribonuclease small subunit	exodeoxyribonuclease VII small subunit	catalyzes the bidirectional exonucleolytic cleavage of DNA		STM0424	STM14_0502	STM474_0444	STMUK_0430	SL0418
STMMW_04951	thiI		+	518372	519820	1449	chromosome	CDS			CBG23504.1	GI:261245708	thiamine biosynthesis protein ThiI	SL1344_0419	thiI		+	477354	478802	1449	CDS	chromosome		thiamine biosynthesis protein ThiI		Required for the synthesis of the thiazole moiety		STM0425	STM14_0503	STM474_0445	STMUK_0431	SL0419
STMMW_04961	phnV		-	519864	520661	798	chromosome	CDS			CBG23505.1	GI:261245709	probable membrane component of 2-aminoethylphosphonate transporter	SL1344_0420	phnV		-	478846	479643	798	CDS	chromosome		probable membrane component of 2-aminoethylphosphonate transporter				STM0426	STM14_0504	STM474_0446	STMUK_0432	SL0420
STMMW_04971	phnU		-	520664	521524	861	chromosome	CDS			CBG23506.1	GI:261245710	probable membrane component of 2-aminoethylphosphonate transporter	SL1344_0421	phnU		-	479646	480506	861	CDS	chromosome		probable membrane component of 2-aminoethylphosphonate transporter				STM0427	STM14_0505	STM474_0447	STMUK_0433	SL0421
STMMW_04981	phnT		-	521527	522636	1110	chromosome	CDS			CBG23507.1	GI:261245711	probable ATP-binding component of 2-aminoethylphosphonate transporter	SL1344_0422	phnT		-	480509	481618	1110	CDS	chromosome		probable ATP-binding component of 2-aminoethylphosphonate transporter				STM0428	STM14_0506	STM474_0448	STMUK_0434	SL0422
STMMW_04991	phnS		-	522642	523586	945	chromosome	CDS			CBG23508.1	GI:261245712	probable periplasmic binding component of 2-aminoethylphosphonate transporter	SL1344_0423	phnS		-	481624	482568	945	CDS	chromosome		periplasmic binding component of 2-aminoethylphosphonate transporter		probable periplasmic binding-protein of the2-aminoethylphosphonate transporter phnS (gi|11354256)		STM0429	STM14_0507	STM474_0449	STMUK_0435	SL0423
STMMW_05001	phnR		-	523853	524572	720	chromosome	CDS			CBG23509.1	GI:261245713	probable regulator of 2-aminoethylphosphonate uptake and metabolism operon	SL1344_0424	phnR		-	482835	483554	720	CDS	chromosome		probable regulator of 2-aminoethylphosphonate uptake and metabolism operon	2-aminoethylphosphonate transport protein			STM0430	STM14_0508	STM474_0450	STMUK_0436	SL0424
STMMW_05011	phnW		+	524712	525815	1104	chromosome	CDS			CBG23510.1	GI:261245714	2-aminoethylphosphonate:pyruvate aminotransferase	SL1344_0425	phnW		+	483694	484797	1104	CDS	chromosome		2-aminoethylphosphonate:pyruvate aminotransferase	2-aminoethylphosphonate--pyruvate transaminase	catalyzes the formation of phosphonoacetaldehyde from 2-aminoethylphosphonate and pyruvate		STM0431	STM14_0510	STM474_0451	STMUK_0437	SL0425
STMMW_05021	phnX		+	525822	526634	813	chromosome	CDS			CBG23511.1	GI:261245715	phosphonoacetaldehyde phosphonohydrolase	SL1344_0426	phnX		+	484804	485616	813	CDS	chromosome		phosphonoacetaldehyde phosphonohydrolase	phosphonoacetaldehyde hydrolase	catalyzes the degradation of phosphonoacetaldehyde to acetaldehyde and phosphate		STM0432	STM14_0511	STM474_0452	STMUK_0438	SL0426
STMMW_05031	thiJ		-	526731	527321	591	chromosome	CDS			CBG23512.1	GI:261245716	4-methyl-5(b-hydroxyethyl)-thiazole monophosphate biosynthesis (ThiJ) protein	SL1344_0427	thiJ		-	485713	486303	591	CDS	chromosome		4-methyl-5(b-hydroxyethyl)-thiazole monophosphate biosynthesis (ThiJ) protein	DJ-1 family protein	4-methyl-5(B-hydroxyethyl)-thiazole monophosphate biosynthesis enzyme (SW:THIJ_SALTY)		STM0433	STM14_0512	STM474_0453	STMUK_0439	SL0427
STMMW_05041	apbA		-	527284	528195	912	chromosome	CDS			CBG23513.1	GI:261245717	2-dehydropantoate 2-reductase	SL1344_0428	apbA		-	486266	487177	912	CDS	chromosome		2-dehydropantoate 2-reductase		ketopantoate reductase; catalyzes the NADPH reduction of ketopantoate to pantoate; functions in pantothenate (vitamin B5) biosynthesis		STM0434	STM14_0513	STM474_0454	STMUK_0440	SL0428
STMMW_05051	yajQ		+	528303	528812	510	chromosome	CDS			CBG23514.1	GI:261245718	conserved hypothetical protein	SL1344_0429	yajQ		+	487285	487794	510	CDS	chromosome		conserved hypothetical protein	nucleotide-binding protein	nucleotide binding property based on structural studies of Haemophilus influenzae crystallized protein in PDB Accession Number 1IN0 and NMR studies of E. coli YajQ; the YajQ protein from Pseudomonas synringae appears to play a role in activation of bateriophage phi6 segment L transcription		STM0435	STM14_0514	STM474_0455	STMUK_0441	SL0429
STMMW_05061	yajR		-	528859	530208	1350	chromosome	CDS			CBG23515.1	GI:261245719	hpothetical major facilitator family transport protein	SL1344_0430	yajR		-	487841	489205	1365	CDS	chromosome		hpothetical major facilitator family transport protein				STM0436	STM14_0515	STM474_0456	STMUK_0442	SL0430
STMMW_05071			-	530451	530612	162	chromosome	CDS				PSEUDO:CBG23516.1																STM0436A	-	-	STMUK_0443	-
STMMW_05081			+	530760	532271	1512	chromosome	CDS			CBG23517.1	GI:261245720	putative exported protein	SL1344_0431			+	489742	491253	1512	CDS	chromosome		hypothetical exported protein	hypothetical protein			STM0437	STM14_0517	STM474_0457	STMUK_0444	SL0431
STMMW_05091			+	532493	533776	1284	chromosome	CDS			CBG23518.1	GI:261245721	conserved hypothetical protein	SL1344_0432			+	491475	492758	1284	CDS	chromosome		conserved hypothetical protein		TPR repeat		STM0438	STM14_0518	STM474_0458	STMUK_0445	SL0432
STMMW_05101	cyoE		-	533858	534748	891	chromosome	CDS			CBG23519.1	GI:261245722	cytochrome o ubiquinol oxidase C subunit	SL1344_0433	cyoE		-	492840	493730	891	CDS	chromosome		cytochrome o ubiquinol oxidase C subunit	protoheme IX farnesyltransferase	converts protoheme IX and farnesyl diphosphate to heme O		STM0439	STM14_0519	STM474_0459	STMUK_0446	SL0433
STMMW_05111	cyoD		-	534760	535089	330	chromosome	CDS			CBG23520.1	GI:261245723	cytochrome o ubiquinol oxidase C subunit	SL1344_0434	cyoD		-	493742	494071	330	CDS	chromosome		cytochrome o ubiquinol oxidase C subunit				STM0440	STM14_0520	STM474_0460	STMUK_0447	SL0434
STMMW_05121	cyoC		-	535089	535604	516	chromosome	CDS			CBG23521.1	GI:261245724	cytochrome o ubiquinol oxidase subunit III	SL1344_0435	cyoC		-	494071	494586	516	CDS	chromosome		cytochrome o ubiquinol oxidase subunit III				STM0441	STM14_0521	STM474_0461	STMUK_0448	SL0435
STMMW_05131	cyoB		-	535693	537684	1992	chromosome	CDS			CBG23522.1	GI:261245725	cytochrome O ubiquinol oxidase subunit I	SL1344_0436	cyoB		-	494675	496666	1992	CDS	chromosome		cytochrome o ubiquinol oxidase subunit I				STM0442	STM14_0522	STM474_0462	STMUK_0449	SL0436
STMMW_05141	cyoA		-	537695	538651	957	chromosome	CDS			CBG23523.1	GI:261245726	cytochrome o ubiquinol oxidase subunit II	SL1344_0437	cyoA		-	496677	497633	957	CDS	chromosome		cytochrome o ubiquinol oxidase subunit II				STM0443	STM14_0523	STM474_0463	STMUK_0450	SL0437
STMMW_05151	ampG		-	539104	540579	1476	chromosome	CDS			CBG23524.1	GI:261245727	AmpG protein	SL1344_0438	ampG		-	498086	499561	1476	CDS	chromosome		muropeptide MFS transporter protein		in E. coli this protein is a permease involved in peptidoglycan recycling; member of major facilitator superfamily; MFS; inner membrane protein		STM0444	STM14_0524	STM474_0465	STMUK_0451	SL0438
STMMW_05161	yajG		-	540623	541255	633	chromosome	CDS			CBG23525.1	GI:261245728	putative lipoprotein	SL1344_0439	yajG		-	499605	500237	633	CDS	chromosome		hypothetical lipoprotein	hypothetical protein	similar to E. coli polymerase/proteinase (AAC73537.1)		STM0445	STM14_0525	STM474_0466	STMUK_0452	SL0439
STMMW_05171	bolA		+	541505	541822	318	chromosome	CDS			CBG23526.1	GI:261245729	BolA protein	SL1344_0440	bolA		+	500487	500804	318	CDS	chromosome		BolA protein	transcriptional regulator BolA	positive transcriptional regulator of morphogenetic pathway; controlling several genes involved in oxidative stress, acid stress, heat shock, osmotic shock, and carbon-starvation stress		STM0446	STM14_0527	STM474_0467	STMUK_0453	SL0440
STMMW_05181	tig		+	542169	543467	1299	chromosome	CDS			CBG23527.1	GI:261245730	trigger factor	SL1344_0441	tig		+	501151	502449	1299	CDS	chromosome		trigger factor		Tig; RopA; peptidyl-prolyl cis/trans isomerase; promotes folding of newly synthesized proteins; binds ribosomal 50S subunit; forms a homodimer		STM0447	STM14_0529	STM474_0468	STMUK_0454	SL0441
STMMW_05191	clpP		+	543714	544337	624	chromosome	CDS			CBG23528.1	GI:261245731	ATP-dependent Clp protease proteolytic subunit	SL1344_0442	clpP		+	502696	503319	624	CDS	chromosome		ATP-dependent clp protease proteolytic subunit		hydrolyzes proteins to small peptides; with the ATPase subunits ClpA or ClpX, ClpP degrades specific substrates		STM0448	STM14_0530	STM474_0469	STMUK_0455	SL0442
STMMW_05201	clpX		+	544589	545860	1272	chromosome	CDS			CBG23529.1	GI:261245732	ATP-dependent Clp protease ATP-binding subunit ClpX	SL1344_0443	clpX		+	503571	504842	1272	CDS	chromosome		ATP-dependent clp protease ATP-binding subunit ClpX	ATP-dependent protease ATP-binding subunit ClpX	binds and unfolds substrates as part of the ClpXP protease		STM0449	STM14_0532	STM474_0470	STMUK_0456	SL0443
STMMW_ncRNA_43	SraA	psrA/t15	-	545888	545994	107	chromosome	ncRNA	small RNA				non-coding RNA	SL1344_ncRNA_35	SraA	psrA/t15	-	504870	504976	107	ncRNA	chromosome	small RNA
STMMW_05211	lon		+	546046	548400	2355	chromosome	CDS			CBG23530.1	GI:261245733	Lon protease	SL1344_0444	lon		+	505028	507382	2355	CDS	chromosome		Lon protease	DNA-binding ATP-dependent protease La	similar to E. coli ATP-dependent protease La; heat shock K-protein (AAC73542.1); cleaves RcsA and SulA; heat shock K-protein; DNA binding activity		STM0450	STM14_0533	STM474_0471	STMUK_0457	SL0444
STMMW_05221	hupB		+	548609	548881	273	chromosome	CDS			CBG23531.1	GI:261245734	DNA-binding protein Hu-beta	SL1344_0445	hupB		+	507591	507863	273	CDS	chromosome		DNA-binding protein HU-beta	transcriptional regulator HU subunit beta	histone-like DNA-binding protein		STM0451	STM14_0534	STM474_0472	STMUK_0458	SL0445
STMMW_05231	cypD	ppiD	+	549172	551043	1872	chromosome	CDS		5.2.1.8	CBG23532.1	GI:261245735	peptidyl-prolyl cis-trans isomerase D	SL1344_0446	cypD	ppiD	+	508154	510025	1872	CDS	chromosome		peptidyl-prolyl cis-trans isomerase D		similar to E. coli protease maturation protein (AAC73544.1)		STM0452	STM14_0535	STM474_0473	STMUK_0459	SL0446
STMMW_05241	comE1	ybaV	+	551193	551567	375	chromosome	CDS			CBG23533.1	GI:261245736	putative exported protein	SL1344_0447	comE1	ybaV	+	510175	510549	375	CDS	chromosome		competence gene-DNA binding and transport		similar to DNA-binding proteins	17068078	STM0453	STM14_0537	STM474_0474	STMUK_0460	SL0447
STMMW_05251	ybaW		+	551671	552069	399	chromosome	CDS			CBG23534.1	GI:261245737	conserved hypothetical protein	SL1344_0448	ybaW		+	510653	511051	399	CDS	chromosome		conserved hypothetical protein				STM0454	STM14_0538	STM474_0475	STMUK_0461	SL0448
STMMW_05261	ybaX		-	552175	552870	696	chromosome	CDS			CBG23535.1	GI:261245738	conserved hypothetical protein	SL1344_0449	ybaX		-	511157	511852	696	CDS	chromosome		conserved hypothetical protein	queuosine biosynthesis protein QueC	YbaX; catalyzes the transformation of GTP to 7-cyano-7-deazaguanine (preQ0), as one of the early reactions of quenosine biosynthesis; quenosine is a modified nucleoside that occurs at the wobble position of GUN anticodons in tRNAs for Asn, Asp, Tyr, and His		STM0455	STM14_0539	STM474_0476	STMUK_0462	SL0449
STMMW_05271	ybaE		-	552935	554635	1701	chromosome	CDS			CBG23536.1	GI:261245739	Putative solute-binding protein	SL1344_0450	ybaE		-	511917	513617	1701	CDS	chromosome		hypothetical solute-binding protein	ABC transporter periplasmic substrate-binding protein			STM0456	STM14_0540	STM474_0477	STMUK_0463	SL0450
STMMW_05281	cof		+	554736	555554	819	chromosome	CDS			CBG23537.1	GI:261245740	conserved hypothetical protein	SL1344_0451	cof		+	513718	514536	819	CDS	chromosome		conserved hypothetical protein				STM0457	STM14_0541	STM474_0478	STMUK_0464	SL0451
STMMW_ncRNA_44	STnc930		+	555502	555596	95	chromosome	ncRNA	small RNA				non-coding RNA	SL1344_ncRNA_36	STnc930		+	514484	514578	95	ncRNA	chromosome	small RNA
STMMW_05291	cdsH		-	555604	556659	1056	chromosome	CDS			CBG23538.1	GI:261245741	putative lyase	SL1344_0452	cdsH		-	514586	515641	1056	CDS	chromosome		hypothetical lyase		similar to E. coli cysteine synthase B; O-acetylserine sulfhydrolase B (AAC75474.1)		STM0458	STM14_0542	STM474_0479	STMUK_0466	SL0452
STMMW_05301	cutR	ybaO	+	556772	557230	459	chromosome	CDS			CBG23539.1	GI:261245742	hypothetical transcriptional regulator	SL1344_0453	cutR	ybaO	+	515754	516212	459	CDS	chromosome		hypothetical transcriptional regulator		similar to E. coli LRP-like transcriptional regulator (AAC73550.1); AsnC family		STM0459	STM14_0543	STM474_0480	STMUK_0467	SL0453
STMMW_05311	mdlA		+	557271	559043	1773	chromosome	CDS			CBG23540.1	GI:261245743	putative ABC transporter ATP-binding membrane protein	SL1344_0454	mdlA		+	516253	518025	1773	CDS	chromosome		hypothetical ABC transporter ATP-binding membrane protein	multidrug transporter membrane\ATP-binding components	similar to E. coli ATP-binding component of a transport system (AAC73551.1); ABC superfamily transporter		STM0460	STM14_0544	STM474_0481	STMUK_0468	SL0454
STMMW_05321	mdlB		+	559036	560817	1782	chromosome	CDS			CBG23541.1	GI:261245744	putative ABC transporter ATP-binding membrane protein	SL1344_0455	mdlB		+	518018	519799	1782	CDS	chromosome		hypothetical ABC transporter ATP-binding membrane protein	multidrug transporter membrane\ATP-binding components	similar to E. coli ATP-binding component of a transport system (AAC73552.1); ABC superfamily		STM0461	STM14_0545	STM474_0482	STMUK_0469	SL0455
STMMW_05331	glnK		+	561030	561368	339	chromosome	CDS			CBG23542.1	GI:261245745	nitrogen regulatory protein P-II	SL1344_0456	glnK		+	520012	520350	339	CDS	chromosome		nitrogen regulatory protein P-II	nitrogen regulatory protein P-II 2	indirectly regulates nitrogen metabolism; at high nitrogen levels P-II 2 prevents the phosphorylation of NR-I, the transcriptional activator of the glutamine synthetase gene (glnA); at low nitrogen levels P-II 2 is uridylylated to form PII-UMP and interacts with an adenylyltransferase (GlnE) that activates GlnA; functionally it is equivalent to protein P-II (GlnB), but itsexpression is driven by …		STM0462	STM14_0546	STM474_0483	STMUK_0470	SL0456
STMMW_05341	amtB		+	561400	562686	1287	chromosome	CDS			CBG23543.1	GI:261245746	probable ammonium transporter	SL1344_0457	amtB		+	520382	521668	1287	CDS	chromosome		probable ammonium transporter		similar to E. coli probable ammonium transporter (AAC73554.1); Amt family		STM0463	STM14_0547	STM474_0484	STMUK_0471	SL0457
STMMW_05351	tesB		-	562786	563646	861	chromosome	CDS			CBG23544.1	GI:261245747	acyl-CoA thioesterase II	SL1344_0458	tesB		-	521768	522628	861	CDS	chromosome		acyl-CoA thioesterase II				STM0464	STM14_0548	STM474_0485	STMUK_0472	SL0458
STMMW_05361	ybaY		+	563861	564430	570	chromosome	CDS			CBG23545.1	GI:261245748	conserved hypothetical lipoprotein	SL1344_0459	ybaY		+	522843	523412	570	CDS	chromosome		conserved hypothetical lipoprotein	hypothetical protein			STM0465	STM14_0549	STM474_0486	STMUK_0473	SL0459
STMMW_05371	ybaZ		-	564463	564852	390	chromosome	CDS			CBG23546.1	GI:261245749	putative methylated-DNA methyltransferase	SL1344_0460	ybaZ		-	523445	523756	312	CDS	chromosome		hypothetical methylated-DNA methyltransferase				STM0466	STM14_0550	STM474_0487	STMUK_0474	SL0460
STMMW_ncRNA_45	4.5S	ffs	+	564930	565045	116	chromosome	ncRNA	small RNA				non-coding RNA	SL1344_ncRNA_37	4.5S	ffs	+	523912	524027	116	ncRNA	chromosome	small RNA
STMMW_05381	ylaB		-	565083	566633	1551	chromosome	CDS			CBG23547.1	GI:261245750	hypothetical 58.9 kDa protein in tesb-hha intergenic region. Contains probable N-terminal signal sequence	SL1344_0461	ylaB		-	524065	525615	1551	CDS	chromosome		hypothetical 58.9 kDa protein in tesb-hha intergenic region. Contains probable N-terminal signal sequence	hypothetical protein	diguanylate cyclase/phosphodiesterase domain 2		STM0468	STM14_0552	STM474_0488	STMUK_0475	SL0461
STMMW_05391	rpmE2		+	566858	567118	261	chromosome	CDS			CBG23548.1	GI:261245751	putative 50S ribosomal protein L31 (second copy)	SL1344_0462	rpmE2		+	525840	526100	261	CDS	chromosome		hypothetical 50s ribosomal protein L31 (second copy)		RpmE2; there appears to be two types of ribosomal proteins L31 in bacterial genomes; some contain a CxxC motif while others do not; Bacillus subtilis has both types; the proteins in this cluster do not have the CXXC motif; RpmE is found in exponentially growing Bacilli while YtiA was found after exponential growth; expression of ytiA is controlled by a zinc-specific transcriptional repressor; Rpm…		STM0469	STM14_0553	STM474_0489	STMUK_0476	SL0462
STMMW_05401	rpmJa	rpmJ2	+	567124	567264	141	chromosome	CDS			CBG23549.1	GI:261245752	putative 50S ribosomal protein L36 (second copy)															STM0470	STM14_0554	STM474_0490	STMUK_0477	SL0463
STMMW_05411	ylaC		-	567320	567790	471	chromosome	CDS			CBG23550.1	GI:261245753	putative membrane protein	SL1344_0464	ylaC		-	526302	526772	471	CDS	chromosome		hypothetical membrane protein				STM0471	STM14_0555	STM474_0491	STMUK_0478	SL0464
STMMW_05421	maa		-	567907	568458	552	chromosome	CDS		2.3.1.79	CBG23551.1	GI:261245754	maltose O-acetyltransferase	SL1344_0465	maa		-	526889	527440	552	CDS	chromosome		maltose O-acetyltransferase		similar to E. coli transferase (AAC73561.1)		STM0472	STM14_0556	STM474_0492	STMUK_0479	SL0465
STMMW_05431	hha		-	568637	568855	219	chromosome	CDS			CBG23552.1	GI:261245755	haemolysin expression modulating protein	SL1344_0466	hha		-	527619	527837	219	CDS	chromosome		haemolysin expression modulating protein	hemolysin expression-modulating protein	with Hns involved in transcriptional regulation of hemolysin; non-specific DNA-binding protein which affects the production of multiple proteins		STM0473	STM14_0557	STM474_0493	STMUK_0480	SL0466
STMMW_05441	ybaJ		-	568883	569257	375	chromosome	CDS			CBG23553.1	GI:261245756	conserved hypothetical protein	SL1344_0467	ybaJ		-	527865	528239	375	CDS	chromosome		conserved hypothetical protein				STM0474	STM14_0558	STM474_0494	STMUK_0481	SL0467
STMMW_05451	acrB		-	569753	572902	3150	chromosome	CDS			CBG23554.1	GI:261245757	acriflavin resistance protein B	SL1344_0468	acrB		-	528735	531884	3150	CDS	chromosome		acriflavin resistance protein B		similar to E. coli acridine efflux pump (AAC73564.1); RND family		STM0475	STM14_0559	STM474_0495	STMUK_0482	SL0468
STMMW_05461	acrA		-	572925	574118	1194	chromosome	CDS			CBG23555.1	GI:261245758	acriflavin resistance protein A precursor	SL1344_0469	acrA		-	531907	533100	1194	CDS	chromosome		acriflavin resistance protein A precursor				STM0476	STM14_0560	STM474_0496	STMUK_0483	SL0469
STMMW_05471	acrR		+	574260	574913	654	chromosome	CDS			CBG23556.1	GI:261245759	potential acrAB operon repressor	SL1344_0470	acrR		+	533242	533895	654	CDS	chromosome		potential acrAB operon repressor	DNA-binding transcriptional repressor AcrR	regulates the acrAB operon which is involved in susceptibility to dephalothin and cephaloridine		STM0477	STM14_0561	STM474_0497	STMUK_0484	SL0470
STMMW_05481	aefA		+	575032	578394	3363	chromosome	CDS			CBG23557.1	GI:261245760	integral membrane protein AefA	SL1344_0471	aefA		+	534014	537376	3363	CDS	chromosome		integral membrane protein AefA	potassium efflux protein KefA	small mechanosensitive ion channel (MscS) that opens in response to stretch forces in the membrane lipid bilayer; maintains cell turgor through accumulation and release of potassium; large protein class of MscS		STM0478	STM14_0563	STM474_0498	STMUK_0485	SL0471
STMMW_05491			-	578436	579371	936	chromosome	CDS			CBG23558.1	GI:261245761	conserved hypothetical protein	SL1344_0472			-	537418	538353	936	CDS	chromosome		conserved hypothetical protein				STM0479	STM14_0564	STM474_0499	STMUK_0486	SL0472
STMMW_05501	ybaM		-	579441	579608	168	chromosome	CDS			CBG23559.1	GI:261245762	conserved hypothetical protein	SL1344_0473	ybaM		-	538423	538590	168	CDS	chromosome		conserved hypothetical protein				STM0480	STM14_0565	STM474_0500	STMUK_0487	SL0473
STMMW_05511	priC		-	579622	580137	516	chromosome	CDS			CBG23560.1	GI:261245763	primosomal replication protein n	SL1344_0474	priC		-	538604	539119	516	CDS	chromosome		primosomal replication protein N	primosomal replication protein N''	PriC; protein involved in DNA replication; part of the primosome, a protein complex required to restart stalled replication forks; binds the complex formed by PriA, PriB and DNA; PriC-dependent primosome requires a gap to restart DNA replication; stimulates Rep activity at stalled forks		STM0481	STM14_0566	STM474_0501	STMUK_0488	SL0474
STMMW_05521		ybaN	+	580218	580595	378	chromosome	CDS			CBG23561.1	GI:261245764	putative membrane protein															STM0482	STM14_0567	STM474_0502	STMUK_0489	-
STMMW_05531	apt		+	580748	581299	552	chromosome	CDS			CBG23562.1	GI:261245765	adenine phosphoribosyltransferase	SL1344_0476	apt		+	539730	540281	552	CDS	chromosome		adenine phosphoribosyltransferase		catalyzes a salvage reaction resulting in the formation of AMP which is metabolically less costly than a de novo synthesis		STM0483	STM14_0568	STM474_0503	STMUK_0490	SL0476
STMMW_05541	dnaX		+	581413	583341	1929	chromosome	CDS			CBG23563.1	GI:261245766	DNA polymerase III subunits gamma and tau	SL1344_0477	dnaX		+	540395	542323	1929	CDS	chromosome		DNA polymerase III subunits gamma and tau		catalyzes the DNA-template-directed extension of the 3'-end of a DNA strand; the tau chain serves as a scaffold to help in the dimerizaton of the alpha,epsilon and theta core complex; the gamma chain seems to interact with the delta and delta' subunits to transfer the beta subunit on the DNA		STM0484	STM14_0569	STM474_0504	STMUK_0491	SL0477
STMMW_05551	ybaB		+	583363	583716	354	chromosome	CDS			CBG23564.1	GI:261245767	conserved hypothetical protein	SL1344_0478	ybaB		+	542369	542698	330	CDS	chromosome		conserved hypothetical protein				STM0485	STM14_0570	STM474_0505	STMUK_0492	SL0478
STMMW_05561	recR		+	583716	584321	606	chromosome	CDS			CBG23565.1	GI:261245768	recombination protein RecR	SL1344_0479	recR		+	542698	543303	606	CDS	chromosome		recombination protein RecR		involved in a recombinational process of DNA repair, independent of the recBC complex		STM0486	STM14_0571	STM474_0506	STMUK_0493	SL0479
STMMW_05571	htpG		+	584408	586306	1899	chromosome	CDS			CBG23566.1	GI:261245769	heat shock protein HtpG	SL1344_0480	htpG		+	543414	545288	1875	CDS	chromosome		heat shock protein HtpG				STM0487	STM14_0572	STM474_0507	STMUK_0494	SL0480
STMMW_ncRNA_46	STnc3130		-	586320	586403	84	chromosome	ncRNA	small RNA				non-coding RNA	SL1344_ncRNA_38	STnc3130		-	545302	545385	84	ncRNA	chromosome	small RNA
STMMW_05581	adk		+	586547	587191	645	chromosome	CDS			CBG23567.1	GI:261245770	adenylate kinase	SL1344_0481	adk		+	545529	546173	645	CDS	chromosome		adenylate kinase		essential enzyme that recycles AMP in active cells; converts ATP and AMP to two molecules of ADP		STM0488	STM14_0574	STM474_0508	STMUK_0495	SL0481
STMMW_05591	hemH		+	587420	588382	963	chromosome	CDS			CBG23568.1	GI:261245771	ferrochelatase	SL1344_0482	hemH		+	546402	547364	963	CDS	chromosome		ferrochelatase		protoheme ferro-lyase; catalyzes the insertion of a ferrous ion into protoporphyrin IX to form protoheme; involved in protoheme biosynthesis; in some organisms this protein is membrane-associated while in others it is cytosolic		STM0489	STM14_0576	STM474_0510	STMUK_0496	SL0482
STMMW_05601	aes		-	588379	589350	972	chromosome	CDS		3.1.1.-	CBG23569.1	GI:261245772	acetyl esterase	SL1344_0483	aes		-	547361	548332	972	CDS	chromosome		acetyl esterase		similar to E. coli lipase (AAC73578.1)		STM0490	STM14_0577	STM474_0511	STMUK_0497	SL0483
STMMW_05611	gsk		+	589503	590807	1305	chromosome	CDS			CBG23570.1	GI:261245773	inosine-guanosine kinase	SL1344_0484	gsk		+	548485	549789	1305	CDS	chromosome		inosine-guanosine kinase				STM0491	STM14_0578	STM474_0512	STMUK_0498	SL0484
STMMW_05621	ybaL		-	590856	592532	1677	chromosome	CDS			CBG23571.1	GI:261245774	putative transport protein	SL1344_0485	ybaL		-	549838	551514	1677	CDS	chromosome		hypothetical transport protein	cation:proton antiport protein	YbaL; member of the CPA-2 family of antiporters; uncharacterized protein		STM0492	STM14_0579	STM474_0513	STMUK_0499	SL0485
STMMW_05631	fsr		-	592747	593967	1221	chromosome	CDS			CBG23572.1	GI:261245775	fosmidomycin resistance protein	SL1344_0486	fsr		-	551729	552949	1221	CDS	chromosome		fosmidomycin resistance protein	transporter	similar to E. coli fosmidomycin resistance protein (AAC73581.1); MFS family		STM0493	STM14_0581	STM474_0514	STMUK_0500	SL0486
STMMW_05641	ushA		+	594140	595792	1653	chromosome	CDS			CBG23573.1	GI:261245776	UDP-sugar hydrolase	SL1344_0487	ushA		+	553122	554774	1653	CDS	chromosome		UDP-sugar hydrolase	bifunctional UDP-sugar hydrolase/5'-nucleotidase periplasmic	catalyzes the degradation of periplasmic UDP-glucose to uridine, glucose-1-phosphate and inorganic phosphate; specific for uridine nucleotides		STM0494	STM14_0582	STM474_0515	STMUK_0501	SL0487
STMMW_05651	ybaK		-	595909	596388	480	chromosome	CDS			CBG23574.1	GI:261245777	conserved hypothetical protein	SL1344_0488	ybaK		-	554891	555370	480	CDS	chromosome		conserved hypothetical protein		protein YbaK (SW:YBAK_SALTY)		STM0495	STM14_0583	STM474_0516	STMUK_0502	SL0488
STMMW_ncRNA_47	ChiX	MicM; SroB; RybC	+	596468	596584	117	chromosome	ncRNA	small RNA				non-coding RNA	SL1344_ncRNA_39	ChiX	MicM; SroB; RybC	+	555450	555566	117	ncRNA	chromosome	small RNA
STMMW_05661	ybaP		-	596590	597384	795	chromosome	CDS			CBG23575.1	GI:261245778	conserved hypothetical protein	SL1344_0489	ybaP		-	555572	556366	795	CDS	chromosome		conserved hypothetical protein		similar to E. coli ligase (AAC73584.1)		STM0496	STM14_0584	STM474_0517	STMUK_0503	SL0489
STMMW_05671			-	597470	598297	828	chromosome	CDS			CBG23576.1	GI:261245779	probable secreted protein	SL1344_0490			-	556452	557279	828	CDS	chromosome		probable secreted protein	hypothetical protein			STM0497	STM14_0585	STM474_0518	STMUK_0504	SL0490
STMMW_05681	copA	ybaR	-	598451	600952	2502	chromosome	CDS		3.6.3.10	CBG23577.1	GI:261245780	copper-transporting ATPase	SL1344_0491	copA	ybaR	-	557433	559934	2502	CDS	chromosome		copper-transporting ATPase	copper exporting ATPase	similar to E. coli ATPase (AAC73586.1)		STM0498	STM14_0586	STM474_0519	STMUK_0505	SL0491
STMMW_05691	cueR		+	601062	601478	417	chromosome	CDS			CBG23578.1	GI:261245781	copper efflux regulator	SL1344_0492	cueR		+	560044	560460	417	CDS	chromosome		copper efflux regulator	DNA-binding transcriptional regulator CueR	activator of copper-responsive regulon genes		STM0499	STM14_0587	STM474_0520	STMUK_0506	SL0492
STMMW_05701	ybbJ		-	601479	601931	453	chromosome	CDS			CBG23579.1	GI:261245782	putative membrane protein	SL1344_0493	ybbJ		-	560461	560913	453	CDS	chromosome		hypothetical membrane protein	hypothetical protein	implicated in regulation of membrane protease activity		STM0500	STM14_0588	STM474_0521	STMUK_0507	SL0493
STMMW_05711	ybbK		-	601928	602845	918	chromosome	CDS			CBG23580.1	GI:261245783	putative membrane protein	SL1344_0494	ybbK		-	560910	561827	918	CDS	chromosome		hypothetical membrane protein		similar to E. coli protease (AAC73591.1)		STM0501	STM14_0589	STM474_0522	STMUK_0508	SL0494
STMMW_05721	ybbL		+	602992	603669	678	chromosome	CDS			CBG23581.1	GI:261245784	putative ABC transporter ATP-binding protein	SL1344_0495	ybbL		+	561974	562651	678	CDS	chromosome		hypothetical ABC transporter ATP-binding protein		similar to E. coli ATP-binding component of a transport system (AAC73592.1)		STM0502	STM14_0590	STM474_0523	STMUK_0509	SL0495
STMMW_05731	ybbM		+	603656	604435	780	chromosome	CDS			CBG23582.1	GI:261245785	putative membrane protein	SL1344_0496	ybbM		+	562638	563417	780	CDS	chromosome		hypothetical membrane protein	transporter	similar to E. coli metal resistance protein (AAC73593.1); YbbM family		STM0503	STM14_0591	STM474_0524	STMUK_0510	SL0496
STMMW_05741	ybbN		-	604521	605375	855	chromosome	CDS			CBG23583.1	GI:261245786	thioredoxin-like protein	SL1344_0497	ybbN		-	563503	564357	855	CDS	chromosome		thioredoxin-like protein		similar to E. coli thioredoxin-like protein (AAC73594.1)		STM0504	STM14_0592	STM474_0525	STMUK_0511	SL0497
STMMW_05751	ybbO		-	605435	606205	771	chromosome	CDS			CBG23584.1	GI:261245787	hypothetical oxidoreductase	SL1344_0498	ybbO		-	564417	565187	771	CDS	chromosome		hypothetical oxidoreductase	short chain dehydrogenase	similar to E. coli oxidoreductase (AAC73595.1)		STM0505	STM14_0593	STM474_0526	STMUK_0512	SL0498
STMMW_05761	tesA		-	606360	606974	615	chromosome	CDS			CBG23585.1	GI:261245788	acyl-coA thioesterase I	SL1344_0499	tesA		-	565342	565956	615	CDS	chromosome		acyl-coA thioesterase I	multifunctional acyl-CoA thioesterase I/protease I/lysophospholipase L1	similar to E. coli acyl-CoA thioesterase I; also functions as protease I (AAC73596.1); lysophospholipaseL(I)		STM0506	STM14_0594	STM474_0527	STMUK_0513	SL0499
STMMW_05771	ybbA		+	606945	607631	687	chromosome	CDS			CBG23586.1	GI:261245789	hypothetical ABC transporter ATP-binding protein	SL1344_0500	ybbA		+	565927	566613	687	CDS	chromosome		hypothetical ABC transporter ATP-binding protein		similar to E. coli ATP-binding component of a transport system (AAC73597.1); ABC superfamily ATP-binding protein		STM0507	STM14_0595	STM474_0528	STMUK_0514	SL0500
STMMW_05781	ybbP		+	607628	610042	2415	chromosome	CDS			CBG23587.1	GI:261245790	putative membrane protein	SL1344_0501	ybbP		+	566610	569024	2415	CDS	chromosome		hypothetical membrane protein		similar to E. coli oxidoreductase (AAC73598.1)		STM0508	STM14_0596	STM474_0529	STMUK_0515	SL0501
STMMW_ncRNA_48	STnc950		+	610041	610092	52	chromosome	ncRNA	small RNA				non-coding RNA	SL1344_ncRNA_40	STnc950		+	569023	569074	52	ncRNA	chromosome	small RNA
STMMW_05791			+	610228	611361	1134	chromosome	CDS			CBG23588.1	GI:261245791	outer membrane protein	SL1344_0502			+	569210	570343	1134	CDS	chromosome		outer membrane protein				STM0509	STM14_0598	STM474_0530	STMUK_0516	SL0502
STMMW_05801	sfbA		+	611618	612448	831	chromosome	CDS			CBG23589.1	GI:261245792	lipoprotein	SL1344_0503	sfbA		+	570600	571430	831	CDS	chromosome		lipoprotein	ABC transporter ATPase	similar to E. coli lipoprotein (AAC73308.1); cell division protein		STM0510	STM14_0600	STM474_0531	STMUK_0517	SL0503
STMMW_05811	sfbB		+	612485	613501	1017	chromosome	CDS			CBG23590.1	GI:261245793	ABC transporter ATP-binding protein	SL1344_0504	sfbB		+	571467	572483	1017	CDS	chromosome		ABC transporter ATP-binding protein	ABC transporter ATPase	similar to E. coli ATP-binding component of a transporter (AAC73310.1); cell division protein		STM0511	STM14_0601	STM474_0532	STMUK_0518	SL0504
STMMW_05821	sfbC		+	613494	614153	660	chromosome	CDS			CBG23591.1	GI:261245794	ABC transporter integral membrane protein	SL1344_0505	sfbC		+	572476	573135	660	CDS	chromosome		ABC transporter integral membrane protein	ABC transporter permease	similar to E. coli transport system permease protein (AAC73309.1); binding-protein-dependent		STM0512	STM14_0602	STM474_0533	STMUK_0519	SL0505
STMMW_05831	ybbB		-	614192	615286	1095	chromosome	CDS			CBG23592.1	GI:261245795	hypothetical ATP-binding protein	SL1344_0506	ybbB		-	573174	574268	1095	CDS	chromosome		hypothetical ATP-binding protein	tRNA 2-selenouridine synthase	catalyzes the selenophosphate-dependent transfer of selenium from selenophosphate for conversion of 2-thiouridine to 2-selenouridine at the wobble position in tRNA		STM0513	STM14_0603	STM474_0534	STMUK_0520	SL0506
STMMW_05841	ybbS	allS	-	615356	616282	927	chromosome	CDS			CBG23593.1	GI:261245796	hypothetical lysR-family transcriptional regulator	SL1344_0507	ybbS	allS	-	574338	575264	927	CDS	chromosome		hypothetical lysR-family transcriptional regulator	DNA-binding transcriptional activator AllS	activator of the allDC-ylbA operon involved in allantoin utilization		STM0514	STM14_0604	STM474_0535	STMUK_0521	SL0507
STMMW_05851	allA		+	616509	616991	483	chromosome	CDS		3.5.3.19	CBG23594.1	GI:261245797	ureidoglycolate hydrolase	SL1344_0508	allA		+	575491	575973	483	CDS	chromosome		ureidoglycolate hydrolase		catalyzes the formation of glyoxylate from (S)-ureidoglycolate		STM0515	STM14_0605	STM474_0536	STMUK_0522	SL0508
STMMW_05861	allR		+	617070	617888	819	chromosome	CDS			CBG23595.1	GI:261245798	negative regulator of allantoin and glyoxylate utilization operons	SL1344_0509	allR		+	576052	576870	819	CDS	chromosome		negative regulator of allantoin and glyoxylate utilization operons	DNA-binding transcriptional repressor AllR	regulates operons involved in the utilization of allantoin		STM0516	STM14_0606	STM474_0537	STMUK_0523	SL0509
STMMW_05871	gcl		+	617973	619754	1782	chromosome	CDS		4.1.1.47	CBG23596.1	GI:261245799	glyoxylate carboligase	SL1344_0510	gcl		+	576955	578736	1782	CDS	chromosome		glyoxylate carboligase		catalyzes the formation of 2-hydroxy-3-oxopropanoate (tartronate semialdehyde) from two molecules of glyoxylate		STM0517	STM14_0607	STM474_0538	STMUK_0524	SL0510
STMMW_05881	gip		+	619767	620543	777	chromosome	CDS			CBG23597.1	GI:261245800	glyoxylate-induced protein	SL1344_0511	gip		+	578749	579525	777	CDS	chromosome		glyoxylate-induced protein	hydroxypyruvate isomerase			STM0518	STM14_0608	STM474_0539	STMUK_0525	SL0511
STMMW_05891	garRa	glxR	+	620644	621522	879	chromosome	CDS		1.1.1.60	CBG23598.1	GI:261245801	2-hydroxy-3-oxopropionate reductase	SL1344_0512	garRa	glxR	+	579626	580504	879	CDS	chromosome		2-hydroxy-3-oxopropionate reductase		similar to E. coli oxidoreductase (AAC73611.1)		STM0519	STM14_0609	STM474_0540	STMUK_0526	SL0512
STMMW_05901			+	621579	622835	1257	chromosome	CDS			CBG23599.1	GI:261245802	putative permease	SL1344_0513			+	580570	581817	1248	CDS	chromosome		probable metabolite transport protein		similar to E. coli transport protein; cryptic; joins former yjiZ and yjjL (AAC77312.1)		STM0520	STM14_0610	STM474_0541	STMUK_0527	SL0513
STMMW_05911	allP	ybbW	+	622931	623965	1035	chromosome	CDS					-	SL1344_0515	allP	ybbW	+	581913	583367	1455	CDS	chromosome		hypothetical allantoin permease		similar to E. coli transport protein (AAC73613.1); NCS1 family		STM0522	STM14_0612	STM474_0543	STMUK_0529	SL0515
STMMW_05921	ybbY		+	624189	625487	1299	chromosome	CDS			CBG23601.1	GI:261245803	putative permease protein	SL1344_0517	ybbY		+	584866	586164	1299	CDS	chromosome		hypothetical permease protein	purine permease YbbY	similar to E. coli transport (AAC73615.1)		STM0524	STM14_0614	STM474_0545	STMUK_0531	SL0517
STMMW_05931	glxK		+	625510	626658	1149	chromosome	CDS		2.7.1.31	CBG23602.1	GI:261245804	glycerate kinase 1	SL1344_0518	glxK		+	586187	587335	1149	CDS	chromosome		glycerate kinase				STM0525	STM14_0615	STM474_0546	STMUK_0532	SL0518
STMMW_ncRNA_49	STnc480	STnc970	-	626670	626735	66	chromosome	ncRNA	small RNA				non-coding RNA	SL1344_ncRNA_41	STnc480	STnc970	-	587347	587412	66	ncRNA	chromosome	small RNA
STMMW_05941	ylbA		-	626738	627523	786	chromosome	CDS			CBG23603.1	GI:261245805	putative glyoxylate utilization	SL1344_0519	ylbA		-	587415	588200	786	CDS	chromosome		conserved hypothetical protein				STM0526	STM14_0616	STM474_0547	STMUK_0533	SL0519
STMMW_05951	allC		-	627534	628769	1236	chromosome	CDS			CBG23604.1	GI:261245806	allantoate amidohydrolase	SL1344_0520	allC		-	588211	589446	1236	CDS	chromosome		allantoate amidohydrolase		allantoate amidohydrolase and N-carbamoyl-L-amino acid amidohydrolase are very similar; the allantoate amidohydrolase from E. coli forms a dimer and binds zinc ions for catalytic activity and catalyzes the conversion of allantoate to (S)-ureidoglycolate and ammonia; carbamoyl amidohydrolase from Bacillus sp. converts N-carbamoyl amino acids to amino acids, ammonia, and carbon dioxide		STM0527	STM14_0617	STM474_0548	STMUK_0534	SL0520
STMMW_05961	allD		-	628791	629840	1050	chromosome	CDS		1.1.1.154	CBG23605.1	GI:261245807	ureidoglycolate dehydrogenase	SL1344_0521	allD		-	589468	590517	1050	CDS	chromosome		ureidoglycolate dehydrogenase		similar to E. coli malate dehydrogenase (AAC73619.1)		STM0528	STM14_0618	STM474_0549	STMUK_0535	SL0521
STMMW_05971	fdrA		+	630171	631835	1665	chromosome	CDS			CBG23606.1	GI:261245808	putative acyl-CoA synthetase, involved in protein transport	SL1344_0522	fdrA		+	590848	592512	1665	CDS	chromosome		FdrA protein	membrane protein FdrA	multicopy suppressor of dominant negative ftsH mutations		STM0529	STM14_0619	STM474_0550	STMUK_0536	SL0522
STMMW_05981	ylbE		+	631845	633104	1260	chromosome	CDS			CBG23607.1	GI:261245809	conserved hypothetical protein	SL1344_0523	ylbE		+	592522	593781	1260	CDS	chromosome		conserved hypothetical protein				STM0530	STM14_0620	STM474_0551	STMUK_0537	SL0523
STMMW_05991	ylbF		+	633116	633925	810	chromosome	CDS			CBG23608.1	GI:261245810	conserved hypothetical protein	SL1344_0524	ylbF		+	593793	594602	810	CDS	chromosome		conserved hypothetical protein		similar to E. coli carboxylase (AAC73622.1)		STM0531	STM14_0621	STM474_0552	STMUK_0538	SL0524
STMMW_06001	arcC		+	633929	634822	894	chromosome	CDS		2.7.2.2	CBG23609.1	GI:261245811	carbamate kinase	SL1344_0525	arcC		+	594606	595499	894	CDS	chromosome		carbamate kinase		forms a homodimer; may be used to synthesize carbomyl phosphate from ATP and carbamate		STM0532	STM14_0622	STM474_0553	STMUK_0539	SL0525
STMMW_06011	purK		-	634863	635930	1068	chromosome	CDS			CBG23610.1	GI:261245812	phosphoribosylaminoimidazole carboxylase ATPase subunit	SL1344_0526	purK		-	595540	596607	1068	CDS	chromosome		phosphoribosylaminoimidazole carboxylase ATPase subunit		With PurE catalyzes the conversion of aminoimidazole ribonucleotide to carboxyaminoimidazole ribonucleotide in the de novo purine nucleotide biosynthetic pathway		STM0533	STM14_0623	STM474_0554	STMUK_0540	SL0526
STMMW_06021	purE		-	635927	636436	510	chromosome	CDS			CBG23611.1	GI:261245813	phosphoribosylaminoimidazole carboxylase catalytic subunit	SL1344_0527	purE		-	596604	597113	510	CDS	chromosome		phosphoribosylaminoimidazole carboxylase catalytic subunit		Catalyzes a step in the de novo purine nucleotide biosynthetic pathway		STM0534	STM14_0624	STM474_0555	STMUK_0541	SL0527
STMMW_06031	lpxH		-	636554	637276	723	chromosome	CDS			CBG23612.1	GI:261245814	conserved hypothetical protein	SL1344_0528	lpxH		-	597231	597953	723	CDS	chromosome		conserved hypothetical protein		catalyzes the formation of 2,3=diacylglucosamine 1-phosphate from UDP-2,3=diacylglucosamine		STM0535	STM14_0625	STM474_0556	STMUK_0542	SL0528
STMMW_06041	ppiB		-	637279	637773	495	chromosome	CDS			CBG23613.1	GI:261245815	peptidyl-prolyl cis-trans isomerase B	SL1344_0529	ppiB		-	597956	598450	495	CDS	chromosome		peptidyl-prolyl cis-trans isomerase B		similar to E. coli peptidyl-prolyl cis-trans isomerase B; rotamase B (AAC73627.1)		STM0536	STM14_0626	STM474_0557	STMUK_0543	SL0529
STMMW_06051	cysS		+	637946	639331	1386	chromosome	CDS			CBG23614.1	GI:261245816	cysteinyl-tRNA synthetase	SL1344_0530	cysS		+	598623	600008	1386	CDS	chromosome		cysteinyl-tRNA synthetase		catalyzes a two-step reaction; charges a cysteine by linking its carboxyl group to the alpha-phosphate of ATP then transfers the aminoacyl-adenylate to its tRNA		STM0537	STM14_0627	STM474_0558	STMUK_0544	SL0530
STMMW_06061			-	639375	640199	825	chromosome	CDS			CBG23615.1	GI:261245817	putative exported outer membrane protein	SL1344_0531			-	600052	600876	825	CDS	chromosome		hypothetical exported outer membrane protein				STM0538	STM14_0628	STM474_0559	STMUK_0545	SL0531
STMMW_06071			-	640196	640633	438	chromosome	CDS			CBG23616.1	GI:261245818	putative exported protein	SL1344_0532			-	600873	601310	438	CDS	chromosome		hypothetical exported protein				STM0539	STM14_0629	STM474_0560	STMUK_0546	SL0532
STMMW_06081	ybcI		-	640626	641171	546	chromosome	CDS			CBG23617.1	GI:261245819	putative membrane protein	SL1344_0533	ybcI		-	601303	601848	546	CDS	chromosome		hypothetical membrane protein				STM0540	STM14_0630	STM474_0561	STMUK_0547	SL0533
STMMW_06091	ybcJ		-	641299	641511	213	chromosome	CDS			CBG23618.1	GI:261245820	conserved hypothetical protein	SL1344_0534	ybcJ		-	601976	602188	213	CDS	chromosome		conserved hypothetical protein				STM0541	STM14_0631	STM474_0562	STMUK_0548	SL0534
STMMW_06101	folD		-	641513	642379	867	chromosome	CDS			CBG23619.1	GI:261245821	FolD bifunctional protein [includes: methylenetetrahydrofolate dehydrogenase	SL1344_0535	folD		-	602190	603056	867	CDS	chromosome		FolD bifunctional protein [includes: methylenetetrahydrofolate dehydrogenase; methenyltetrahydrofolate cyclohydrolase	bifunctional 5,10-methylene-tetrahydrofolate dehydrogenase/ 5,10-methylene-tetrahydrofolate cyclohydrolase	catalyzes the formation of 5,10-methenyltetrahydrofolate from 5,10-methylenetetrahydrofolate and subsequent formation of 10-formyltetrahydrofolate from 5,10-methenyltetrahydrofolate		STM0542	STM14_0632	STM474_0563	STMUK_0549	SL0535
STMMW_06111	fimA		+	642926	643483	558	chromosome	CDS			CBG23620.1	GI:261245822	type-1 fimbrial protein, a chain precursor	SL1344_0536	fimA		+	603618	604160	543	CDS	chromosome		type-1 fimbrial protein, a chain precursor		type-1 fimbrial protein; A chain precursor; type-1A pilin (SW:FM1A_SALTY); major type 1 subunit		STM0543	STM14_0635	STM474_0564	STMUK_0550	SL0536
STMMW_06121	fimI		+	643559	644092	534	chromosome	CDS			CBG23621.1	GI:261245823	major pilin protein	SL1344_0537	fimI		+	604236	604769	534	CDS	chromosome		major pilin protein		fimbrin-like protein FimI (SW:FIMI_SALTY)		STM0544	STM14_0636	STM474_0565	STMUK_0551	SL0537
STMMW_06131	fimC		+	644136	644828	693	chromosome	CDS			CBG23622.1	GI:261245824	fimbrial chaperone protein	SL1344_0538	fimC		+	604813	605505	693	CDS	chromosome		fimbrial chaperone protein		chaperone protein FimC precursor (SW:FIMC_SALTY); required for type 1 fimbriae		STM0545	STM14_0637	STM474_0566	STMUK_0552	SL0538
STMMW_06141	fimD		+	644859	647471	2613	chromosome	CDS			CBG23623.1	GI:261245825	outer membrane usher protein FimD precursor	SL1344_0539	fimD		+	605536	608148	2613	CDS	chromosome		outer membrane usher protein FimD precursor	outer membrane usher protein precursor	outer membrane usher protein FimD precursor (SW:FIMD_SALTY)		STM0546	STM14_0638	STM474_0567	STMUK_0553	SL0539
STMMW_06151	fimH		+	647486	648493	1008	chromosome	CDS			CBG23624.1	GI:261245826	FimH protein precursor	SL1344_0540	fimH		+	608163	609170	1008	CDS	chromosome		FimH protein precursor		FIMH protein precursor (SW:FIMH_SALTY)		STM0547	STM14_0639	STM474_0568	STMUK_0554	SL0540
STMMW_06161	fimF		+	648503	649021	519	chromosome	CDS			CBG23625.1	GI:261245827	putative fimbrial protein	SL1344_0541	fimF		+	609180	609698	519	CDS	chromosome		hypothetical fimbrial protein in fimZ 5' region		fimbrial-like protein FimF precursor (SW:FIMF_SALTY)		STM0548	STM14_0640	STM474_0569	STMUK_0555	SL0541
STMMW_06171	fimZ		-	649067	649699	633	chromosome	CDS			CBG23626.1	GI:261245828	probable transcriptional regulator (FimXZ protein)	SL1344_0542	fimZ		-	609744	610376	633	CDS	chromosome		probable transcriptional regulator (FimXZ protein)	transcriptional regulator FimZ	activates the production of the major fimbrae protein FimA		STM0549	STM14_0641	STM474_0570	STMUK_0556	SL0542
STMMW_06181	fimY		-	650303	651025	723	chromosome	CDS			CBG23627.1	GI:261245829	fimbriae Y protein	SL1344_0543	fimY		-	610980	611702	723	CDS	chromosome		fimbriae Y protein		fimbriae Y protein (SW:FIMY_SALTY)		STM0550	STM14_0642	STM474_0571	STMUK_0557	SL0543
STMMW_06191			-	651044	651355	312	chromosome	CDS			CBG23628.1	GI:261245830	hypothetical protein	SL1344_0544			-	611721	612032	312	CDS	chromosome		hypothetical protein		diguanylate cyclase/phosphodiesterase domain 0		STM0551	STM14_0643	STM474_0572	STMUK_0558	SL0544
STMMW_06201	fimW		-	651517	652113	597	chromosome	CDS			CBG23629.1	GI:261245831	fimbriae w protein	SL1344_0545	fimW		-	612194	612790	597	CDS	chromosome		fimbriae w protein		fimbriae W protein (SW:FIMW_SALTY)		STM0552	STM14_0644	STM474_0573	STMUK_0559	SL0545
STMMW_tRNA_8			+	652370	652443	74	chromosome	tRNA	tRNA Arg				transfer RNA-Arg	SL1344_tRNA_6			+	613046	613119	74	tRNA	chromosome	tRNA Arg anticodon TCT, Cove score 84.06	transfer RNA-Arg
STMMW_06211			-	652585	652875	291	chromosome	CDS						SL1344_0546			-	613262	613552	291	CDS	chromosome		transposase (pseudogene)		pseudogene; frameshift relative to E. coli IS3 transposase (GB:AAC75150.1)		-	-	-	-	SL0546
STMMW_06221			-	653010	653228	219	chromosome	CDS			CBG23631.1	GI:261245832	transposase															STM0556	-	-	STMUK_0562	-
STMMW_06231		gtrCa	-	653615	655267	1653	chromosome	CDS			CBG23632.1	GI:261245833		SL1344_0547		gtrCa	-	614292	615944	1653	CDS	chromosome		hypothetical membrane protein				STM0557	STM14_0650	STM474_0576	STMUK_0563	SL0547
STMMW_06241	gtrBa	yfdH	-	655248	656174	927	chromosome	CDS			CBG23633.1	GI:261245834	bactoprenol glucosyl transferase	SL1344_0548	gtrBa	yfdH	-	615925	616851	927	CDS	chromosome		bactoprenol glucosyl transferase		similar to E. coli glycan biosynthesis enzyme (AAC75410.1)		STM0558	STM14_0651	STM474_0577	STMUK_0564	SL0548
STMMW_06251	gtrAa	rfbI	-	656171	656533	363	chromosome	CDS			CBG23634.1	GI:261245835	bactoprenol-linked glucose translocase	SL1344_0549	gtrAa		-	616848	617210	363	CDS	chromosome		bactoprenol-linked glucose translocase				STM0559	STM14_0652	STM474_0578	STMUK_0565	SL0549
STMMW_ncRNA_50	STnc1870		+	656640	656749	110	chromosome	ncRNA	small RNA				non-coding RNA	SL1344_ncRNA_42	STnc1870		+	617317	617426	110	ncRNA	chromosome	small RNA
STMMW_06261			-	657401	657730	330	chromosome	CDS				PSEUDO:CBG23635.1		SL1344_0550			-	618078	618407	330	CDS	chromosome		Two component regulator sensor kinase (fragment)		similar to E. coli 2-component sensor protein (AAC73671.1)		STM0561	STM14_0655	STM474_0581	STMUK_0566	SL0550
STMMW_06271	cusA		+	657779	658018	240	chromosome	CDS						SL1344_0550A	cusA		+	618456	618692	237	CDS	chromosome		cation efflux protein (pseudogene)				STM0562	-	STM474_0582	STMUK_0567	SL0550A
STMMW_06281	ykgD		-	658069	658923	855	chromosome	CDS			CBG23637.1	GI:261245836	hypothetical araC-family transcriptional regulator	SL1344_0551	ykgD		-	618746	619600	855	CDS	chromosome		hypothetical araC-family transcriptional regulator		similar to E. coli AraC-type regulatory protein (AAC73408.1); AraC/XylS family		STM0563	STM14_0657	STM474_0583	STMUK_0568	SL0551
STMMW_06291	ykgC		+	659139	660464	1326	chromosome	CDS			CBG23638.1	GI:261245837	probable pyridine nucleotide-disulfide oxidoreductase	SL1344_0552	ykgC		+	619816	621141	1326	CDS	chromosome		probable pyridine nucleotide-disulfide oxidoreductase		Involved in disulfide oxidoreductase activity and electron transport		STM0564	STM14_0658	STM474_0584	STMUK_0569	SL0552
STMMW_06301			+	660621	660857	237	chromosome	CDS			CBG23639.1	GI:261245838	hypothetical secreted protein	SL1344_0553			+	621298	621534	237	CDS	chromosome		hypothetical secreted protein	hypothetical protein			STM0565	STM14_0660	STM474_0585	STMUK_0570	SL0553
STMMW_06311	ykgB		+	660870	661430	561	chromosome	CDS			CBG23640.1	GI:261245839	putative membrane protein	SL1344_0554	ykgB		+	621547	622107	561	CDS	chromosome		hypothetical membrane protein				STM0566	STM14_0661	STM474_0586	STMUK_0571	SL0554
STMMW_06321			-	661509	662684	1176	chromosome	CDS			CBG23641.1	GI:261245840	conserved hypothetical protein	SL1344_0555			-	622186	623361	1176	CDS	chromosome		conserved hypothetical protein	DNA repair ATPase			STM0567	STM14_0662	STM474_0587	STMUK_0572	SL0555
STMMW_06331	pheP		+	663010	664404	1395	chromosome	CDS			CBG23642.1	GI:261245841	phenylalanine-specific permease	SL1344_0556	pheP		+	623687	625081	1395	CDS	chromosome		phenylalanine-specific permease	phenylalanine transporter	similar to E. coli phenylalanine-specific transport system (AAC73677.1); APC family		STM0568	STM14_0663	STM474_0588	STMUK_0573	SL0556
STMMW_06341	ybdG		-	664446	665693	1248	chromosome	CDS			CBG23643.1	GI:261245842	putative membrane protein	SL1344_0557	ybdG		-	625123	626253	1131	CDS	chromosome		hypothetical membrane protein	hypothetical protein	similar to E. coli transport (AAC73678.1)		STM0569	STM14_0664	STM474_0589	STMUK_0574	SL0557
STMMW_06351	apeE		+	666004	667974	1971	chromosome	CDS			CBG23644.1	GI:261245843	outer membrane esterase	SL1344_0558	apeE		+	626681	628651	1971	CDS	chromosome		outer membrane esterase		outer membrane esterase (gi|2896133); N-acetyl phenylalanine beta-naphthyl esterase		STM0570	STM14_0666	STM474_0590	STMUK_0575	SL0558
STMMW_06361			+	668141	670870	2730	chromosome	CDS			CBG23645.1	GI:261245844	similar to lmo0785 protein (sigma 54-associated activator)	SL1344_0559			+	628818	631547	2730	CDS	chromosome		sigma 54-associated DNA-binding protein				STM0571	STM14_0667	STM474_0591	STMUK_0576	SL0559
STMMW_06371			-	670998	671984	987	chromosome	CDS			CBG23646.1	GI:261245845	similar to a putative phospohtase isomerase	SL1344_0560			-	631675	632661	987	CDS	chromosome		similar to a hypothetical phospohtase isomerase		similar to E. coli transport protein (AAC76396.1)		STM0572	STM14_0668	STM474_0592	STMUK_0577	SL0560
STMMW_06381			-	672051	673094	1044	chromosome	CDS			CBG23647.1	GI:261245846	Putative GTP Binding protein	SL1344_0561			-	632728	633771	1044	CDS	chromosome		Putative GTP Binding protein		similar to E. coli L-glutamine/D-fructose-6-phosphate aminotransferase (AAC76752.1)		STM0573	STM14_0669	STM474_0593	STMUK_0578	SL0561
STMMW_06391			-	673127	673981	855	chromosome	CDS			CBG23648.1	GI:261245847	putative mannose specific permease	SL1344_0562			-	633804	634658	855	CDS	chromosome		mannose specific permease	PTS system mannose-specific enzyme IID	similar to E. coli PTS enzyme IID; mannose-specific (AAC74889.1)		STM0574	STM14_0670	STM474_0594	STMUK_0579	SL0562
STMMW_06401			-	673984	674658	675	chromosome	CDS			CBG23649.1	GI:261245848	putative mannose specific permease	SL1344_0563			-	634661	635335	675	CDS	chromosome		mannose specific permease		similar to E. coli PTS enzyme IIC; mannose-specific (AAC74888.1)		STM0575	STM14_0671	STM474_0595	STMUK_0580	SL0563
STMMW_06411			-	674742	675212	471	chromosome	CDS			CBG23650.1	GI:261245849	putative mannose specific permease	SL1344_0564			-	635419	635889	471	CDS	chromosome		mannose specific permease	PTS system mannose-specific enzyme IIAB	similar to E. coli PTS enzyme IIAB, mannose-specific (AAC74887.1)		STM0576	STM14_0672	STM474_0596	STMUK_0581	SL0564
STMMW_06421			-	675190	675639	450	chromosome	CDS			CBG23651.1	GI:261245850	putative protein	SL1344_0565			-	635867	636316	450	CDS	chromosome		hypothetical protein	PTS system mannose-specific enzyme IIAB	similar to E. coli PTS enzyme IIAB; mannose-specific (AAC74887.1)		STM0577	STM14_0673	STM474_0597	STMUK_0582	SL0565
STMMW_06431	nfnB		-	675839	676492	654	chromosome	CDS			CBG23652.1	GI:261245851	oxygen-insensitive NAD(P)H nitroreductase	SL1344_0566	nfnB		-	636516	637169	654	CDS	chromosome		oxygen-insensitive NAD(P)H nitroreductase		catalyzes the reduction of nitroaromatic compounds such as nitrofurazone, quinones and the anti-tumor agent CB1954; NAD(P)H-dependent; oxygen insensitive		STM0578	STM14_0674	STM474_0598	STMUK_0583	SL0566
STMMW_06441	ybdF		-	676589	676957	369	chromosome	CDS			CBG23653.1	GI:261245852	conserved hypothetical protein	SL1344_0567	ybdF		-	637266	637634	369	CDS	chromosome		conserved hypothetical protein				STM0579	STM14_0675	STM474_0599	STMUK_0584	SL0567
STMMW_06451	ramR		-	676957	677538	582	chromosome	CDS			CBG23654.1	GI:261245853	putative TetR-family transcriptional regulator	SL1344_0568	ramR		-	637634	638215	582	CDS	chromosome		Regulation of MDR efflux			18443112	STM0580	STM14_0676	STM474_0600	STMUK_0585	SL0568
STMMW_06461	ramA		+	677827	678168	342	chromosome	CDS			CBG23655.1	GI:261245854	transcriptional activator RamA	SL1344_0569	ramA		+	638504	638845	342	CDS	chromosome		transcriptional activator RamA				STM0581	STM14_0678	STM474_0601	STMUK_0586	SL0569
STMMW_06472	ybdJ		-	678174	678422	249	chromosome	CDS			CBG23656.1	GI:261245855	putative membrane protein	SL1344_0570	ybdJ		-	638851	639099	249	CDS	chromosome		hypothetical membrane protein				STM0582	STM14_0679	STM474_0602	STMUK_0587	SL0570
STMMW_06481	ybdK		-	678489	679607	1119	chromosome	CDS			CBG23657.1	GI:261245856	conserved hypothetical protein	SL1344_0571	ybdK		-	639166	640284	1119	CDS	chromosome		conserved hypothetical protein	carboxylate-amine ligase	ATP-dependent; carboxylate-amine ligase with weak glutamate--cysteine ligase activity		STM0583	STM14_0680	STM474_0603	STMUK_0588	SL0571
STMMW_06491	entD		-	679619	680323	705	chromosome	CDS			CBG23658.1	GI:261245857	enterobactin synthetase component D	SL1344_0572	entD		-	640296	641000	705	CDS	chromosome		enterobactin synthetase component D	phosphopantetheinyltransferase component of enterobactin synthase multienzyme complex	similar to E. coli enterochelin synthetase component D (AAC73684.1); phoshpantetheinyltransferase		STM0584	STM14_0681	STM474_0604	STMUK_0589	SL0572
STMMW_06501	fepA		-	680369	682624	2256	chromosome	CDS			CBG23659.1	GI:261245858	ferrienterobactin receptor precursor	SL1344_0573	fepA		-	641046	643301	2256	CDS	chromosome		ferrienterobactin receptor precursor	outer membrane receptor FepA	Fep; Cbt; Cbr; FeuB; FepA; PfeA; IroN; BfeA; outer membrane receptor of ferric enterobactin and colicins B and D; interacts with the TonB-ExbBD complex which catalyzes the translocation of the siderophore to the periplasmic space		STM0585	STM14_0682	STM474_0605	STMUK_0590	SL0573
STMMW_06511	fes		+	682813	684027	1215	chromosome	CDS			CBG23660.1	GI:261245859	enterochelin esterase	SL1344_0574	fes		+	643490	644704	1215	CDS	chromosome		enterochelin esterase	enterobactin/ferric enterobactin esterase			STM0586	STM14_0684	STM474_0606	STMUK_0591	SL0574
STMMW_06521	ybdZ		+	684058	684276	219	chromosome	CDS			CBG23661.1	GI:261245860	conserved hypothetical protein	SL1344_0575	ybdZ		+	644735	644953	219	CDS	chromosome		conserved hypothetical protein				STM0587	STM14_0685	STM474_0607	STMUK_0592	SL0575
STMMW_06531	entF		+	684273	688157	3885	chromosome	CDS			CBG23662.1	GI:261245861	enterobactin synthetase component F	SL1344_0576	entF		+	644950	648834	3885	CDS	chromosome		enterobactin synthetase component F	enterobactin synthase subunit F	with EntB, EntD, and EntE forms the multienzyme complex enterobactin synthase; EntF is the serine activating enzyme which catalyzes the formation of the amide and ester bonds of the cyclic enterobactin		STM0588	STM14_0686	STM474_0608	STMUK_0593	SL0576
STMMW_06541	fepE	wzzfepE	+	688407	689543	1137	chromosome	CDS			CBG23663.1	GI:261245862	ferric enterobactin transport protein	SL1344_0577	fepE	wzzfepE	+	649084	650220	1137	CDS	chromosome		responsible for the production of very long (VL) modal length LPS Oag	ferric enterobactin transport protein FepE	part of the ferric enterobactin transport system; necessary for enetrobactin uptake	12603743	STM0589	STM14_0687	STM474_0609	STMUK_0594	SL0577
STMMW_06551	fepC		-	689596	690390	795	chromosome	CDS			CBG23664.1	GI:261245863	ferric enterobactin transport ATP-binding protein FepC	SL1344_0578	fepC		-	650273	651067	795	CDS	chromosome		ferric enterobactin transport ATP-binding protein FepC	iron-enterobactin transporter ATP-binding protein	with FepBDE is involved in the transport of ferric enterobactin		STM0590	STM14_0688	STM474_0610	STMUK_0595	SL0578
STMMW_06561	fepG		-	690387	691376	990	chromosome	CDS			CBG23665.1	GI:261245864	ferric enterobactin transport protein FepG	SL1344_0579	fepG		-	651064	652053	990	CDS	chromosome		ferric enterobactin transport protein FepG	iron-enterobactin transporter permease	with FepBCD is involved in the transport of ferric enterobactin		STM0591	STM14_0689	STM474_0611	STMUK_0596	SL0579
STMMW_06571	fepD		-	691376	692383	1008	chromosome	CDS			CBG23666.1	GI:261245865	ferric enterobactin transport protein FepD	SL1344_0580	fepD		-	652053	653060	1008	CDS	chromosome		ferric enterobactin transport protein FepD	iron-enterobactin transporter membrane protein	with FepBCG is involved in the transport of ferric enterobactin		STM0592	STM14_0690	STM474_0612	STMUK_0597	SL0580
STMMW_06581	ybdA		+	692494	693738	1245	chromosome	CDS			CBG23667.1	GI:261245866	hypothetical membrane protein p43	SL1344_0581	ybdA		+	653171	654415	1245	CDS	chromosome		hypothetical membrane protein p43	enterobactin exporter EntS	protein p43; inner membrane protein that exports enterobactin to the periplasmic space; member of the major facilitator superfamily (MFS) of transporters		STM0593	STM14_0691	STM474_0613	STMUK_0598	SL0581
STMMW_06591	fepB		-	693801	694757	957	chromosome	CDS			CBG23668.1	GI:261245867	ferrienterobactin-binding periplasmic protein precursor	SL1344_0582	fepB		-	654478	655434	957	CDS	chromosome		ferrienterobactin-binding periplasmic protein precursor	iron-enterobactin transporter periplasmic binding protein	with FepCDG is involved in the transport of ferric enterobactin		STM0594	STM14_0692	STM474_0614	STMUK_0599	SL0582
STMMW_06601	entC		+	695066	696241	1176	chromosome	CDS			CBG23669.1	GI:261245868	isochorismate synthase EntC	SL1344_0583	entC		+	655743	656918	1176	CDS	chromosome		isochorismate synthase EntC		synthesizes isochorismate acid from chorismate		STM0595	STM14_0693	STM474_0615	STMUK_0600	SL0583
STMMW_06611	entE		+	696251	697861	1611	chromosome	CDS			CBG23670.1	GI:261245869	2,3-dihydroxybenzoate-AMP ligase	SL1344_0584	entE		+	656928	658538	1611	CDS	chromosome		2,3-dihydroxybenzoate-AMP ligase	enterobactin synthase subunit E	bifunctional 2,3-dihydroxybenzoate-AMP ligase/S-dihydroxybenzoyltransferase; activates the carboxylate group of 2,3-dihydroxy-benzoate forming (2,3-dihydroxybenzoyl)adenylate then catalyzes the acylation of holo-entB with 2,3-dihydroxy-benzoate adenylate		STM0596	STM14_0694	STM474_0616	STMUK_0601	SL0584
STMMW_06621	entB		+	697875	698732	858	chromosome	CDS			CBG23671.1	GI:261245870	isochorismatase	SL1344_0585	entB		+	658552	659409	858	CDS	chromosome		isochorismatase		similar to E. coli 2,3-dihydro-2,3-dihydroxybenzoate synthetase; isochroismatase (AAC73696.1)		STM0597	STM14_0695	STM474_0617	STMUK_0602	SL0585
STMMW_06631	entA		+	698732	699487	756	chromosome	CDS			CBG23672.1	GI:261245871	2,3-dihydro-2,3-dihydroxybenzoate dehydrogenase	SL1344_0586	entA		+	659409	660164	756	CDS	chromosome		2,3-dihydro-2,3-dihydroxybenzoate dehydrogenase	2,3-dihydroxybenzoate-2,3-dehydrogenase	catalyzes the formation of 2,3-dihydroxybenzoate from 2,3-dihydro-2,3-dihydroxybenzoate; involved in the biosynthesis of siderophores, enterobactin, bacillibactin or vibriobactin		STM0598	STM14_0696	STM474_0618	STMUK_0603	SL0586
STMMW_06641	ybdB		+	699490	699903	414	chromosome	CDS			CBG23673.1	GI:261245872	conserved hypothetical protein	SL1344_0587	ybdB		+	660167	660580	414	CDS	chromosome		conserved hypothetical protein		possibly involved in aromatic compounds catabolism; PaaI		STM0599	STM14_0697	STM474_0619	STMUK_0604	SL0587
STMMW_06651	cstAa		+	700085	702190	2106	chromosome	CDS			CBG23674.1	GI:261245873	carbon starvation protein A	SL1344_0588	cstAa		+	660762	662867	2106	CDS	chromosome		carbon starvation protein A				STM0600	STM14_0699	STM474_0620	STMUK_0605	SL0588
STMMW_06661	ybdD		+	702254	702451	198	chromosome	CDS			CBG23675.1	GI:261245874	conserved hypothetical protein	SL1344_0589	ybdD		+	662931	663128	198	CDS	chromosome		conserved hypothetical protein				STM0601	STM14_0700	STM474_0621	STMUK_0606	SL0589
STMMW_06671	ybdH		-	702487	703575	1089	chromosome	CDS			CBG23676.1	GI:261245875	putative oxidoreductase	SL1344_0590	ybdH		-	663164	664252	1089	CDS	chromosome		hypothetical oxidoreductase	hypothetical protein	member of the iron-containing alcohol dehydrogenase family; unknown function		STM0602	STM14_0701	STM474_0622	STMUK_0607	SL0590
STMMW_06681	ybdL		+	703702	704862	1161	chromosome	CDS			CBG23677.1	GI:261245876	putative aminotransferase	SL1344_0591	ybdL		+	664379	665539	1161	CDS	chromosome		hypothetical aminotransferase		catalyzes the transfer of an amino moiety		STM0603	STM14_0702	STM474_0623	STMUK_0608	SL0591
STMMW_06691	ybdM		-	704863	705480	618	chromosome	CDS			CBG23678.1	GI:261245877	conserved hypothetical protein	SL1344_0592	ybdM		-	665540	666157	618	CDS	chromosome		conserved hypothetical protein				STM0604	STM14_0703	STM474_0624	STMUK_0609	SL0592
STMMW_06701	ybdN		-	705453	706688	1236	chromosome	CDS			CBG23679.1	GI:261245878	conserved hypothetical protein	SL1344_0593	ybdN		-	666130	667365	1236	CDS	chromosome		conserved hypothetical protein		PAPS reductase/FAD synthetase		STM0605	STM14_0704	STM474_0625	STMUK_0610	SL0593
STMMW_06711	ybdO		-	706854	707756	903	chromosome	CDS			CBG23680.1	GI:261245879	putative LysR-family transcriptional regulator	SL1344_0594	ybdO		-	667531	668433	903	CDS	chromosome		hypothetical lysR-family transcriptional regulator		similar to E. coli transcriptional regulator LysR-type (AAC73704.1); LysR family		STM0606	STM14_0705	STM474_0626	STMUK_0611	SL0594
STMMW_ncRNA_51	STnc3180		+	707934	708042	109	chromosome	ncRNA	small RNA				non-coding RNA	SL1344_ncRNA_43	STnc3180		+	668611	668719	109	ncRNA	chromosome	small RNA
STMMW_06721	dsbG		-	708073	708819	747	chromosome	CDS			CBG23681.1	GI:261245880	thiol:disulfide interchange protein DsbG precursor	SL1344_0595	dsbG		-	668750	669496	747	CDS	chromosome		thiol:disulfide interchange protein DsbG precursor	disulfide isomerase/thiol-disulfide oxidase	Involved in disulfide bond formation		STM0607	STM14_0706	STM474_0627	STMUK_0612	SL0595
STMMW_ncRNA_52	STnc070		+	708965	709116	152	chromosome	ncRNA	small RNA				non-coding RNA	SL1344_ncRNA_44	STnc070		+	669642	669793	152	ncRNA	chromosome	small RNA
STMMW_06731	ahpC		+	709260	709823	564	chromosome	CDS			CBG23682.1	GI:261245881	alkyl hydroperoxide reductase C22 protein	SL1344_0596	ahpC		+	669937	670500	564	CDS	chromosome		alkyl hydroperoxide reductase c22 protein	alkyl hydroperoxide reductase subunit C	with AhpF catalyzes the conversion of alkyl hydroperoxides to their corresponding alcohols; AhpC reduced the hydroperoxide substrate		STM0608	STM14_0707	STM474_0628	STMUK_0613	SL0596
STMMW_06741	ahpF		+	710065	711630	1566	chromosome	CDS			CBG23683.1	GI:261245882	alkyl hydroperoxide reductase F52A protein (subunit F)	SL1344_0597	ahpF		+	670742	672307	1566	CDS	chromosome		alkyl hydroperoxide reductase F52A protein (subunit F)	alkyl hydroperoxide reductase F52a subunit	alkyl hydroperoxide reductase subunit F (SW:AHPF_SALTY); detoxification of hydroperoxides		STM0609	STM14_0708	STM474_0629	STMUK_0614	SL0597
STMMW_06751			+	711962	712522	561	chromosome	CDS			CBG23684.1	GI:261245883	conserved hypothetical protein	SL1344_0598			+	672639	673199	561	CDS	chromosome		conserved hypothetical protein	anaerobic dehydrogenase component	similar to E. coli oxidoreductase component (AAC74663.1)		STM0610	STM14_0709	STM474_0630	STMUK_0615	SL0598
STMMW_06761			+	712515	714794	2280	chromosome	CDS			CBG23685.1	GI:261245884	molybdopterin-containing oxidoreductase catalytic subunit	SL1344_0599			+	673192	675471	2280	CDS	chromosome		molybdopterin-containing oxidoreductase catalytic subunit		similar to E. coli oxidoreductase; major subunit (AAC74659.1)		STM0611	STM14_0710	STM474_0631	STMUK_0616	SL0599
STMMW_06771			+	714791	715348	558	chromosome	CDS			CBG23686.1	GI:261245885	molybdopterin-containing oxidoreductase iron-sulfur subunit	SL1344_0600			+	675468	676025	558	CDS	chromosome		molybdopterin-containing oxidoreductase iron-sulfur subunit				STM0612	STM14_0711	STM474_0632	-	SL0600
STMMW_06781			+	715348	716115	768	chromosome	CDS			CBG23687.1	GI:261245886	molybdopterin-containing oxidoreductase membrane anchor subunit	SL1344_0601			+	676025	676792	768	CDS	chromosome		molybdopterin-containing oxidoreductase membrane anchor subunit		similar to E. coli DMSO reductase anchor subunit (AAC74662.1)		STM0613	STM14_0712	STM474_0633	STMUK_0618	SL0601
STMMW_06791	ybdQ		-	716183	716611	429	chromosome	CDS			CBG23688.1	GI:261245887	conserved hypothetical protein	SL1344_0602	ybdQ		-	676860	677288	429	CDS	chromosome		conserved hypothetical protein		similar to UspA and related nucleotide-binding protein		STM0614	STM14_0713	STM474_0634	STMUK_0619	SL0602
STMMW_06801	ybdR		+	716834	718072	1239	chromosome	CDS			CBG23689.1	GI:261245888	hypothetical zinc-dependant alcohol dehydrogenase	SL1344_0603	ybdR		+	677511	678749	1239	CDS	chromosome		hypothetical zinc-dependant alcohol dehydrogenase		similar to E. coli oxidoreductase (AAC73709.1)		STM0615	STM14_0716	STM474_0636	STMUK_0620	SL0603
STMMW_06811	rnk		-	718155	718565	411	chromosome	CDS			CBG23690.1	GI:261245889	regulator of nucleoside diphosphate kinase	SL1344_0604	rnk		-	678832	679242	411	CDS	chromosome		regulator of nucleoside diphosphate kinase	nucleoside diphosphate kinase regulator	Regulates the synthesis of nucleoside triphosphates for nucleic acid synthesis, CTP for lipid synthesis, and GTP for protein elongation		STM0616	STM14_0717	STM474_0637	STMUK_0621	SL0604
STMMW_ncRNA_53	sRNA10		-	718638	718733	96	chromosome	ncRNA	small RNA				non-coding RNA	SL1344_ncRNA_45	sRNA10		-	679315	679410	96	ncRNA	chromosome	small RNA
STMMW_06821	rna		-	718800	719606	807	chromosome	CDS			CBG23691.1	GI:261245890	ribonuclease I precursor	SL1344_0605	rna		-	679477	680283	807	CDS	chromosome		ribonuclease I precursor		similar to E. coli RNase I; cleaves phosphodiester bond between any two nucleotides (AAC73712.1)		STM0617	STM14_0718	STM474_0638	STMUK_0622	SL0605
STMMW_06831	citT		-	719716	721179	1464	chromosome	CDS			CBG23692.1	GI:261245891	citrate carrier	SL1344_0606	citT		-	680393	681856	1464	CDS	chromosome		citrate carrier	citrate/succinate transport antiport protein	similar to E. coli membrane protein (AAC73713.1); DASS family		STM0618	STM14_0719	STM474_0639	STMUK_0623	SL0606
STMMW_06841	citG		-	721217	722113	897	chromosome	CDS			CBG23693.1	GI:261245892	citg protein	SL1344_0607	citG		-	681894	682790	897	CDS	chromosome		triphosphoribosyl-dephospho-CoA synthase		catalyzes the formation of 2'-(5''-triphosphoribosyl)-3'-dephospho-CoA from ATP and 3-dephospho-CoA		STM0619	STM14_0720	STM474_0640	STMUK_0624	SL0607
STMMW_06851	citX		-	722085	722636	552	chromosome	CDS		2.7.7.61	CBG23694.1	GI:261245893	probable apo-citrate lyase phosphoribosyl-dephospho-coa transferase (ec 2.7.7.61) (holo-acp synthase) (holo-citrate lyase synthase) (apo-acp nucleodityltransferase)	SL1344_0608	citX		-	682762	683313	552	CDS	chromosome		apo-citrate lyase phosphoribosyl-dephospho-coa transferase (ec 2.7.7.61) (holo-acp synthase) (holo-citrate lyase synthase) (apo-acp nucleodityltransferase)	2-(5''-triphosphoribosyl)-3'-dephosphocoenzyme-A synthase	2'-(5''-phosphoribosyl)-3'-dephospho-CoA transferase; holo-citrate lyase synthase; CitG forms the prosthetic group precursor 2'-(5''-triphosphoribosyl)-3'-dephospho-CoA which is then transferred to apo-ACP by CitX to produce holo-ACP and pyrophosphate		STM0620	STM14_0721	STM474_0641	STMUK_0625	SL0608
STMMW_06861	citF		-	722640	724169	1530	chromosome	CDS		4.1.3.6	CBG23695.1	GI:261245894	citrate lyase alpha chain	SL1344_0609	citF		-	683317	684846	1530	CDS	chromosome		citrate lyase alpha chain	citrate lyase alpha chain/citrate-ACP transferase			STM0621	STM14_0722	STM474_0642	STMUK_0626	SL0609
STMMW_06871	citE		-	724179	725087	909	chromosome	CDS		4.1.3.6	CBG23696.1	GI:261245895	citrate lyase beta chain	SL1344_0610	citE		-	684856	685764	909	CDS	chromosome		citrate lyase beta chain	citrate lyase subunit beta	similar to E. coli citrate lyase beta chain; acyl lyase subunit (AAC73717.1)		STM0622	STM14_0723	STM474_0643	STMUK_0627	SL0610
STMMW_06881	citD		-	725084	725380	297	chromosome	CDS			CBG23697.1	GI:261245896	citrate lyase acyl carrier protein	SL1344_0611	citD		-	685761	686057	297	CDS	chromosome		citrate lyase acyl carrier protein	citrate lyase subunit gamma	acyl carrier protein; with CitE and CitF catalyzes the formation of oxaloacetate from citrate		STM0623	STM14_0724	STM474_0644	STMUK_0628	SL0611
STMMW_06891	citC		-	725377	726453	1077	chromosome	CDS		6.2.1.22	CBG23698.1	GI:261245897	[citrate (PRO-3S)-lyase] ligase	SL1344_0612	citC		-	686054	687130	1077	CDS	chromosome		[citrate (pro-3S)-lyase] ligase		similar to E. coli citrate lyase synthetase; citrate (pro-3S)-lyase ligase (AAC73719.1)		STM0624	STM14_0725	STM474_0645	STMUK_0629	SL0612
STMMW_06901	citA	dpiB	+	726838	728499	1662	chromosome	CDS		2.7.3.-	CBG23699.1	GI:261245898	twp component sensor kinase DpiB	SL1344_0613	citA	dpiB	+	687515	689176	1662	CDS	chromosome		sensor kinase DpiB		similar to E. coli sensor-type protein (AAC73720.1); in two-component regulatory system with DpiA; regulation of cit operon and plasmid inheritance genes		STM0625	STM14_0727	STM474_0646	STMUK_0630	SL0613
STMMW_06911	citB	dpiA	+	728468	729148	681	chromosome	CDS			CBG23700.1	GI:261245899	transcriptional regulator	SL1344_0614	citB	dpiA	+	689145	689825	681	CDS	chromosome		transcriptional regulatory protein	two-component response regulator DpiA	regulates the expression of citAB in citrate fermentation		STM0626	STM14_0728	STM474_0647	STMUK_0631	SL0614
STMMW_ncRNA_54	STnc3550		-	729167	729313	147	chromosome	ncRNA	small RNA				non-coding RNA	SL1344_ncRNA_46	STnc3550		-	689844	689990	147	ncRNA	chromosome	small RNA
STMMW_06921	dcuC		-	729202	730455	1254	chromosome	CDS			CBG23701.1	GI:261245900	C4-dicarboxylate anaerobic carrier	SL1344_0615	dcuC		-	689879	691132	1254	CDS	chromosome		C4-dicarboxylate anaerobic carrier	C4-dicarboxylate transporter DcuC	responsible for the transport of C4-dicarboxylates during anaerobic growth		STM0627	STM14_0729	STM474_0648	STMUK_0632	SL0615
STMMW_06931	pagP		+	730966	731538	573	chromosome	CDS			CBG23702.1	GI:261245901	antimicrobial peptide resistance and lipid A acylation protein	SL1344_0616	pagP		+	691643	692215	573	CDS	chromosome		antimicrobial peptide resistance and lipid A acylation protein	palmitoyl transferase	catalyzes the transfer of palmitate to lipid A		STM0628	STM14_0731	STM474_0649	STMUK_0633	SL0616
STMMW_06941	cspE		+	731726	731935	210	chromosome	CDS			CBG23703.1	GI:261245902	cold shock-like protein cspE	SL1344_0617	cspE		+	692400	692612	213	CDS	chromosome		cold shock-like protein cspE	cold shock protein CspE	member of the CspA family; constitutively expressed RNA/ssDNA-binding protein; functions in helping cells adapt to low temperature; aids nucleic acid melting; participates in gene regulation; can act as a transcription antiterminator		STM0629	STM14_0732	STM474_0650	STMUK_0634	SL0617
STMMW_06951	ccrB	crcB	-	731993	732376	384	chromosome	CDS			CBG23704.1	GI:261245903	putative membrane protein	SL1344_0618	ccrB	crcB	-	692670	693053	384	CDS	chromosome		hypothetical membrane protein	camphor resistance protein CrcB	may be involved in chromosome condensation; overexpression in E. coli protects against decondensation by camphor; overexpressing the protein results in an increase in supercoiling		STM0630	STM14_0733	STM474_0651	STMUK_0635	SL0618
STMMW_06961	ybeM		+	732467	733255	789	chromosome	CDS			CBG23705.1	GI:261245904	possible hydrolase	SL1344_0619			+	693144	693932	789	CDS	chromosome		possible hydrolase		similar to E. coli amidase (AAC73727.1)		STM0631	STM14_0734	STM474_0652	STMUK_0636	SL0619
STMMW_06971	tatE	ybeC	+	733384	733587	204	chromosome	CDS			CBG23706.1	GI:261245905	Sec-independent protein translocase protein	SL1344_0620	tatE	ybeC	+	694061	694264	204	CDS	chromosome		sec-independent protein translocase protein TatE	twin arginine translocase protein E	TatE; similar to TatA and found in some proteobacteria; part of system that translocates proteins with a conserved twin arginine motif across the inner membrane; capable of translocating folded substrates typically those with bound cofactors; similar to a protein import system in thylakoid membranes		STM0632	STM14_0736	STM474_0653	STMUK_0637	SL0620
STMMW_06981	lipA		-	733673	734638	966	chromosome	CDS			CBG23707.1	GI:261245906	lipoic acid synthetase	SL1344_0621	lipA		-	694350	695315	966	CDS	chromosome		lipoic acid synthetase	lipoyl synthase	catalyzes the radical-mediated insertion of two sulfur atoms into an acyl carrier protein (ACP) bound to an octanoyl group to produce a lipoyl group		STM0633	STM14_0737	STM474_0654	STMUK_0638	SL0621
STMMW_06991	ybeF		-	734844	735797	954	chromosome	CDS			CBG23708.1	GI:261245907	LysR-family transcriptional regulator	SL1344_0622	ybeF		-	695521	696474	954	CDS	chromosome		lysR-family transcriptional regulator	DNA-binding transcriptional regulator	similar to E. coli transcriptional regulator LysR-type (AAC73730.1); LysR family		STM0634	STM14_0739	STM474_0655	STMUK_0639	SL0622
STMMW_07001	lipB		-	736099	736674	576	chromosome	CDS			CBG23709.1	GI:261245908	lipoate-protein ligase B (lipoate biosynthesis protein B)	SL1344_0623	lipB		-	696776	697417	642	CDS	chromosome		lipoate-protein ligase B (lipoate biosynthesis protein B)				STM0635	STM14_0741	STM474_0656	STMUK_0640	SL0623
STMMW_07011	ybeD		-	736840	737103	264	chromosome	CDS			CBG23710.1	GI:261245909	conserved hypothetical protein	SL1344_0624	ybeD		-	697517	697711	195	CDS	chromosome		conserved hypothetical protein				STM0636	STM14_0743	STM474_0657	STMUK_0641	SL0624
STMMW_07021	dacA		-	737212	738423	1212	chromosome	CDS			CBG23711.1	GI:261245910	D-alanine carboxypeptidase	SL1344_0625	dacA		-	697889	699100	1212	CDS	chromosome		D-alanine carboxypeptidase		penicillin-binding protein 5; removes C-terminal D-alanyl residues from sugar-peptide cell wall precursors		STM0637	STM14_0744	STM474_0658	STMUK_0642	SL0625
STMMW_07031	rlpA		-	738563	739708	1146	chromosome	CDS			CBG23712.1	GI:261245911	rare lipoprotein A precursor															STM0638	STM14_0746	-	STMUK_0643	-
STMMW_07041	mrdB		-	739719	740831	1113	chromosome	CDS			CBG23713.1	GI:261245912	rod shape-determining protein RodA	SL1344_0627	mrdB		-	700318	701430	1113	CDS	chromosome		rod shape-determining protein RodA	cell wall shape-determining protein	similar to E. coli rod shape-determining membrane protein; sensitivity to radiation and drugs (AAC73735.1); cell elongation in exponential phase		STM0639	STM14_0747	STM474_0660	STMUK_0644	SL0627
STMMW_07051	mrdA		-	740834	742735	1902	chromosome	CDS			CBG23714.1	GI:261245913	penicillin-binding protein	SL1344_0628	mrdA		-	701433	703334	1902	CDS	chromosome		penicillin-binding protein 2		similar to E. coli cell elongation e phase protein; peptidoglycan synthetase; penicillin-binding protein 2 (AAC73736.1)		STM0640	STM14_0748	STM474_0661	STMUK_0645	SL0628
STMMW_07061	ybeA		-	742766	743233	468	chromosome	CDS			CBG23715.1	GI:261245914	conserved hypothetical protein	SL1344_0629	ybeA		-	703365	703832	468	CDS	chromosome		conserved hypothetical protein	rRNA large subunit methyltransferase	SPOUT methyltransferase family protein; crystal structure shows homodimer; in E. coli this protein methylates pseudouridine at position 1915 of the 23S ribosomal RNA		STM0641	STM14_0749	STM474_0662	STMUK_0646	SL0629
STMMW_07071	ybeB		-	743237	743554	318	chromosome	CDS			CBG23716.1	GI:261245915	conserved hypothetical protein	SL1344_0630	ybeB		-	703836	704153	318	CDS	chromosome		conserved hypothetical protein		similar to ACR plant Iojap protein		STM0642	STM14_0750	STM474_0663	STMUK_0647	SL0630
STMMW_07081	cobC		-	743883	744491	609	chromosome	CDS		3.1.3.-	CBG23717.1	GI:261245916	alpha-ribazole-5'-phosphate phosphatase	SL1344_0631	cobC		-	704482	705090	609	CDS	chromosome		alpha-ribazole-5'-phosphate phosphatase		alpha-ribazole-5'-phosphate phosphatase (SW:COBC_SALTY); cobalamin synthesis		STM0643	STM14_0751	STM474_0664	STMUK_0648	SL0631
STMMW_07091	cobD		+	744588	745682	1095	chromosome	CDS			CBG23718.1	GI:261245917	putative aminotransferase CobD	SL1344_0632	cobD		+	705187	706281	1095	CDS	chromosome		hypothetical aminotransferase CobD	threonine-phosphate decarboxylase	cobalamin biosynthesis protein; decarboxylates L-threonine-O-3-phosphate to yield (R)-1-amino-2-propanol O-2-phosphate, the precursor for the linkage between the nucleotide loop and the corrin ring in cobalamin; structurally similar to histidinol phosphate aminotransferase		STM0644	STM14_0752	STM474_0665	STMUK_0649	SL0632
STMMW_07101	nadD		-	745657	746298	642	chromosome	CDS			CBG23719.1	GI:261245918	conserved hypothetical protein	SL1344_0633	nadD		-	706256	706897	642	CDS	chromosome		conserved hypothetical protein		transfers an adenyl group from ATP to NaMN to form nicotinic acid adenine dinucleotide (NaAD) which is then converted to the ubiquitous compound NAD by NAD synthetase; essential enzyme in bacteria		STM0645	STM14_0753	STM474_0666	STMUK_0650	SL0633
STMMW_07111	holA		-	746300	747331	1032	chromosome	CDS			CBG23720.1	GI:261245919	DNA polymerase III, delta subunit	SL1344_0634	holA		-	706899	707930	1032	CDS	chromosome		DNA polymerase III, delta subunit	DNA polymerase III subunit delta	required for the assembly and function of the DNAX complex which is required for the assembly of the beta subunit onto primed DNA		STM0646	STM14_0754	STM474_0667	STMUK_0651	SL0634
STMMW_07121	rlpB		-	747331	747921	591	chromosome	CDS			CBG23721.1	GI:261245920	rare lipoprotein B precursor	SL1344_0635	rlpB		-	707930	708520	591	CDS	chromosome		rare lipoprotein B precursor	LPS-assembly lipoprotein RlpB	rare lipoprotein B; involved in the assembly of LPS in the outer membrane		STM0647	STM14_0755	STM474_0668	STMUK_0652	SL0635
STMMW_07131	leuS		-	747936	750518	2583	chromosome	CDS			CBG23722.1	GI:261245921	leucyl-tRNA synthetase	SL1344_0636	leuS		-	708535	711117	2583	CDS	chromosome		leucyl-tRNA synthetase		leucine--tRNA ligase; LeuRS; class-I aminoacyl-tRNA synthetase; charges leucine by linking carboxyl group to alpha-phosphate of ATP and then transfers aminoacyl-adenylate to its tRNA; due to the large number of codons that tRNA(Leu) recognizes, the leucyl-tRNA synthetase does not recognize the anticodon loop of the tRNA, but instead recognition is dependent on a conserved discriminator base A37 a…		STM0648	STM14_0756	STM474_0669	STMUK_0653	SL0636
STMMW_07141			+	750755	751096	342	chromosome	CDS			CBG23723.1	GI:261245922	putative hydrolase N-terminus	SL1344_0637			+	711405	711695	291	CDS	chromosome		hypothetical hydrolase N-terminus				STM0649	STM14_0757	STM474_0670	STMUK_0654	SL0637
STMMW_07151			+	751113	752285	1173	chromosome	CDS			CBG23724.1	GI:261245923	putative hydrolase C-terminus	SL1344_0638			+	711712	712884	1173	CDS	chromosome		hypothetical hydrolase C-terminus		similar to E. coli hydrolase C-terminus (AAC76162.1)		STM0650	STM14_0758	STM474_0671	STMUK_0655	SL0638
STMMW_07161			+	752404	753288	885	chromosome	CDS			CBG23725.1	GI:261245924	probable permease	SL1344_0639			+	713003	713887	885	CDS	chromosome		probable permease	2-keto-3-deoxygluconate permease	transports degraded pectin products into the bacterial cell		STM0651	STM14_0759	STM474_0672	STMUK_0656	SL0639
STMMW_07171			+	753356	755284	1929	chromosome	CDS			CBG23726.1	GI:261245925	putative sigma-54 dependent transcriptional regulator	SL1344_0640			+	713955	715883	1929	CDS	chromosome		hypothetical sigma-54 dependent transcriptional regulator		similar to E. coli response regulator of ato; ornithine decarboxylase antizyme; sensor ATOS (AAC75280.1)		STM0652	STM14_0760	STM474_0673	STMUK_0657	SL0640
STMMW_07181	ybeL		+	755377	755850	474	chromosome	CDS			CBG23727.1	GI:261245926	conserved hypothetical protein	SL1344_0641	ybeL		+	715976	716449	474	CDS	chromosome		conserved hypothetical protein		similar to E. coli alpha helical protein (AAC73744.1)		STM0653	STM14_0761	STM474_0674	STMUK_0658	SL0641
STMMW_07191	ybeQ		-	755889	756884	996	chromosome	CDS			CBG23728.1	GI:261245927	conserved hypothetical protein	SL1344_0642	ybeQ		-	716488	717483	996	CDS	chromosome		conserved hypothetical protein		TPR repeat		STM0654	STM14_0762	STM474_0675	STMUK_0659	SL0642
STMMW_07201	ybeR		+	757009	757716	708	chromosome	CDS			CBG23729.1	GI:261245928	conserved hypothetical protein	SL1344_0643	ybeR		+	717608	718315	708	CDS	chromosome		conserved hypothetical protein				STM0655	STM14_0763	STM474_0676	STMUK_0660	SL0643
STMMW_07211	ybeS		+	757713	759146	1434	chromosome	CDS			CBG23730.1	GI:261245929	putative membrane protein	SL1344_0644	ybeS		+	718312	719745	1434	CDS	chromosome		hypothetical membrane protein		similar to E. coli enzyme of polynucleotide modification (AAC73747.1); DnaJ family		STM0656	STM14_0764	STM474_0677	STMUK_0661	SL0644
STMMW_07221	ybeU		+	759158	759851	694	chromosome	CDS					putative conserved hypothetical protein (pseudogene)
STMMW_07231	ybeV		+	759851	761323	1473	chromosome	CDS			CBG23732.1	GI:261245930		SL1344_0647	ybeV		+	720450	721922	1473	CDS	chromosome				DnaJ family		STM0658	STM14_0766	STM474_0679	STMUK_0663	SL0647
STMMW_07241	hscC		-	761345	763024	1680	chromosome	CDS			CBG23733.1	GI:261245931	chaperone heat shock protein	SL1344_0648	hscC		-	721944	723623	1680	CDS	chromosome		chaperone heat shock protein		similar to E. coli DnaK protein (AAC73751.1); similar to Hsp70 in Hsc66 subfamily		STM0659	STM14_0767	STM474_0680	STMUK_0664	SL0648
STMMW_07251			-	763100	764338	1239	chromosome	CDS			CBG23734.1	GI:261245932	putative conserved hypothetical protein	SL1344_0649			-	723699	724937	1239	CDS	chromosome		hypothetical conserved hypothetical protein				STM0660	STM14_0768	STM474_0681	STMUK_0665	SL0649
STMMW_07261	rihA	ybeK	-	764370	765305	936	chromosome	CDS			CBG23735.1	GI:261245933	probable nucleoside hydrolase	SL1344_0650	rihA	ybeK	-	724969	725904	936	CDS	chromosome		probable nucleoside hydrolase	ribonucleoside hydrolase 1	Hydrolyzes with equal efficiency cytidine or uridine to ribose and cytosine or uracil, respectively; pyrimidine-specific		STM0661	STM14_0769	STM474_0682	STMUK_0666	SL0650
STMMW_07271	gltL		-	765422	766147	726	chromosome	CDS			CBG23736.1	GI:261245934	glutamate/aspartate transport ATP-binding protein GltL	SL1344_0651	gltL		-	726021	726746	726	CDS	chromosome		glutamate/aspartate transport ATP-binding protein GltL		similar to E. coli ATP-binding protein of glutamate/aspartate transport system (AAC73753.1); ABC superfamily ATP-binding protein		STM0662	STM14_0770	STM474_0683	STMUK_0667	SL0651
STMMW_07281	gltK		-	766147	766821	675	chromosome	CDS			CBG23737.1	GI:261245935	glutamate/aspartate transport system permease protein GltK	SL1344_0652	gltK		-	726746	727420	675	CDS	chromosome		glutamate/aspartate transport system permease protein GltK		similar to E. coli glutamate/aspartate transport system permease (AAC73754.1); ABC superfamily membrane protein		STM0663	STM14_0771	STM474_0684	STMUK_0668	SL0652
STMMW_07291	gltJ		-	766821	767561	741	chromosome	CDS			CBG23738.1	GI:261245936	glutamate/aspartate transport system permease protein GltJ	SL1344_0653	gltJ		-	727420	728160	741	CDS	chromosome		glutamate/aspartate transport system permease protein GltJ		similar to E. coli glutamate/aspartate transport system permease (AAC73755.1); ABC superfamily membrane protein		STM0664	STM14_0772	STM474_0685	STMUK_0669	SL0653
STMMW_ncRNA_55	SroC		-	767573	767725	153	chromosome	ncRNA	small RNA				non-coding RNA	SL1344_ncRNA_47	SroC		-	728172	728324	153	ncRNA	chromosome	small RNA
STMMW_07301	gltI		-	767721	768647	927	chromosome	CDS			CBG23739.1	GI:261245937	ABC transporter periplasmic binding protein (glutamate/aspartate?)	SL1344_0654	gltI		-	728320	729246	927	CDS	chromosome		ABC transporter periplasmic binding protein (glutamate/aspartate?)	glutamate and aspartate transporter subunit	similar to E. coli periplasmic binding transport protein (AAC73756.1); ABC superfamily binding protein		STM0665	STM14_0773	STM474_0686	STMUK_0670	SL0654
STMMW_07311	lnt		-	768984	770522	1539	chromosome	CDS			CBG23740.1	GI:261245938	apolipoprotein N-acyltransferase	SL1344_0655	lnt		-	729583	731121	1539	CDS	chromosome		apolipoprotein N-acyltransferase		Transfers the fatty acyl group on membrane lipoproteins		STM0666	STM14_0775	STM474_0687	STMUK_0671	SL0655
STMMW_07321	ybeX		-	770542	771420	879	chromosome	CDS			CBG23741.1	GI:261245939	haemolysin-related protein	SL1344_0656	ybeX		-	731141	732019	879	CDS	chromosome		haemolysin-related protein	transporter	similar to E. coli transport protein (AAC73759.1); contains CBS domain		STM0667	STM14_0776	STM474_0688	STMUK_0672	SL0656
STMMW_07331	ybeY		-	771578	772051	474	chromosome	CDS			CBG23742.1	GI:261245940	conserved hypothetical protein	SL1344_0657	ybeY		-	732177	732650	474	CDS	chromosome		conserved hypothetical protein	metalloprotease	hypothetical protein in cutE-corC intergenic region (SW:YBEY_SALTY)		STM0668	STM14_0778	STM474_0689	STMUK_0673	SL0657
STMMW_07341	phoL	ybeZ	-	772048	773133	1086	chromosome	CDS			CBG23743.1	GI:261245941	PhoH-like ATP-binding protein	SL1344_0658	phoL	ybeZ	-	732647	733732	1086	CDS	chromosome		PhoH-like ATP-binding protein		similar to E. coli ATP-binding protein in pho regulon (AAC73761.1)		STM0669	STM14_0779	STM474_0690	STMUK_0674	SL0658
STMMW_07351	miaB		-	773299	774723	1425	chromosome	CDS			CBG23744.1	GI:261245942	MiaB protein (putative tRNA-thiotransferase (or tRNA-methylthiotransferase))	SL1344_0659	miaB		-	733898	735322	1425	CDS	chromosome		MiaB protein (hypothetical tRNA-thiotransferase (or tRNA-methylthiotransferase))	(dimethylallyl)adenosine tRNA methylthiotransferase	catalyzes the formation of 2-methylthio-N6-(dimethylallyl)adenosine (ms(2)i(6)A) at position 37 in tRNAs that read codons beginning with uridine from N6-(dimethylallyl)adenosine (i(6)A)		STM0670	STM14_0781	STM474_0691	STMUK_0675	SL0659
STMMW_07361	ubiF	yleB	+	774867	776042	1176	chromosome	CDS			CBG23745.1	GI:261245943	putative monooxygenase	SL1344_0660	ubiF	yleB	+	735466	736641	1176	CDS	chromosome		hypothetical monooxygenase	2-octaprenyl-3-methyl-6-methoxy-1,4-benzoquinol hydroxylase	catalyzes the formation of 2-octaprenyl-3-methyl-5-hydroxy-6-methoxy-1,4-benzoquinol from 2-octaprenyl-3-methyl-6-methoxy-1,4-benzoquinol; functions in the biosynthesis of ubiquinone or coenzyme Q		STM0671	STM14_0782	STM474_0692	STMUK_0676	SL0660
STMMW_07371			-	776109	776684	576	chromosome	CDS			CBG23746.1	GI:261245944	putative exported protein	SL1344_0661			-	736708	737283	576	CDS	chromosome		hypothetical exported protein				STM0672	STM14_0783	STM474_0693	STMUK_0677	SL0661
STMMW_tRNA_9			-	776824	776895	72	chromosome	tRNA	tRNA Gln				transfer RNA-Gln	SL1344_tRNA_7			-	737422	737493	72	tRNA	chromosome	tRNA Gln anticodon CTG, Cove score 56.82	transfer RNA-Gln
STMMW_tRNA_10			-	776942	777013	72	chromosome	tRNA	tRNA Gln				transfer RNA-Gln	SL1344_tRNA_8			-	737540	737611	72	tRNA	chromosome	tRNA Gln anticodon CTG, Cove score 56.82	transfer RNA-Gln
STMMW_tRNA_11			-	777063	777136	74	chromosome	tRNA	tRNA Met				transfer RNA-Met	SL1344_tRNA_9			-	737661	737734	74	tRNA	chromosome	tRNA Met anticodon CAT, Cove score 80.41	transfer RNA-Met
STMMW_tRNA_12			-	777155	777226	72	chromosome	tRNA	tRNA Gln				transfer RNA-Gln	SL1344_tRNA_10			-	737753	737824	72	tRNA	chromosome	tRNA Gln anticodon TTG, Cove score 54.87	transfer RNA-Gln
STMMW_tRNA_13			-	777265	777336	72	chromosome	tRNA	tRNA Gln				transfer RNA-Gln	SL1344_tRNA_11			-	737863	737934	72	tRNA	chromosome	tRNA Gln anticodon TTG, Cove score 54.87	transfer RNA-Gln
STMMW_tRNA_14			-	777363	777444	82	chromosome	tRNA	tRNA Leu				transfer RNA-Leu	SL1344_tRNA_12			-	737961	738042	82	tRNA	chromosome	tRNA Leu anticodon TAG, Cove score 46.62	transfer RNA-Leu
STMMW_tRNA_15			-	777456	777529	74	chromosome	tRNA	tRNA Met				transfer RNA-Met	SL1344_tRNA_13			-	738054	738127	74	tRNA	chromosome	tRNA Met anticodon CAT, Cove score 80.41	transfer RNA-Met
STMMW_ncRNA_56	STnc3290		+	777721	777877	157	chromosome	ncRNA	small RNA				non-coding RNA	SL1344_ncRNA_48	STnc3290		+	738320	738476	157	ncRNA	chromosome	small RNA
STMMW_07381	asnB		-	777751	779415	1665	chromosome	CDS			CBG23747.1	GI:261245945	asparagine synthetase B	SL1344_0662	asnB		-	738350	740014	1665	CDS	chromosome		asparagine synthetase B		functions in asparagine biosynthesis; converts glutamine, aspartate, ATP, and water to glutamate, asparagine, pyrophosphate and AMP		STM0680	STM14_0792	STM474_0701	STMUK_0685	SL0662
STMMW_07391	nagD		-	779705	780457	753	chromosome	CDS			CBG23748.1	GI:261245946	NagD protein	SL1344_0663	nagD		-	740304	741056	753	CDS	chromosome		NagD protein	UMP phosphatase			STM0681	STM14_0793	STM474_0702	STMUK_0686	SL0663
STMMW_07401	nagC		-	780504	781724	1221	chromosome	CDS			CBG23749.1	GI:261245947	N-acetylglucosamine repressor	SL1344_0664	nagC		-	741103	742323	1221	CDS	chromosome		N-acetylglucosamine repressor	N-acetylglucosamine operon transcriptional repressor	similar to E. coli transcriptional repressor of nag; N-acetylglucosamine operon (AAC73770.1); NagC/XylR family		STM0682	STM14_0794	STM474_0703	STMUK_0687	SL0664
STMMW_07411	nagA		-	781729	782883	1155	chromosome	CDS			CBG23750.1	GI:261245948	N-acetylglucosamine-6-phosphate deacetylase	SL1344_0665	nagA		-	742328	743482	1155	CDS	chromosome		N-acetylglucosamine-6-phosphate deacetylase		catalyzes the formation of glucosamine 6-phosphate from N-acetylglucosamine 6-phosphate		STM0683	STM14_0795	STM474_0704	STMUK_0688	SL0665
STMMW_07421	nagB		-	782943	783743	801	chromosome	CDS		3.5.99.6	CBG23751.1	GI:261245949	Glucosamine-6-phosphate deaminase	SL1344_0666	nagB		-	743542	744342	801	CDS	chromosome		glucosamine-6-phosphate deaminase		catalyzes the reversible formation of fructose 6-phosphate from glucosamine 6-phosphate		STM0684	STM14_0796	STM474_0705	STMUK_0689	SL0666
STMMW_07431	nagE		+	784070	786022	1953	chromosome	CDS			CBG23752.1	GI:261245950	PTS system, N-acetylglucosamine-specific IIABC component	SL1344_0667	nagE		+	744669	746621	1953	CDS	chromosome		pts system, N-acetylglucosamine-specific IIABC component	PTS system N-acetyl glucosamine specific transporter subunit IIABC	phosphoenolpyruvate-dependent sugar phosphotransferase system; catalyzes the phosphorylation of incoming sugar substrates concomitant with their translocation across the cell membrane; IIB is phosphorylated by IIA and then transfers the phosphoryl group to the sugar; IIC forms the translocation channel		STM0685	STM14_0798	STM474_0706	STMUK_0690	SL0667
STMMW_07441	glnS		+	786233	787900	1668	chromosome	CDS			CBG23753.1	GI:261245951	glutaminyl-tRNA synthetase	SL1344_0668	glnS		+	746832	748499	1668	CDS	chromosome		glutaminyl-tRNA synthetase		catalyzes a two-step reaction, first charging a glutamine molecule by linking its carboxyl group to the alpha-phosphate of ATP, followed by transfer of the aminoacyl-adenylate to its tRNA		STM0686	STM14_0799	STM474_0707	STMUK_0691	SL0668
STMMW_ncRNA_57	STnc3300		-	787931	788040	110	chromosome	ncRNA	small RNA				non-coding RNA	SL1344_ncRNA_49	STnc3300		-	748530	748639	110	ncRNA	chromosome	small RNA
STMMW_07451	ybfM		+	788346	789752	1407	chromosome	CDS			CBG23754.1	GI:261245952	putative outer membrane protein	SL1344_0669	ybfM		+	748945	750351	1407	CDS	chromosome		hypothetical outer membrane protein				STM0687	STM14_0802	STM474_0708	STMUK_0692	SL0669
STMMW_07461	ybfN		+	789802	790134	333	chromosome	CDS			CBG23755.1	GI:261245953	putative lipoprotein	SL1344_0670	ybfN		+	750401	750733	333	CDS	chromosome		hypothetical lipoprotein				STM0688	STM14_0803	STM474_0709	STMUK_0693	SL0670
STMMW_07471	tcuC		-	790183	791487	1305	chromosome	CDS			CBG23756.1	GI:261245954	citrate-proton symporter	SL1344_0671	tcuC		-	750782	752086	1305	CDS	chromosome		citrate-proton symporter				STM0689	STM14_0804	STM474_0710	STMUK_0694	SL0671
STMMW_07481	tcuB		-	791538	792677	1140	chromosome	CDS			CBG23757.1	GI:261245955	citrate utilization protein B	SL1344_0672	tcuB		-	752137	753276	1140	CDS	chromosome		citrate utilization protein B		citrate utilization protein B (SW:CIT2_SALTY)		STM0690	STM14_0805	STM474_0711	STMUK_0695	SL0672
STMMW_07491	tcuA		-	792664	794067	1404	chromosome	CDS			CBG23758.1	GI:261245956	conserved hypothetical protein	SL1344_0673	tcuA		-	753263	754666	1404	CDS	chromosome		conserved hypothetical protein	tricarballylate dehydrogenase	catalyzes the oxidation of tricarballylate to cis-aconitate; FAD-dependent; required for the utilization of tricarballylate as a carbon and energy source by S. enterica		STM0691	STM14_0806	STM474_0712	STMUK_0696	SL0673
STMMW_07501	tcuR		-	794165	795091	927	chromosome	CDS			CBG23759.1	GI:261245957	LysR-family transcriptional regulator	SL1344_0674	tcuR		-	754764	755690	927	CDS	chromosome		lysR-family transcriptional regulator		similar to E. coli nitrogen assimilation control protein (AAC75050.1); LysR family		STM0692	STM14_0807	STM474_0713	STMUK_0697	SL0674
STMMW_07511	fur		-	795206	795658	453	chromosome	CDS			CBG23760.1	GI:261245958	ferric uptake regulation protein	SL1344_0675	fur		-	755805	756257	453	CDS	chromosome		ferric uptake regulation protein		negatively regulates a number of operons that encode enzymes involved in iron transport; activated by manganese; forms a homodimer		STM0693	STM14_0808	STM474_0714	STMUK_0698	SL0675
STMMW_ncRNA_58	sRNA9		-	795778	795833	56	chromosome	ncRNA	small RNA				non-coding RNA	SL1344_ncRNA_50	sRNA9		-	756377	756436	60	ncRNA	chromosome	small RNA
STMMW_07521	fldA		-	795940	796470	531	chromosome	CDS			CBG23761.1	GI:261245959	flavodoxin 1	SL1344_0676	fldA		-	756539	757069	531	CDS	chromosome		flavodoxin 1	flavodoxin FldA	An electron-transfer protein; flavodoxin binds one FMN molecule, which serves as a redox-active prosthetic group		STM0694	STM14_0810	STM474_0715	STMUK_0699	SL0676
STMMW_07531	ybfE		-	796633	796914	282	chromosome	CDS			CBG23762.1	GI:261245960	conserved hypothetical protein	SL1344_0677	ybfE		-	757232	757513	282	CDS	chromosome		conserved hypothetical protein	LexA regulated protein	LexA-regulated		STM0695	STM14_0811	STM474_0716	-	SL0677
STMMW_07541	ybfF		-	797048	797818	771	chromosome	CDS		3.1.-.-	CBG23763.1	GI:261245961	putative esterase/lipase YbfF	SL1344_0678	ybfF		-	757647	758417	771	CDS	chromosome		hypothetical esterase/lipase YbfF	hypothetical protein			STM0696	STM14_0813	STM474_0717	STMUK_0701	SL0678
STMMW_07551	seqA		+	798003	798545	543	chromosome	CDS			CBG23764.1	GI:261245962	seqA protein	SL1344_0679	seqA		+	758602	759144	543	CDS	chromosome		seqA protein	replication initiation regulator SeqA	negative modulator of the initiation of chromosome replication		STM0697	STM14_0814	STM474_0718	STMUK_0702	SL0679
STMMW_07561	pgm		+	798615	800210	1596	chromosome	CDS			CBG23765.1	GI:261245963	phosphoglucomutase	SL1344_0680	pgm		+	759169	760809	1641	CDS	chromosome		phosphoglucomutase		catalyzes the interconversion of alpha-D-glucose 1-phosphate to alpha-D-glucose 6-phosphate		STM0698	STM14_0815	STM474_0719	STMUK_0703	SL0680
STMMW_07571			-	800325	800810	486	chromosome	CDS			CBG23766.1	GI:261245964	possible 5-nitroimidazole antibiotic resistance	SL1344_0681			-	760924	761409	486	CDS	chromosome		possible 5-nitroimidazole antibiotic resistance	hypothetical protein			STM0699	STM14_0816	STM474_0720	STMUK_0704	SL0681
STMMW_07581	potE		-	800875	802194	1320	chromosome	CDS			CBG23767.1	GI:261245965	putrescine-ornithine antiporter	SL1344_0682	potE		-	761474	762793	1320	CDS	chromosome		putrescine-ornithine antiporter	putrescine transporter	catalyzes the uptake of putrescine via a proton symport mechanism, as well as the efflux of putrescine by a putrescine/ornithine antiport system		STM0700	STM14_0817	STM474_0721	STMUK_0705	SL0682
STMMW_07591	speF		-	802191	804389	2199	chromosome	CDS		4.1.1.17	CBG23768.1	GI:261245966	ornithine decarboxylase, inducible (ec 4.1.1.17)	SL1344_0683	speF		-	762790	764988	2199	CDS	chromosome		ornithine decarboxylase, inducible (ec 4.1.1.17)		similar to E. coli ornithine decarboxylase isozyme; inducible (AAC73787.1)		STM0701	STM14_0818	STM474_0722	STMUK_0706	SL0683
STMMW_07601	kdpE		-	805151	805828	678	chromosome	CDS			CBG23769.1	GI:261245967	KDP operon transcriptional regulatory protein	SL1344_0684	kdpE		-	765750	766427	678	CDS	chromosome		KDP operon transcriptional regulatory protein	DNA-binding transcriptional activator KdpE	response regulator in two-component regulatory system with KdpD; regulates the kdp operon involved in potassium transport		STM0702	STM14_0821	STM474_0724	STMUK_0708	SL0684
STMMW_07611	kdpD		-	805825	808509	2685	chromosome	CDS			CBG23770.1	GI:261245968	sensor protein KdpD	SL1344_0685	kdpD		-	766424	769108	2685	CDS	chromosome		sensor protein KdpD		sensory histidine kinase in two-component regulatory system with KdpE; signal sensing protein		STM0703	STM14_0822	STM474_0725	STMUK_0709	SL0685
STMMW_07621	kdpC		-	808506	809090	585	chromosome	CDS			CBG23771.1	GI:261245969	potassium-transporting ATPase C chain	SL1344_0686	kdpC		-	769105	769689	585	CDS	chromosome		potassium-transporting ATPase C chain	potassium-transporting ATPase subunit C	One of the components of the high-affinity ATP-driven potassium transport (or KDP)system, which catalyzes the hydrolysis of ATP coupled with the exchange of hydrogen and potassium ions. The C subunit may be involved in assembly of the KDP complex		STM0704	STM14_0823	STM474_0726	STMUK_0710	SL0686
STMMW_07631	kdpB		-	809099	811147	2049	chromosome	CDS			CBG23772.1	GI:261245970	potassium-transporting ATPase B chain	SL1344_0687	kdpB		-	769698	771746	2049	CDS	chromosome		potassium-transporting ATPase B chain	potassium-transporting ATPase subunit B	One of the components of the high-affinity ATP-driven potassium transport (or KDP) system, which catalyzes the hydrolysis of ATP coupled with the exchange of hydrogen and potassium ions		STM0705	STM14_0824	STM474_0727	STMUK_0711	SL0687
STMMW_07641	kdpA		-	811168	812847	1680	chromosome	CDS			CBG23773.1	GI:261245971	potassium-transporting ATPase A chain	SL1344_0688	kdpA		-	771767	773446	1680	CDS	chromosome		potassium-transporting ATPase A chain	potassium-transporting ATPase subunit A	catalyzes the hydrolysis of ATP coupled with the exchange of hydrogen and potassium ions		STM0706	-	STM474_0728	STMUK_0712	SL0688
STMMW_07642	kdpF		-	812847	812936	90	chromosome	CDS	sORF				conserved sORF															STM0707	STM14_0826	STM474_0729	STMUK_0713	SL0688A
STMMW_07651	ybfA		+	813273	813479	207	chromosome	CDS			CBG23774.1	GI:261245972	putative exported protein	SL1344_0689	ybfA		+	773872	774078	207	CDS	chromosome		hypothetical exported protein	hypothetical protein			STM0708	STM14_0827	STM474_0730	STMUK_0714	SL0689
STMMW_07661	phrB		+	813590	815011	1422	chromosome	CDS			CBG23775.1	GI:261245973	deoxyribodipyrimidine photolyase	SL1344_0690	phrB		+	774189	775610	1422	CDS	chromosome		deoxyribodipyrimidine photolyase		UV-induced DNA repair; converts cyclobutane-type pyrimidine dimers created during exposure to UV ratiation to monomers; light dependent		STM0709	STM14_0828	STM474_0731	STMUK_0715	SL0690
STMMW_07671	ybgH		-	815050	816531	1482	chromosome	CDS			CBG23776.1	GI:261245974	PTR2-family transport protein	SL1344_0691	ybgH		-	775649	777130	1482	CDS	chromosome		PTR2-family transport protein		similar to E. coli transport protein (AAC73803.1)		STM0710	STM14_0829	STM474_0732	STMUK_0716	SL0691
STMMW_07681	ybgI		+	816860	817603	744	chromosome	CDS			CBG23777.1	GI:261245975	conserved hypothetical protein	SL1344_0692	ybgI		+	777459	778202	744	CDS	chromosome		conserved hypothetical protein	hydrolase-oxidase			STM0711	STM14_0830	STM474_0733	STMUK_0717	SL0692
STMMW_07691	ybgJ		+	817619	818275	657	chromosome	CDS			CBG23778.1	GI:261245976	conserved hypothetical protein	SL1344_0693	ybgJ		+	778218	778874	657	CDS	chromosome		conserved hypothetical protein		similar to E. coli carboxylase (AAC73805.1)		STM0712	STM14_0831	STM474_0734	STMUK_0718	SL0693
STMMW_07701	ybgK		+	818269	819201	933	chromosome	CDS			CBG23779.1	GI:261245977	conserved hypothetical protein	SL1344_0694	ybgK		+	778868	779800	933	CDS	chromosome		conserved hypothetical protein		similar to E. coli carboxylase (AAC73806.1)		STM0713	STM14_0832	STM474_0735	STMUK_0719	SL0694
STMMW_07711	ybgL		+	819191	819925	735	chromosome	CDS			CBG23780.1	GI:261245978	conserved hypothetical protein	SL1344_0695	ybgL		+	779790	780524	735	CDS	chromosome		conserved hypothetical protein	LamB/YcsF family protein	similar to E. coli lactam utilization protein (AAC73807.1)		STM0714	STM14_0833	STM474_0736	STMUK_0720	SL0695
STMMW_07721			+	820249	820380	132	chromosome	CDS			CBG23781.1	GI:261245979	putative protein	SL1344_0696			+	780848	780979	132	CDS	chromosome		hypothetical protein				STM0715	STM14_0834	STM474_0737	STMUK_0721	SL0696
STMMW_07731	fimB		+	820440	821006	567	chromosome	CDS			CBG23782.1	GI:261245980	putative type 1 fimbriae regulatory protein	SL1344_0697	fimB		+	781039	781605	567	CDS	chromosome		hypothetical type 1 fimbriae regulatory protein				STM0716	STM14_0835	STM474_0738	STMUK_0722	SL0697
STMMW_07741			+	821466	821801	336	chromosome	CDS			CBG23783.1	GI:261245981	putative protein	SL1344_0698			+	782065	782400	336	CDS	chromosome		hypothetical protein				STM0717	STM14_0836	STM474_0740	STMUK_0723	SL0698
STMMW_07751			+	821803	822543	741	chromosome	CDS			CBG23784.1	GI:261245982	putative transport protein	SL1344_0699			+	782402	783142	741	CDS	chromosome		hypothetical transport protein	hypothetical protein			STM0718	STM14_0837	STM474_0741	STMUK_0724	SL0699
STMMW_07761			+	822829	823980	1152	chromosome	CDS			CBG23785.1	GI:261245983	putative UDP-galactopyranose mutase															STM0719	STM14_0838	-	STMUK_0725	-
STMMW_07771			+	823977	824873	897	chromosome	CDS			CBG23786.1	GI:261245984	putative glycosyl transferase	SL1344_0702			+	784576	785472	897	CDS	chromosome		hypothetical glycosyl transferase	glycosyl transferase family protein			STM0720	STM14_0839	STM474_0743	STMUK_0726	SL0702
STMMW_07781			+	824886	826019	1134	chromosome	CDS			CBG23787.1	GI:261245985	galactosyltransferase	SL1344_0703			+	785485	786618	1134	CDS	chromosome		galactosyltransferase	glycosyl transferase family protein	similar to E. coli colanic acid biosynthesis glycosyl transferase (AAC75105.1)		STM0721	STM14_0840	STM474_0744	STMUK_0727	SL0703
STMMW_07791			+	826148	826918	771	chromosome	CDS			CBG23788.1	GI:261245986	O-antigen export system, permease protein	SL1344_0704			+	786747	787517	771	CDS	chromosome		O-antigen export system, permease protein				STM0722	STM14_0841	STM474_0745	STMUK_0728	SL0704
STMMW_07801			+	826922	827632	711	chromosome	CDS			CBG23789.1	GI:261245987	ABC transporter domain protein	SL1344_0705			+	787521	788231	711	CDS	chromosome		ABC transporter domain protein	ABC-type polysaccharide/polyol phosphate transport system ATPase component			STM0723	STM14_0842	STM474_0746	STMUK_0729	SL0705
STMMW_07811			+	827726	829504	1779	chromosome	CDS			CBG23790.1	GI:261245988	putative glycosyltransferase, cell wall biogenesis	SL1344_0706			+	788325	790103	1779	CDS	chromosome		hypothetical glycosyltransferase, cell wall biogenesis		cell wall biogenesis		STM0724	STM14_0843	STM474_0747	STMUK_0730	SL0706
STMMW_07821			+	829697	830530	834	chromosome	CDS			CBG23791.1	GI:261245989	putative glycosyltransferase, cell wall biogenesis	SL1344_0707			+	790296	791129	834	CDS	chromosome		hypothetical glycosyltransferase, cell wall biogenesis		cell wall biogenesis		STM0725	STM14_0844	STM474_0748	STMUK_0731	SL0707
STMMW_07831			+	830588	832482	1895	chromosome	CDS			CBG23792.1	GI:261245990	putative glycosyl transferase (pseudogene)	SL1344_0708			+	791187	793082	1896	CDS	chromosome		hypothetical glycosyl transferase	glycosyl transferase family protein			STM0726	STM14_0845	STM474_0749	STMUK_0732	SL0708
STMMW_07841			+	832550	832687	138	chromosome	CDS					conserved hypothetical cytoplasmic protein	SL1344_0709			+	793150	793287	138	CDS	chromosome		conserved hypothetical cytoplasmic protein	hypothetical protein			STM0727	STM14_0846	STM474_0750	STMUK_0733	SL0709
STMMW_07851	nei		+	832736	833527	792	chromosome	CDS			CBG23793.1	GI:261245991	endonuclease VIII, DNA N-glycosylase with an AP lyase activity	SL1344_0710	nei		+	793336	794127	792	CDS	chromosome		endonuclease VIII, DNA N-glycosylase with an AP lyase activity		5-formyluracil/5-hydroxymethyluracil DNA glycosylase; involved in base excision repair of DNA damaged by oxidation or by mutagenic agents; acts as DNA glycosylase that recognizes and removes damaged bases with a preference for oxidized pyrimidines; has apurinic/apyrimidinic lyase activity		STM0728	STM14_0847	STM474_0751	STMUK_0734	SL0710
STMMW_07861	abrB		-	833582	834544	963	chromosome	CDS			CBG23794.1	GI:261245992	putative membrane protein	SL1344_0711	abrB		-	794182	795144	963	CDS	chromosome		hypothetical membrane protein	transporter	similar to E. coli transport protein (AAC73809.1)		STM0729	STM14_0848	STM474_0752	STMUK_0735	SL0711
STMMW_07871	gltA		-	834765	836048	1284	chromosome	CDS			CBG23795.1	GI:261245993	citrate synthase	SL1344_0712	gltA		-	795365	796648	1284	CDS	chromosome		citrate synthase	type II citrate synthase	type II enzyme; in E. coli this enzyme forms a trimer of dimers which is allosterically inhibited by NADH and competitively inhibited by alpha-ketoglutarate; allosteric inhibition is lost when Cys206 is chemically modified which also affects hexamer formation; forms oxaloacetate and acetyl-CoA and water from citrate and coenzyme A; functions in TCA cycle, glyoxylate cycle and respiration; enzyme …		STM0730	STM14_0849	STM474_0753	STMUK_0736	SL0712
STMMW_07881			+	836023	836394	372	chromosome	CDS			CBG23796.1	GI:261245994	putative exported protein	SL1344_0713			+	796623	796994	372	CDS	chromosome		hypothetical exported protein				STM0731	STM14_0850	STM474_0754	STMUK_0737	SL0713
STMMW_07891	sdhC		+	836803	837192	390	chromosome	CDS			CBG23797.1	GI:261245995	succinate dehydrogenase cytochrome b-556 subunit	SL1344_0714	sdhC		+	797403	797792	390	CDS	chromosome		succinate dehydrogenase cytochrome b-556 subunit	succinate dehydrogenase cytochrome b556 large membrane subunit	similar to E. coli succinate dehydrogenase; cytochrome b556 (AAC73815.1)		STM0732	STM14_0851	STM474_0755	STMUK_0738	SL0714
STMMW_07901	sdhD		+	837186	837533	348	chromosome	CDS			CBG23798.1	GI:261245996	succinate dehydrogenase hydrophobic membrane anchor protein	SL1344_0715	sdhD		+	797786	798133	348	CDS	chromosome		succinate dehydrogenase hydrophobic membrane anchor protein	succinate dehydrogenase cytochrome b556 small membrane subunit	similar to E. coli succinate dehydrogenase; hydrophobic subunit (AAC73816.1)		STM0733	STM14_0852	STM474_0756	STMUK_0739	SL0715
STMMW_07911	sdhA		+	837533	839299	1767	chromosome	CDS			CBG23799.1	GI:261245997	succinate dehydrogenase flavoprotein subunit	SL1344_0716	sdhA		+	798133	799899	1767	CDS	chromosome		succinate dehydrogenase flavoprotein subunit		part of four member succinate dehydrogenase enzyme complex that forms a trimeric complex (trimer of tetramers); SdhA/B are the catalytic subcomplex and can exhibit succinate dehydrogenase activity in the absence of SdhC/D which are the membrane components and form cytochrome b556; SdhC binds ubiquinone; oxidizes succinate to fumarate while reducing ubiquinone to ubiquinol		STM0734	STM14_0853	STM474_0757	STMUK_0740	SL0716
STMMW_07921	sdhB		+	839313	840032	720	chromosome	CDS			CBG23800.1	GI:261245998	succinate dehydrogenase iron-sulfur protein	SL1344_0717	sdhB		+	799913	800632	720	CDS	chromosome		succinate dehydrogenase iron-sulfur protein	succinate dehydrogenase iron-sulfur subunit	part of four member succinate dehydrogenase enzyme complex that forms a trimeric complex (trimer of tetramers); SdhA/B are the catalytic subcomplex and can exhibit succinate dehydrogenase activity in the absence of SdhC/D which are the membrane components and form cytochrome b556; SdhC binds ubiquinone; oxidizes succinate to fumarate while reducing ubiquinone to ubiquinol; the catalytic subunits …		STM0735	STM14_0854	STM474_0758	STMUK_0741	SL0717
STMMW_07931	sucA		+	840556	843357	2802	chromosome	CDS			CBG23801.1	GI:261245999	2-oxoglutarate dehydrogenase E1 component	SL1344_0718	sucA		+	801156	803957	2802	CDS	chromosome		2-oxoglutarate dehydrogenase E1 component		SucA; E1 component of the oxoglutarate dehydrogenase complex which catalyzes the formation of succinyl-CoA from 2-oxoglutarate; SucA catalyzes the reaction of 2-oxoglutarate with dihydrolipoamide succinyltransferase-lipoate to form dihydrolipoamide succinyltransferase-succinyldihydrolipoate and carbon dioxide		STM0736	STM14_0855	STM474_0759	STMUK_0742	SL0718
STMMW_07941	sucB		+	843372	844580	1209	chromosome	CDS			CBG23802.1	GI:261246000	dihydrolipoamide succinyltransferase component (E2)	SL1344_0719	sucB		+	803972	805180	1209	CDS	chromosome		dihydrolipoamide succinyltransferase component (E2)		component of 2-oxoglutarate dehydrogenase complex; catalyzes the transfer of succinyl coenzyme A to form succinyl CoA as part of the conversion of 2-oxoglutarate to succinyl-CoA		STM0737	STM14_0856	STM474_0760	STMUK_0743	SL0719
STMMW_07951	sucC		+	844722	845888	1167	chromosome	CDS			CBG23803.1	GI:261246001	succinyl-CoA synthetase beta chain	SL1344_0720	sucC		+	805322	806488	1167	CDS	chromosome		succinyl-CoA synthetase beta chain	succinyl-CoA synthetase subunit beta	catalyzes the interconversion of succinyl-CoA and succinate		STM0738	STM14_0857	STM474_0761	STMUK_0744	SL0720
STMMW_07961	sucD		+	845888	846757	870	chromosome	CDS			CBG23804.1	GI:261246002	succinyl-CoA synthetase alpha chain	SL1344_0721	sucD		+	806488	807357	870	CDS	chromosome		succinyl-CoA synthetase alpha chain	succinyl-CoA synthetase subunit alpha	Catalyzes the only substrate-level phosphorylation in the TCA cycle		STM0739	STM14_0858	STM474_0762	STMUK_0745	SL0721
STMMW_ncRNA_59	RybD	STnc830	+	846746	846829	84	chromosome	ncRNA	small RNA				non-coding RNA	SL1344_ncRNA_51	RybD	STnc830	+	807346	807429	84	ncRNA	chromosome	small RNA
STMMW_07971	cydA		+	848340	849908	1569	chromosome	CDS			CBG23805.1	GI:261246003	cytochrome D ubiquinol oxidase subunit I	SL1344_0722	cydA		+	808940	810508	1569	CDS	chromosome		cytochrome d ubiquinol oxidase subunit I	cytochrome d terminal oxidase polypeptide subunit I	similar to E. coli cytochrome d terminal oxidase; polypeptide subunit I (AAC73827.1)		STM0740	STM14_0861	STM474_0765	STMUK_0746	SL0722
STMMW_07981	cydB		+	849924	851063	1140	chromosome	CDS			CBG23806.1	GI:261246004	cytochrome D ubiquinol oxidase subunit II	SL1344_0723	cydB		+	810524	811663	1140	CDS	chromosome		cytochrome d ubiquinol oxidase subunit II				STM0741	STM14_0862	STM474_0766	STMUK_0747	SL0723
STMMW_07991	ybgT		+	851078	851191	114	chromosome	CDS			CBG23807.1	GI:261246005	putative membrane protein															STM0742	STM14_0863	STM474_0767	STMUK_0748	SL0724
STMMW_08001	ybgE		+	851328	851609	282	chromosome	CDS			CBG23808.1	GI:261246006	putative membrane protein	SL1344_0725	ybgE		+	811928	812209	282	CDS	chromosome		hypothetical membrane protein	hypothetical protein			STM0743	STM14_0865	STM474_0768	STMUK_0749	SL0725
STMMW_08011	ybgC		+	851838	852242	405	chromosome	CDS			CBG23809.1	GI:261246007	conserved hypothetical protein	SL1344_0726	ybgC		+	812438	812842	405	CDS	chromosome		conserved hypothetical protein	acyl-CoA thioester hydrolase YbgC	catalyzes the hydrolysis of short chain aliphatic acyl-CoA thioesters; physiological role remains unknown; involved in phospholipid metabolism; part of the Tol/Pal system of proteins that are critical for maintaining the integrity of the cell envelope components		STM0744	STM14_0866	STM474_0769	STMUK_0750	SL0726
STMMW_08021	tolQ		+	852239	852931	693	chromosome	CDS			CBG23810.1	GI:261246008	TolQ protein	SL1344_0727	tolQ		+	812839	813531	693	CDS	chromosome		TolQ protein	colicin uptake protein TolQ	membrane spanning protein in TolA-TolQ-TolR complex; involved in the tonB-independent uptake of group A colicins		STM0745	STM14_0867	STM474_0770	STMUK_0751	SL0727
STMMW_08031	tolR		+	852935	853363	429	chromosome	CDS			CBG23811.1	GI:261246009	tolR protein	SL1344_0728	tolR		+	813535	813963	429	CDS	chromosome		tolR protein	colicin uptake protein TolR	membrane spanning protein in TolA-TolQ-TolR complex; involved in the tonB-independent uptake of group A colicins		STM0746	STM14_0868	STM474_0771	STMUK_0752	SL0728
STMMW_08041	tolA		+	853428	854651	1224	chromosome	CDS			CBG23812.1	GI:261246010	TolA protein	SL1344_0729	tolA		+	814028	815251	1224	CDS	chromosome		tolA protein	cell envelope integrity inner membrane protein TolA	inner membrane component of 7 member Tol-Pal envelope-spanning complex; involved in maintaining cell envelope integrity; utilized by colicins and filamentous phages for import; interacts with TolB, Pal, and through TolB to various outer membrane porins		STM0747	STM14_0869	STM474_0772	STMUK_0753	SL0729
STMMW_08051	tolB		+	854775	856067	1293	chromosome	CDS			CBG23813.1	GI:261246011	tolB protein precursor	SL1344_0730	tolB		+	815375	816667	1293	CDS	chromosome		tolB protein precursor	translocation protein TolB	forms dimers; may be involved in cell envelope integrity; interacts with outer membrane proteins and with the C-terminal domain of inner membrane protein TolA		STM0748	STM14_0870	STM474_0773	STMUK_0754	SL0730
STMMW_08061	pal		+	856102	856626	525	chromosome	CDS			CBG23814.1	GI:261246012	peptidoglycan-associated lipoprotein precursor	SL1344_0731	pal		+	816702	817226	525	CDS	chromosome		peptidoglycan-associated lipoprotein precursor	peptidoglycan-associated outer membrane lipoprotein	similar to E. coli peptidoglycan-associated lipoprotein (AAC73835.1); tol protein required for outer membrane integrity, uptake of group A colicins, and translocation of phage DNA to cytoplasm		STM0749	STM14_0871	STM474_0774	STMUK_0755	SL0731
STMMW_08071	ybgF		+	856636	857424	789	chromosome	CDS			CBG23815.1	GI:261246013	putative exported protein	SL1344_0732	ybgF		+	817236	818024	789	CDS	chromosome		hypothetical exported protein	tol-pal system protein YbgF	periplasmic protein that interacts with TolA; the tol-pal system is probably involved in maintaining cell envelope integrity		STM0750	STM14_0872	STM474_0775	STMUK_0756	SL0732
STMMW_tRNA_16			+	857591	857663	73	chromosome	tRNA	tRNA Lys				transfer RNA-Lys	SL1344_tRNA_14			+	818189	818261	73	tRNA	chromosome	tRNA Lys anticodon TTT, Cove score 87.80	transfer RNA-Lys
STMMW_tRNA_17			+	857798	857870	73	chromosome	tRNA	tRNA Val				transfer RNA-Val	SL1344_tRNA_15			+	818396	818468	73	tRNA	chromosome	tRNA Val anticodon TAC, Cove score 68.73	transfer RNA-Val
STMMW_tRNA_18			+	857877	857949	73	chromosome	tRNA	tRNA Lys				transfer RNA-Lys	SL1344_tRNA_16			+	818475	818547	73	tRNA	chromosome	tRNA Lys anticodon TTT, Cove score 87.80	transfer RNA-Lys
STMMW_tRNA_19			+	858002	858074	73	chromosome	tRNA	tRNA Lys				transfer RNA-Lys	SL1344_tRNA_17			+	818600	818672	73	tRNA	chromosome	tRNA Lys anticodon TTT, Cove score 87.80	transfer RNA-Lys
STMMW_tRNA_20			+	858212	858284	73	chromosome	tRNA	tRNA Lys				transfer RNA-Lys	SL1344_tRNA_18			+	818810	818882	73	tRNA	chromosome	tRNA Lys anticodon TTT, Cove score 87.80	transfer RNA-Lys
STMMW_08081	nadA		+	858889	859932	1044	chromosome	CDS			CBG23816.1	GI:261246014	quinolinate synthetase A protein	SL1344_0733	nadA		+	819489	820532	1044	CDS	chromosome		quinolinate synthetase A protein		3 different subfamilies; catalyzes the formation of quinolinate from iminoaspartate and dihydroxyacetone phosphate		STM0756	STM14_0880	STM474_0781	STMUK_0762	SL0733
STMMW_08091	pnuC		+	859957	860676	720	chromosome	CDS			CBG23817.1	GI:261246015	pnuC protein	SL1344_0734	pnuC		+	820557	821276	720	CDS	chromosome		pnuC protein		PNUC protein (SW:PNUC_SALTY); NMN family		STM0757	STM14_0881	STM474_0782	STMUK_0763	SL0734
STMMW_08101	ybgR		-	860673	861611	939	chromosome	CDS			CBG23818.1	GI:261246016	probable cation transport protein	SL1344_0735	ybgR		-	821273	822211	939	CDS	chromosome		probable cation transport protein	zinc transporter ZitB	involved in zinc efflux across the cytoplasmic membrane		STM0758	STM14_0882	STM474_0783	STMUK_0764	SL0735
STMMW_08111	ybgS		-	861721	862107	387	chromosome	CDS			CBG23819.1	GI:261246017	putative exported protein	SL1344_0736	ybgS		-	822322	822708	387	CDS	chromosome		hypothetical exported protein	hypothetical protein	similar to E. coli homeobox protein (AAC73840.1)		STM0759	STM14_0883	STM474_0784	STMUK_0765	SL0736
STMMW_08121	aroG		+	862427	863479	1053	chromosome	CDS			CBG23820.1	GI:261246018	phospho-2-dehydro-3-deoxyheptonate aldolase (DAHP synthetase) phenylalanine repressible	SL1344_0737	aroG		+	823028	824080	1053	CDS	chromosome		phospho-2-dehydro-3-deoxyheptonate aldolase (DAHP synthetase) phenylalanine repressible		catalyzes the formation of 3-deoxy-D-arabino-hept-2-ulosonate 7 phosphate from phosphoenolpyruvate and D-erythrose 4-phosphate, phenylalanine sensitive		STM0760	STM14_0884	STM474_0785	STMUK_0766	SL0737
STMMW_08131			-	863573	864118	546	chromosome	CDS			CBG23821.1	GI:261246019	putative hydro-lyase	SL1344_0738			-	824174	824719	546	CDS	chromosome		hypothetical hydro-lyase		similar to E. coli fumarase B; fumarate hydratase class I; anaerobic isozyme (AAC77083.1)		STM0761	STM14_0885	STM474_0786	STMUK_0767	SL0738
STMMW_08141			-	864133	864978	846	chromosome	CDS			CBG23822.1	GI:261246020	putative hydro-lyase	SL1344_0739			-	824734	825579	846	CDS	chromosome		hypothetical hydro-lyase		Catalyzes the reversible hydration of fumaric acid to yield I-malic acid		STM0762	STM14_0886	STM474_0787	STMUK_0768	SL0739
STMMW_08151			+	865147	865998	852	chromosome	CDS			CBG23823.1	GI:261246021	LysR-family transcriptional regulator	SL1344_0740			+	825709	826599	891	CDS	chromosome		LysR-family transcriptional regulator				STM0763	STM14_0887	STM474_0788	STMUK_0769	SL0740
STMMW_08161			-	865999	866982	984	chromosome	CDS			CBG23824.1	GI:261246022	LysR-family transcriptional regulator	SL1344_0741			-	826600	827526	927	CDS	chromosome		LysR-family transcriptional regulator		similar to E. coli transcriptional regulator LysR-type (AAC77283.1); LysR family		STM0764	STM14_0888	STM474_0789	STMUK_0770	SL0741
STMMW_08171			+	867205	868473	1269	chromosome	CDS			CBG23825.1	GI:261246023	putative cation transporter	SL1344_0742			+	827806	829074	1269	CDS	chromosome		hypothetical cation transporter		similar to E. coli transport protein (AAC75352.1)		STM0765	STM14_0889	STM474_0790	STMUK_0771	SL0742
STMMW_08181	dcoC	oadG2	+	868523	868768	246	chromosome	CDS		4.1.1.3	CBG23826.1	GI:261246024	oxaloacetate decarboxylase gamma chain (ec 4.1.1.3)	SL1344_0743	dcoC	oadG2	+	829124	829369	246	CDS	chromosome		oxaloacetate decarboxylase gamma chain (ec 4.1.1.3)	oxaloacetate decarboxylase subunit gamma	catalyzes the decarboxylation of oxaloacetate to form pyruvate and carbon dioxide		STM0766	STM14_0890	STM474_0791	STMUK_0772	SL0743
STMMW_08191	dcoA	oadA	+	868784	870559	1776	chromosome	CDS			CBG23827.1	GI:261246025	oxaloacetate decarboxylase alpha chain (ec 4.1.1.3)	SL1344_0744	dcoA	oadA	+	829385	831160	1776	CDS	chromosome		oxaloacetate decarboxylase alpha chain (ec 4.1.1.3)		pseudogene; frameshift relative to Klebsiella pneumoniae oxaloacetate decarboxylase alpha chain; OADA (SW:P13187)		-	-	STM474_0792	-	SL0744
STMMW_08201	dcoB	oadB2	+	870572	871873	1302	chromosome	CDS		4.1.1.3	CBG23828.1	GI:261246026	oxaloacetate decarboxylase beta chain (ec 4.1.1.3)	SL1344_0745	dcoB	oadB2	+	831173	832474	1302	CDS	chromosome		oxaloacetate decarboxylase beta chain (ec 4.1.1.3)	oxaloacetate decarboxylase subunit beta	oxaloacetate decarboxylase beta chain (SW:DCOB_SALTY)		-	STM14_0892	STM474_0793	STMUK_0773	SL0745
STMMW_08211			+	871992	872690	699	chromosome	CDS			CBG23829.1	GI:261246027	conserved hypothetical protein	SL1344_0746			+	832593	833291	699	CDS	chromosome		conserved hypothetical protein				STM0769	STM14_0893	STM474_0794	STMUK_0774	SL0746
STMMW_08221			+	873070	874149	1080	chromosome	CDS			CBG23830.1	GI:261246028	ABC transporter permease (FecCD_family)	SL1344_0747			+	833671	834750	1080	CDS	chromosome		ABC transporter permease (FecCD_family)		similar to E. coli ferric enterobactin transport (AAC73691.1)		STM0770	STM14_0894	STM474_0795	STMUK_0775	SL0747
STMMW_08231			+	874149	874925	777	chromosome	CDS			CBG23831.1	GI:261246029	ABC transporter ATP-binding protein	SL1344_0748			+	834750	835526	777	CDS	chromosome		ABC transporter ATP-binding protein	ABC-type cobalamin/Fe3+-siderophore transport component			STM0771	STM14_0895	STM474_0796	STMUK_0776	SL0748
STMMW_08241	gpmA		-	875016	875768	753	chromosome	CDS			CBG23832.1	GI:261246030	phosphoglycerate mutase 1	SL1344_0749	gpmA		-	835617	836369	753	CDS	chromosome		phosphoglycerate mutase 1		2,3-bisphosphoglycerate-dependent; catalyzes the interconversion of 2-phosphoglycerate to 3-phosphoglycerate		STM0772	STM14_0896	STM474_0797	STMUK_0777	SL0749
STMMW_08251	galM		-	875992	877032	1041	chromosome	CDS			CBG23833.1	GI:261246031	aldose 1-epimerase (mutarotase)	SL1344_0750	galM		-	836593	837633	1041	CDS	chromosome		aldose 1-epimerase (mutarotase)		catalyzes the conversion of alpha-aldose to the beta-anomer; active on D-glucose, L-arabinose, D-xylose, D-galactose, maltose and lactose; links the metabolism of lactose and galactose		STM0773	STM14_0898	STM474_0798	STMUK_0778	SL0750
STMMW_08261	galK		-	877026	878174	1149	chromosome	CDS			CBG23834.1	GI:261246032	galactokinase	SL1344_0751	galK		-	837627	838775	1149	CDS	chromosome		galactokinase		catalyzes the formation of alpha-D-galactose 1-phosphate from D-galactose in galactose metabolism		STM0774	STM14_0899	STM474_0799	STMUK_0779	SL0751
STMMW_08271	galT		-	878177	879223	1047	chromosome	CDS			CBG23835.1	GI:261246033	galactose-1-phosphate uridylyltransferase	SL1344_0752	galT		-	838778	839824	1047	CDS	chromosome		galactose-1-phosphate uridylyltransferase		catalyzes the interconversion of UDP-galactose and galactose-1-P with UDP-galactose and glucose-1-P		STM0775	STM14_0900	STM474_0800	STMUK_0780	SL0752
STMMW_08281	galE		-	879234	880250	1017	chromosome	CDS			CBG23836.1	GI:261246034	UDP-glucose 4-epimerase	SL1344_0753	galE		-	839835	840851	1017	CDS	chromosome		UDP-glucose 4-epimerase	UDP-galactose-4-epimerase	UDP-glucose 4-epimerase (SW:GALE_SALTY)		STM0776	STM14_0901	STM474_0801	STMUK_0781	SL0753
STMMW_08291			-	880473	881381	909	chromosome	CDS			CBG23837.1	GI:261246035	putative membrane protein	SL1344_0754			-	841074	841982	909	CDS	chromosome		hypothetical membrane protein				STM0777	STM14_0902	STM474_0802	STMUK_0782	SL0754
STMMW_08301	modF		-	881552	883027	1476	chromosome	CDS			CBG23838.1	GI:261246036	putative molybdenum transport ATP-binding protein ModF (photorepair protein PhrA)	SL1344_0755	modF		-	842153	843628	1476	CDS	chromosome		hypothetical molybdenum transport ATP-binding protein ModF (photorepair protein PhrA)		contains 2 ATP-binding cassettes; involved in the transport of molybdenum		STM0778	STM14_0904	STM474_0803	STMUK_0783	SL0755
STMMW_08311	modE		-	883095	883883	789	chromosome	CDS			CBG23839.1	GI:261246037	putative molybdenum transport protein ModE	SL1344_0756	modE		-	843696	844484	789	CDS	chromosome		hypothetical molybdenum transport protein ModE	DNA-binding transcriptional regulator ModE	represses the modABCD operon and activates the moaABCD and napFDAGHBC operons		STM0779	STM14_0905	STM474_0804	STMUK_0784	SL0756
STMMW_08321	ybhT		+	883910	884161	252	chromosome	CDS			CBG23840.1	GI:261246038	putative membrane protein	SL1344_0757	ybhT		+	844613	844762	150	CDS	chromosome	sORF	hypothetical membrane protein; conserved sORF	hypothetical protein			STM0780	STM14_0906	STM474_0805	STMUK_0785	SL0757
STMMW_08331	modA		+	884328	885101	774	chromosome	CDS			CBG23841.1	GI:261246039	molybdate-binding periplasmic protein precursor	SL1344_0758	modA		+	844929	845702	774	CDS	chromosome		molybdate-binding periplasmic protein precursor	molybdate transporter periplasmic protein	with ModCB is involved in the high-affinity transport of molybdate		STM0781	STM14_0907	STM474_0806	STMUK_0786	SL0758
STMMW_08341	modB		+	885101	885790	690	chromosome	CDS			CBG23842.1	GI:261246040	molybdenum transport system permease protein ModB	SL1344_0759	modB		+	845702	846391	690	CDS	chromosome		molybdenum transport system permease protein ModB	molybdate ABC transporter permease	part of ModCBA molybdate transporter; member of ABC superfamily; inner membrane component; regulated by repressor protein ModE		STM0782	STM14_0908	STM474_0807	STMUK_0787	SL0759
STMMW_08351	modC		+	885793	886851	1059	chromosome	CDS			CBG23843.1	GI:261246041	molybdenum transport ATP-binding protein ModC	SL1344_0760	modC		+	846394	847452	1059	CDS	chromosome		molybdenum transport ATP-binding protein ModC	molybdate transporter ATP-binding protein	Part of the ABC transporter complex modABC involved in molybdenum import		STM0783	STM14_0909	STM474_0808	STMUK_0788	SL0760
STMMW_08361	ybhA		-	886852	887670	819	chromosome	CDS			CBG23844.1	GI:261246042	conserved hypothetical protein	SL1344_0761	ybhA		-	847453	848271	819	CDS	chromosome		conserved hypothetical protein	phosphotransferase	YbhA; catalyzes the dephosphorylation of pyridoxal phosphate, fructose 1,6-bisphosphate, erythrose 4-phosphate and p-nitrophenyl phosphate; purine and pyrimidine nucleotides are secondary substrates; phosphotransferase activity observed when using monophosphates as phosphate donor; member of the haloacid dehalogenase-like hydrolases superfamily		STM0784	STM14_0910	STM474_0809	STMUK_0789	SL0761
STMMW_08371	ybhE		+	887834	888829	996	chromosome	CDS			CBG23845.1	GI:261246043	conserved hypothetical protein	SL1344_0762	ybhE		+	848435	849430	996	CDS	chromosome		conserved hypothetical protein	6-phosphogluconolactonase	catalyzes the hydrolysis of 6-phosphogluconolactone to 6-phosphogluconate		STM0785	STM14_0911	STM474_0810	STMUK_0790	SL0762
STMMW_08381	ybhC		-	888973	890256	1284	chromosome	CDS		3.1.1.11	CBG23846.1	GI:261246044	possible pectinesterase precursor	SL1344_0763	ybhC		-	849574	850857	1284	CDS	chromosome		possible pectinesterase precursor		outer membrane lipoprotein that catalyzes the hydrolysis of the thioester bond in palmitoyl-CoA; YbhC localizes to the cellular poles; member of pectinesterase family		STM0786	STM14_0912	STM474_0811	STMUK_0791	SL0763
STMMW_08391	hutI		+	890494	891717	1224	chromosome	CDS		3.5.2.7	CBG23847.1	GI:261246045	imidazolonepropionase	SL1344_0764	hutI		+	851095	852318	1224	CDS	chromosome		imidazolonepropionase		catalyzing the hydrolysis of 4-imidazolone-5-propionate to N-formimidoyl-L-glutamate, the third step in the histidine degradation pathway		STM0787	STM14_0913	STM474_0812	STMUK_0792	SL0764
STMMW_08401	hutG		+	891714	892655	942	chromosome	CDS		3.5.3.8	CBG23848.1	GI:261246046	formiminoglutamase	SL1344_0765	hutG		+	852315	853256	942	CDS	chromosome		formiminoglutamase	formimidoylglutamase	catalyzes the formation of glutamate and formamide from N-formimidoyl-L-glutamate		STM0788	STM14_0914	STM474_0813	STMUK_0793	SL0765
STMMW_08411	hutC		+	892748	893425	678	chromosome	CDS			CBG23849.1	GI:261246047	histidine utilization repressor	SL1344_0766	hutC		+	853349	854026	678	CDS	chromosome		histidine utilization repressor				STM0789	STM14_0915	STM474_0814	STMUK_0794	SL0766
STMMW_08421	hutU		+	893622	895307	1686	chromosome	CDS		4.2.1.49	CBG23850.1	GI:261246048	urocanate hydratase	SL1344_0767	hutU		+	854223	855908	1686	CDS	chromosome		urocanate hydratase		pseudogene; frameshift relative to Pseudomonas putida urocanate hydratase; HUTU (SW:P25080)		-	-	STM474_0815	STMUK_0795	SL0767
STMMW_08431	hutH		+	895309	896829	1521	chromosome	CDS		4.3.1.3	CBG23851.1	GI:261246049	histidine ammonia-lyase	SL1344_0768	hutH		+	855910	857430	1521	CDS	chromosome		histidine ammonia-lyase		catalyzes the degradation of histidine to urocanate and ammmonia		STM0791	STM14_0917	STM474_0816	STMUK_0796	SL0768
STMMW_08441	ybhB		-	896914	897390	477	chromosome	CDS			CBG23852.1	GI:261246050	conserved hypothetical protein	SL1344_0769	ybhB		-	857515	857991	477	CDS	chromosome		conserved hypothetical protein	kinase inhibitor protein	YbhB; similar to rat and human kinase inhibitory proteins		STM0792	STM14_0918	STM474_0817	STMUK_0797	SL0769
STMMW_08451	bioA		-	897448	898737	1290	chromosome	CDS			CBG23853.1	GI:261246051	adenosylmethionine-8-amino-7-oxononanoate aminotransferase	SL1344_0770	bioA		-	858049	859338	1290	CDS	chromosome		adenosylmethionine-8-amino-7-oxononanoate aminotransferase	adenosylmethionine--8-amino-7-oxononanoate aminotransferase	catalyzes the formation of S-adenosyl-4-methylthionine-2-oxobutanoate and 7,8-diaminononanoate from S-adenosyl-L-methionine and 8-amino-7-oxononanoate		STM0793	STM14_0919	STM474_0819	STMUK_0798	SL0770
STMMW_08461	bioB		+	898824	899864	1041	chromosome	CDS			CBG23854.1	GI:261246052	biotin synthetase	SL1344_0771	bioB		+	859425	860465	1041	CDS	chromosome		biotin synthetase		similar to E. coli biotin synthesis (AAC73862.1)		STM0794	STM14_0920	STM474_0820	STMUK_0799	SL0771
STMMW_08471	bioF		+	899861	901018	1158	chromosome	CDS			CBG23855.1	GI:261246053	8-amino-7-oxononanoate synthase	SL1344_0772	bioF		+	860462	861619	1158	CDS	chromosome		8-amino-7-oxononanoate synthase		catalyzes the formation of 8-amino-7-oxononanoate from 6-carboxyhexanoyl-CoA and L-alanine		STM0795	STM14_0921	STM474_0821	STMUK_0800	SL0772
STMMW_08481	bioC		+	901002	901757	756	chromosome	CDS			CBG23856.1	GI:261246054	biotin synthesis protein BioC	SL1344_0773	bioC		+	861603	862358	756	CDS	chromosome		biotin synthesis protein BioC	biotin biosynthesis protein BioC	methyltransferase; acyl carrier protein involved in an unidentified step in the synthesis of pimeloyl-CoA, a biotin precursor; member of the bio operon (bioABFCD); in E. coli, bioC-null mutants require biotin for growth		STM0796	STM14_0922	STM474_0822	STMUK_0801	SL0773
STMMW_08491	bioDa	bioD	+	901750	902436	687	chromosome	CDS			CBG23857.1	GI:261246055	dethiobiotin synthetase	SL1344_0774	bioDa		+	862351	863037	687	CDS	chromosome		dethiobiotin synthetase	dithiobiotin synthetase	DTB synthetase; dethiobiotin synthase; involved in production of dethiobiotin from ATP and 7,8-diaminononanoate and carbon dioxide; contains magnesium		STM0797	STM14_0923	STM474_0823	STMUK_0802	SL0774
STMMW_ncRNA_60	STnc3340		-	902728	902790	63	chromosome	ncRNA	small RNA				non-coding RNA	SL1344_ncRNA_52	STnc3340		-	863329	863391	63	ncRNA	chromosome	small RNA
STMMW_08501	uvrB		+	903087	905108	2022	chromosome	CDS			CBG23858.1	GI:261246056	excision nuclease ABC subunit B	SL1344_0775	uvrB		+	863688	865709	2022	CDS	chromosome		excision nuclease ABC subunit B	excinuclease ABC subunit B	The UvrABC repair system catalyzes the recognition and processing of DNA lesions. The beta-hairpin of the Uvr-B subunit is inserted between the strands, where it probes for the presence of a lesion		STM0798	STM14_0926	STM474_0824	STMUK_0803	SL0775
STMMW_08511			+	905417	905590	174	chromosome	CDS			CBG23859.1	GI:261246057	putative cytoplasmic protein															STM0799	STM14_927	-	STMUK_0804	-
STMMW_08521	slrP		+	905598	907895	2298	chromosome	CDS			CBG23860.1	GI:261246058	leucine rich repeat	SL1344_0776	slrP		+	866199	868496	2298	CDS	chromosome		Type III secretion system effector protein, leucine rich repeat-Acts as a ubiquitin ligase for thioredoxin. Also targets the ERdj3 chaperone of mammalian cells	hypothetical protein	leucine-rich repeat protein SlrP (gi|5107020); secreted by SPI-1; type III secretion	19690162; 20335166	STM0800	STM14_928	STM474_0825	STMUK_0805	SL0776
STMMW_08531	ybhK		-	907987	908895	909	chromosome	CDS			CBG23861.1	GI:261246059	conserved hypothetical protein	SL1344_0777	ybhK		-	868588	869496	909	CDS	chromosome		conserved hypothetical protein		similar to E. coli structural protein (AAC73867.1)		STM0801	STM14_929	STM474_0826	STMUK_0806	SL0777
STMMW_08541	moaA		+	909292	910281	990	chromosome	CDS			CBG23862.1	GI:261246060	molybdenum cofactor biosynthesis protein A	SL1344_0778	moaA		+	869893	870882	990	CDS	chromosome		molybdenum cofactor biosynthesis protein A		together with moaC, is involved in the conversion of a guanosine derivative (GXP) into molybdopterin precursor Z		STM0802	STM14_930	STM474_0827	STMUK_0807	SL0778
STMMW_08551	moaB		+	910303	910815	513	chromosome	CDS			CBG23863.1	GI:261246061	molybdenum cofactor biosynthesis protein B	SL1344_0779	moaB		+	870904	871416	513	CDS	chromosome		molybdenum cofactor biosynthesis protein B	molybdopterin biosynthetic protein B	similar to E. coli molybdopterin biosynthetic protein B (AAC73869.1)		STM0803	STM14_931	STM474_0828	STMUK_0808	SL0779
STMMW_08561	moaC		+	910818	911303	486	chromosome	CDS			CBG23864.1	GI:261246062	molybdenum cofactor biosynthesis protein C	SL1344_0780	moaC		+	871419	871904	486	CDS	chromosome		molybdenum cofactor biosynthesis protein C	molybdenum cofactor biosynthesis protein MoaC	MoaC; along with MoaA is involved in conversion of a guanosine derivative into molybdopterin precursor Z; involved in molybdenum cofactor biosynthesis		STM0804	STM14_932	STM474_0829	STMUK_0809	SL0780
STMMW_08571	moaD		+	911290	911541	252	chromosome	CDS			CBG23865.1	GI:261246063	molybdopterin converting factor, subunit 1	SL1344_0781	moaD		+	871891	872142	252	CDS	chromosome		molybdopterin converting factor, subunit 1	molybdopterin synthase small subunit	catalyzes the conversion of molybdopterin precursor Z into molybdopterin		STM0805	STM14_933	STM474_0830	STMUK_0810	SL0781
STMMW_08581	moaE		+	911543	911995	453	chromosome	CDS			CBG23866.1	GI:261246064	molybdopterin converting factor, subunit 2	SL1344_0782	moaE		+	872144	872596	453	CDS	chromosome		molybdopterin converting factor, subunit 2	molybdopterin guanine dinucleotide biosynthesis protein MoaE	catalyzes the conversion of molybdopterin precursor Z into molybdopterin		STM0806	STM14_934	STM474_0831	STMUK_0811	SL0782
STMMW_08591	ybhL		+	912043	912747	705	chromosome	CDS			CBG23867.1	GI:261246065	putative membrane protein	SL1344_0783	ybhL		+	872644	873348	705	CDS	chromosome		hypothetical membrane protein				STM0807	STM14_935	STM474_0832	STMUK_0812	SL0783
STMMW_08601	ybhM		+	912894	913601	708	chromosome	CDS			CBG23868.1	GI:261246066	putative membrane protein	SL1344_0784	ybhM		+	873495	874202	708	CDS	chromosome		hypothetical membrane protein				STM0808	STM14_938	STM474_0833	STMUK_0813	SL0784
STMMW_08611			+	913625	914233	609	chromosome	CDS			CBG23869.1	GI:261246067	putative inner membrane protein	SL1344_0785			+	874226	874834	609	CDS	chromosome		hypothetical inner membrane protein				STM0809	STM14_939	STM474_0834	STMUK_0814	SL0785
STMMW_08621			+	914241	914801	561	chromosome	CDS			CBG23870.1	GI:261246068	putative inner membrane protein	SL1344_0786			+	874842	875402	561	CDS	chromosome		hypothetical inner membrane protein				STM0810	STM14_940	STM474_0835	STMUK_0815	SL0786
STMMW_08631	ybhN		-	914804	915766	963	chromosome	CDS			CBG23871.1	GI:261246069	putative membrane protein	SL1344_0787	ybhN		-	875405	876367	963	CDS	chromosome		hypothetical membrane protein	hypothetical protein			STM0811	STM14_941	STM474_0836	STMUK_0816	SL0787
STMMW_08641	ybhO		-	915766	917007	1242	chromosome	CDS			CBG23872.1	GI:261246070	putative phospholipase	SL1344_0788	ybhO		-	876367	877608	1242	CDS	chromosome		hypothetical phospholipase	cardiolipin synthase 2	similar to E. coli synthetase (AAC73876.1); CL synthase		STM0812	STM14_942	STM474_0837	STMUK_0817	SL0788
STMMW_08651	ybhP		-	917004	917762	759	chromosome	CDS			CBG23873.1	GI:261246071	conserved hypothetical protein	SL1344_0789	ybhP		-	877605	878363	759	CDS	chromosome		conserved hypothetical protein				STM0813	STM14_943	STM474_0838	STMUK_0818	SL0789
STMMW_08661	ybhQ		+	917895	918305	411	chromosome	CDS			CBG23874.1	GI:261246072	putative membrane protein	SL1344_0790	ybhQ		+	878496	878906	411	CDS	chromosome		hypothetical membrane protein				STM0814	STM14_944	STM474_0840	STMUK_0819	SL0790
STMMW_08671	ybhR		-	918267	919373	1107	chromosome	CDS			CBG23875.1	GI:261246073	putative inner membrane protein	SL1344_0791	ybhR		-	878868	879974	1107	CDS	chromosome		hypothetical inner membrane protein	transporter	ABC superfamily membrane protein		STM0815	STM14_945	STM474_0841	STMUK_0820	SL0791
STMMW_08681	ybhS		-	919489	920619	1131	chromosome	CDS			CBG23876.1	GI:261246074	putative inner membrane protein	SL1344_0792	ybhS		-	880090	881220	1131	CDS	chromosome		hypothetical inner membrane protein	transporter	ABC superfamily membrane protein		STM0816	STM14_947	STM474_0842	STMUK_0821	SL0792
STMMW_08691	ybhF		-	920612	922348	1737	chromosome	CDS			CBG23877.1	GI:261246075	hypothetical ABC transporter ATP-binding protein	SL1344_0793	ybhF		-	881213	882949	1737	CDS	chromosome		hypothetical ABC transporter ATP-binding protein	ABC-type multidrug transport system ATPase component	similar to E. coli ATP-binding component of a transport system (AAC73881.1)		STM0817	STM14_948	STM474_0843	STMUK_0822	SL0793
STMMW_08701			-	922341	923336	996	chromosome	CDS			CBG23878.1	GI:261246076	HlyD-family secretion protein	SL1344_0794			-	882942	883937	996	CDS	chromosome		HlyD-family secretion protein	hypothetical protein	similar to E. coli membrane protein (AAC73882.1); predicted cation efflux pump		STM0818	STM14_949	STM474_0844	STMUK_0823	SL0794
STMMW_08711	ybiH		-	923336	924010	675	chromosome	CDS			CBG23879.1	GI:261246077	hypothetical tetR-family transcriptional regulator	SL1344_0795	ybiH		-	883937	884611	675	CDS	chromosome		hypothetical tetR-family transcriptional regulator	DNA-binding transcriptional regulator	similar to E. coli transcriptional regulator (AAC73883.1); TetR/AcrR family		STM0819	STM14_950	STM474_0845	STMUK_0824	SL0795
STMMW_08721	rhlE		+	924240	925604	1365	chromosome	CDS			CBG23880.1	GI:261246078	putative ATP-dependent RNA helicase rhlE	SL1344_0796	rhlE		+	884841	886205	1365	CDS	chromosome		hypothetical ATP-dependent RNA helicase rhlE		this helicase is not essential cell growth		STM0820	STM14_951	STM474_0846	STMUK_0825	SL0796
STMMW_08731	dinG		+	925911	927956	2046	chromosome	CDS			CBG23881.1	GI:261246079	probable ATP-dependent helicase	SL1344_0797	dinG		+	886512	888557	2046	CDS	chromosome		probable ATP-dependent helicase DinG	ATP-dependent DNA helicase DinG	helicase involved in DNA repair and perhaps also replication		STM0821	STM14_953	STM474_0847	STMUK_0826	SL0797
STMMW_08741	ybiB		+	927986	928960	975	chromosome	CDS			CBG23882.1	GI:261246080	putative glycosyltransferase	SL1344_0798	ybiB		+	888587	889561	975	CDS	chromosome		hypothetical glycosyltransferase	glycosyl transferase family protein	similar to E. coli enzyme (AAC73887.1)		STM0822	STM14_954	STM474_0848	STMUK_0827	SL0798
STMMW_ncRNA_61	STnc980		-	928957	929113	157	chromosome	ncRNA	small RNA				non-coding RNA	SL1344_ncRNA_53	STnc980		-	889558	889714	157	ncRNA	chromosome	small RNA
STMMW_08751	ybiJ		-	929116	929376	261	chromosome	CDS			CBG23883.1	GI:261246081	putative exported protein	SL1344_0799	ybiJ		-	889717	889977	261	CDS	chromosome		hypothetical exported protein	hypothetical protein			STM0823	STM14_955	STM474_0849	STMUK_0828	SL0799
STMMW_08761	ybiI		-	929661	929927	267	chromosome	CDS			CBG23884.1	GI:261246082	hypothetical Zinc-finger containing protein	SL1344_0800	ybiI		-	890262	890528	267	CDS	chromosome		hypothetical Zinc-finger containing protein	hypothetical protein	DnaK suppressor protein		STM0825	STM14_957	STM474_0850	STMUK_0829	SL0800
STMMW_08771	ybiN		+	930132	931058	927	chromosome	CDS			CBG23885.1	GI:261246083	conserved hypothetical protein	SL1344_0801	ybiN		+	890733	891665	933	CDS	chromosome		conserved hypothetical protein				STM0826	STM14_959	STM474_0851	STMUK_0830	SL0801
STMMW_08781	ybiO		-	931055	933277	2223	chromosome	CDS			CBG23886.1	GI:261246084	putative membrane protein	SL1344_0802	ybiO		-	891662	893884	2223	CDS	chromosome		hypothetical membrane protein	hypothetical protein	similar to E. coli transport protein (AAC73895.1)		STM0827	STM14_960	STM474_0852	STMUK_0831	SL0802
STMMW_08791	glnQ		-	933396	934118	723	chromosome	CDS			CBG23887.1	GI:261246085	glutamine transport ATP-binding protein GlnQ	SL1344_0803	glnQ		-	894003	894725	723	CDS	chromosome		glutamine transport ATP-binding protein GlnQ	glutamine ABC transporter ATP-binding protein	similar to ATP-binding component of ABC transporters		STM0828	STM14_962	STM474_0853	STMUK_0832	SL0803
STMMW_08801	glnP		-	934115	934774	660	chromosome	CDS			CBG23888.1	GI:261246086	glutamine transport system permease protein GlnP	SL1344_0804	glnP		-	894722	895381	660	CDS	chromosome		glutamine transport system permease protein GlnP	glutamine ABC transporter permease	similar to permease component of ABC transporters; mutations impair ability of E. coli to transport and utilize glutamine		STM0829	STM14_963	STM474_0854	STMUK_0833	SL0804
STMMW_08811	glnH		-	934918	935664	747	chromosome	CDS			CBG23889.1	GI:261246087	glutamine-binding periplasmic protein precursor	SL1344_0805	glnH		-	895525	896271	747	CDS	chromosome		glutamine-binding periplasmic protein precursor	glutamine ABC transporter periplasmic protein	similar to periplasmic-binding component of ABC transporters		STM0830	STM14_964	STM474_0855	STMUK_0834	SL0805
STMMW_08821	dps		-	936141	936644	504	chromosome	CDS			CBG23890.1	GI:261246088	DNA protection during starvation protein	SL1344_0806	dps		-	896748	897251	504	CDS	chromosome		DNA protection during starvation protein	DNA starvation/stationary phase protection protein Dps	binds DNA in a non-sequence-specific manner and is abundant during stationary phase; forms a DNA-protein crystal that protects DNA from damage; required for normal starvation response and long-term stationary viability; forms a homododecameric complex and sequesters iron which provides protection against oxidative damage		STM0831	STM14_966	STM474_0856	STMUK_0835	SL0806
STMMW_08831	ybiF		-	936947	937834	888	chromosome	CDS			CBG23891.1	GI:261246089	putative membrane protein	SL1344_0807	ybiF		-	897554	898441	888	CDS	chromosome		hypothetical membrane protein	threonine and homoserine efflux system	hypothetical protein in dps-ompX intergenic region (SW:YBIF_SALTY)		STM0832	STM14_968	STM474_0857	STMUK_0836	SL0807
STMMW_08841	ompX		+	938188	938703	516	chromosome	CDS			CBG23892.1	GI:261246090	outer membrane protein x precursor	SL1344_0808	ompX		+	898795	899310	516	CDS	chromosome		outer membrane protein x precursor		OmpX; involved in cell adhesion; forms an eight-stranded antiparallel beta-barrel that protrudes from the cell surface; mutations in the gene increase cell-surface contact in fimbriated strains but decrease contact in nonfimbriated strains		STM0833	STM14_971	STM474_0858	STMUK_0837	SL0808
STMMW_08851	ybiP		-	938766	940342	1577	chromosome	CDS				PSEUDO:CBG23893.1	putative membrane protein (pseudogene)
STMMW_ncRNA_62	RybA		-	940690	940786	97	chromosome	ncRNA	small RNA				non-coding RNA	SL1344_ncRNA_54	RybA		-	901301	901397	97	ncRNA	chromosome	small RNA
STMMW_08861	mntR		+	940921	941394	474	chromosome	CDS			CBG23894.1	GI:261246091	transcriptional regulator (iron dependant repressor family)	SL1344_0810	mntR		+	901532	902005	474	CDS	chromosome		transcriptional regulator (iron dependant repressor family)	manganese transport regulator MntR	Transcriptional regulator that represses the manganese transporter MntH when manganese is present		STM0835	STM14_975	STM474_0860	STMUK_0840	SL0810
STMMW_08871	ybiR		+	941391	942503	1113	chromosome	CDS			CBG23895.1	GI:261246092	putative membrane protein	SL1344_0811	ybiR		+	902002	903114	1113	CDS	chromosome		hypothetical membrane protein		di-/tricarboxylate transporter		STM0836	STM14_976	STM474_0861	STMUK_0841	SL0811
STMMW_08881	ybiS		-	942547	943467	921	chromosome	CDS			CBG23896.1	GI:261246093	putative exported protein	SL1344_0812	ybiS		-	903158	904078	921	CDS	chromosome		hypothetical exported protein	hypothetical protein			STM0837	STM14_977	STM474_0862	STMUK_0842	SL0812
STMMW_08891	ybiT		+	943686	945278	1593	chromosome	CDS			CBG23897.1	GI:261246094	ABC transporter ATP-binding protein	SL1344_0813	ybiT		+	904297	905889	1593	CDS	chromosome		ABC transporter ATP-binding protein	ABC transporter ATPase	similar to E. coli ATP-binding component of a transport system (AAC73907.1); contains duplicated ATPase domain		STM0838	STM14_978	STM474_0863	STMUK_0843	SL0813
STMMW_08901			+	945887	946630	744	chromosome	CDS			CBG23898.1	GI:261246095	conserved hypothetical protein	SL1344_0814			+	906498	907241	744	CDS	chromosome		conserved hypothetical protein		C-terminus is similar to N-terminus of some pyridine nucleotide transhydrogenase		STM0839	STM14_979	STM474_0864	STMUK_0844	SL0814
STMMW_08911	ybiV(2)		-	946659	947189	531	chromosome	CDS			CBG23899.1	GI:261246096	conserved hypothetical protein	SL1344_0815	ybiV(2)		-	907270	907800	531	CDS	chromosome	note the differing N-terminus when compared to S. typhimurium LT2	conserved hypothetical protein		would extend upstream except for stop codon; N-terminally truncated hydrolase; HAD superfamily		STM0840	STM14_980	STM474_0865	STMUK_0845	SL0815
STMMW_08921	ybiU		-	947583	948848	1266	chromosome	CDS			CBG23900.1	GI:261246097	conserved hypothetical protein	SL1344_0817	ybiU		-	908194	909459	1266	CDS	chromosome		conserved hypothetical protein				STM0841	STM14_981	STM474_0866	STMUK_0846	SL0817
STMMW_08931	ybiV(1)		+	949110	949919	810	chromosome	CDS			CBG23901.1	GI:261246098	conserved hypothetical protein	SL1344_0818	ybiV(1)		+	909721	910530	810	CDS	chromosome		conserved hypothetical protein		HAD superfamily		STM0842	STM14_983	STM474_0867	STMUK_0847	SL0818
STMMW_08941	pflF	ybiW	-	949997	952429	2433	chromosome	CDS		2.3.1.54	CBG23902.1	GI:261246099	putative formate acetyltransferase 3	SL1344_0819	pflF	ybiW	-	910608	913040	2433	CDS	chromosome		hypothetical formate acetyltransferase 3		similar to E. coli formate acetyltransferase (AAC73910.1)		STM0843	STM14_984	STM474_0868	STMUK_0848	SL0819
STMMW_08951	pflE	ybiY	-	952435	953334	900	chromosome	CDS		1.97.1.4	CBG23903.1	GI:261246100	putative pyruvate formate-lyase 3 activating enzyme	SL1344_0820	pflE	ybiY	-	913046	913945	900	CDS	chromosome		hypothetical pyruvate formate-lyase 3 activating enzyme		similar to E. coli pyruvate formate-lyase 2 activating enzyme (AAC73911.1)		STM0844	STM14_985	STM474_0869	STMUK_0849	SL0820
STMMW_08961	moeB		-	953612	954361	750	chromosome	CDS			CBG23904.1	GI:261246101	molybdopterin biosynthesis MoeB protein	SL1344_0821	moeB		-	914223	914972	750	CDS	chromosome		molybdopterin biosynthesis MoeB protein	molybdopterin biosynthesis protein MoeB	ATP-dependent adenylate transferase, transfers adenyl moiety to the MoeD subunit of molybdopterin synthase		STM0845	STM14_987	STM474_0870	STMUK_0850	SL0821
STMMW_08971	moeA		-	954361	955602	1242	chromosome	CDS			CBG23905.1	GI:261246102	molybdopterin biosynthesis MoeA protein	SL1344_0822	moeA		-	914972	916213	1242	CDS	chromosome		molybdopterin biosynthesis MoeA protein	molybdopterin biosynthesis protein MoeA	is involved in the formation of active molybdenum cofactor and the chelation of molybdenum		STM0846	STM14_988	STM474_0871	STMUK_0851	SL0822
STMMW_08981	ybiK		+	955799	956740	942	chromosome	CDS		3.5.1.1	CBG23906.1	GI:261246103	putative L-asparaginase	SL1344_0823	ybiK		+	916410	917351	942	CDS	chromosome		hypothetical L-asparaginase		similar to E. coli asparaginase (AAC73915.1)		STM0847	STM14_990	STM474_0872	STMUK_0852	SL0823
STMMW_08991	yliA		+	956751	958622	1872	chromosome	CDS			CBG23907.1	GI:261246104	hypothetical ABC transporter ATP-binding protein	SL1344_0824	yliA		+	917362	919233	1872	CDS	chromosome		hypothetical ABC transporter ATP-binding protein	glutathione transporter ATP-binding protein	with GsiBCD is involved in glutathione import; GsiA contains 2 ATP-binding domains		STM0848	STM14_991	STM474_0873	STMUK_0853	SL0824
STMMW_09001	yliB		+	958655	960193	1539	chromosome	CDS			CBG23908.1	GI:261246105	putative ABC transporter periplasmic binding protein	SL1344_0825	yliB		+	919266	920804	1539	CDS	chromosome		hypothetical ABC transporter periplasmic binding protein	ABC transporter periplasmic substrate-binding protein	similar to E. coli transport protein (AAC73917.1)		STM0849	STM14_992	STM474_0874	STMUK_0854	SL0825
STMMW_09011	yliC		+	960254	961174	921	chromosome	CDS			CBG23909.1	GI:261246106	hypothetical ABC transporter permease protein	SL1344_0826	yliC		+	920865	921785	921	CDS	chromosome		hypothetical ABC transporter permease protein	ABC transporter periplasmic substrate-binding protein	similar to E. coli transport system permease protein (AAC73918.1)		STM0850	STM14_993	STM474_0875	STMUK_0855	SL0826
STMMW_09021	yliD		+	961177	962088	912	chromosome	CDS			CBG23910.1	GI:261246107	hypothetical ABC transporter permease protein	SL1344_0827	yliD		+	921788	922699	912	CDS	chromosome		hypothetical ABC transporter permease protein		similar to E. coli transport system permease protein (AAC73919.1)		STM0851	STM14_994	STM474_0876	STMUK_0856	SL0827
STMMW_09031	rimO	yliG	-	962179	963504	1326	chromosome	CDS			CBG23911.1	GI:261246108	conserved hypothetical protein	SL1344_0828	rimO	yliG	-	922790	924115	1326	CDS	chromosome		conserved hypothetical protein	ribosomal protein S12 methylthiotransferase	catalyzes the methylthiolation of an aspartic acid residue of the S12 protein of the 30S ribosomal subunit		STM0852	STM14_996	STM474_0877	STMUK_0857	SL0828
STMMW_09041	bssR	yliH	+	963735	964118	384	chromosome	CDS			CBG23912.1	GI:261246109	conserved hypothetical protein	SL1344_0829	bssR	yliH	+	924346	924729	384	CDS	chromosome		conserved hypothetical protein	biofilm formation regulatory protein BssR	BssS; regulator of biofilm through signal secretion; disruption of this gene in E. coli led to effects on biofilm formation, alteration in expression of a number of genes and mutations in bssS led to defects in indole transport and autoinducer-2 uptake and processing		STM0853	STM14_998	STM474_0879	STMUK_0858	SL0829
STMMW_ncRNA_63	STnc1200		-	964158	964227	70	chromosome	ncRNA	small RNA				non-coding RNA	SL1344_ncRNA_55	STnc1200		-	924769	924838	70	ncRNA	chromosome	small RNA
STMMW_09051			+	964831	965346	516	chromosome	CDS			CBG23913.1	GI:261246110	conserved hypothetical protein	SL1344_0830			+	925442	925957	516	CDS	chromosome		conserved hypothetical protein				STM0854	STM14_1001	STM474_0880	STMUK_0859	SL0830
STMMW_09061			+	965264	966118	855	chromosome	CDS			CBG23914.1	GI:261246111	putative electron transfer flavoprotein (beta subunit)	SL1344_0831			+	925875	926729	855	CDS	chromosome		hypothetical electron transfer flavoprotein (beta subunit)	electron transfer protein beta subunit	similar to E. coli probable flavoprotein subunit; carnitine metabolism (AAC73152.1)		STM0855	STM14_1002	STM474_0881	STMUK_0860	SL0831
STMMW_09071			+	966129	967076	948	chromosome	CDS			CBG23915.1	GI:261246112	putative electron transfer flavoprotein (alpha subunit)	SL1344_0832			+	926740	927687	948	CDS	chromosome		hypothetical electron transfer flavoprotein (alpha subunit)	electron transfer protein alpha subunit	similar to E. coli flavoprotein (AAC74768.1)		STM0856	STM14_1003	STM474_0882	STMUK_0861	SL0832
STMMW_09081			+	967370	968533	1164	chromosome	CDS		1.3.99.3	CBG23916.1	GI:261246113	putative acyl-CoA dehydrogenase	SL1344_0833			+	927981	929144	1164	CDS	chromosome		hypothetical acyl-CoA dehydrogenase		similar to E. coli oxidoreductase (AAC74765.1)		STM0857	STM14_1005	STM474_0883	STMUK_0863	SL0833
STMMW_09091			+	968982	970667	1686	chromosome	CDS		1.5.5.1	CBG23917.1	GI:261246114	putative flavoprotein	SL1344_0834			+	929593	931278	1686	CDS	chromosome		hypothetical flavoprotein		similar to E. coli flavoprotein; probable electron transport protein (AAC74769.1)		STM0858	STM14_1007	STM474_0884	STMUK_0864	SL0834
STMMW_09101			-	970673	971563	891	chromosome	CDS			CBG23918.1	GI:261246115	LysR transcriptional regulator	SL1344_0835			-	931284	932174	891	CDS	chromosome		LysR transcriptional regulator		similar to E. coli transcriptional regulator LysR-type (AAC74667.1); LysR family		STM0859	STM14_1008	STM474_0885	STMUK_0865	SL0835
STMMW_ncRNA_64	STnc1710		+	971586	971725	140	chromosome	ncRNA	small RNA				non-coding RNA	SL1344_ncRNA_56	STnc1710		+	932197	932336	140	ncRNA	chromosome	small RNA
STMMW_09111			-	971828	972253	426	chromosome	CDS			CBG23919.1	GI:261246116	putative inner membrane protein	SL1344_0836			-	932439	932864	426	CDS	chromosome		hypothetical inner membrane protein				STM0860	STM14_1009	STM474_0886	STMUK_0866	SL0836
STMMW_09121	yliI		+	972600	973280	681	chromosome	CDS			CBG23920.1	GI:261246117	putative dehydrogenase	SL1344_0837	yliI		+	933211	933891	681	CDS	chromosome		hypothetical dehydrogenase				STM0861	-	STM474_0887	STMUK_0867	SL0837
STMMW_09131	yliJ		-	973277	973903	627	chromosome	CDS			CBG23921.1	GI:261246118	glutathione s-transferase family protein	SL1344_0838	yliJ		-	933888	934514	627	CDS	chromosome		glutathione s-transferase family protein		similar to E. coli transferase (AAC73925.1)		STM0862	STM14_1012	STM474_0888	STMUK_0868	SL0838
STMMW_09141	dacC		+	974147	975349	1203	chromosome	CDS			CBG23922.1	GI:261246119	D-alanyl-D-alanine carboxypeptidase (penicillin-binding protein 6 precursor)	SL1344_0839	dacC		+	934758	935960	1203	CDS	chromosome		D-alanyl-D-alanine carboxypeptidase (penicillin-binding protein 6 precursor)		penicillin-binding protein 6a; removes C-terminal D-alanyl residues from sugar-peptide cell wall precursors; one of four, DD-carboxypeptidase low-molecular weight penicillin-binding proteins that remove terminal D-alanine from pentapeptide side chains		STM0863	STM14_1013	STM474_0889	STMUK_0869	SL0839
STMMW_09151	deoR		-	975394	976152	759	chromosome	CDS			CBG23923.1	GI:261246120	deoxyribose operon repressor	SL1344_0840	deoR		-	936005	936763	759	CDS	chromosome		deoxyribose operon repressor	DNA-binding transcriptional repressor DeoR	similar to E. coli transcriptional repressor for deo operon, tsx, nupG (AAC73927.1); DeoR family		STM0864	STM14_1014	STM474_0890	STMUK_0870	SL0840
STMMW_09161	ybjG		-	976224	976832	609	chromosome	CDS			CBG23924.1	GI:261246121	putative permease protein	SL1344_0841	ybjG		-	936835	937443	609	CDS	chromosome		hypothetical permease protein	undecaprenyl pyrophosphate phosphatase			STM0865	STM14_1015	STM474_0891	STMUK_0871	SL0841
STMMW_09171	mdfA		+	977145	978377	1233	chromosome	CDS			CBG23925.1	GI:261246122	multidrug translocase MdfA	SL1344_0842	mdfA		+	937756	938988	1233	CDS	chromosome		multidrug translocase MdfA				STM0866	STM14_1016	STM474_0892	STMUK_0872	SL0842
STMMW_09181			-	978431	979246	816	chromosome	CDS			CBG23926.1	GI:261246123	conserved hypothetical protein	SL1344_0843			-	939042	939857	816	CDS	chromosome		conserved hypothetical protein				STM0867	STM14_1017	STM474_0893	STMUK_0873	SL0843
STMMW_09191			-	979243	980454	1212	chromosome	CDS			CBG23927.1	GI:261246124	putative membrane protein	SL1344_0844			-	939854	941065	1212	CDS	chromosome		hypothetical membrane protein	transport protein/regulator	similar to E. coli DeoR-type transcriptional regulator (AAC73932.1)		STM0868	STM14_1018	STM474_0894	STMUK_0874	SL0844
STMMW_09201			+	980622	981242	621	chromosome	CDS			CBG23928.1	GI:261246125	putative TetR-family transcriptional regulator	SL1344_0845			+	941233	941853	621	CDS	chromosome		hypothetical tetR-family transcriptional regulator	regulatory protein	similar to E. coli DeoR-type transcriptional regulator (AAC73933.1); TetR/Acr family		STM0869	STM14_1020	STM474_0895	STMUK_0875	SL0845
STMMW_ncRNA_65	RybB	p25	-	981204	981282	79	chromosome	ncRNA	small RNA				non-coding RNA	SL1344_ncRNA_57	RybB	p25	-	941815	941893	79	ncRNA	chromosome	small RNA
STMMW_09211			-	981359	983044	1686	chromosome	CDS			CBG23929.1	GI:261246126	putative membrane protein	SL1344_0846			-	941970	943655	1686	CDS	chromosome		hypothetical membrane protein	hypothetical protein	similar to E. coli transport protein (AAC73934.1)		STM0870	STM14_1021	STM474_0896	STMUK_0876	SL0846
STMMW_09221	ybjM		+	983315	983692	378	chromosome	CDS			CBG23930.1	GI:261246127	putative membrane protein	SL1344_0847	ybjM		+	943926	944303	378	CDS	chromosome		hypothetical membrane protein				STM0871	STM14_1022	STM474_0897	STMUK_0877	SL0847
STMMW_09231	grxA		-	983724	983987	264	chromosome	CDS			CBG23931.1	GI:261246128	glutaredoxin 1	SL1344_0848	grxA		-	944335	944598	264	CDS	chromosome		glutaredoxin 1		functions as an electron carrier in the glutathione-dependent synthesis of deoxyribonucleotides by the enzyme ribonucleotide reductase; also involved in reducing some disulfides in a coupled system with glutathione reductase		STM0872	STM14_1023	STM474_0898	STMUK_0878	SL0848
STMMW_09241	ybjC		+	984157	984447	291	chromosome	CDS			CBG23932.1	GI:261246129	putative putative membrane protein	SL1344_0849	ybjC		+	944768	945058	291	CDS	chromosome		hypothetical membrane protein	hypothetical protein	YbjC; located in the same operon as the nfsA gene; member of the soxRS regulon which mediates in part the increased levels of superoxide in response to oxidative stress; induced by paraquat; regulated by SoxS; unknown function		STM0873	STM14_1024	-	STMUK_0879	SL0849
STMMW_09251	mdaA		+	984494	985153	660	chromosome	CDS		1.-.-.-	CBG23933.1	GI:261246130	oxygen-insensitive NADPH nitroreductase															STM0874	STM14_1025	-	STMUK_0880	-
STMMW_09261	rimK		+	985211	986113	903	chromosome	CDS			CBG23934.1	GI:261246131	ribosomal protein S6 modification protein	SL1344_0852	rimK		+	945821	946723	903	CDS	chromosome		ribosomal protein S6 modification protein		responsible for the addition of glutamate residues to the C-terminus of ribosomal protein S6		STM0875	STM14_1026	STM474_0900	STMUK_0881	SL0852
STMMW_09271	ybjN		+	986210	986686	477	chromosome	CDS			CBG23935.1	GI:261246132	conserved hypothetical protein	SL1344_0853	ybjN		+	946820	947296	477	CDS	chromosome		conserved hypothetical protein		similar to E. coli sensory transduction regulator (AAC73940.1)		STM0876	STM14_1027	STM474_0901	STMUK_0882	SL0853
STMMW_09281	potF		+	987035	988147	1113	chromosome	CDS			CBG23936.1	GI:261246133	putrescine-binding periplasmic protein precursor	SL1344_0854	potF		+	947645	948757	1113	CDS	chromosome		putrescine-binding periplasmic protein precursor	putrescine ABC transporter periplasmic-binding protein	similar to E. coli periplasmic putrescine-binding protein; permease protein (AAC73941.1); ABC superfamily periplasmic protein		STM0877	STM14_1028	STM474_0902	STMUK_0883	SL0854
STMMW_09291	potG		+	988235	989368	1134	chromosome	CDS			CBG23937.1	GI:261246134	putrescine transport ATP-binding protein PotG	SL1344_0855	potG		+	948845	949978	1134	CDS	chromosome		putrescine transport ATP-binding protein PotG	putrescine ABC transporter ATP-binding protein	part of the PotFGHI ATP-dependent putrescine transporter		STM0878	STM14_1029	STM474_0903	STMUK_0884	SL0855
STMMW_09301	potH		+	989378	990331	954	chromosome	CDS			CBG23938.1	GI:261246135	putrescine transport system permease protein PotH	SL1344_0856	potH		+	949988	950941	954	CDS	chromosome		putrescine transport system permease protein PotH	putrescine ABC transporter membrane protein	similar to E. coli putrescine transport protein; permease (AAC73943.1); ABC superfamily membrane protein		STM0879	STM14_1030	STM474_0904	STMUK_0885	SL0856
STMMW_09311	potI		+	990328	991173	846	chromosome	CDS			CBG23939.1	GI:261246136	putrescine transport system permease protein PotI	SL1344_0857	potI		+	950938	951783	846	CDS	chromosome		putrescine transport system permease protein PotI	putrescine ABC transporter membrane protein	similar to E. coli putrescine transport protein; permease (AAC73944.1); ABC superfamily membrane protein		STM0880	STM14_1031	STM474_0905	STMUK_0886	SL0857
STMMW_09321	ybjO		+	991247	991720	474	chromosome	CDS			CBG23940.1	GI:261246137	putative membrane protein	SL1344_0858	ybjO		+	951857	952330	474	CDS	chromosome		hypothetical membrane protein				STM0881	STM14_1032	STM474_0906	STMUK_0887	SL0858
STMMW_09331	rumB	ybjF	+	991763	992893	1131	chromosome	CDS		2.1.1.-	CBG23941.1	GI:261246138	hypothetical RNA methyltransferase	SL1344_0859	rumB	ybjF	+	952373	953503	1131	CDS	chromosome		hypothetical RNA methyltransferase	23S rRNA methyluridine methyltransferase	RNA uridine methyltransferase B; catalyzes the formation of 5-methyl-uridine at position 747 in 23S rRNA		STM0882	STM14_1033	STM474_0907	STMUK_0888	SL0859
STMMW_09341			+	993176	994519	1344	chromosome	CDS			CBG23942.1	GI:261246139	possible transport protein	SL1344_0860			+	953786	955129	1344	CDS	chromosome		possible transport protein	PTS system ascorbate-specific transporter subunit IIC	membrane component; functions with enzymes IIB (sgaB; ulaB) and IIA (sgaA; ulaC) enzyme I and HPr for anaerobic utilization and uptake of L-ascorbate; sgaTBA are regulated by yifQ as well as Crp and Fnr		STM0884	STM14_1035	STM474_0908	STMUK_0889	SL0860
STMMW_09351			+	994549	994869	321	chromosome	CDS			CBG23943.1	GI:261246140	putative phosphotransferase enzyme II, B component	SL1344_0861			+	955159	955479	321	CDS	chromosome		hypothetical phosphotransferase enzyme II, B component		similar to SgaT from Vibrio		STM0885	STM14_1036	STM474_0909	STMUK_0890	SL0861
STMMW_09361			+	994879	996366	1488	chromosome	CDS			CBG23944.1	GI:261246141	probable sulfatase	SL1344_0862			+	955489	956976	1488	CDS	chromosome		probable sulfatase		similar to E. coli sulfatase (AAC76701.1)		STM0886	STM14_1037	STM474_0910	STMUK_0891	SL0862
STMMW_09371	artJ		-	996585	997316	732	chromosome	CDS			CBG23945.1	GI:261246142	arginine-binding periplasmic protein 2 precursor	SL1344_0863	artJ		-	957195	957926	732	CDS	chromosome		arginine-binding periplasmic protein 2 precursor	arginine transport system component	similar to E. coli arginine 3rd transport system periplasmic binding protein (AAC73947.1); ABC superfamily binding protein		STM0887	STM14_1039	STM474_0911	STMUK_0892	SL0863
STMMW_09381	artM		-	997553	998221	669	chromosome	CDS			CBG23946.1	GI:261246143	arginine transport system permease protein ArtM	SL1344_0864	artM		-	958163	958831	669	CDS	chromosome		arginine transport system permease protein ArtM	arginine transporter permease subunit ArtM	with ArtPQJI acts to transport arginine across the inner membrane		STM0888	STM14_1040	STM474_0912	STMUK_0893	SL0864
STMMW_09391	artQ		-	998221	998937	717	chromosome	CDS			CBG23947.1	GI:261246144	arginine transport system permease protein ArtQ	SL1344_0865	artQ		-	958831	959547	717	CDS	chromosome		arginine transport system permease protein ArtQ	arginine transporter permease subunit ArtQ	with ArtPMJI transports arginine across the inner membrane		STM0889	STM14_1041	STM474_0913	STMUK_0894	SL0865
STMMW_09401	artI		-	998944	999675	732	chromosome	CDS			CBG23948.1	GI:261246145	arginine-binding periplasmic protein 1 precursor	SL1344_0866	artI		-	959554	960285	732	CDS	chromosome		arginine-binding periplasmic protein 1 precursor		similar to E. coli arginine 3rd transport system periplasmic binding protein (AAC73950.1); ABC superfamily binding protein		STM0890	STM14_1042	STM474_0914	STMUK_0895	SL0866
STMMW_09411	artP		-	999693	1000421	729	chromosome	CDS			CBG23949.1	GI:261246146	arginine transport ATP-binding protein ArtP	SL1344_0867	artP		-	960303	961031	729	CDS	chromosome		arginine transport ATP-binding protein ArtP	arginine transporter ATP-binding subunit	With ArtMQJI transports arginine across the inner membrane		STM0891	STM14_1043	STM474_0915	STMUK_0896	SL0867
STMMW_09421	ybjP		-	1000651	1001166	516	chromosome	CDS			CBG23950.1	GI:261246147	probable lipoprotein	SL1344_0868	ybjP		-	961261	961776	516	CDS	chromosome		probable lipoprotein		induced during stationary phase and by acivicin (a glutamine analog); regulated by Lrp and RpoS		STM0892	STM14_1044	STM474_0916	STMUK_0897	SL0868
STMMW_09431			+	1001294	1001617	324	chromosome	CDS			CBG23951.1	GI:261246148	conserved hypothetical protein	SL1344_0869			+	961904	962227	324	CDS	chromosome		conserved hypothetical protein				STM0930	STM14_1045	STM474_0917	STMUK_0898	SL0869
STMMW_09441	ybjR		+	1001614	1002444	831	chromosome	CDS			CBG23952.1	GI:261246149	putative N-acetylmuramoyl-L-alanine amidase	SL1344_0870	ybjR		+	962224	963054	831	CDS	chromosome		hypothetical N-acetylmuramoyl-L-alanine amidase		similar to E. coli regulator (AAC73954.1)		STM0931	STM14_1046	STM474_0918	STMUK_0899	SL0870
STMMW_09451			-	1002441	1003454	1014	chromosome	CDS			CBG23953.1	GI:261246150	putative oxidoreductase	SL1344_0871			-	963051	964064	1014	CDS	chromosome		hypothetical oxidoreductase		similar to E. coli nucleotide di-P-sugar epimerase or dehydratase (AAC73955.1)		STM0932	STM14_1047	STM474_0919	STMUK_0900	SL0871
STMMW_09461	ybjT		-	1003550	1004983	1434	chromosome	CDS			CBG23954.1	GI:261246151	conserved hypothetical protein	SL1344_0872	ybjT		-	964160	965593	1434	CDS	chromosome		conserved hypothetical protein		similar to E. coli dTDP-glucose enzyme (AAC73956.1)		STM0933	STM14_1048	STM474_0920	STMUK_0901	SL0872
STMMW_09471	ltaA	ybjU	-	1004994	1005980	987	chromosome	CDS		4.1.2.-	CBG23955.1	GI:261246152	L-allo-threonine aldolase	SL1344_0873	ltaA	ybjU	-	965604	966605	1002	CDS	chromosome		L-allo-threonine aldolase	L-threonine aldolase	low- specificity; catalyzes the formation of acetaldehyde and glycine from L-threonine; acts on L-threonine, L-allo-threonine, L-threo-phenylserine, and L-erythro-phenylserine		STM0934	STM14_1049	STM474_0921	STMUK_0902	SL0873
STMMW_09481	poxB		-	1006019	1007737	1719	chromosome	CDS			CBG23956.1	GI:261246153	pyruvate dehydrogenase	SL1344_0874	poxB		-	966644	968362	1719	CDS	chromosome		pyruvate dehydrogenase		catalyzes the formation of acetate from pyruvate		STM0935	STM14_1050	STM474_0922	STMUK_0903	SL0874
STMMW_09491	hcr	nipA	-	1007895	1008866	972	chromosome	CDS		1.-.-.-	CBG23957.1	GI:261246154	NADH oxidoreductase Hcr	SL1344_0875	hcr	nipA	-	968520	969491	972	CDS	chromosome		hybrid-cluster protein oxidoreductase-FAD and [2FE-2S] cofactors, NADH as electron donor	HCP oxidoreductase	similar to E. coli enzyme (AAC73959.1); hcp gene product	12761099	STM0936	STM14_1051	STM474_0923	STMUK_0904	SL0875
STMMW_09501	hcp	nipB	-	1008875	1010527	1653	chromosome	CDS			CBG23958.1	GI:261246155	prismane protein homolog (hybrid-cluster protein)	SL1344_0876	hcp	nipB	-	969500	971152	1653	CDS	chromosome		hydroxylamine reductase, hybrid cluster [2Fe-2S] protein		catalyzes the reduction of hydroxylamine to ammonia and water	12761099	STM0937	STM14_1052	STM474_0924	STMUK_0905	SL0876
STMMW_09511	ybjE		-	1010671	1011462	792	chromosome	CDS			CBG23959.1	GI:261246156	putative membrane protein	SL1344_0877	ybjE		-	971296	972087	792	CDS	chromosome		hypothetical membrane protein		similar to E. coli surface protein (AAC73961.1)		STM0938	STM14_1054	STM474_0925	STMUK_0906	SL0877
STMMW_09521	ybjD		+	1011772	1013430	1659	chromosome	CDS			CBG23960.1	GI:261246157	conserved hypothetical protein	SL1344_0878	ybjD		+	972397	974055	1659	CDS	chromosome		conserved hypothetical protein		similar to RecF protein		STM0939	STM14_1056	STM474_0926	STMUK_0907	SL0878
STMMW_09531	ybjX		-	1013427	1014395	969	chromosome	CDS			CBG23961.1	GI:261246158	putative virK protein	SL1344_0879	ybjX		-	974052	975020	969	CDS	chromosome		hypothetical virK protein	VirK-like protein	similar to E. coli enzyme (AAC73964.1)		STM0940	STM14_1057	STM474_0927	STMUK_0908	SL0879
STMMW_09541	macA	ybjY	+	1014523	1015641	1119	chromosome	CDS			CBG23962.1	GI:261246159	putative exported protein	SL1344_0880	macA	ybjY	+	975148	976266	1119	CDS	chromosome		hypothetical exported protein	macrolide transporter subunit MacA	confers macrolide resistance via active drug efflux		STM0941	STM14_1058	STM474_0928	STMUK_0909	SL0880
STMMW_09551	macB	ybjZ	+	1015638	1017582	1945	chromosome	CDS				PSEUDO:CBG23963.1	conserved hypothetical ABC transporter (pseudogene)
STMMW_09561	cspD		-	1017712	1017933	222	chromosome	CDS			CBG23964.1	GI:261246160	cold shock-like protein	SL1344_0882	cspD		-	978339	978560	222	CDS	chromosome		cold shock-like protein CspD	stress response protein	similar to E. coli cold shock protein CspA (AAC73967.1); stationary phase-induced		STM0943	STM14_1062	STM474_0930	STMUK_0911	SL0882
STMMW_09571	clpS	yljA	+	1018257	1018577	321	chromosome	CDS			CBG23965.1	GI:261246161	conserved hypothetical protein	SL1344_0883	clpS	yljA	+	978884	979204	321	CDS	chromosome		conserved hypothetical protein	ATP-dependent Clp protease adaptor protein ClpS	involved in the modulation of the specificity of the ClpAP-mediated ATP-dependent protein degradation; binds to the N-terminal domain of the chaperone ClpA		STM0944	STM14_1063	STM474_0931	STMUK_0912	SL0883
STMMW_09581	clpA		+	1018608	1020884	2277	chromosome	CDS			CBG23966.1	GI:261246162	ATP-dependent Clp protease ATP-binding subunit ClpA	SL1344_0884	clpA		+	979235	981511	2277	CDS	chromosome		ATP-dependent Clp protease ATP-binding subunit ClpA		ATPase and specificity subunit of the ClpA-ClpP ATP dependent serine protease; directs protease to specific substrates		STM0945	STM14_1064	STM474_0932	STMUK_0913	SL0884
STMMW_ncRNA_66	STnc490		-	1020995	1021084	90	chromosome	ncRNA	small RNA				non-coding RNA	SL1344_ncRNA_58	STnc490		-	981622	981711	90	ncRNA	chromosome	small RNA
STMMW_09591	tnp		+	1021076	1021534	459	chromosome	CDS			CBG23967.1	GI:261246163	transposase for the IS1541 insertion element	SL1344_0885	tnp		+	981703	982161	459	CDS	chromosome		transposase for the IS1541 insertion element				STM0946	STM14_1066	STM474_0933	STMUK_0914	SL0885
STMMW_09601			-	1021997	1022680	684	chromosome	CDS			CBG23968.1	GI:261246164	putative integrase protein	SL1344_0886			-	982624	983307	684	CDS	chromosome		hypothetical integrase protein		similar to E. coli IS150 transposase (AAC76582.1)		STM0947	STM14_1068	STM474_0934	STMUK_0915	SL0886
STMMW_09602			-	1022683	1022841	159	chromosome	CDS			CBG23969.1	GI:261246165	conserved hypothetical protein															-	STM14_1069	-	-	-
STMMW_09611			-	1022851	1023252	402	chromosome	CDS			CBG23970.1	GI:261246166	ISPsy11, transposase OrfA	SL1344_0887			-	983478	983879	402	CDS	chromosome		ISPsy11, transposase OrfA	hypothetical protein			STM0948	STM14_1070	STM474_0935	STMUK_0916	SL0887
STMMW_tRNA_21			-	1023358	1023442	85	chromosome	tRNA	tRNA Ser				transfer RNA-Ser	SL1344_tRNA_19			-	983983	984067	85	tRNA	chromosome	tRNA Ser anticodon GGA, Cove score 53.14	transfer RNA-Ser
STMMW_09621			-	1023589	1024266	678	chromosome	CDS			CBG23971.1	GI:261246167	conserved hypothetical protein	SL1344_0888			-	984216	984893	678	CDS	chromosome		conserved hypothetical protein		similar to slsA in STM (gi|4324613); similar to STM3761		STM0950	STM14_1072	STM474_0937	STMUK_0918	SL0888
STMMW_09631			-	1024286	1025146	861	chromosome	CDS			CBG23972.1	GI:261246168	putative pirin-related protein	SL1344_0889			-	984913	985773	861	CDS	chromosome		hypothetical pirin-related protein	hypothetical protein			STM0951	STM14_1073	STM474_0938	STMUK_0919	SL0889
STMMW_09641			+	1025255	1026166	912	chromosome	CDS			CBG23973.1	GI:261246169	hypothetical transcriptional activator	SL1344_0890			+	985882	986793	912	CDS	chromosome		hypothetical transcriptional activator		similar to E. coli transcriptional regulator LysR-type (AAC73313.1); LysR family		STM0952	STM14_1074	STM474_0939	STMUK_0920	SL0890
STMMW_09651	infA		-	1026257	1026475	219	chromosome	CDS			CBG23974.1	GI:261246170	initiation factor IF-1	SL1344_0891	infA		-	986884	987102	219	CDS	chromosome		initiation factor IF-1	translation initiation factor IF-1	stimulates the activities of the other two initiation factors, IF-2 and IF-3		STM0953	STM14_1075	STM474_0940	STMUK_0921	SL0891
STMMW_09661			-	1026403	1026732	330	chromosome	CDS			CBG23975.1	GI:261246171	inner membrane protein	SL1344_0892			-	987030	987359	330	CDS	chromosome		inner membrane protein				STM0954	STM14_1076	STM474_0941	STMUK_0922	SL0892
STMMW_09671	aat		-	1026787	1027491	705	chromosome	CDS			CBG23976.1	GI:261246172	leucyl/phenylalanyl-tRNA-protein transferase	SL1344_0893	aat		-	987414	988118	705	CDS	chromosome		leucyl/phenylalanyl-tRNA-protein transferase	leucyl/phenylalanyl-tRNA--protein transferase	leucyltransferase; phenylalanyltransferse; functions in the N-end rule pathway; transfers Leu, Phe, Met, from aminoacyl-tRNAs to N-terminal of proteins with Arg or Lys		STM0955	STM14_1077	STM474_0942	STMUK_0923	SL0893
STMMW_09681	cydC		-	1027536	1029257	1722	chromosome	CDS			CBG23977.1	GI:261246173	transport ATP-binding protein CydC	SL1344_0894	cydC		-	988163	989884	1722	CDS	chromosome		transport ATP-binding protein CydC	cysteine/glutathione ABC transporter membrane/ATP-binding protein	in E. coli the CydCD ABC transporter exports cysteine and glutathione into the periplasm in order to maintain redox balance; important for cytochrome bd and c		STM0956	STM14_1078	STM474_0943	STMUK_0924	SL0894
STMMW_09691	cydD		-	1029258	1031024	1767	chromosome	CDS			CBG23978.1	GI:261246174	transport ATP-binding protein CydD	SL1344_0895	cydD		-	989885	991651	1767	CDS	chromosome		transport ATP-binding protein CydD	cysteine/glutathione ABC transporter membrane/ATP-binding protein	in E. coli the CydCD ABC transporter exports cysteine and glutathione into the periplasm in order to maintain redox balance; important for cytochrome bd and c		STM0957	STM14_1079	STM474_0944	STMUK_0925	SL0895
STMMW_09701	trxB		-	1031138	1032106	969	chromosome	CDS			CBG23979.1	GI:261246175	thioredoxin reductase	SL1344_0896	trxB		-	991765	992733	969	CDS	chromosome		thioredoxin reductase		catalyzes the transfer of electrons from NADPH to thioredoxin; FAD/NAD(P) binding		STM0958	STM14_1080	STM474_0945	STMUK_0926	SL0896
STMMW_09711	lrp		+	1032652	1033146	495	chromosome	CDS			CBG23980.1	GI:261246176	leucine-responsive regulatory protein	SL1344_0897	lrp		+	993279	993773	495	CDS	chromosome		leucine-responsive regulatory protein	leucine-responsive transcriptional regulator	mediates a global response to leucine; acts as a regulator for several genes involved in the high-affinity branched-chain amino acid transport system		STM0959	STM14_1083	STM474_0946	STMUK_0927	SL0897
STMMW_09721	ftsK		+	1033224	1037366	4143	chromosome	CDS			CBG23981.1	GI:261246177	cell division protein FtsK	SL1344_0898	ftsK		+	993908	997993	4086	CDS	chromosome		cell division protein FtsK	DNA translocase FtsK	DNA-binding membrane protein required for chromosome resolution and partitioning		STM0960	STM14_1084	STM474_0947	-	SL0898
STMMW_09731	lolA		+	1037506	1038120	615	chromosome	CDS			CBG23982.1	GI:261246178	outer membrane lipoprotein carrier protein precursor	SL1344_0899	lolA		+	998133	998747	615	CDS	chromosome		outer membrane lipoprotein carrier protein precursor	outer-membrane lipoprotein carrier protein	participates with LolB in the incorporation of lipoprotein into the outer membrane		STM0961	STM14_1085	STM474_0948	STMUK_0928	SL0899
STMMW_09741	ycaJ		+	1038130	1039473	1344	chromosome	CDS			CBG23983.1	GI:261246179	conserevd hypothetical protein	SL1344_0900	ycaJ		+	998757	1000100	1344	CDS	chromosome		conserevd hypothetical protein	recombination factor protein RarA	similar to E. coli polynucleotide enzyme (AAC73978.1)		STM0962	STM14_1086	STM474_0949	STMUK_0929	SL0900
STMMW_09751	serS		+	1039732	1041024	1293	chromosome	CDS			CBG23984.1	GI:261246180	seryl-tRNA synthetase	SL1344_0901	serS		+	1000359	1001651	1293	CDS	chromosome		seryl-tRNA synthetase		catalyzes a two-step reaction, first charging a serine molecule by linking its carboxyl group to the alpha-phosphate of ATP, followed by transfer of the aminoacyl-adenylate to its tRNA		STM0963	STM14_1088	STM474_0950	STMUK_0930	SL0901
STMMW_09761	dmsA		+	1041261	1043705	2445	chromosome	CDS			CBG23985.1	GI:261246181	anaerobic dimethyl sulfoxide reductase chain A precursor	SL1344_0902	dmsA		+	1001888	1004332	2445	CDS	chromosome		anaerobic dimethyl sulfoxide reductase chain A precursor	anaerobic dimethyl sulfoxide reductase subunit A			STM0964	STM14_1089	STM474_0951	STMUK_0931	SL0902
STMMW_09771	dmsB		+	1043716	1044333	618	chromosome	CDS			CBG23986.1	GI:261246182	anaerobic dimethyl sulfoxide reductase chain B	SL1344_0903	dmsB		+	1004343	1004960	618	CDS	chromosome		anaerobic dimethyl sulfoxide reductase chain B	anaerobic dimethyl sulfoxide reductase subunit B			STM0965	STM14_1090	STM474_0952	STMUK_0932	SL0903
STMMW_09781	dmsC		+	1044335	1045198	864	chromosome	CDS			CBG23987.1	GI:261246183	anaerobic dimethyl sulfoxide reductase chain C	SL1344_0904	dmsC		+	1004962	1005825	864	CDS	chromosome		anaerobic dimethyl sulfoxide reductase chain C	anaerobic dimethyl sulfoxide reductase subunit C			STM0966	STM14_1091	STM474_0953	STMUK_0933	SL0904
STMMW_09791	ycaD		+	1045548	1046696	1149	chromosome	CDS			CBG23988.1	GI:261246184	probable transport protein	SL1344_0905	ycaD		+	1006175	1007323	1149	CDS	chromosome		probable transport protein	MFS family transporter protein	similar to E. coli transport (AAC73984.1); MFS family		STM0968	STM14_1094	STM474_0954	STMUK_0934	SL0905
STMMW_09801	ycaM		+	1046914	1048335	1422	chromosome	CDS			CBG23989.1	GI:261246185	probable transport protein	SL1344_0906	ycaM		+	1007541	1008962	1422	CDS	chromosome		probable transport protein		similar to E. coli transport (AAC73985.1); APC family		STM0969	STM14_1095	STM474_0955	STMUK_0935	SL0906
STMMW_ncRNA_67	STnc3310		-	1048572	1048752	181	chromosome	ncRNA	small RNA				non-coding RNA	SL1344_ncRNA_59	STnc3310		-	1009199	1009379	181	ncRNA	chromosome	small RNA
STMMW_09811	pflA		-	1048628	1049452	825	chromosome	CDS			CBG23990.1	GI:261246186	pyruvate formate-lyase 1 activating enzyme	SL1344_0907	pflA		-	1009255	1010079	825	CDS	chromosome		pyruvate formate-lyase 1 activating enzyme	pyruvate formate lyase-activating enzyme 1	activates pyruvate formate-lyase 1 under anaerobic conditions		STM0970	STM14_1096	STM474_0956	STMUK_0936	SL0907
STMMW_09821			-	1049544	1049870	327	chromosome	CDS			CBG23991.1	GI:261246187	putative conserved hypothetical protein	SL1344_0908			-	1010171	1010497	327	CDS	chromosome		hypothetical conserved hypothetical protein				STM0971	STM14_1097	STM474_0957	STMUK_0937	SL0908
STMMW_09831	sopD2		+	1050001	1050960	960	chromosome	CDS			CBG23992.1	GI:261246188	putative sopD2 type III secretion system effector protein	SL1344_0909	sopD2		+	1010628	1011587	960	CDS	chromosome		type III secretion system effector protein	SopD-like protein			STM0972	STM14_1098	STM474_0958	STMUK_0938	SL0909
STMMW_09841	pflB		-	1051036	1053318	2283	chromosome	CDS			CBG23993.1	GI:261246189	formate acetyltransferase 1	SL1344_0910	pflB		-	1011663	1013945	2283	CDS	chromosome		formate acetyltransferase 1		similar to E. coli formate acetyltransferase 1 (AAC73989.1); induced anaerobically		STM0973	STM14_1099	STM474_0959	STMUK_0939	SL0910
STMMW_09851	focA		-	1053378	1054235	858	chromosome	CDS			CBG23994.1	GI:261246190	probable formate transporter (formate channel)	SL1344_0911	focA		-	1014005	1014862	858	CDS	chromosome		probable formate transporter (formate channel)		similar to E. coli probable formate transporter; formate channel 1 (AAC73990.1); FNT family		STM0974	STM14_1100	STM474_0960	STMUK_0940	SL0911
STMMW_09861	ycaO		-	1054640	1056400	1761	chromosome	CDS			CBG23995.1	GI:261246191	conserved hypothetical protein	SL1344_0912	ycaO		-	1015267	1017027	1761	CDS	chromosome		conserved hypothetical protein				STM0975	STM14_1101	STM474_0961	STMUK_0941	SL0912
STMMW_09871	ycaP		+	1056537	1057229	693	chromosome	CDS			CBG23996.1	GI:261246192	putative membrane protein	SL1344_0913	ycaP		+	1017164	1017856	693	CDS	chromosome		hypothetical membrane protein				STM0976	STM14_1103	STM474_0962	STMUK_0942	SL0913
STMMW_09881	serC		+	1057415	1058503	1089	chromosome	CDS			CBG23997.1	GI:261246193	phosphoserine aminotransferase	SL1344_0914	serC		+	1018042	1019130	1089	CDS	chromosome		phosphoserine aminotransferase		catalyzes the formation of 3-phosphonooxypyruvate and glutamate from O-phospho-L-serine and 2-oxoglutarate; required both in major phosphorylated pathway of serine biosynthesis and in the biosynthesis of pyridoxine		STM0977	STM14_1105	STM474_0963	STMUK_0943	SL0914
STMMW_09891	aroA		+	1058574	1059857	1284	chromosome	CDS			CBG23998.1	GI:261246194	3-phosphoshikimate 1-carboxyvinyltransferase	SL1344_0915	aroA		+	1019201	1020484	1284	CDS	chromosome		3-phosphoshikimate 1-carboxyvinyltransferase		catalyzes the formation of 5-O-(1-carboxyvinyl)-3-phosphoshikimate from phosphoenolpyruvate and 3-phosphoshikimate in tryptophan biosynthesis		STM0978	STM14_1106	STM474_0964	STMUK_0944	SL0915
STMMW_09901	ycaL		+	1060000	1060761	762	chromosome	CDS			CBG23999.1	GI:261246195	putative lipoprotein	SL1344_0916	ycaL		+	1020627	1021388	762	CDS	chromosome		hypothetical lipoprotein		similar to E. coli heat shock protein (AAC73995.1); has chaperone function		STM0979	STM14_1107	STM474_0965	STMUK_0945	SL0916
STMMW_09911	cmk		+	1060934	1061617	684	chromosome	CDS			CBG24000.1	GI:261246196	cytidylate kinase	SL1344_0917	cmk		+	1021561	1022244	684	CDS	chromosome		cytidylate kinase		Catalyzes the formation of (d)CDP from ATP and (d)CMP		STM0980	STM14_1109	STM474_0966	STMUK_0946	SL0917
STMMW_09921	rpsA		+	1061731	1063404	1674	chromosome	CDS			CBG24001.1	GI:261246197	30S ribosomal protein S1	SL1344_0918	rpsA		+	1022358	1024031	1674	CDS	chromosome		30S ribosomal protein S1		in E. coli this protein is involved in binding to the leader sequence of mRNAs and is itself bound to the 30S subunit; autoregulates expression via a C-terminal domain; in most gram negative organisms this protein is composed of 6 repeats of the S1 domain while in gram positive there are 4 repeats; the S1 nucleic acid-binding domain is found associated with other proteins		STM0981	STM14_1110	STM474_0967	STMUK_0947	SL0918
STMMW_09931	himD	ihfB	+	1063560	1063844	285	chromosome	CDS			CBG24002.1	GI:261246198	integration host factor beta-subunit (IHF-beta)	SL1344_0919	himD	ihfB	+	1024187	1024471	285	CDS	chromosome		integration host factor beta-subunit (IHF-beta)	integration host factor subunit beta	This protein is one of the two subunits of integration host factor, a specific DNA-binding protein that functions in genetic recombination as well as in transcriptional and translational control		STM0982	STM14_1111	STM474_0968	STMUK_0948	SL0919
STMMW_ncRNA_68	STnc3330		-	1063866	1063964	99	chromosome	ncRNA	small RNA				non-coding RNA	SL1344_ncRNA_60	STnc3330		-	1024493	1024591	99	ncRNA	chromosome	small RNA
STMMW_09941	rec2	ycaI	+	1064074	1066338	2265	chromosome	CDS			CBG24003.1	GI:261246199	putative competence-related protein	SL1344_0920	rec2	ycaI	+	1024701	1026965	2265	CDS	chromosome	PMID:17068078	competence gene-DNA binding and transport	hypothetical protein		17068078	STM0983	STM14_1112	STM474_0969	STMUK_0949	SL0920
STMMW_09951	msbA		+	1066375	1068123	1749	chromosome	CDS			CBG24004.1	GI:261246200	probable transport ATP-binding protein MsbA	SL1344_0921	msbA		+	1027002	1028750	1749	CDS	chromosome		probable transport ATP-binding protein MsbA	lipid transporter ATP-binding/permease	involved in the transport of lipid A across the inner membrane		STM0984	STM14_1113	STM474_0970	STMUK_0950	SL0921
STMMW_09961	lpxK		+	1068120	1069097	978	chromosome	CDS		2.7.1.130	CBG24005.1	GI:261246201	tetraacyldisaccharide 4'-kinase	SL1344_0922	lpxK		+	1028747	1029724	978	CDS	chromosome		tetraacyldisaccharide 4'-kinase		transfers the gamma-phosphate of ATP to the 4' position of a tetraacyldisaccharide 1-phosphate intermediate to form tetraacyldisaccharide 1,4'-bis-phosphate		STM0985	STM14_1114	STM474_0971	STMUK_0951	SL0922
STMMW_09971	ycaQ		+	1069141	1070373	1233	chromosome	CDS			CBG24006.1	GI:261246202	conserved hypothetical protein	SL1344_0923	ycaQ		+	1029768	1031000	1233	CDS	chromosome		conserved hypothetical protein				STM0986	STM14_1115	STM474_0972	STMUK_0952	SL0923
STMMW_09981	ycaR		+	1070425	1070607	183	chromosome	CDS			CBG24007.1	GI:261246203	conserved hypothetical protein	SL1344_0924	ycaR		+	1031052	1031234	183	CDS	chromosome		conserved hypothetical protein				STM0987	STM14_1116	STM474_0973	STMUK_0953	SL0924
STMMW_09991	kdsB		+	1070604	1071350	747	chromosome	CDS			CBG24008.1	GI:261246204	3-deoxy-manno-octulosonate cytidylyltransferase	SL1344_0925	kdsB		+	1031231	1031977	747	CDS	chromosome		3-deoxy-manno-octulosonate cytidylyltransferase		CMP-2-keto-3-deoxyoctulosonic acid synthetase; catalyzes the formation of CMP-3-deoxy-D-manno-octulosonate from CTP and 3-deoxy-D-manno-octulosonate which is incorporated into LPS		STM0988	STM14_1117	STM474_0974	STMUK_0954	SL0925
STMMW_10001			+	1071561	1072454	894	chromosome	CDS			CBG24009.1	GI:261246205	conserved hypothetical protein	SL1344_0926			+	1032188	1033081	894	CDS	chromosome		conserved hypothetical protein				STM0989	STM14_1119	STM474_0975	STMUK_0955	SL0926
STMMW_10011	ycbC		-	1072434	1073210	777	chromosome	CDS			CBG24010.1	GI:261246206	putative membrane protein	SL1344_0927	ycbC		-	1033061	1033837	777	CDS	chromosome		hypothetical membrane protein	hypothetical protein			STM0990	STM14_1120	STM474_0976	STMUK_0956	SL0927
STMMW_10021	smtA		+	1073346	1074149	804	chromosome	CDS			CBG24011.1	GI:261246207	SmtA protein	SL1344_0928	smtA		+	1033973	1034776	804	CDS	chromosome		SmtA protein	metallothionein SmtA	involved in cellular zinc and cadmium homeostasis by binding excess metal ions to its cysteine sulfurs and histidine nitrogens; expression of smtA in cyanobacteria is repressed by SmtB at low concentrations of zinc; NO elicits release of Zn ions from SmtA		STM0991	STM14_1121	STM474_0977	STMUK_0957	SL0928
STMMW_10031	mukF		+	1074142	1075464	1323	chromosome	CDS			CBG24012.1	GI:261246208	killing factor KicB	SL1344_0929	mukF		+	1034769	1036091	1323	CDS	chromosome		killing factor KicB	condesin subunit F	acts with MukB and MukE to condense the chromosome and allow for segregation during cell division		STM0992	STM14_1122	STM474_0978	STMUK_0958	SL0929
STMMW_10041	mukE		+	1075445	1076149	705	chromosome	CDS			CBG24013.1	GI:261246209	KicA protein	SL1344_0930	mukE		+	1036072	1036776	705	CDS	chromosome		KicA protein	condesin subunit E	acts with MukB and MukF to condense the chromosome and allow for segregation during cell division		STM0993	STM14_1123	STM474_0979	STMUK_0959	SL0930
STMMW_10051	mukB		+	1076149	1080615	4467	chromosome	CDS			CBG24014.1	GI:261246210	cell division protein	SL1344_0931	mukB		+	1036776	1041242	4467	CDS	chromosome		cell division protein	cell division protein MukB	SMC (structural maintenance of chromosomes) family of proteins; involved in chromosome condensatin and partitioning; forms a homodimer and the C-terminal is essential for DNA-binding activity while the purified N-terminal domain binds FtsZ; mutations result in cell division defects		STM0994	STM14_1124	STM474_0980	STMUK_0960	SL0931
STMMW_10061	ycbB		+	1080960	1082801	1842	chromosome	CDS			CBG24015.1	GI:261246211	putative exported protein	SL1344_0932	ycbB		+	1041587	1043428	1842	CDS	chromosome		hypothetical exported protein	hypothetical protein	similar to E. coli amidase (AAC74011.1)		STM0995	STM14_1125	STM474_0981	STMUK_0961	SL0932
STMMW_10071	ycbK		+	1083061	1083609	549	chromosome	CDS			CBG24016.1	GI:261246212	putative exported protein	SL1344_0933	ycbK		+	1043688	1044236	549	CDS	chromosome		outer membrane protein			16622052	STM0996	STM14_1126	STM474_0982	STMUK_0962	SL0933
STMMW_10081	ycbL		+	1083637	1084284	648	chromosome	CDS			CBG24017.1	GI:261246213	conserved hypothetical protein	SL1344_0934	ycbL		+	1044264	1044911	648	CDS	chromosome		conserved hypothetical protein				STM0997	STM14_1127	STM474_0983	STMUK_0963	SL0934
STMMW_10091	aspC		-	1084346	1085536	1191	chromosome	CDS			CBG24018.1	GI:261246214	aspartate aminotransferase	SL1344_0935	aspC		-	1044973	1046163	1191	CDS	chromosome		aspartate aminotransferase	aromatic amino acid aminotransferase	catalyzes the formation of L-glutamate and an aromatic oxo acid from an aromatic amino acid and 2-oxoglutarate		STM0998	STM14_1128	STM474_0984	STMUK_0964	SL0935
STMMW_10101	ompF		-	1085721	1086812	1092	chromosome	CDS			CBG24019.1	GI:261246215	outer membrane protein F precursor	SL1344_0936	ompF		-	1046348	1047439	1092	CDS	chromosome		outer membrane protein F precursor		outer membrane protein F precursor; porin; (SW:OMPF_SALTY)		STM0999	STM14_1130	STM474_0985	STMUK_0965	SL0936
STMMW_ncRNA_69	STnc3350		+	1087309	1087401	93	chromosome	ncRNA	small RNA				non-coding RNA	SL1344_ncRNA_61	STnc3350		+	1047936	1048028	93	ncRNA	chromosome	small RNA
STMMW_10111	asnCa	asnS	-	1087419	1088819	1401	chromosome	CDS		6.1.1.22	CBG24020.1	GI:261246216	asparaginyl-tRNA synthetase	SL1344_0937	asnCa	asnS	-	1048046	1049446	1401	CDS	chromosome		asparaginyl-tRNA synthetase		catalyzes a two-step reaction, first charging an asparagine molecule by linking its carboxyl group to the alpha-phosphate of ATP, followed by transfer of the aminoacyl-adenylate to its tRNA		STM1000	STM14_1132	STM474_0987	STMUK_0966	SL0937
STMMW_10121			-	1089020	1089481	462	chromosome	CDS			CBG24021.1	GI:261246217	putative transcriptional regulator	SL1344_0938			-	1049647	1050108	462	CDS	chromosome		hypothetical transcriptional regulator				STM1001	STM14_1134	STM474_0988	STMUK_0967	SL0938
STMMW_10131	dpaL		+	1089798	1091012	1215	chromosome	CDS		4.3.1.15	CBG24022.1	GI:261246218	diaminopropionate ammonia-lyase (ec 4.3.1.15) (diaminopropionatase) (alpha,beta-diaminopropionate ammonia-lyase)	SL1344_0939	dpaL		+	1050425	1051639	1215	CDS	chromosome		diaminopropionate ammonia-lyase (ec 4.3.1.15) (diaminopropionatase) (alpha,beta-diaminopropionate ammonia-lyase)		catalyzes the formation of pyruvate from 2,3-diaminopropionate		STM1002	STM14_1136	STM474_0989	STMUK_0968	SL0939
STMMW_10141			+	1091257	1092693	1437	chromosome	CDS			CBG24023.1	GI:261246219	putative putative ion:amino acid symporter	SL1344_0940			+	1051884	1053320	1437	CDS	chromosome		hypothetical ion:amino acid symporter		similar to E. coli inner membrane transport protein (AAC73118.1); Lrp family		STM1003	STM14_1138	STM474_0990	STMUK_0969	SL0940
STMMW_10151	pncB		-	1092771	1093973	1203	chromosome	CDS		2.4.2.11	CBG24024.1	GI:261246220	nicotinate phosphoribosyltransferase (ec 2.4.2.11) (naprtase)	SL1344_0941	pncB		-	1053398	1054600	1203	CDS	chromosome		nicotinate phosphoribosyltransferase (ec 2.4.2.11) (naprtase)		catalyzes the formation of nictonate and 5-phospho-alpha-D-ribose 1-diphosphate from nicotinate D-ribonucleotide and diphosphate		STM1004	STM14_1139	STM474_0991	STMUK_0970	SL0941
STMMW_10161			-	1094168	1095460	1293	chromosome	CDS	Prophage BTP2 (Gifsy-2)		CBG24025.1	GI:261246221	integrase	SL1344_0942			-	1054795	1056087	1293	CDS	chromosome		bacteriophage integrase		similar to E. coli transposase (AAC74651.1)		STM1005	STM14_1140	-	STMUK_0971	SL0942
STMMW_ncRNA_70	STnc4200		+	1095146	1095265	120	chromosome	ncRNA	small RNA; Prophage BTP2 (Gifsy-2)				non-coding RNA	SL1344_ncRNA_62	STnc4200		+	1055773	1055892	120	ncRNA	chromosome	small RNA
STMMW_10171			-	1095505	1095753	249	chromosome	CDS	Prophage BTP2 (Gifsy-2)		CBG24026.1	GI:261246222	excisionase	SL1344_0943			-	1056132	1056380	249	CDS	chromosome		bacteriophage excisionase				STM1006	STM14_1141	-	STMUK_0972	SL0943
STMMW_10181			-	1095794	1096033	240	chromosome	CDS	Prophage BTP2 (Gifsy-2)		CBG24027.1	GI:261246223	predicted prophage protein	SL1344_0944			-	1056421	1056660	240	CDS	chromosome		predicted bacteriophage protein	hypothetical protein			STM1007	STM14_1142	STM474_0993	STMUK_0973	SL0944
STMMW_10182			-	1096076	1097185	1110	chromosome	CDS	Prophage BTP2 (Gifsy-2)		CBG24028.1	GI:261246224	predicted prophage protein	SL1344_0945			-	1056703	1057812	1110	CDS	chromosome		predicted bacteriophage protein				-	STM14_1143	-	-	SL0945
STMMW_10191	recEa		-	1097196	1100081	2886	chromosome	CDS	Prophage BTP2 (Gifsy-2)		CBG24029.1	GI:261246225	exodeoxyribonuclease	SL1344_0946	recEa		-	1057823	1060708	2886	CDS	chromosome		exodeoxyribonuclease viii	exodeoxyribonuclease VIII-like protein	similar to exodeoxyribonuclease VIII (gi|7467238)		STM1009	STM14_1144	STM474_0995	STMUK_0975	SL0946
STMMW_ncRNA_71	IsrB-2		-	1100113	1100206	94	chromosome	ncRNA	small RNA; Prophage BTP2 (Gifsy-2)				non-coding RNA	SL1344_ncRNA_63	IsrB-2		-	1060740	1060833	94	ncRNA	chromosome	small RNA
STMMW_ncRNA_72	IsrB-1	IS092	+	1100114	1100208	95	chromosome	ncRNA	small RNA; Prophage BTP2 (Gifsy-2)				non-coding RNA	SL1344_ncRNA_64	IsrB-1	IS092	+	1060741	1060835	95	ncRNA	chromosome	small RNA
STMMW_10201			-	1100208	1100507	300	chromosome	CDS	Prophage BTP2 (Gifsy-2)		CBG24030.1	GI:261246226	predicted prophage protein	SL1344_0947			-	1060835	1061134	300	CDS	chromosome		predicted bacteriophage protein	hypothetical protein			STM1010	STM14_1145	STM474_0996	STMUK_0976	SL0947
STMMW_10211			-	1100529	1100687	159	chromosome	CDS	Prophage BTP2 (Gifsy-2)		CBG24031.1	GI:261246227	predicted prophage protein	SL1344_0948			-	1061156	1061314	159	CDS	chromosome		predicted bacteriophage protein	hypothetical protein			STM2630	STM14_1146	-	-	SL0948
STMMW_10221			-	1100680	1100940	261	chromosome	CDS	Prophage BTP2 (Gifsy-2)		CBG24032.1	GI:261246228	predicted prophage protein	SL1344_0949			-	1061307	1061567	261	CDS	chromosome		predicted bacteriophage protein	hypothetical protein			STM1011	STM14_1147	-	STMUK_0977	SL0949
STMMW_10231			-	1100990	1101400	411	chromosome	CDS	Prophage BTP2 (Gifsy-2)		CBG24033.1	GI:261246229	probable regulatory protein	SL1344_0950			-	1061617	1061958	342	CDS	chromosome		predicted bacteriophage protein				STM1012	STM14_1148	STM474_1000	STMUK_0978	SL0950
STMMW_10241	C1		+	1101725	1102099	375	chromosome	CDS	Prophage BTP2 (Gifsy-2)		CBG24034.1	GI:261246230	probable regulatory protein	SL1344_0951	C1		+	1062352	1062726	375	CDS	chromosome		transcriptional activator-regulatory protein	cI-like protein			STM1013	STM14_1150	STM474_1002	STMUK_0979	SL0951
STMMW_ncRNA_73	STnc1080		-	1102118	1102179	62	chromosome	ncRNA	small RNA; Prophage BTP2 (Gifsy-2)				non-coding RNA	SL1344_ncRNA_65	STnc1080		-	1062745	1062806	62	ncRNA	chromosome	small RNA
STMMW_10251			+	1102184	1103106	923	chromosome	CDS	Prophage BTP2 (Gifsy-2)		CBG24035.1	GI:261246231	predicted prophage protein replication Protein O
STMMW_10261			+	1103109	1103858	750	chromosome	CDS	Prophage BTP2 (Gifsy-2)		CBG24036.1	GI:261246232	ATPase involved in DNA replication initiation	SL1344_0953			+	1063797	1064546	750	CDS	chromosome		Phage DNA Replication Protein		acts to load the DnaB helicase onto the intiation site durning DNA replication		STM1015	STM14_1152	STM474_1004	STMUK_0981	SL0953
STMMW_10271			+	1103869	1104216	348	chromosome	CDS	Prophage BTP2 (Gifsy-2)		CBG24037.1	GI:261246233	predicted prophage protein	SL1344_0954			+	1064557	1064904	348	CDS	chromosome		predicted bacteriophage protein	hypothetical protein			STM1016	STM14_1153	STM474_1005	STMUK_0982	SL0954
STMMW_10281			+	1104213	1104524	312	chromosome	CDS	Prophage BTP2 (Gifsy-2)		CBG24038.1	GI:261246234	predicted prophage protein	SL1344_0955			+	1064901	1065212	312	CDS	chromosome		predicted bacteriophage protein	hypothetical protein			STM1017	STM14_1154	STM474_1006	STMUK_0983	SL0955
STMMW_10291			+	1104602	1104892	291	chromosome	CDS	Prophage BTP2 (Gifsy-2)		CBG24039.1	GI:261246235	predicted prophage protein	SL1344_0956			+	1065290	1065580	291	CDS	chromosome		predicted bacteriophage protein	hypothetical protein			STM1018	STM14_1155	STM474_1007	STMUK_0984	SL0956
STMMW_10301			+	1105184	1105417	234	chromosome	CDS	Prophage BTP2 (Gifsy-2)		CBG24040.1	GI:261246236	predicted prophage protein	SL1344_0957			+	1065872	1066105	234	CDS	chromosome		DNA Damage Inducible Protein	hypothetical protein			STM1019	STM14_1156	STM474_1008	STMUK_0985	SL0957
STMMW_10311			+	1105833	1106435	603	chromosome	CDS	Prophage BTP2 (Gifsy-2)		CBG24041.1	GI:261246237	predicted prophage protein	SL1344_0958			+	1066521	1067123	603	CDS	chromosome		Gifsy-2 bacteriophage protein	hypothetical protein			STM1020	STM14_1158	STM474_1009	STMUK_0986	SL0958
STMMW_10321	ninG		+	1106644	1107255	612	chromosome	CDS	Prophage BTP2 (Gifsy-2)		CBG24042.1	GI:261246238	predicted prophage protein	SL1344_0959	ninG		+	1067332	1067943	612	CDS	chromosome		ninG	hypothetical protein			STM1021	STM14_1160	STM474_1011	STMUK_0988	SL0959
STMMW_10331			+	1107252	1107398	147	chromosome	CDS	Prophage BTP2 (Gifsy-2)		CBG24043.1	GI:261246239	predicted prophage protein	SL1344_0960			+	1067940	1068086	147	CDS	chromosome		predicted bacteriophage protein				-	STM14_1161	STM474_1012	-	SL0960
STMMW_10341			+	1107388	1108185	798	chromosome	CDS	Prophage BTP2 (Gifsy-2)		CBG24044.1	GI:261246240	putative antitermination protein	SL1344_0961			+	1068076	1068873	798	CDS	chromosome		antitermination Protein q		DnaJ family		STM1022	STM14_1162	STM474_1013	STMUK_0989	SL0961
STMMW_10351			+	1108252	1108568	317	chromosome	CDS	Prophage BTP2 (Gifsy-2)			PSEUDO:CBG24045.1	conserved prophage Protein (pseudogene)
STMMW_10361			+	1108742	1108867	126	chromosome	CDS	Prophage BTP2 (Gifsy-2)		CBG24046.1	GI:261246241	predicted prophage protein	SL1344_0963			+	1069431	1069556	126	CDS	chromosome		predicted bacteriophage protein	hypothetical protein			STM1024	STM14_1164	STM474_1015	STMUK_0991	SL0963
STMMW_10371			-	1109003	1109452	450	chromosome	CDS	Prophage BTP2 (Gifsy-2)		CBG24047.1	GI:261246242	predicted prophage protein	SL1344_0964			-	1069692	1070141	450	CDS	chromosome		hypothetical bacteriophage lipoprotein	hypothetical protein			STM1025	STM14_1165	STM474_1016	STMUK_0992	SL0964
STMMW_10381	gtgA		-	1109813	1110499	687	chromosome	CDS	Prophage BTP2 (Gifsy-2)		CBG24048.1	GI:261246243	predicted prophage protein	SL1344_0965	gtgA		-	1070502	1071188	687	CDS	chromosome		hypothetical bacteriophage encoded virulence protein	hypothetical protein			STM1026	STM14_1166	STM474_1017	STMUK_0993	SL0965
STMMW_10392			+	1110769	1111104	336	chromosome	CDS	Prophage BTP2 (Gifsy-2)		CBG24049.1	GI:261246244	putative holin	SL1344_0965A			+	1071458	1071793	336	CDS	chromosome		Gifsy-2 bacteriophage holin	hypothetical protein			STM1027	STM14_1167	STM474_1018	STMUK_0994	SL0965A
STMMW_10391	nucD		+	1111088	1111540	453	chromosome	CDS	Prophage BTP2 (Gifsy-2)		CBG24050.1	GI:261246245	lysozyme	SL1344_0966	nucD		+	1071777	1072229	453	CDS	chromosome		hypothetical bacteriophage lysozyme		similar to E. coli bacteriophage lambda lysozyme (AAC73656.1)		STM1028	STM14_1168	STM474_1019	STMUK_0995	SL0966
STMMW_10401			+	1111537	1112037	501	chromosome	CDS	Prophage BTP2 (Gifsy-2)		CBG24051.1	GI:261246246	predicted prophage protein	SL1344_0967			+	1072226	1072726	501	CDS	chromosome		hypothetical bacteriophage lysozyme	hypothetical protein			STM1029	STM14_1169	STM474_1020	STMUK_0996	SL0967
STMMW_10411			+	1112245	1112778	534	chromosome	CDS	Prophage BTP2 (Gifsy-2)		CBG24052.1	GI:261246247	predicted prophage protein	SL1344_0968			+	1072934	1073467	534	CDS	chromosome		predicted bacteriophage protein	hypothetical protein			STM1030	STM14_1170	STM474_1021	STMUK_0997	SL0968
STMMW_10421			+	1112738	1114873	2136	chromosome	CDS	Prophage BTP2 (Gifsy-2)		CBG24053.1	GI:261246248	phage terminase large subunit	SL1344_0969			+	1073508	1075562	2055	CDS	chromosome		Large Subunit of Terminase	hypothetical protein			STM1031	STM14_1171	STM474_1022	STMUK_0998	SL0969
STMMW_10422			+	1114870	1115076	207	chromosome	CDS	Prophage BTP2 (Gifsy-2)		CBG24054.1	GI:261246249	predicted prophage protein															-	-	-	STMUK_0999	-
STMMW_10431			+	1115073	1116620	1548	chromosome	CDS	Prophage BTP2 (Gifsy-2)		CBG24055.1	GI:261246250	predicted prophage portal protein	SL1344_0971			+	1075762	1077309	1548	CDS	chromosome		predicted bacteriophage protein	hypothetical protein			STM1032	STM14_1172	STM474_1023	STMUK_1000	SL0971
STMMW_10441			+	1116571	1118625	2055	chromosome	CDS	Prophage BTP2 (Gifsy-2)		CBG24056.1	GI:261246251	Clp-like protease	SL1344_0972			+	1077233	1079314	2082	CDS	chromosome		ATP Dependent clp Protease		similar to E. coli ATP-dependent proteolytic subunit of ClpA-ClpP serine protease; heat shock protein F21.5 (AAC73540.1)		STM1033	STM14_1173	STM474_1024	STMUK_1001	SL0972
STMMW_10451			+	1118716	1119039	324	chromosome	CDS	Prophage BTP2 (Gifsy-2)		CBG24057.1	GI:261246252	putative RecA/RadA recombinase	SL1344_0973			+	1079405	1079728	324	CDS	chromosome		predicted bacteriophage protein	recombinase A			STM1034	STM14_1174	STM474_1025	STMUK_1002	SL0973
STMMW_10461			+	1119032	1119331	300	chromosome	CDS	Prophage BTP2 (Gifsy-2)		CBG24058.1	GI:261246253	ATP-binding sugar transporter-like protein	SL1344_0974			+	1079721	1080020	300	CDS	chromosome		predicted bacteriophage protein				STM1035	STM14_1175	STM474_1026	STMUK_1003	SL0974
STMMW_10471			+	1119312	1119878	567	chromosome	CDS	Prophage BTP2 (Gifsy-2)		CBG24059.1	GI:261246254	probable minor tail protein	SL1344_0975			+	1080001	1080567	567	CDS	chromosome		predicted bacteriophage protein				STM1036	STM14_1176	STM474_1027	STMUK_1004	SL0975
STMMW_10481			+	1119875	1120276	402	chromosome	CDS	Prophage BTP2 (Gifsy-2)		CBG24060.1	GI:261246255	probable minor tail protein	SL1344_0976			+	1080564	1080965	402	CDS	chromosome		predicted bacteriophage protein				STM1037	STM14_1177	STM474_1028	STMUK_1005	SL0976
STMMW_10491			+	1120288	1121037	750	chromosome	CDS	Prophage BTP2 (Gifsy-2)		CBG24061.1	GI:261246256	probable major tail protein	SL1344_0977			+	1081040	1081726	687	CDS	chromosome		Tail Protein				STM1038	STM14_1178	STM474_1029	STMUK_1006	SL0977
STMMW_10501			+	1121083	1121481	399	chromosome	CDS	Prophage BTP2 (Gifsy-2)		CBG24062.1	GI:261246257	probable minor tail protein	SL1344_0978			+	1081772	1082170	399	CDS	chromosome		predicted bacteriophage protein				STM1039	STM14_1179	STM474_1030	STMUK_1007	SL0978
STMMW_10511			+	1121544	1121807	264	chromosome	CDS	Prophage BTP2 (Gifsy-2)		CBG24063.1	GI:261246258	probable minor tail protein	SL1344_0979			+	1082233	1082496	264	CDS	chromosome		predicted bacteriophage protein				STM1040	STM14_1180	STM474_1031	STMUK_1008	SL0979
STMMW_10521			+	1121887	1124874	2988	chromosome	CDS	Prophage BTP2 (Gifsy-2)		CBG24064.1	GI:261246259	probable tape measure protein	SL1344_0980			+	1082510	1085563	3054	CDS	chromosome		Tape Measure		similar to lambda phage H tail component (gi|2232364)		STM1041	STM14_1181	STM474_1032	STMUK_1009	SL0980
STMMW_10531			+	1124871	1125203	333	chromosome	CDS	Prophage BTP2 (Gifsy-2)		CBG24065.1	GI:261246260	probable minor tail protein	SL1344_0981			+	1085560	1085892	333	CDS	chromosome		Minor Tail Component		similar to lambda phage M tail component (gi|2232363)		STM1042	STM14_1182	STM474_1033	STMUK_1010	SL0981
STMMW_10541			+	1125302	1125799	498	chromosome	CDS	Prophage BTP2 (Gifsy-2)		CBG24066.1	GI:261246261	attachment and invasion protein	SL1344_0982			+	1085991	1086488	498	CDS	chromosome		predicted bacteriophage protein	attachment/invasion protein	similar to OmpX (gi|2232362)		STM1043	STM14_1183	STM474_1034	STMUK_1011	SL0982
STMMW_10551	sodCa	sodC; sodCI	-	1125916	1126449	534	chromosome	CDS	Prophage BTP2 (Gifsy-2)		CBG24067.1	GI:261246262	superoxide dismutase precursor (Cu-Zn)	SL1344_0983	sodCa	sodCI	-	1086605	1087138	534	CDS	chromosome		bacteriophage encoded superoxide dismutase [cu-zn] 1 precursor (ec 1.15.1.1) (sodCI)		superoxide dismutase CuZn precursor (SW:SODC_SALTY); important virulence function; implicated in defence against macrophage killing		STM1044	STM14_1184	STM474_1035	STMUK_1012	SL0983
STMMW_10561			+	1126539	1127234	696	chromosome	CDS	Prophage BTP2 (Gifsy-2)		CBG24068.1	GI:261246263	probable minor tail protein	SL1344_0984			+	1087228	1087923	696	CDS	chromosome		bacteriophage minor tail protein		similar to lambda phage L tail component (gi|2232360)		STM1045	STM14_1185	STM474_1036	STMUK_1013	SL0984
STMMW_10571			+	1127244	1127981	738	chromosome	CDS	Prophage BTP2 (Gifsy-2)		CBG24069.1	GI:261246264	probable tail assembly protein	SL1344_0985			+	1087933	1088670	738	CDS	chromosome		hypothetical bacteriophage minor tail protein				STM1046	STM14_1186	STM474_1037	STMUK_1014	SL0985
STMMW_10581			+	1128041	1128583	543	chromosome	CDS	Prophage BTP2 (Gifsy-2)		CBG24070.1	GI:261246265	probable tail assembly protein	SL1344_0986			+	1088568	1089272	705	CDS	chromosome		Tail Assembly Protein				STM1047	STM14_1187	STM474_1038	STMUK_1015	SL0986
STMMW_10591			+	1128655	1132005	3351	chromosome	CDS	Prophage BTP2 (Gifsy-2)		CBG24071.1	GI:261246266	host specificity protein	SL1344_0987			+	1089344	1092694	3351	CDS	chromosome		hypothetical Host Specificity Protein		similar to phage lambda protein J		STM1048	STM14_1188	STM474_1039	STMUK_1016	SL0987
STMMW_10601			+	1132340	1134778	2439	chromosome	CDS	Prophage BTP2 (Gifsy-2)		CBG24072.1	GI:261246267	probable tail fiber protein	SL1344_0988			+	1093029	1095236	2208	CDS	chromosome		hypothetical Tail Fiber Protein		similar to E. coli membrane protein (AAC74454.1)		STM1049	STM14_1190	STM474_1041	STMUK_1018	SL0988
STMMW_10611			+	1134778	1135359	582	chromosome	CDS	Prophage BTP2 (Gifsy-2)		CBG24073.1	GI:261246268	putative tail fibre assembly protein	SL1344_0989			+	1095236	1095817	582	CDS	chromosome		bacteriophage tail fibre assembly protein		similar to tail fiber assembly protein (gi|8927433)		STM1050	STM14_1191	STM474_1042	STMUK_1019	SL0989
STMMW_10621			-	1135363	1135578	216	chromosome	CDS	Prophage BTP2 (Gifsy-2)					SL1344_0990			-	1095821	1096036	216	CDS	chromosome		phage tail fibre (fragment)				-	STM14_1192	-	-	SL0990
STMMW_10631	sseI	gtgB; srfH	+	1135835	1137631	1797	chromosome	CDS	Prophage BTP2 (Gifsy-2)			PSEUDO:CBG24075.1	putative type III secreted protein (pseudogene)
STMMW_10641			-	1136757	1137473	717	chromosome	CDS	Prophage BTP2 (Gifsy-2)		CBG24076.1	GI:261246269	IS26 transposase															-	-	-	-	-
STMMW_10651			+	1137729	1138147	419	chromosome	CDS	Prophage BTP2 (Gifsy-2)				transposase (remnant)
STMMW_10661			-	1138279	1138905	627	chromosome	CDS	Prophage BTP2 (Gifsy-2)		CBG24078.1	GI:261246270	predicted prophage protein	SL1344_0993			-	1097909	1098535	627	CDS	chromosome		predicted bacteriophage protein	hypothetical protein			STM1053	STM14_1195	STM474_1044	STMUK_1022	SL0993
STMMW_10671			-	1138974	1139261	288	chromosome	CDS	Prophage BTP2 (Gifsy-2)		CBG24079.1	GI:261246271	predicted prophage protein	SL1344_0994			-	1098604	1098903	300	CDS	chromosome		predicted bacteriophage protein (pseudogene)	hypothetical protein			STM1054	STM14_1196	STM474_1046	STMUK_1023	SL0994
STMMW_10681	gtgE		-	1139258	1139944	687	chromosome	CDS	Prophage BTP2 (Gifsy-2)		CBG24080.1	GI:261246272	predicted prophage protein	SL1344_0995	gtgE		-	1098888	1099574	687	CDS	chromosome		bacteriophage encoded virulence factor	hypothetical protein			STM1055	STM14_1197	STM474_1047	STMUK_1024	SL0995
STMMW_10691	gtgF		-	1140215	1140406	192	chromosome	CDS			CBG24081.1	GI:261246273	Homolog of msgA	SL1344_0996	gtgF		-	1099845	1100036	192	CDS	chromosome		bacteriophage encoded virulence protein	MsgA-like protein			STM1056	STM14_1198	STM474_1048	STMUK_1025	SL0996
STMMW_10701	pepN		+	1140833	1143445	2613	chromosome	CDS			CBG24082.1	GI:261246274	aminopeptidase N	SL1344_0997	pepN		+	1100463	1103075	2613	CDS	chromosome		aminopeptidase N				STM1057	STM14_1199	STM474_1049	STMUK_1026	SL0997
STMMW_10711	pyrD		+	1143653	1144663	1011	chromosome	CDS			CBG24083.1	GI:261246275	dihydroorotate dehydrogenase	SL1344_0998	pyrD		+	1103256	1104293	1038	CDS	chromosome		dihydroorotate dehydrogenase	dihydroorotate dehydrogenase 2	catalyzes the conversion of dihydroorotate to orotate in the pyrimidine biosynthesis pathway; uses a flavin nucleotide as an essential cofactor; class 2 enzymes are monomeric and compared to the class 1 class 2 possess an extended N terminus, which plays a role in the membrane association of the enzyme and provides the binding site for the respiratory quinones that serve as physiological electron…		STM1058	STM14_1200	STM474_1050	STMUK_1027	SL0998
STMMW_10721	ycbW		+	1144829	1145371	543	chromosome	CDS			CBG24084.1	GI:261246276	conserved hypothetical protein	SL1344_0999	ycbW		+	1104459	1105001	543	CDS	chromosome		conserved hypothetical protein				STM1059	STM14_1202	STM474_1051	STMUK_1028	SL0999
STMMW_10731			-	1145368	1146477	1110	chromosome	CDS			CBG24085.1	GI:261246277	conserved hypothetical protein	SL1344_1000			-	1104998	1106107	1110	CDS	chromosome		conserved hypothetical protein				STM1060	STM14_1203	STM474_1052	STMUK_1029	SL1000
STMMW_10741	rlmL	ycbY	+	1146576	1148684	2109	chromosome	CDS			CBG24086.1	GI:261246278	conserved hypothetical protein	SL1344_1001	rlmL	ycbY	+	1106206	1108314	2109	CDS	chromosome		conserved hypothetical protein	23S rRNA m(2)G2445 methyltransferase	catalyzes the N2-methyl guanosine modification of the G2445 residue of 23S rRNA		STM1061	STM14_1204	STM474_1053	STMUK_1030	SL1001
STMMW_10751	uup		+	1148697	1150604	1908	chromosome	CDS			CBG24087.1	GI:261246279	ABC transporter ATP-binding protein	SL1344_1002	uup		+	1108327	1110234	1908	CDS	chromosome		ABC transporter ATP-binding protein	ABC transporter ATPase	Uup; in E. coli this cytoplasmic protein was shown to contain ATPase activity; mutations in this gene affect RecA-independent excision of transposons and affects Mu bacteriophage growth		STM1062	STM14_1205	STM474_1054	STMUK_1031	SL1002
STMMW_10761	pqiA		+	1150619	1151872	1254	chromosome	CDS			CBG24088.1	GI:261246280	putative inner membrane protein	SL1344_1003	pqiA		+	1110249	1111502	1254	CDS	chromosome		hypothetical inner membrane protein				STM1063	STM14_1206	STM474_1055	STMUK_1032	SL1003
STMMW_10771	pqiB		+	1151877	1153517	1641	chromosome	CDS			CBG24089.1	GI:261246281	putative secreted protein	SL1344_1004	pqiB		+	1111507	1113147	1641	CDS	chromosome		hypothetical secreted protein				STM1064	STM14_1207	STM474_1056	STMUK_1033	SL1004
STMMW_10781	ymbA		+	1153514	1154077	564	chromosome	CDS			CBG24090.1	GI:261246282	putative lipoprotein	SL1344_1005	ymbA		+	1113144	1113707	564	CDS	chromosome		hypothetical lipoprotein				STM1065	STM14_1208	STM474_1057	STMUK_1034	SL1005
STMMW_ncRNA_74	STnc3390		-	1154101	1154185	85	chromosome	ncRNA	small RNA				non-coding RNA	SL1344_ncRNA_66	STnc3390		-	1113731	1113815	85	ncRNA	chromosome	small RNA
STMMW_10791	rmf		+	1154333	1154500	168	chromosome	CDS			CBG24091.1	GI:261246283	ribosome modulation factor (protein E)	SL1344_1006	rmf		+	1113963	1114130	168	CDS	chromosome		ribosome modulation factor (protein E)		similar to E. coli ribosome modulation factor (AAC74039.1); involved in dimerization of 70S ribosomes		STM1066	STM14_1210	STM474_1058	STMUK_1035	SL1006
STMMW_10801	fabA		-	1154600	1155118	519	chromosome	CDS			CBG24092.1	GI:261246284	D-3-hydroxydecanoyl-(acyl carrier-protein)	SL1344_1007	fabA		-	1114230	1114748	519	CDS	chromosome		D-3-hydroxydecanoyl-(acyl carrier-protein)	3-hydroxydecanoyl-ACP dehydratase	catalyzes the dehydration of (3R)-3-hydroxydecanoyl-ACP to 2,3-decenoyl-ACP or 3,4-decenoyl-ACP		STM1067	STM14_1211	STM474_1059	STMUK_1036	SL1007
STMMW_10811	lonH		-	1155187	1156773	1587	chromosome	CDS			CBG24093.1	GI:261246285	conserved hypothetical protein	SL1344_1008	lonH		-	1114817	1116403	1587	CDS	chromosome		conserved hypothetical protein		similar to E. coli ATP-dependent protease (AAC74041.1)		STM1068	STM14_1212	STM474_1060	STMUK_1037	SL1008
STMMW_10821	ycbG		+	1157133	1157585	453	chromosome	CDS			CBG24094.1	GI:261246286	conserved hypothetical protein	SL1344_1009	ycbG		+	1116763	1117215	453	CDS	chromosome		conserved hypothetical protein		similar to E. coli dehydrogenase (AAC74042.1)		STM1069	STM14_1213	STM474_1061	STMUK_1038	SL1009
STMMW_10831	ompA		-	1157657	1158709	1053	chromosome	CDS			CBG24095.1	GI:261246287	outer membrane protein A	SL1344_1010	ompA		-	1117287	1118339	1053	CDS	chromosome		outer membrane protein A		OmpA is believed to be a porin, involved in diffusion of nonspecific small solutes across the outer membrane. It is the most abundant integral protein of the outer membrane of E. coli, and it is known to play a role as a phage receptor, a mediator of F-factor dependent conjugation, and in maintaining the structural shape of the outer membrane; 3a; II*; G; d		STM1070	STM14_1214	STM474_1062	STMUK_1039	SL1010
STMMW_10841	sulA		-	1159066	1159575	510	chromosome	CDS			CBG24096.1	GI:261246288	cell division inhibitor	SL1344_1011	sulA		-	1118696	1119205	510	CDS	chromosome		cell division inhibitor	SOS cell division inhibitor	suppressor of lon (SW:SULA_SALTY); inhibitor of cell division and FtsZ ring formation upon DNA damage/inhibition; HslVU and Lon involved in its turnover		STM1071	STM14_1215	STM474_1063	STMUK_1040	SL1011
STMMW_10851	sxy	yccR	+	1159792	1160397	606	chromosome	CDS			CBG24097.1	GI:261246289	conserved hypothetical protein	SL1344_1012	sxy	yccR	+	1119422	1120027	606	CDS	chromosome	PMID:17068078	required for gene induction			17068078	STM1072	STM14_1217	STM474_1064	STMUK_1041	SL1012
STMMW_10861	yccS		-	1160384	1162537	2154	chromosome	CDS			CBG24098.1	GI:261246290	putative membrane protein	SL1344_1013	yccS		-	1120014	1122167	2154	CDS	chromosome		hypothetical membrane protein		efflux PET family		STM1073	STM14_1218	STM474_1065	STMUK_1042	SL1013
STMMW_10871	yccF		-	1162556	1163002	447	chromosome	CDS			CBG24099.1	GI:261246291	putative membrane protein	SL1344_1014	yccF		-	1122186	1122632	447	CDS	chromosome		hypothetical membrane protein	hypothetical protein			STM1074	STM14_1219	STM474_1066	STMUK_1043	SL1014
STMMW_10881	helD		+	1163126	1165180	2055	chromosome	CDS			CBG24100.1	GI:261246292	helicase IV (75 kD helicase)	SL1344_1015	helD		+	1122756	1124810	2055	CDS	chromosome		helicase IV (75 kD helicase)		catalyzes the ATP-dependent unwinding of duplex DNA in the 3' to 5' direction with respect to the bound single strand		STM1075	STM14_1220	STM474_1067	STMUK_1044	SL1015
STMMW_10891	mgsA		-	1165216	1165674	459	chromosome	CDS		4.2.3.3	CBG24101.1	GI:261246293	methylglyoxal synthase	SL1344_1016	mgsA		-	1124846	1125304	459	CDS	chromosome		methylglyoxal synthase		catalyzes the formation of methylglyoxal from glycerone phosphate		STM1076	STM14_1221	STM474_1068	STMUK_1045	SL1016
STMMW_10901	yccT		-	1165769	1166431	663	chromosome	CDS			CBG24102.1	GI:261246294	putative secreted protein	SL1344_1017	yccT		-	1125399	1126061	663	CDS	chromosome		hypothetical secreted protein	hypothetical protein			STM1077	STM14_1222	STM474_1069	STMUK_1046	SL1017
STMMW_10911			+	1166602	1167018	417	chromosome	CDS			CBG24103.1	GI:261246295	conserved hypothetical protein	SL1344_1018			+	1126232	1126648	417	CDS	chromosome		conserved hypothetical protein				STM1078	STM14_1223	STM474_1070	STMUK_1047	SL1018
STMMW_10921	yccV		-	1167063	1167380	318	chromosome	CDS			CBG24104.1	GI:261246296	conserved hypothetical protein	SL1344_1019	yccV		-	1126693	1127010	318	CDS	chromosome		conserved hypothetical protein	heat shock protein HspQ			STM1079	STM14_1224	STM474_1071	STMUK_1048	SL1019
STMMW_10931	yccW		-	1167438	1168649	1212	chromosome	CDS			CBG24105.1	GI:261246297	conserved hypothetical protein	SL1344_1020	yccW		-	1127068	1128279	1212	CDS	chromosome		conserved hypothetical protein		similar to E. coli oxidoreductase (AAC74053.1)		STM1080	STM14_1225	STM474_1072	STMUK_1049	SL1020
STMMW_10941			+	1168864	1169412	549	chromosome	CDS			CBG24106.1	GI:261246298	putative exported protein	SL1344_1021			+	1128494	1129042	549	CDS	chromosome		hypothetical exported protein				STM1081	STM14_1226	STM474_1073	STMUK_1050	SL1021
STMMW_10951			+	1169438	1170217	780	chromosome	CDS			CBG24107.1	GI:261246299	putative transcriptional regulator	SL1344_1022			+	1129068	1129847	780	CDS	chromosome		hypothetical transcriptional regulator		similar to E. coli AraC-type regulatory protein (AAC73647.1); AraC family		STM1082	STM14_1227	STM474_1074	STMUK_1051	SL1022
STMMW_10961	yccX		+	1170266	1170547	282	chromosome	CDS			CBG24108.1	GI:261246300	putative acylphosphatase	SL1344_1023	yccX		+	1129896	1130177	282	CDS	chromosome		hypothetical acylphosphatase		catalyzes the hydrolysis of acylphosphate		STM1083	STM14_1228	STM474_1075	STMUK_1052	SL1023
STMMW_10971	yccK		-	1170544	1170873	330	chromosome	CDS			CBG24109.1	GI:261246301	hypothetical protein in helD-serT intergenic region	SL1344_1024	yccK		-	1130174	1130503	330	CDS	chromosome		hypothetical protein in helD-serT intergenic region	sulfur transfer protein TusE	transfers sulfur from TusBCD complex to MnmA; involved in thiouridation of U34 position of some tRNAs		STM1084	STM14_1229	STM474_1076	STMUK_1053	SL1024
STMMW_10981	yccA		-	1170960	1171538	579	chromosome	CDS			CBG24110.1	GI:261246302	putative membrane protein	SL1344_1025	yccA		-	1130590	1131168	579	CDS	chromosome		hypothetical membrane protein	hypothetical protein	similar to E. coli carrier/transport protein (AAC74056.1); TegT family		STM1085	STM14_1230	STM474_1077	STMUK_1054	SL1025
STMMW_tRNA_22			+	1172016	1172100	85	chromosome	tRNA	tRNA Ser				transfer RNA-Ser	SL1344_tRNA_20			+	1131644	1131728	85	tRNA	chromosome	tRNA Ser anticodon TGA, Cove score 58.36	transfer RNA-Ser
STMMW_10991	pipA		-	1172240	1172920	681	chromosome	CDS			CBG24111.1	GI:261246303	conserved hypothetical protein	SL1344_1026	pipA		-	1131870	1132550	681	CDS	chromosome		conserved hypothetical protein	pathogenicity island-encoded protein A	similar to Gifsy prophage protein GtgA; GogA (STM1026)		STM1087	STM14_1232	STM474_1079	STMUK_1056	SL1026
STMMW_11001	pipB		-	1173141	1174016	876	chromosome	CDS			CBG24112.1	GI:261246304	conserved hypothetical protein	SL1344_1027	pipB		-	1132772	1133647	876	CDS	chromosome		Type III secretion system effector protein, homologous to pipB2, required for colonisation in chicks and for inducing the inflammatory response in the bovine ligated ileal loop model of infection	secreted effector protein	pathogenicity island-encoded protein B; similar to STM2780; secreted by SPI-2; type III secretion; localizes to Salmonella-containing vacuole and host cell membranes	15522082; 9723926	STM1088	STM14_1233	STM474_1080	STMUK_1057	SL1027
STMMW_11011			+	1174234	1174554	321	chromosome	CDS			CBG24113.1	GI:261246305	conserved hypothetical inner membrane protein	SL1344_1028			+	1133859	1134185	327	CDS	chromosome		conserved hypothetical inner membrane protein				STM1089	STM14_1235	STM474_1081	STMUK_1058	SL1028
STMMW_11021	pipC	sigE	-	1174564	1174905	342	chromosome	CDS			CBG24114.1	GI:261246306	cell invasion protein	SL1344_1029	pipC	sigE	-	1134195	1134536	342	CDS	chromosome		cell invasion protein	pathogenicity island-encoded protein C	similar to ipgE of Shigella; invasion gene E protein (gi|2582386); similar to type III secretion chaperones SigE and CesT		STM1090	STM14_1236	STM474_1082	STMUK_1059	SL1029
STMMW_11031	sopB	sigD	-	1174922	1176607	1686	chromosome	CDS			CBG24115.1	GI:261246307	cell invasion protein	SL1344_1030	sopB	sigD	-	1134553	1136238	1686	CDS	chromosome		Type III secretion system effector protein. Activates Cdc42, RhoG, AktA and chloride secretion through its inositol phosphatase activity and disrupts tight junctions	secreted effector protein	SigD; Salmonella outer protein B; similar to ipgD of Shigella; invasion gene D protein (gi|2582385); secreted by SPI-1; type III secretion	10978351	STM1091	STM14_1237	STM474_1083	STMUK_1060	SL1030
STMMW_11041	pipD		-	1176790	1178076	1287	chromosome	CDS					(pseudogene)	SL1344_1033	pipD		-	1136960	1138429	1470	CDS	chromosome		hypothetical secreted peptidase	pathogenicity island-encoded protein D	similar to dipeptidase A		STM1094	STM14_1240	STM474_1086	STMUK_1063	SL1033
STMMW_11051	copS		-	1178249	1179613	1365	chromosome	CDS			CBG24117.1	GI:261246308	histidine kinase	SL1344_1034	copS		-	1138602	1139966	1365	CDS	chromosome		histidine kinase	copper resistance protein	histidine kinase; similar to E. coli 2-component sensor protein (AAC75034.1)		STM1095	STM14_1241	STM474_1087	STMUK_1064	SL1034
STMMW_11061	copR		-	1179606	1180352	747	chromosome	CDS			CBG24118.1	GI:261246309	response regulator	SL1344_1035	copR		-	1139959	1140705	747	CDS	chromosome		response regulator	transcriptional regulatory protein YedW	induced by CusR in the presence of copper; YedW induces the expression of the upstream gene yedV (encoding a sensor kinase) as well as yedW; yedVW is one of four copper regulons found in E. coli; part of the copper homeostasis mechanism; confers resistance to copper and several drugs when induced		STM1096	STM14_1242	STM474_1088	STMUK_1065	SL1035
STMMW_11071			+	1180422	1180832	411	chromosome	CDS			CBG24119.1	GI:261246310	putative exported protein	SL1344_1036			+	1140775	1141185	411	CDS	chromosome		hypothetical exported protein	hypothetical protein	periplasmic protein		STM1097	STM14_1243	STM474_1089	STMUK_1066	SL1036
STMMW_11081	hpaC		-	1181165	1181677	513	chromosome	CDS			CBG24120.1	GI:261246311	4-hydroxyphenylacetate 3-monooxygenase coupling protein	SL1344_1037	hpaC		-	1141518	1142030	513	CDS	chromosome		4-hydroxyphenylacetate 3-monooxygenase coupling protein				STM1098	STM14_1246	STM474_1090	STMUK_1067	SL1037
STMMW_11091	hpaB		-	1181695	1183257	1563	chromosome	CDS		4.2.1.120	CBG24121.1	GI:261246312	4-hydroxyphenylacetate 3-monooxygenase	SL1344_1038	hpaB		-	1142048	1143610	1563	CDS	chromosome		4-hydroxyphenylacetate 3-monooxygenase				STM1099	STM14_1247	STM474_1091	STMUK_1068	SL1038
STMMW_11101	hpaR		-	1183475	1183915	441	chromosome	CDS			CBG24122.1	GI:261246313	homoprotocatechuate degradative operon repressor	SL1344_1039	hpaR		-	1143828	1144268	441	CDS	chromosome		homoprotocatechuate degradative operon repressor				STM1100	STM14_1248	STM474_1092	STMUK_1069	SL1039
STMMW_11111	hpaG		+	1184190	1185479	1290	chromosome	CDS		5.3.3.-	CBG24123.1	GI:261246314	4-hydroxyphenylacetate degradation bifunctional isomerase/decarboxylase [includes: 2-hydroxyhepta-2,4-diene-1,7-dioate isomerase	SL1344_1040	hpaG		+	1144543	1145832	1290	CDS	chromosome		4-hydroxyphenylacetate degradation bifunctional isomerase decarboxylase		similar to E. coli isomerase (AAC74264.1)		STM1101	STM14_1250	STM474_1093	STMUK_1070	SL1040
STMMW_11121	hpaE	hpcC	+	1185476	1186942	1467	chromosome	CDS		1.2.1.-	CBG24124.1	GI:261246315	5-carboxymethyl-2-hydroxymuconate semialdehyde dehydrogenase (ec 1.2.1.-) (chms dehydrogenase)	SL1344_1041	hpaE	hpcC	+	1145829	1147295	1467	CDS	chromosome		5-carboxymethyl-2-hydroxymuconate semialdehyde dehydrogenase (ec 1.2.1.-) (chms dehydrogenase)		similar to E. coli aldehyde dehydrogenase; prefers NADP over NAD (AAC74382.1)		STM1102	STM14_1251	STM474_1094	STMUK_1071	SL1041
STMMW_11131	hpaD	hpcB	+	1186944	1187795	852	chromosome	CDS		1.13.11.15	CBG24125.1	GI:261246316	3,4-dihydroxyphenylacetate 2,3-dioxygenase	SL1344_1042	hpaD	hpcB	+	1147297	1148148	852	CDS	chromosome		3,4-dihydroxyphenylacetate 2,3-dioxygenase				STM1103	STM14_1252	STM474_1095	STMUK_1072	SL1042
STMMW_11141	hpaF	hpcD	+	1187805	1188185	381	chromosome	CDS		5.3.3.10	CBG24126.1	GI:261246317	5-carboxymethyl-2-hydroxymuconate delta-isomerase	SL1344_1043	hpaF	hpcD	+	1148158	1148538	381	CDS	chromosome		5-carboxymethyl-2-hydroxymuconate delta-isomerase				STM1104	STM14_1253	STM474_1096	STMUK_1073	SL1043
STMMW_11151	hpaH	hpcG	+	1188328	1189131	804	chromosome	CDS		4.2.-.-	CBG24127.1	GI:261246318	2-oxo-hepta-3-ene-1,7-dioic acid hydratase	SL1344_1044	hpaH	hpcG	+	1148681	1149484	804	CDS	chromosome		2-oxo-hepta-3-ene-1,7-dioic acid hydratase				STM1105	STM14_1255	STM474_1097	STMUK_1074	SL1044
STMMW_11161	hpaI		+	1189142	1189933	792	chromosome	CDS		4.1.2.-	CBG24128.1	GI:261246319	2,4-dihydroxyhept-2-ene-1,7-dioic acid aldolase	SL1344_1045	hpaI		+	1149495	1150286	792	CDS	chromosome		2,4-dihydroxyhept-2-ene-1,7-dioic acid aldolase				STM1106	STM14_1256	STM474_1098	STMUK_1075	SL1045
STMMW_11171	hpaX		+	1190005	1191381	1377	chromosome	CDS			CBG24129.1	GI:261246320	putative 4-hydroxyphenylacetate permease	SL1344_1046	hpaX		+	1150358	1151734	1377	CDS	chromosome		hypothetical 4-hydroxyphenylacetate permease		similar to E. coli transport protein (AAC75306.1)		STM1107	STM14_1257	STM474_1099	STMUK_1076	SL1046
STMMW_11181	hpaA		+	1191391	1192287	897	chromosome	CDS			CBG24130.1	GI:261246321	4-hydroxyphenylacetate 3-monooxygenase operon regulatory protein	SL1344_1047	hpaA		+	1151744	1152640	897	CDS	chromosome		4-hydroxyphenylacetate 3-monooxygenase operon regulatory protein		similar to E. coli AraC-type regulatory protein (AAC74766.1)		STM1108	STM14_1258	STM474_1100	STMUK_1077	SL1047
STMMW_11191			+	1192322	1193239	918	chromosome	CDS			CBG24131.1	GI:261246322	hypothetical protein	SL1344_1048			+	1152675	1153592	918	CDS	chromosome		hypothetical protein				STM1109	STM14_1259	STM474_1101	STMUK_1078	SL1048
STMMW_ncRNA_75	STnc1880		+	1193392	1193488	97	chromosome	ncRNA	small RNA				non-coding RNA	SL1344_ncRNA_67	STnc1880		+	1153745	1153841	97	ncRNA	chromosome	small RNA
STMMW_11201			-	1193647	1194009	363	chromosome	CDS			CBG24132.1	GI:261246323	conserved hypothetical protein	SL1344_1049			-	1154000	1154362	363	CDS	chromosome		conserved hypothetical protein				STM1110	STM14_1261	STM474_1102	STMUK_1079	SL1049
STMMW_ncRNA_76	STnc3400		+	1194562	1194623	62	chromosome	ncRNA	small RNA				non-coding RNA	SL1344_ncRNA_68	STnc3400		+	1154915	1154976	62	ncRNA	chromosome	small RNA
STMMW_11211	yccD		-	1194663	1194968	306	chromosome	CDS			CBG24133.1	GI:261246324	conserved hypothetical protein	SL1344_1050	yccD		-	1155016	1155321	306	CDS	chromosome		conserved hypothetical protein	chaperone-modulator protein CbpM	with CpbA modulates the activity of the dnaK chaperone system; interacts with CbpA and inhibits both the DnaJ-like co-chaperone activity and the DNA binding activity of CbpA		STM1111	STM14_1263	STM474_1104	STMUK_1080	SL1050
STMMW_11221	cbpA		-	1194968	1195888	921	chromosome	CDS			CBG24134.1	GI:261246325	curved DNA-binding protein	SL1344_1051	cbpA		-	1155321	1156241	921	CDS	chromosome		curved DNA-binding protein	curved DNA-binding protein CbpA	functional analog of DnaJ; co-chaperone with DnaK, molecular chaperone in an adaptive response to environmental stresses other than heat shock		STM1112	STM14_1264	STM474_1105	STMUK_1081	SL1051
STMMW_11231			-	1196008	1196202	195	chromosome	CDS			CBG24135.1	GI:261246326	conserved hypothetical protein															-	STM14_1265	-	-	-
STMMW_11240	scsA		+	1196123	1196485	363	chromosome	CDS			CBG24136.1	GI:261246327	suppression of copper sensitivity: putative copper binding protein	SL1344_1052	scsA		+	1156476	1156838	363	CDS	chromosome		membrane protein, suppressor for copper-sensitivity A	suppression of copper sensitivity protein A	suppressor for copper-sensitivity A (gi|2327003); copper binding protein		STM1113	STM14_1266	STM474_1106	STMUK_1082	SL1052
STMMW_11241	scsB		+	1196534	1198420	1887	chromosome	CDS			CBG24137.1	GI:261246328	membrane protein, suppressor for copper-sensitivity B precursor	SL1344_1053	scsB		+	1156887	1158773	1887	CDS	chromosome		membrane protein, suppressor for copper-sensitivity B precursor		suppressor for copper-sensitivity B (gi|2327004); suppression of copper sensitivity		STM1114	STM14_1267	STM474_1107	STMUK_1083	SL1053
STMMW_11251	scsC		+	1198417	1199040	624	chromosome	CDS			CBG24138.1	GI:261246329	secreted protein, suppressor for copper-sensitivity C precursor	SL1344_1054	scsC		+	1158770	1159393	624	CDS	chromosome		secreted protein, suppressor for copper-sensitivity C precursor		suppressor for copper-sensitivity C (gi|2327005); suppression of copper sensitivity		STM1115	STM14_1268	STM474_1108	STMUK_1084	SL1054
STMMW_11261	scsD		+	1199030	1199536	507	chromosome	CDS			CBG24139.1	GI:261246330	secreted protein, suppressor for copper-sensitivity D	SL1344_1055	scsD		+	1159383	1159889	507	CDS	chromosome		secreted protein, suppressor for copper-sensitivity D		suppressor for copper-sensitivity D (gi|2327006); suppression of copper sensitivity		STM1116	STM14_1269	STM474_1109	STMUK_1085	SL1055
STMMW_11271	agp		+	1199669	1200910	1242	chromosome	CDS			CBG24140.1	GI:261246331	glucose-1-phosphatase precursor (G1Pase), secreted	SL1344_1056	agp		+	1160022	1161263	1242	CDS	chromosome		glucose-1-phosphatase precursor (G1Pase), secreted	glucose-1-phosphatase/inositol phosphatase	glucose-1-phosphatase precursor (SW:AGP_SALTY)		STM1117	STM14_1270	STM474_1110	STMUK_1086	SL1056
STMMW_11281	yccJ		-	1200944	1201171	228	chromosome	CDS			CBG24141.1	GI:261246332	conserved hypothetical protein	SL1344_1057	yccJ		-	1161297	1161524	228	CDS	chromosome		conserved hypothetical protein				STM1118	STM14_1271	STM474_1111	STMUK_1087	SL1057
STMMW_11291	wrbA	wraB	-	1201192	1201788	597	chromosome	CDS			CBG24142.1	GI:261246333	trp repressor binding protein	SL1344_1058	wrbA	wraB	-	1161545	1162141	597	CDS	chromosome		trp repressor binding protein	TrpR binding protein WrbA	stationary phase protein that binds TrpR repressor		STM1119	STM14_1272	STM474_1112	STMUK_1088	SL1058
STMMW_11301	ymdF		+	1202173	1202340	168	chromosome	CDS			CBG24143.1	GI:261246334	conserved hypothetical protein	SL1344_1059	ymdF		+	1162526	1162693	168	CDS	chromosome		conserved hypothetical protein				STM1121	STM14_1275	STM474_1114	STMUK_1089	SL1059
STMMW_11311	ycdC		+	1202477	1203115	639	chromosome	CDS			CBG24144.1	GI:261246335	putative transcriptional regulator	SL1344_1060	ycdC		+	1162830	1163468	639	CDS	chromosome		hypothetical transcriptional regulator		similar to E. coli tet operon regulator (AAC74098.1); TetR/AcrR family		STM1122	STM14_1276	STM474_1116	STMUK_1090	SL1060
STMMW_11321			-	1203112	1203507	396	chromosome	CDS			CBG24145.1	GI:261246336	putative secreted protein	SL1344_1061			-	1163465	1163860	396	CDS	chromosome		hypothetical secreted protein	hypothetical protein			STM1123	STM14_1277	STM474_1117	STMUK_1091	SL1061
STMMW_11331	putA		-	1203566	1207528	3963	chromosome	CDS			CBG24146.1	GI:261246337	proline dehydrogenase (proline oxidase)	SL1344_1062	putA		-	1163919	1167881	3963	CDS	chromosome		proline dehydrogenase (proline oxidase)				STM1124	-	STM474_1118	STMUK_1092	SL1062
STMMW_11341	putP		+	1207950	1209458	1509	chromosome	CDS			CBG24147.1	GI:261246338	sodium/proline symporter (proline permease)	SL1344_1063	putP		+	1168303	1169811	1509	CDS	chromosome		sodium/proline symporter (proline permease)		sodium/proline symporter proline permease (SW:PUTP_SALTY); SSS family		STM1125	STM14_1281	STM474_1119	STMUK_1093	SL1063
STMMW_11351	phoH		+	1210285	1211139	855	chromosome	CDS			CBG24148.1	GI:261246339	PhoH protein (phosphate starvation-inducible protein PsiH)	SL1344_1064	phoH		+	1170638	1171492	855	CDS	chromosome		PhoH protein (phosphate starvation-inducible protein PsiH)				STM1126	-	STM474_1120	STMUK_1094	SL1064
STMMW_11361			-	1211245	1212126	882	chromosome	CDS			CBG24149.1	GI:261246340	putative transcriptional regulator	SL1344_1065			-	1171598	1172479	882	CDS	chromosome		hypothetical transcriptional regulator				STM1127	STM14_1285	STM474_1121	STMUK_1095	SL1065
STMMW_ncRNA_77	STnc500		-	1212208	1212288	81	chromosome	ncRNA	small RNA				non-coding RNA	SL1344_ncRNA_69	STnc500		-	1172561	1172641	81	ncRNA	chromosome	small RNA
STMMW_11371			-	1212411	1213907	1497	chromosome	CDS			CBG24150.1	GI:261246341	putative sodium/glucose cotransporter	SL1344_1066			-	1172764	1174260	1497	CDS	chromosome		hypothetical sodium/glucose cotransporter		similar to E. coli cotransporter (AAC76702.1)		STM1128	STM14_1287	STM474_1122	STMUK_1096	SL1066
STMMW_11381			-	1214244	1214924	681	chromosome	CDS			CBG24151.1	GI:261246342	conserved hypothetical protein	SL1344_1067			-	1174597	1175277	681	CDS	chromosome		conserved hypothetical protein	N-acetylmannosamine-6-phosphate 2-epimerase	Converts N-acetylmannosamine-6-phosphate to N-acetylglucosamine-6-phosphate		STM1129	STM14_1290	STM474_1123	STMUK_1097	SL1067
STMMW_11391		nanM; yjhT	+	1215430	1216590	1161	chromosome	CDS			CBG24152.1	GI:261246343	putative exported protein	SL1344_1068		nanM; yjhT	+	1175783	1176943	1161	CDS	chromosome		conserved hypothetical protein	N-acetylneuraminic acid mutarotase			STM1130	STM14_1293	STM474_1124	STMUK_1098	SL1068
STMMW_11401		nanC	+	1216636	1217328	693	chromosome	CDS			CBG24153.1	GI:261246344	putative secreted protein	SL1344_1069		nanC	+	1176989	1177681	693	CDS	chromosome		hypothetical secreted protein				STM1131	STM14_1294	STM474_1125	STMUK_1099	SL1069
STMMW_11411		nanT	+	1217611	1218891	1281	chromosome	CDS			CBG24154.1	GI:261246345	putative transporter	SL1344_1070		nanT	+	1177964	1179244	1281	CDS	chromosome		hypothetical transporter	sialic acid transporter	similar to E. coli transport protein (AAC77235.1)		STM1132	STM14_1295	STM474_1126	STMUK_1100	SL1070
STMMW_11421			+	1218902	1220008	1107	chromosome	CDS			CBG24155.1	GI:261246346	putative oxidoreductase	SL1344_1071			+	1179255	1180361	1107	CDS	chromosome		hypothetical oxidoreductase		similar to E. coli dehydrogenase (AAC77236.1)		STM1133	STM14_1296	STM474_1127	STMUK_1101	SL1071
STMMW_tRNA_23			-	1220533	1220617	85	chromosome	tRNA	tRNA Ser				transfer RNA-Ser	SL1344_tRNA_21			-	1180884	1180968	85	tRNA	chromosome	tRNA Ser anticodon GGA, Cove score 53.14	transfer RNA-Ser
STMMW_11431	ycdW		+	1220852	1221790	939	chromosome	CDS			CBG24156.1	GI:261246347	putative 2-hydroxyacid dehydrogenase in phoh-csgg intergenic region	SL1344_1072	ycdW		+	1181205	1182143	939	CDS	chromosome		hypothetical 2-hydroxyacid dehydrogenase in phoh-csgg intergenic region		similar to E. coli dehydrogenase (AAC74117.1)		STM1135	STM14_1299	STM474_1130	STMUK_1103	SL1072
STMMW_11441	ycdX		+	1221875	1222612	738	chromosome	CDS			CBG24157.1	GI:261246348	conserved hypothetical protein	SL1344_1073	ycdX		+	1182228	1182965	738	CDS	chromosome		conserved hypothetical protein	hydrolase	similar to hydrolases of the PHP family		STM1136	STM14_1300	STM474_1131	STMUK_1104	SL1073
STMMW_11451	ycdY		+	1222636	1223190	555	chromosome	CDS			CBG24158.1	GI:261246349	conserved hypothetical protein	SL1344_1074	ycdY		+	1182989	1183543	555	CDS	chromosome		conserved hypothetical protein		similar to E. coli oxidoreductase component (AAC74119.1)		STM1137	STM14_1301	STM474_1132	STMUK_1105	SL1074
STMMW_11461	ycdZ		+	1223300	1223785	486	chromosome	CDS			CBG24159.1	GI:261246350	putative membrane protein	SL1344_1075	ycdZ		+	1183653	1184126	474	CDS	chromosome		hypothetical membrane protein		hypothetical protein in phoH-csgG intergenic region (SW:YCDZ_SALTY)		STM1138	STM14_1302	STM474_1133	STMUK_1106	SL1075
STMMW_11471	csgG		-	1223824	1224570	747	chromosome	CDS			CBG24160.1	GI:261246351	assembly/transport component in curli production	SL1344_1076	csgG		-	1184165	1184911	747	CDS	chromosome		assembly/transport component in curli production	curli operon transcriptional regulator	curli production assembly/transport component CsgG precursor (SW:CSGG_SALTY)		STM1139	STM14_1303	STM474_1134	STMUK_1107	SL1076
STMMW_11481	csgF		-	1224684	1225100	417	chromosome	CDS			CBG24161.1	GI:261246352	assembly/transport component in curli production	SL1344_1077	csgF		-	1185025	1185441	417	CDS	chromosome		assembly/transport component in curli production	curli assembly protein CsgF	nucleator protein that participates in the polymerization of curlin (CsgA) subunits into curli (extracellular fibers from E. and Salmonella spp. that are involved in the colonization of inert surfaces and biofilm formation); part of the curli secretion and assembly protein complex		STM1140	STM14_1304	STM474_1135	STMUK_1108	SL1077
STMMW_11491	csgE		-	1225127	1225522	396	chromosome	CDS			CBG24162.1	GI:261246353	assembly/transport component in curli production	SL1344_1078	csgE		-	1185468	1185863	396	CDS	chromosome		assembly/transport component in curli production	curli assembly protein CsgE	chaperone-like protein that participates in the polymerization of curlin (CsgA) subunits into curli (extracellular fibers from E. and Salmonella spp. that are involved in the colonization of inert surfaces and biofilm formation); part of the curli secretion and assembly protein complex		STM1141	STM14_1305	STM474_1136	STMUK_1109	SL1078
STMMW_11501	csgD		-	1225527	1226177	651	chromosome	CDS			CBG24163.1	GI:261246354	csg operon transcriptional regulator protein	SL1344_1079	csgD		-	1185868	1186518	651	CDS	chromosome		csg operon transcriptional regulator protein	DNA-binding transcriptional regulator CsgD	activates the csgBA and csgDEFG operons involved in biofilm formation		STM1142	STM14_1306	STM474_1137	STMUK_1110	SL1079
STMMW_11511	csgB		+	1226932	1227387	456	chromosome	CDS			CBG24164.1	GI:261246355	nucleation component of curlin monomers	SL1344_1080	csgB		+	1187273	1187728	456	CDS	chromosome		nucleation component of curlin monomers	curlin minor subunit	CsgB; functions as a nucleator in the assembly of curli (coiled surface structures) on the cell surface		STM1143	STM14_1309	STM474_1138	STMUK_1111	SL1080
STMMW_11521	csgA		+	1227429	1227884	456	chromosome	CDS			CBG24165.1	GI:261246356	major curlin subunit precursor	SL1344_1081	csgA		+	1187770	1188225	456	CDS	chromosome		major curlin subunit precursor	cryptic curlin major subunit	major curlin subunit precursor; fimbrin SEF17 (SW:CSGA_SALTY); coiled surface structures; cryptic		STM1144	STM14_1310	STM474_1139	STMUK_1112	SL1081
STMMW_11531	csgC		+	1227946	1228272	327	chromosome	CDS			CBG24166.1	GI:261246357	curli prooduction protein	SL1344_1082	csgC		+	1188287	1188613	327	CDS	chromosome		curli prooduction protein	autoagglutination protein	involved in autoagglutination of curliated cells; not involved in production of curli fibers		STM1145	STM14_1311	STM474_1140	STMUK_1113	SL1082
STMMW_11541	ymdA		+	1228403	1228723	321	chromosome	CDS			CBG24167.1	GI:261246358	putative exported protein	SL1344_1083	ymdA		+	1188744	1189064	321	CDS	chromosome		conserved hypothetical protein		hypothetical protein in csgC-mdoG intergenic region precursor (SW:YMDA_SALTY)		STM1146	STM14_1312	STM474_1141	STMUK_1114	SL1083
STMMW_11551			+	1228814	1229353	540	chromosome	CDS			CBG24168.1	GI:261246359	conserved hypothetical protein	SL1344_1084			+	1189154	1189693	540	CDS	chromosome		Hypothetical UPF0189 protein <ORFName>.	hypothetical protein	similar to E. coli polyprotein (AAC74129.1); ACR related to the C-terminal domain of histone macroH2A1		STM1147	STM14_1313	STM474_1142	STMUK_1115	SL1084
STMMW_11561	ymdC		+	1229292	1230776	1485	chromosome	CDS			CBG24169.1	GI:261246360	conserved hypothetical protein	SL1344_1085	ymdC		+	1189629	1191116	1488	CDS	chromosome		conserved hypothetical protein				STM1148	STM14_1314	STM474_1143	STMUK_1116	SL1085
STMMW_11571	mdoC		-	1230793	1231947	1155	chromosome	CDS		2.1.-.-	CBG24170.1	GI:261246361	Glucans biosynthesis protein C	SL1344_1086	mdoC		-	1191133	1192287	1155	CDS	chromosome		Glucans biosynthesis protein C		required for the transfer of succinyl residues to the glucan backbone		STM1149	STM14_1315	STM474_1144	STMUK_1117	SL1086
[truncated: 3,959 more rows]

## Sheet: b. Updated D23580 genes
New annotation	Systematic Name D23580	Common Name D23580	Gene_synonym D23580	strand D23580	start D23580	end D23580	gene length D23580	molecule D23580	Genome Element Type D23580	Note D23580	EC D23580	GenBank Accession No. D23580	Dbid D23580	Description in Genbank D23580	Systematic ID SL1344	Gene name 4/74	Gene_synonym 4/74	Strand 4/74	Location of Start 4/74	Location of End 4/74	Length (nt) in 4/74	Type 4/74	Chromosome / Plasmid 4/74	Note 4/74	EMBL product 4/74	Genbank product 4/74	Genbank note 4/74	PubMed ID 4/74	LT2 orthologue	14028 orthologue	ST4-74 orthologue	UK-1 orthologue	Alternate SL1344 identifier
[truncated: 99 more rows]

[truncated: 3 more sheets: c. List of sRNAs in D23580, d. D23580-specific, e. 4-74-specific]
