# Supplementary material for: Adding function to the genome of African Salmonella Typhimurium ST313 strain D23580
Source: PLoS Biol. 2019 Jan 15;17(1):e3000059. doi: 10.1371/journal.pbio.3000059 (PMC6333337; doi:10.1371/journal.pbio.3000059)
Supplement: S3 Table — MNP, multinucleotide polymorphism; SNP, single-nucleotide polymorphism. (XLSX) [file pbio.3000059.s003.xlsx]

## Sheet: Content S3 Table
S3 Table tabs
a. SNPs in coding genes
b. Indels in coding genes
c. SNPs in noncoding sRNAs
d. Indels in noncoding sRNAs
e. SNPs in intergenic regions
f. Indels in intergenic regions

## Sheet: a. SNPs in coding genes
4/74 contig	4/74 position	Reference allele (4/74)	Alternate allele (D23580)	Type	Annotation (D23580)	Gene name	Locus tag (4/74)	Type (4/74)	Nucleotide substitution (4/74→D23580)	Amino acid substitution (4/74→D23580)	D23580 contig	D23580 position
CP002487	5129	T	C	snp	synonymous_variant	yaaA	SL1344_0005	protein_coding	c.759A>G	p.Lys253Lys	D23580_liv_chro	5129
CP002487	12366	T	C	snp	synonymous_variant	dnaK	SL1344_0012	protein_coding	c.774T>C	p.Ala258Ala	D23580_liv_chro	12366
CP002487	13723	C	T	snp	synonymous_variant	dnaJ	SL1344_0013	protein_coding	c.129C>T	p.Ala43Ala	D23580_liv_chro	13723
CP002487	15716	A	G	snp	missense_variant	STM0014	SL1344_0014	protein_coding	c.703A>G	p.Ser235Gly	D23580_liv_chro	15716
CP002487	15949	C	T	snp	synonymous_variant	STM0014	SL1344_0014	protein_coding	c.936C>T	p.Ser312Ser	D23580_liv_chro	15949
CP002487	25548	A	T	snp	missense_variant	bcfB	SL1344_0022	protein_coding	c.437A>T	p.Gln146Leu	D23580_liv_chro	25548
CP002487	31305	T	A	snp	missense_variant	bcfH	SL1344_0028	protein_coding	c.32T>A	p.Leu11Gln	D23580_liv_chro	31305
CP002487	36413	G	A	snp	missense_variant	STM0032	SL1344_0033	protein_coding	c.1075G>A	p.Asp359Asn	D23580_liv_chro	36413
CP002487	37175	T	C	snp	synonymous_variant	STM0033	SL1344_0034	protein_coding	c.1500A>G	p.Leu500Leu	D23580_liv_chro	37175
CP002487	43331	T	A	snp	missense_variant	STM0037	SL1344_0038	protein_coding	c.400T>A	p.Leu134Ile	D23580_liv_chro	43331
CP002487	45126	G	A	snp	missense_variant	STM0038	SL1344_0039	protein_coding	c.815G>A	p.Gly272Asp	D23580_liv_chro	45126
CP002487	54863	A	G	snp	missense_variant	ileS	SL1344_0047	protein_coding	c.1009A>G	p.Ser337Gly	D23580_liv_chro	54863
CP002487	71397	C	T	snp	missense_variant	citF2	SL1344_0062	protein_coding	c.515C>T	p.Ala172Val	D23580_liv_chro	71394
CP002487	75386	G	T	snp	missense_variant	STM0065	SL1344_0066A	protein_coding	c.296G>T	p.Arg99Leu	D23580_liv_chro	75383
CP002487	77385	T	C	snp	synonymous_variant	carB	SL1344_0068	protein_coding	c.336T>C	p.Gly112Gly	D23580_liv_chro	77383
CP002487	84505	T	C	snp	stop_lost	caiB	SL1344_0073	protein_coding	c.950A>G	p.Ter317Trpext*?	D23580_liv_chro	84503
CP002487	91339	A	G	snp	synonymous_variant	fixC	SL1344_0078	protein_coding	c.876A>G	p.Leu292Leu	D23580_liv_chro	91337
CP002487	99554	G	T	snp	synonymous_variant	kefC	SL1344_0087	protein_coding	c.774G>T	p.Arg258Arg	D23580_liv_chro	99552
CP002487	101104	T	C	snp	missense_variant	folA	SL1344_0088	protein_coding	c.263T>C	p.Val88Ala	D23580_liv_chro	101102
CP002487	105135	C	T	snp	missense_variant	surA	SL1344_0093	protein_coding	c.625G>A	p.Gly209Ser	D23580_liv_chro	105133
CP002487	114444	G	A	snp	synonymous_variant	polB	SL1344_0098	protein_coding	c.993C>T	p.Tyr331Tyr	D23580_liv_chro	114442
CP002487	114468	C	T	snp	synonymous_variant	polB	SL1344_0098	protein_coding	c.969G>A	p.Gln323Gln	D23580_liv_chro	114466
CP002487	127295	A	G	snp	synonymous_variant	yabN	SL1344_0109	protein_coding	c.1215T>C	p.Leu405Leu	D23580_liv_chro	127293
CP002487	141195	A	G	snp	synonymous_variant	mraW	SL1344_0120	protein_coding	c.786A>G	p.Val262Val	D23580_liv_chro	141193
CP002487	144477	C	T	snp	synonymous_variant	murE	SL1344_0123	protein_coding	c.996C>T	p.Thr332Thr	D23580_liv_chro	144475
CP002487	153823	T	C	snp	synonymous_variant	ftsQ	SL1344_0131	protein_coding	c.288T>C	p.Ile96Ile	D23580_liv_chro	153821
CP002487	162625	C	T	snp	missense_variant	yacF	SL1344_0139	protein_coding	c.587G>A	p.Gly196Asp	D23580_liv_chro	162623
CP002487	171844	G	A	snp	synonymous_variant	STM0149	SL1344_0149	protein_coding	c.1377C>T	p.Leu459Leu	D23580_liv_chro	171842
CP002487	174487	C	T	snp	missense_variant	aroP	SL1344_0150	protein_coding	c.271G>A	p.Ala91Thr	D23580_liv_chro	174485
CP002487	193182	A	G	snp	missense_variant	pdxAb	SL1344_0164	protein_coding	c.776A>G	p.Gln259Arg	D23580_liv_chro	193180
CP002487	194729	T	C	snp	missense_variant	speD	SL1344_0166	protein_coding	c.263A>G	p.Asp88Gly	D23580_liv_chro	194727
CP002487	206936	T	C	snp	missense_variant	stiC	SL1344_0176	protein_coding	c.686A>G	p.Asn229Ser	D23580_liv_chro	206934
CP002487	208391	C	T	snp	synonymous_variant	stiA	SL1344_0178	protein_coding	c.528G>A	p.Leu176Leu	D23580_liv_chro	208389
CP002487	211774	C	T	snp	missense_variant	panC	SL1344_0182	protein_coding	c.583G>A	p.Ala195Thr	D23580_liv_chro	211771
CP002487	212762	G	A	snp	missense_variant	panB	SL1344_0183	protein_coding	c.512C>T	p.Ala171Val	D23580_liv_chro	212759
CP002487	215511	T	C	snp	missense_variant	yadB	SL1344_0186	protein_coding	c.860A>G	p.His287Arg	D23580_liv_chro	215508
CP002487	218043	C	A	snp	missense_variant	ligT	SL1344_0189	protein_coding	c.235G>T	p.Ala79Ser	D23580_liv_chro	218040
CP002487	218103	A	C	snp	missense_variant	ligT	SL1344_0189	protein_coding	c.175T>G	p.Ser59Ala	D23580_liv_chro	218100
CP002487	226284	A	G	snp	synonymous_variant	fhuC	SL1344_0193	protein_coding	c.312A>G	p.Glu104Glu	D23580_liv_chro	226281
CP002487	233278	C	A	snp	synonymous_variant	stfC	SL1344_0197	protein_coding	c.1980C>A	p.Gly660Gly	D23580_liv_chro	233275
CP002487	233667	G	T	snp	missense_variant	stfC	SL1344_0197	protein_coding	c.2369G>T	p.Arg790Leu	D23580_liv_chro	233664
CP002487	253591	G	A	snp	synonymous_variant	map	SL1344_0216	protein_coding	c.252C>T	p.Asp84Asp	D23580_liv_chro	253587
CP002487	255723	G	A	snp	missense_variant	tsf	SL1344_0218	protein_coding	c.448G>A	p.Ala150Thr	D23580_liv_chro	255719
CP002487	260961	G	A	snp	synonymous_variant	cdsA	SL1344_0223	protein_coding	c.840G>A	p.Leu280Leu	D23580_liv_chro	260957
CP002487	271613	G	A	snp	synonymous_variant	dnaE	SL1344_0232	protein_coding	c.2070G>A	p.Val690Val	D23580_liv_chro	271609
CP002487	272965	A	G	snp	missense_variant	dnaE	SL1344_0232	protein_coding	c.3422A>G	p.His1141Arg	D23580_liv_chro	272961
CP002487	274976	C	T	snp	missense_variant	STM0233	SL1344_0234	protein_coding	c.799C>T	p.Pro267Ser	D23580_liv_chro	274972
CP002487	284155	G	C	snp	missense_variant	proS	SL1344_0243	protein_coding	c.22C>G	p.Leu8Val	D23580_liv_chro	284151
CP002487	296605	C	T	snp	missense_variant	yafC	SL1344_0251	protein_coding	c.194G>A	p.Arg65Gln	D23580_liv_chro	296601
CP002487	299188	T	C	snp	missense_variant	yafE	SL1344_0254	protein_coding	c.101T>C	p.Val34Ala	D23580_liv_chro	299184
CP002487	302633	C	T	snp	missense_variant	yafS	SL1344_0257	protein_coding	c.491C>T	p.Ser164Phe	D23580_liv_chro	302629
CP002487	309909	A	G	snp	missense_variant	sciE	SL1344_0264	protein_coding	c.20T>C	p.Leu7Pro	D23580_liv_chro	309905
CP002487	312114	T	C	snp	synonymous_variant	sciG	SL1344_0266	protein_coding	c.930T>C	p.Val310Val	D23580_liv_chro	312110
CP002487	321795	C	T	snp	synonymous_variant	sciP	SL1344_0277	protein_coding	c.709C>T	p.Leu237Leu	D23580_liv_chro	321791
CP002487	323605	C	T	snp	synonymous_variant	sciR	SL1344_0279	protein_coding	c.234C>T	p.Ala78Ala	D23580_liv_chro	323601
CP002487	334288	C	T	snp	missense_variant	STM0291	SL1344_0286	protein_coding	c.1768C>T	p.Pro590Ser	D23580_liv_chro	334284
CP002487	359118	C	T	snp	synonymous_variant	STM0314	SL1344_0310	protein_coding	c.579C>T	p.Asn193Asn	D23580_liv_chro	359612
CP002487	359663	T	C	snp	missense_variant	STM0314	SL1344_0310	protein_coding	c.1124T>C	p.Leu375Pro	D23580_liv_chro	360157
CP002487	360912	G	A	snp	missense_variant	pepD	SL1344_0312	protein_coding	c.997C>T	p.Arg333Cys	D23580_liv_chro	361406
CP002487	366146	C	A	snp	synonymous_variant	proB	SL1344_0317	protein_coding	c.354C>A	p.Arg118Arg	D23580_liv_chro	366640
CP002487	373464	A	G	snp	stop_lost&splice_region_variant	leuC2	SL1344_0324	protein_coding	c.1214A>G	p.Ter405Trpext*?	D23580_liv_chro	414483
CP002487	409256	G	A	snp	missense_variant	STM0360	SL1344_0355	protein_coding	c.1005G>A	p.Met335Ile	D23580_liv_chro	450275
CP002487	429965	G	A	snp	missense_variant	sbmA	SL1344_0371	protein_coding	c.19G>A	p.Ala7Thr	D23580_liv_chro	470984
CP002487	434302	T	C	snp	synonymous_variant	STM0381	SL1344_0376	protein_coding	c.102T>C	p.Pro34Pro	D23580_liv_chro	475321
CP002487	442478	G	A	snp	synonymous_variant	rdgC	SL1344_0387	protein_coding	c.849C>T	p.Thr283Thr	D23580_liv_chro	483497
CP002487	443955	T	G	snp	missense_variant	yajF	SL1344_0388	protein_coding	c.504T>G	p.Phe168Leu	D23580_liv_chro	484974
CP002487	445186	C	A	snp	synonymous_variant	araJ	SL1344_0389	protein_coding	c.369G>T	p.Gly123Gly	D23580_liv_chro	486205
CP002487	470277	A	G	snp	synonymous_variant	ribD	SL1344_0410	protein_coding	c.948A>G	p.Glu316Glu	D23580_liv_chro	511295
CP002487	475055	G	T	snp	missense_variant	dxs	SL1344_0416	protein_coding	c.924C>A	p.Ser308Arg	D23580_liv_chro	516073
CP002487	476509	C	A	snp	synonymous_variant	ispA	SL1344_0417	protein_coding	c.393G>T	p.Pro131Pro	D23580_liv_chro	517527
CP002487	478573	G	A	snp	missense_variant	thiI	SL1344_0419	protein_coding	c.1220G>A	p.Ser407Asn	D23580_liv_chro	519591
CP002487	482242	A	C	snp	synonymous_variant	phnS	SL1344_0423	protein_coding	c.327T>G	p.Leu109Leu	D23580_liv_chro	523260
CP002487	489078	T	A	snp	missense_variant	yajR	SL1344_0430	protein_coding	c.128A>T	p.Gln43Leu	D23580_liv_chro	530096
CP002487	489947	A	G	snp	missense_variant	STM0437	SL1344_0431	protein_coding	c.206A>G	p.Asn69Ser	D23580_liv_chro	530965
CP002487	492545	G	A	snp	missense_variant	STM0438	SL1344_0432	protein_coding	c.1071G>A	p.Met357Ile	D23580_liv_chro	533563
CP002487	496292	C	T	snp	synonymous_variant	cyoB	SL1344_0436	protein_coding	c.375G>A	p.Leu125Leu	D23580_liv_chro	537310
CP002487	506764	C	A	snp	synonymous_variant	lon	SL1344_0444	protein_coding	c.1737C>A	p.Leu579Leu	D23580_liv_chro	547782
CP002487	516151	G	A	snp	missense_variant	ybaO	SL1344_0453	protein_coding	c.398G>A	p.Gly133Asp	D23580_liv_chro	557169
CP002487	518257	G	T	snp	synonymous_variant	mdlB	SL1344_0455	protein_coding	c.240G>T	p.Gly80Gly	D23580_liv_chro	559275
CP002487	523067	G	T	snp	synonymous_variant	ybaY	SL1344_0459	protein_coding	c.225G>T	p.Ser75Ser	D23580_liv_chro	564085
CP002487	523465	A	G	snp	missense_variant	ybaZ	SL1344_0460	protein_coding	c.292T>C	p.Cys98Arg	D23580_liv_chro	564483
CP002487	524573	T	C	snp	missense_variant	ylaB	SL1344_0461	protein_coding	c.1043A>G	p.Asn348Ser	D23580_liv_chro	565591
CP002487	534340	G	A	snp	synonymous_variant	aefA	SL1344_0471	protein_coding	c.327G>A	p.Leu109Leu	D23580_liv_chro	575358
CP002487	537160	T	C	snp	synonymous_variant	aefA	SL1344_0471	protein_coding	c.3147T>C	p.Thr1049Thr	D23580_liv_chro	578178
CP002487	548295	A	T	snp	missense_variant	aes	SL1344_0483	protein_coding	c.38T>A	p.Leu13Gln	D23580_liv_chro	589313
CP002487	549922	T	C	snp	synonymous_variant	ybaL	SL1344_0485	protein_coding	c.1593A>G	p.Gln531Gln	D23580_liv_chro	590940
CP002487	563722	G	A	snp	synonymous_variant	ybbN	SL1344_0497	protein_coding	c.636C>T	p.Asn212Asn	D23580_liv_chro	604740
CP002487	569308	T	G	snp	missense_variant	STM0509	SL1344_0502	protein_coding	c.99T>G	p.Asp33Glu	D23580_liv_chro	610326
CP002487	571007	T	C	snp	synonymous_variant	sfbA	SL1344_0503	protein_coding	c.408T>C	p.Asn136Asn	D23580_liv_chro	612025
CP002487	585235	T	C	snp	missense_variant	ybbY	SL1344_0517	protein_coding	c.370T>C	p.Cys124Arg	D23580_liv_chro	624558
CP002487	596711	G	C	snp	missense_variant	purE	SL1344_0527	protein_coding	c.403C>G	p.Gln135Glu	D23580_liv_chro	636034
CP002487	602654	T	C	snp	missense_variant	folD	SL1344_0535	protein_coding	c.403A>G	p.Thr135Ala	D23580_liv_chro	641977
CP002487	615492	G	A	snp	synonymous_variant	STM0557	SL1344_0547	protein_coding	c.453C>T	p.Ser151Ser	D23580_liv_chro	654815
CP002487	621936	G	A	snp	synonymous_variant	ykgB	SL1344_0554	protein_coding	c.390G>A	p.Ser130Ser	D23580_liv_chro	661259
CP002487	621965	T	C	snp	missense_variant	ykgB	SL1344_0554	protein_coding	c.419T>C	p.Val140Ala	D23580_liv_chro	661288
CP002487	630192	A	G	snp	missense_variant	STM0571	SL1344_0559	protein_coding	c.1375A>G	p.Thr459Ala	D23580_liv_chro	669515
CP002487	631897	A	G	snp	synonymous_variant	STM0572	SL1344_0560	protein_coding	c.765T>C	p.Arg255Arg	D23580_liv_chro	671220
CP002487	634499	C	A	snp	missense_variant	manZ	SL1344_0562	protein_coding	c.160G>T	p.Ala54Ser	D23580_liv_chro	673822
CP002487	636882	T	C	snp	synonymous_variant	nfnB	SL1344_0566	protein_coding	c.288A>G	p.Glu96Glu	D23580_liv_chro	676205
CP002487	642759	A	G	snp	synonymous_variant	fepA	SL1344_0573	protein_coding	c.543T>C	p.Gly181Gly	D23580_liv_chro	682082
CP002487	642851	G	A	snp	synonymous_variant	fepA	SL1344_0573	protein_coding	c.451C>T	p.Leu151Leu	D23580_liv_chro	682174
CP002487	647281	T	C	snp	missense_variant	entF	SL1344_0576	protein_coding	c.2332T>C	p.Ser778Pro	D23580_liv_chro	686604
CP002487	651013	T	C	snp	missense_variant	fepC	SL1344_0578	protein_coding	c.55A>G	p.Ser19Gly	D23580_liv_chro	690336
CP002487	657239	G	A	snp	synonymous_variant	entE	SL1344_0584	protein_coding	c.312G>A	p.Leu104Leu	D23580_liv_chro	696562
CP002487	657737	A	G	snp	synonymous_variant	entE	SL1344_0584	protein_coding	c.810A>G	p.Lys270Lys	D23580_liv_chro	697060
CP002487	658803	C	T	snp	synonymous_variant	entB	SL1344_0585	protein_coding	c.252C>T	p.Ser84Ser	D23580_liv_chro	698126
CP002487	662130	C	A	snp	missense_variant	cstAa	SL1344_0588	protein_coding	c.1369C>A	p.Leu457Ile	D23580_liv_chro	701453
CP002487	668303	G	A	snp	missense_variant	ybdO	SL1344_0594	protein_coding	c.131C>T	p.Ser44Leu	D23580_liv_chro	707626
CP002487	668965	T	C	snp	missense_variant	dsbG	SL1344_0595	protein_coding	c.532A>G	p.Asn178Asp	D23580_liv_chro	708288
CP002487	675111	G	A	snp	synonymous_variant	STM0611	SL1344_0599	protein_coding	c.1920G>A	p.Val640Val	D23580_liv_chro	714434
CP002487	684798	G	T	snp	missense_variant	citF	SL1344_0609	protein_coding	c.49C>A	p.Arg17Ser	D23580_liv_chro	724121
CP002487	715673	T	G	snp	synonymous_variant	STM0652	SL1344_0640	protein_coding	c.1719T>G	p.Gly573Gly	D23580_liv_chro	755074
CP002487	730766	G	T	snp	missense_variant	lnt	SL1344_0655	protein_coding	c.356C>A	p.Thr119Asn	D23580_liv_chro	770167
CP002487	748122	G	A	snp	missense_variant	glnS	SL1344_0668	protein_coding	c.1291G>A	p.Asp431Asn	D23580_liv_chro	787523
CP002487	755098	T	C	snp	missense_variant	STM0692	SL1344_0674	protein_coding	c.593A>G	p.Glu198Gly	D23580_liv_chro	794499
CP002487	767234	T	C	snp	synonymous_variant	kdpD	SL1344_0685	protein_coding	c.1875A>G	p.Pro625Pro	D23580_liv_chro	806635
CP002487	770623	G	A	snp	missense_variant	kdpB	SL1344_0687	protein_coding	c.1124C>T	p.Ala375Val	D23580_liv_chro	810024
CP002487	776376	T	G	snp	missense_variant	ybgH	SL1344_0691	protein_coding	c.755A>C	p.Glu252Ala	D23580_liv_chro	815777
CP002487	778022	T	C	snp	synonymous_variant	ybgI	SL1344_0692	protein_coding	c.564T>C	p.Asp188Asp	D23580_liv_chro	817423
CP002487	783906	A	G	snp	stop_lost	STM0719	SL1344_0700	protein_coding	c.479A>G	p.Ter160Trpext*?	D23580_liv_chro	823307
CP002487	798651	G	T	snp	missense_variant	sdhA	SL1344_0716	protein_coding	c.519G>T	p.Gln173His	D23580_liv_chro	838051
CP002487	805791	T	C	snp	missense_variant	sucC	SL1344_0720	protein_coding	c.470T>C	p.Leu157Pro	D23580_liv_chro	845191
CP002487	833089	A	G	snp	missense_variant	STM0769	SL1344_0746	protein_coding	c.497A>G	p.Lys166Arg	D23580_liv_chro	872488
CP002487	843986	C	T	snp	missense_variant	modE	SL1344_0756	protein_coding	c.499G>A	p.Gly167Ser	D23580_liv_chro	883385
CP002487	845276	C	T	snp	synonymous_variant	modA	SL1344_0758	protein_coding	c.348C>T	p.Ala116Ala	D23580_liv_chro	884675
CP002487	848594	A	G	snp	missense_variant	ybhE	SL1344_0762	protein_coding	c.160A>G	p.Met54Val	D23580_liv_chro	887993
CP002487	854598	G	T	snp	missense_variant	hutU	SL1344_0767	protein_coding	c.376G>T	p.Ala126Ser	D23580_liv_chro	893997
CP002487	860142	G	A	snp	missense_variant	bioB	SL1344_0771	protein_coding	c.718G>A	p.Ala240Thr	D23580_liv_chro	899541
CP002487	860549	A	G	snp	missense_variant	bioF	SL1344_0772	protein_coding	c.88A>G	p.Thr30Ala	D23580_liv_chro	899948
CP002487	876446	T	G	snp	missense_variant	ybhO	SL1344_0788	protein_coding	c.1163A>C	p.Glu388Ala	D23580_liv_chro	915845
CP002487	877635	A	G	snp	synonymous_variant	ybhP	SL1344_0789	protein_coding	c.729T>C	p.His243His	D23580_liv_chro	917034
CP002487	884095	C	G	snp	missense_variant	ybiH	SL1344_0795	protein_coding	c.517G>C	p.Val173Leu	D23580_liv_chro	923494
CP002487	896116	A	T	snp	missense_variant	glnH	SL1344_0805	protein_coding	c.156T>A	p.Asp52Glu	D23580_liv_chro	935509
CP002487	902492	C	A	snp	missense_variant	ybiR	SL1344_0811	protein_coding	c.491C>A	p.Ala164Glu	D23580_liv_chro	941881
CP002487	902861	A	C	snp	missense_variant	ybiR	SL1344_0811	protein_coding	c.860A>C	p.Asp287Ala	D23580_liv_chro	942250
CP002487	905822	T	C	snp	missense_variant	ybiT	SL1344_0813	protein_coding	c.1526T>C	p.Met509Thr	D23580_liv_chro	945211
CP002487	910024	C	T	snp	missense_variant	ybiV(1)	SL1344_0818	protein_coding	c.304C>T	p.Leu102Phe	D23580_liv_chro	949413
CP002487	926592	G	A	snp	missense_variant	STM0855	SL1344_0831	protein_coding	c.718G>A	p.Asp240Asn	D23580_liv_chro	965981
CP002487	934458	C	A	snp	synonymous_variant	yliJ	SL1344_0838	protein_coding	c.57G>T	p.Thr19Thr	D23580_liv_chro	973847
CP002487	938539	A	G	snp	missense_variant	mdfA	SL1344_0842	protein_coding	c.784A>G	p.Met262Val	D23580_liv_chro	977928
CP002487	938797	A	G	snp	missense_variant	mdfA	SL1344_0842	protein_coding	c.1042A>G	p.Thr348Ala	D23580_liv_chro	978186
CP002487	940086	A	G	snp	missense_variant	STM0868	SL1344_0844	protein_coding	c.980T>C	p.Phe327Ser	D23580_liv_chro	979475
CP002487	950396	T	C	snp	synonymous_variant	potH	SL1344_0856	protein_coding	c.409T>C	p.Leu137Leu	D23580_liv_chro	989786
CP002487	953239	C	T	snp	synonymous_variant	rumB	SL1344_0859	protein_coding	c.867C>T	p.Asp289Asp	D23580_liv_chro	992629
CP002487	959853	A	G	snp	missense_variant	artI	SL1344_0866	protein_coding	c.433T>C	p.Tyr145His	D23580_liv_chro	999243
CP002487	967413	C	T	snp	missense_variant	poxB	SL1344_0874	protein_coding	c.950G>A	p.Arg317His	D23580_liv_chro	1006788
CP002487	967671	A	G	snp	missense_variant	poxB	SL1344_0874	protein_coding	c.692T>C	p.Val231Ala	D23580_liv_chro	1007046
CP002487	969515	C	T	snp	synonymous_variant	hcp	SL1344_0876	protein_coding	c.1638G>A	p.Gln546Gln	D23580_liv_chro	1008890
CP002487	975668	C	T	snp	missense_variant	ybjY	SL1344_0880	protein_coding	c.521C>T	p.Ser174Leu	D23580_liv_chro	1015043
CP002487	978492	G	A	snp	synonymous_variant	cspD	SL1344_0882	protein_coding	c.69C>T	p.Gly23Gly	D23580_liv_chro	1017865
CP002487	1007299	A	G	snp	synonymous_variant	ycaD	SL1344_0905	protein_coding	c.1125A>G	p.Thr375Thr	D23580_liv_chro	1046672
CP002487	1011274	G	T	snp	missense_variant	sopD2	SL1344_0909	protein_coding	c.647G>T	p.Arg216Leu	D23580_liv_chro	1050647
CP002487	1025213	T	C	snp	synonymous_variant	rec2	SL1344_0920	protein_coding	c.513T>C	p.Asn171Asn	D23580_liv_chro	1064586
CP002487	1028819	T	C	snp	synonymous_variant	lpxK	SL1344_0922	protein_coding	c.73T>C	p.Leu25Leu	D23580_liv_chro	1068192
CP002487	1030587	C	T	snp	missense_variant	ycaQ	SL1344_0923	protein_coding	c.820C>T	p.Pro274Ser	D23580_liv_chro	1069960
CP002487	1038781	C	T	snp	missense_variant	mukB	SL1344_0931	protein_coding	c.2006C>T	p.Ala669Val	D23580_liv_chro	1078154
CP002487	1041029	G	T	snp	synonymous_variant	mukB	SL1344_0931	protein_coding	c.4254G>T	p.Thr1418Thr	D23580_liv_chro	1080402
CP002487	1042911	C	T	snp	missense_variant	ycbB	SL1344_0932	protein_coding	c.1325C>T	p.Pro442Leu	D23580_liv_chro	1082284
CP002487	1063277	G	T	snp	missense_variant	STM2626	SL1344_0952	protein_coding	c.467G>T	p.Arg156Leu	D23580_liv_chro	1102650
CP002487	1073130	A	G	snp	missense_variant	STM1030	SL1344_0968	protein_coding	c.197A>G	p.Asp66Gly	D23580_liv_chro	1112441
CP002487	1077227	T	C	snp	missense_variant	STM1032	SL1344_0971	protein_coding	c.1466T>C	p.Val489Ala	D23580_liv_chro	1116538
CP002487	1079855	T	C	snp	synonymous_variant	STM1035	SL1344_0974	protein_coding	c.135T>C	p.Val45Val	D23580_liv_chro	1119166
CP002487	1080927	T	G	snp	missense_variant	STM1037	SL1344_0976	protein_coding	c.364T>G	p.Ser122Ala	D23580_liv_chro	1120238
CP002487	1081343	C	T	snp	missense_variant	STM1038	SL1344_0977	protein_coding	c.304C>T	p.Leu102Phe	D23580_liv_chro	1120654
CP002487	1082103	C	T	snp	missense_variant	STM1039	SL1344_0978	protein_coding	c.332C>T	p.Ala111Val	D23580_liv_chro	1121414
CP002487	1090919	C	A	snp	missense_variant	STM1048	SL1344_0987	protein_coding	c.1576C>A	p.Pro526Thr	D23580_liv_chro	1130230
CP002487	1107380	C	A	snp	missense_variant	rlmL	SL1344_1001	protein_coding	c.1175C>A	p.Ala392Glu	D23580_liv_chro	1147750
CP002487	1110819	A	G	snp	missense_variant	pqiA	SL1344_1003	protein_coding	c.571A>G	p.Ile191Val	D23580_liv_chro	1151189
CP002487	1142566	G	A	snp	missense_variant	hpaB	SL1344_1038	protein_coding	c.1045C>T	p.Leu349Phe	D23580_liv_chro	1182213
CP002487	1151344	C	T	snp	synonymous_variant	hpaX	SL1344_1046	protein_coding	c.987C>T	p.His329His	D23580_liv_chro	1190991
CP002487	1151469	A	C	snp	missense_variant	hpaX	SL1344_1046	protein_coding	c.1112A>C	p.Tyr371Ser	D23580_liv_chro	1191116
CP002487	1163971	C	A	snp	missense_variant	putA	SL1344_1062	protein_coding	c.3911G>T	p.Ser1304Ile	D23580_liv_chro	1203618
CP002487	1173474	C	A	snp	missense_variant	STM1128	SL1344_1066	protein_coding	c.787G>T	p.Val263Leu	D23580_liv_chro	1213121
CP002487	1176266	C	T	snp	missense_variant	STM1130	SL1344_1068	protein_coding	c.484C>T	p.His162Tyr	D23580_liv_chro	1215913
CP002487	1197629	G	A	snp	missense_variant	yceE	SL1344_1091	protein_coding	c.974C>T	p.Ala325Val	D23580_liv_chro	1237289
CP002487	1201442	A	G	snp	synonymous_variant	yceI	SL1344_1094	protein_coding	c.135T>C	p.Tyr45Tyr	D23580_liv_chro	1241102
CP002487	1222689	A	G	snp	synonymous_variant	flgK	SL1344_1120	protein_coding	c.1080A>G	p.Ala360Ala	D23580_liv_chro	1262349
CP002487	1231203	G	A	snp	synonymous_variant	maf-a	SL1344_1126	protein_coding	c.15C>T	p.Ile5Ile	D23580_liv_chro	1270863
CP002487	1242006	G	A	snp	synonymous_variant	ycfH	SL1344_1139	protein_coding	c.588G>A	p.Pro196Pro	D23580_liv_chro	1281666
CP002487	1243113	C	A	snp	synonymous_variant	ptsG	SL1344_1140	protein_coding	c.603C>A	p.Ile201Ile	D23580_liv_chro	1282773
CP002487	1251337	A	G	snp	missense_variant	ndh	SL1344_1148	protein_coding	c.742A>G	p.Met248Val	D23580_liv_chro	1290997
CP002487	1253969	T	C	snp	synonymous_variant	ycfS	SL1344_1152	protein_coding	c.921A>G	p.Pro307Pro	D23580_liv_chro	1293629
CP002487	1256554	A	G	snp	synonymous_variant	mfd	SL1344_1153	protein_coding	c.1930T>C	p.Leu644Leu	D23580_liv_chro	1296214
CP002487	1296386	T	C	snp	synonymous_variant	STM1255	SL1344_1191	protein_coding	c.411T>C	p.Gly137Gly	D23580_liv_chro	1336046
CP002487	1297060	A	G	snp	missense_variant	STM1255	SL1344_1191	protein_coding	c.1085A>G	p.Lys362Arg	D23580_liv_chro	1336720
CP002487	1302188	C	G	snp	missense_variant	STM1261	SL1344_1197	protein_coding	c.19C>G	p.Gln7Glu	D23580_liv_chro	1341848
CP002487	1312667	C	A	snp	synonymous_variant	yeaN	SL1344_1214	protein_coding	c.273G>T	p.Ala91Ala	D23580_liv_chro	1352328
CP002487	1325281	C	T	snp	missense_variant	SL1344_1224A	SL1344_1224A	protein_coding	c.185G>A	p.Arg62His	D23580_liv_chro	1364942
CP002487	1333367	T	A	snp	synonymous_variant	selD	SL1344_1232	protein_coding	c.906T>A	p.Ser302Ser	D23580_liv_chro	1373028
CP002487	1335942	G	A	snp	synonymous_variant	gdhA	SL1344_1234	protein_coding	c.891C>T	p.Ala297Ala	D23580_liv_chro	1375603
CP002487	1349374	G	A	snp	missense_variant	celB	SL1344_1248	protein_coding	c.312G>A	p.Met104Ile	D23580_liv_chro	1389035
CP002487	1352491	C	A	snp	missense_variant	celF	SL1344_1251	protein_coding	c.695C>A	p.Ala232Glu	D23580_liv_chro	1392152
CP002487	1355870	T	C	snp	missense_variant	katE	SL1344_1253	protein_coding	c.350A>G	p.Glu117Gly	D23580_liv_chro	1395531
CP002487	1367994	C	T	snp	missense_variant	rfc	SL1344_1266	protein_coding	c.170G>A	p.Arg57Gln	D23580_liv_chro	1407655
CP002487	1374986	A	G	snp	missense_variant	pheT	SL1344_1272	protein_coding	c.1457A>G	p.Glu486Gly	D23580_liv_chro	1414647
CP002487	1378101	T	C	snp	missense_variant	btuD	SL1344_1276	protein_coding	c.55T>C	p.Phe19Leu	D23580_liv_chro	1417762
CP002487	1379981	A	G	snp	missense_variant	ydiV	SL1344_1278	protein_coding	c.331A>G	p.Lys111Glu	D23580_liv_chro	1419642
CP002487	1381336	T	C	snp	missense_variant	ydiU	SL1344_1279	protein_coding	c.911T>C	p.Ile304Thr	D23580_liv_chro	1420997
CP002487	1388928	C	T	snp	missense_variant	ydiT	SL1344_1285	protein_coding	c.139G>A	p.Ala47Thr	D23580_liv_chro	1428589
CP002487	1391303	G	T	snp	missense_variant	ydiR	SL1344_1287	protein_coding	c.39C>A	p.Asn13Lys	D23580_liv_chro	1430964
CP002487	1391997	A	G	snp	missense_variant	ydiQ	SL1344_1288	protein_coding	c.131T>C	p.Val44Ala	D23580_liv_chro	1431658
CP002487	1393258	C	A	snp	synonymous_variant	ydiP	SL1344_1289	protein_coding	c.669C>A	p.Ile223Ile	D23580_liv_chro	1432919
CP002487	1398223	A	C	snp	splice_region_variant&synonymous_variant	ydiN	SL1344_1294	protein_coding	c.1218T>G	p.Ala406Ala	D23580_liv_chro	1437884
CP002487	1399940	A	G	snp	missense_variant	ydiM	SL1344_1296	protein_coding	c.1076T>C	p.Leu359Ser	D23580_liv_chro	1439602
CP002487	1400958	C	T	snp	missense_variant	ydiM	SL1344_1296	protein_coding	c.58G>A	p.Gly20Ser	D23580_liv_chro	1440620
CP002487	1410387	T	C	snp	missense_variant	sufB	SL1344_1304	protein_coding	c.844T>C	p.Ser282Pro	D23580_liv_chro	1450049
CP002487	1424494	G	A	snp	synonymous_variant	ttrA	SL1344_1317	protein_coding	c.1776C>T	p.Ala592Ala	D23580_liv_chro	1464156
CP002487	1425369	A	G	snp	missense_variant	ttrA	SL1344_1317	protein_coding	c.901T>C	p.Phe301Leu	D23580_liv_chro	1465031
CP002487	1429462	T	G	snp	missense_variant	ttrS	SL1344_1320	protein_coding	c.1262T>G	p.Val421Gly	D23580_liv_chro	1469124
CP002487	1435695	C	T	snp	synonymous_variant	spiR	SL1344_1326	protein_coding	c.756G>A	p.Leu252Leu	D23580_liv_chro	1475357
CP002487	1436296	T	C	snp	missense_variant	spiR	SL1344_1326	protein_coding	c.155A>G	p.Asp52Gly	D23580_liv_chro	1475958
CP002487	1441499	A	G	snp	missense_variant	sscA	SL1344_1333	protein_coding	c.127A>G	p.Thr43Ala	D23580_liv_chro	1481161
CP002487	1442956	C	T	snp	missense_variant	sseC	SL1344_1334	protein_coding	c.1108C>T	p.Arg370Cys	D23580_liv_chro	1482618
CP002487	1448761	T	C	snp	synonymous_variant	ssaK	SL1344_1345	protein_coding	c.321T>C	p.Arg107Arg	D23580_liv_chro	1488423
CP002487	1449500	T	C	snp	synonymous_variant	ssaL	SL1344_1346	protein_coding	c.420T>C	p.Asp140Asp	D23580_liv_chro	1489162
CP002487	1457952	C	T	snp	missense_variant	ssaU	SL1344_1356	protein_coding	c.670C>T	p.His224Tyr	D23580_liv_chro	1497614
CP002487	1464739	G	A	snp	synonymous_variant	ydhB	SL1344_1361	protein_coding	c.897G>A	p.Leu299Leu	D23580_liv_chro	1504401
CP002487	1480442	C	T	snp	missense_variant	tyrS	SL1344_1381	protein_coding	c.104C>T	p.Ala35Val	D23580_liv_chro	1520104
CP002487	1485764	T	C	snp	missense_variant	nth	SL1344_1385	protein_coding	c.281A>G	p.His94Arg	D23580_liv_chro	1525426
CP002487	1488893	T	A	snp	synonymous_variant	rnfC	SL1344_1389	protein_coding	c.1737A>T	p.Pro579Pro	D23580_liv_chro	1528555
CP002487	1502383	T	C	snp	missense_variant	tus	SL1344_1401	protein_coding	c.800A>G	p.Asn267Ser	D23580_liv_chro	1542045
CP002487	1509185	T	C	snp	synonymous_variant	ydgC	SL1344_1406	protein_coding	c.186T>C	p.Ser62Ser	D23580_liv_chro	1548847
CP002487	1518097	T	C	snp	missense_variant	STM1484	SL1344_1414	protein_coding	c.547A>G	p.Thr183Ala	D23580_liv_chro	1557759
CP002487	1522981	T	C	snp	missense_variant	mlc	SL1344_1418	protein_coding	c.1027T>C	p.Ser343Pro	D23580_liv_chro	1562643
CP002487	1526011	T	G	snp	missense_variant	STM1491	SL1344_1421	protein_coding	c.515A>C	p.Asp172Ala	D23580_liv_chro	1565673
CP002487	1532071	C	T	snp	missense_variant	dmsA2	SL1344_1428	protein_coding	c.1637G>A	p.Gly546Asp	D23580_liv_chro	1571733
CP002487	1535478	T	C	snp	missense_variant	dmsA1	SL1344_1429	protein_coding	c.770A>G	p.His257Arg	D23580_liv_chro	1575140
CP002487	1562165	G	C	snp	missense_variant	STM1528	SL1344_1458	protein_coding	c.387C>G	p.Asp129Glu	D23580_liv_chro	1601810
CP002487	1570090	T	C	snp	missense_variant	hyaB2	SL1344_1467	protein_coding	c.562A>G	p.Arg188Gly	D23580_liv_chro	1609735
CP002487	1572903	T	C	snp	missense_variant	STM1540	SL1344_1469	protein_coding	c.718T>C	p.Ser240Pro	D23580_liv_chro	1612548
CP002487	1580076	T	A	snp	missense_variant	STM1546	SL1344_1475	protein_coding	c.926A>T	p.Gln309Leu	D23580_liv_chro	1619718
CP002487	1591520	A	G	snp	missense_variant	STM1556	SL1344_1486	protein_coding	c.1387A>G	p.Arg463Gly	D23580_liv_chro	1627184
CP002487	1592764	G	A	snp	synonymous_variant	STM1557	SL1344_1487	protein_coding	c.1167G>A	p.Ser389Ser	D23580_liv_chro	1628428
CP002487	1593734	G	A	snp	missense_variant	STM1558	SL1344_1488	protein_coding	c.1255C>T	p.His419Tyr	D23580_liv_chro	1629398
CP002487	1597873	C	T	snp	synonymous_variant	STM1560	SL1344_1490	protein_coding	c.1482G>A	p.Glu494Glu	D23580_liv_chro	1633537
CP002487	1602906	G	A	snp	synonymous_variant	sfcA	SL1344_1496	protein_coding	c.243G>A	p.Gln81Gln	D23580_liv_chro	1638570
CP002487	1619985	G	A	snp	missense_variant	narZ	SL1344_1508	protein_coding	c.2446G>A	p.Ala816Thr	D23580_liv_chro	1655649
CP002487	1636852	G	A	snp	missense_variant	srfA	SL1344_1524	protein_coding	c.229G>A	p.Glu77Lys	D23580_liv_chro	1672516
CP002487	1642852	A	T	snp	missense_variant	srfC	SL1344_1526	protein_coding	c.1927A>T	p.Ser643Cys	D23580_liv_chro	1678516
CP002487	1645538	G	A	snp	synonymous_variant	ydcR	SL1344_1529	protein_coding	c.1134C>T	p.Ala378Ala	D23580_liv_chro	1681202
CP002487	1649898	A	G	snp	missense_variant	sifB	SL1344_1532	protein_coding	c.865A>G	p.Thr289Ala	D23580_liv_chro	1685562
CP002487	1653230	C	T	snp	synonymous_variant	STM1606	SL1344_1536	protein_coding	c.72C>T	p.Ser24Ser	D23580_liv_chro	1688894
CP002487	1666381	G	A	snp	missense_variant	STM1621	SL1344_1551	protein_coding	c.104C>T	p.Ala35Val	D23580_liv_chro	1702045
CP002487	1668142	G	A	snp	missense_variant	ydcG	SL1344_1552	protein_coding	c.194C>T	p.Ala65Val	D23580_liv_chro	1703806
CP002487	1668875	C	T	snp	missense_variant	STM1623	SL1344_1553	protein_coding	c.1189G>A	p.Gly397Ser	D23580_liv_chro	1704539
CP002487	1677646	A	G	snp	synonymous_variant	STM1630	SL1344_1560	protein_coding	c.75T>C	p.Ala25Ala	D23580_liv_chro	1713310
CP002487	1683738	C	T	snp	missense_variant	STM1637	SL1344_1567	protein_coding	c.10C>T	p.Pro4Ser	D23580_liv_chro	1719402
CP002487	1684070	G	A	snp	stop_gained	STM1637	SL1344_1567	protein_coding	c.342G>A	p.Trp114*	D23580_liv_chro	1719734
CP002487	1686695	A	C	snp	missense_variant	cybB	SL1344_1569	protein_coding	c.512T>G	p.Met171Arg	D23580_liv_chro	1722359
CP002487	1717317	G	A	snp	missense_variant	STM1668	SL1344_1598	protein_coding	c.716C>T	p.Pro239Leu	D23580_liv_chro	1752981
CP002487	1719386	A	G	snp	missense_variant	STM1669	SL1344_1599	protein_coding	c.650T>C	p.Met217Thr	D23580_liv_chro	1755050
CP002487	1724675	G	A	snp	synonymous_variant	STM1674	SL1344_1604	protein_coding	c.102C>T	p.Asp34Asp	D23580_liv_chro	1760339
CP002487	1724764	G	A	snp	missense_variant	STM1674	SL1344_1604	protein_coding	c.13C>T	p.His5Tyr	D23580_liv_chro	1760428
CP002487	1731763	G	A	snp	missense_variant	ycjG	SL1344_1611	protein_coding	c.560C>T	p.Ala187Val	D23580_liv_chro	1767427
CP002487	1747171	T	C	snp	missense_variant	steC	SL1344_1628	protein_coding	c.1213A>G	p.Asn405Asp	D23580_liv_chro	1782835
CP002487	1748808	A	G	snp	synonymous_variant	ycjE	SL1344_1630	protein_coding	c.237A>G	p.Gly79Gly	D23580_liv_chro	1784472
CP002487	1759478	G	A	snp	synonymous_variant	yciM	SL1344_1640	protein_coding	c.6C>T	p.Gly2Gly	D23580_liv_chro	1795142
CP002487	1768145	T	C	snp	synonymous_variant	topA	SL1344_1646	protein_coding	c.1098A>G	p.Glu366Glu	D23580_liv_chro	1803809
CP002487	1780908	T	C	snp	missense_variant	trpB	SL1344_1657	protein_coding	c.977T>C	p.Phe326Ser	D23580_liv_chro	1816572
CP002487	1811957	T	A	snp	missense_variant	STM1760	SL1344_1688	protein_coding	c.98A>T	p.Glu33Val	D23580_liv_chro	1847621
CP002487	1815159	T	C	snp	synonymous_variant	narH	SL1344_1691	protein_coding	c.111A>G	p.Glu37Glu	D23580_liv_chro	1850823
CP002487	1860805	A	G	snp	synonymous_variant	dadA	SL1344_1731	protein_coding	c.36T>C	p.Gly12Gly	D23580_liv_chro	1896469
CP002487	1894829	G	A	snp	synonymous_variant	STM1841	SL1344_1770	protein_coding	c.42G>A	p.Val14Val	D23580_liv_chro	1930493
CP002487	1913399	A	G	snp	stop_lost	STM1858	SL1344_1788	protein_coding	c.36A>G	p.Ter12Trpext*?	D23580_liv_chro	1949063
CP002487	1925983	T	C	snp	missense_variant	STM1873	SL1344_1807	protein_coding	c.235A>G	p.Thr79Ala	D23580_liv_chro	1951928
CP002487	1949153	C	T	snp	missense_variant	STM1896	SL1344_1830	protein_coding	c.569C>T	p.Thr190Ile	D23580_liv_chro	1975098
CP002487	1957810	T	C	snp	synonymous_variant	yecP	SL1344_1841	protein_coding	c.426T>C	p.Gly142Gly	D23580_liv_chro	1983755
CP002487	1959132	G	T	snp	missense_variant	cutC	SL1344_1842	protein_coding	c.207C>A	p.Asp69Glu	D23580_liv_chro	1985077
CP002487	1967362	C	T	snp	missense_variant	flhAa	SL1344_1848	protein_coding	c.496G>A	p.Ala166Thr	D23580_liv_chro	1993307
CP002487	1968784	A	T	snp	missense_variant	flhB	SL1344_1849	protein_coding	c.218T>A	p.Ile73Asn	D23580_liv_chro	1994729
CP002487	1975687	G	A	snp	synonymous_variant	cheA	SL1344_1856	protein_coding	c.1074C>T	p.Arg358Arg	D23580_liv_chro	2001632
CP002487	1982585	A	G	snp	missense_variant	otsB	SL1344_1863	protein_coding	c.482T>C	p.Leu161Pro	D23580_liv_chro	2008529
CP002487	1984872	G	A	snp	missense_variant	ftnB	SL1344_1865	protein_coding	c.65G>A	p.Ser22Asn	D23580_liv_chro	2010816
CP002487	1991709	C	A	snp	stop_gained	STM1940	SL1344_1873	protein_coding	c.427G>T	p.Glu143*	D23580_liv_chro	2017653
CP002487	1998210	G	A	snp	synonymous_variant	yecC	SL1344_1880	protein_coding	c.723C>T	p.Arg241Arg	D23580_liv_chro	2024154
CP002487	2005120	C	T	snp	missense_variant	fliB	SL1344_1887	protein_coding	c.28G>A	p.Ala10Thr	D23580_liv_chro	2031064
CP002487	2023232	C	T	snp	synonymous_variant	fliP	SL1344_1908	protein_coding	c.339C>T	p.Tyr113Tyr	D23580_liv_chro	2049164
CP002487	2025289	C	A	snp	missense_variant	rcsA	SL1344_1911	protein_coding	c.295C>A	p.Gln99Lys	D23580_liv_chro	2051221
CP002487	2026906	A	G	snp	synonymous_variant	mngB	SL1344_1914	protein_coding	c.390A>G	p.Thr130Thr	D23580_liv_chro	2052838
CP002487	2028458	G	C	snp	missense_variant	gcpA	SL1344_1915	protein_coding	c.566C>G	p.Thr189Arg	D23580_liv_chro	2054390
CP002487	2042597	C	T	snp	missense_variant	SL1344_1930	SL1344_1930	protein_coding	c.1363G>A	p.Asp455Asn	D23580_liv_chro	2068539
CP002487	2044858	T	C	snp	missense_variant	SL1344_1932	SL1344_1932	protein_coding	c.167A>G	p.Asp56Gly	D23580_liv_chro	2070800
CP002487	2100586	T	C	snp	missense_variant	cbiN	SL1344_1998	protein_coding	c.98A>G	p.Glu33Gly	D23580_liv_chro	2126528
CP002487	2107753	A	C	snp	synonymous_variant	cbiD	SL1344_2008	protein_coding	c.786T>G	p.Gly262Gly	D23580_liv_chro	2133695
CP002487	2107877	G	C	snp	missense_variant	cbiD	SL1344_2008	protein_coding	c.662C>G	p.Ala221Gly	D23580_liv_chro	2133819
CP002487	2121381	C	T	snp	missense_variant	pduK	SL1344_2022	protein_coding	c.344C>T	p.Ala115Val	D23580_liv_chro	2147323
CP002487	2121756	A	G	snp	synonymous_variant	pduL	SL1344_2023	protein_coding	c.237A>G	p.Leu79Leu	D23580_liv_chro	2147698
CP002487	2139849	A	G	snp	missense_variant	sopA	SL1344_2043	protein_coding	c.565A>G	p.Thr189Ala	D23580_liv_chro	2165791
CP002487	2142870	A	G	snp	missense_variant	sbcB	SL1344_2044	protein_coding	c.895A>G	p.Ile299Val	D23580_liv_chro	2168812
CP002487	2146477	G	T	snp	missense_variant	yeeZ	SL1344_2047	protein_coding	c.494C>A	p.Pro165His	D23580_liv_chro	2172419
CP002487	2149950	G	T	snp	missense_variant	hisC	SL1344_2050	protein_coding	c.318G>T	p.Met106Ile	D23580_liv_chro	2175892
CP002487	2182040	G	A	snp	missense_variant	wzx	SL1344_2079	protein_coding	c.1115C>T	p.Pro372Leu	D23580_liv_chro	2207982
CP002487	2187955	G	A	snp	synonymous_variant	wcaI	SL1344_2083	protein_coding	c.924C>T	p.His308His	D23580_liv_chro	2213897
CP002487	2189077	T	C	snp	missense_variant	gmm	SL1344_2084	protein_coding	c.272A>G	p.Asp91Gly	D23580_liv_chro	2215019
CP002487	2189265	C	T	snp	synonymous_variant	gmm	SL1344_2084	protein_coding	c.84G>A	p.Gln28Gln	D23580_liv_chro	2215207
CP002487	2210471	G	A	snp	missense_variant	yegD	SL1344_2102	protein_coding	c.265G>A	p.Gly89Ser	D23580_liv_chro	2236413
CP002487	2222011	T	C	snp	missense_variant	baeS	SL1344_2107	protein_coding	c.1159T>C	p.Phe387Leu	D23580_liv_chro	2247953
CP002487	2225391	G	A	snp	missense_variant	STM2135	SL1344_2111	protein_coding	c.219G>A	p.Met73Ile	D23580_liv_chro	2251333
CP002487	2225914	T	G	snp	missense_variant	STM2135	SL1344_2111	protein_coding	c.742T>G	p.Ser248Ala	D23580_liv_chro	2251856
CP002487	2243306	C	T	snp	missense_variant	stcC	SL1344_2127	protein_coding	c.755G>A	p.Arg252His	D23580_liv_chro	2269248
CP002487	2247766	A	C	snp	synonymous_variant	metG	SL1344_2132	protein_coding	c.312A>C	p.Arg104Arg	D23580_liv_chro	2273708
CP002487	2250164	G	A	snp	missense_variant	yehR	SL1344_2133	protein_coding	c.436G>A	p.Ala146Thr	D23580_liv_chro	2276106
CP002487	2257735	G	A	snp	missense_variant	yehY	SL1344_2142	protein_coding	c.53C>T	p.Ala18Val	D23580_liv_chro	2283677
CP002487	2266892	C	T	snp	missense_variant	yohG	SL1344_2150	protein_coding	c.1090G>A	p.Gly364Ser	D23580_liv_chro	2292834
CP002487	2283445	A	C	snp	missense_variant	mglA	SL1344_2166	protein_coding	c.756T>G	p.His252Gln	D23580_liv_chro	2309387
CP002487	2298018	T	G	snp	missense_variant	lysP	SL1344_2177	protein_coding	c.56A>C	p.Glu19Ala	D23580_liv_chro	2323960
CP002487	2317778	C	A	snp	missense_variant	yejE	SL1344_2195	protein_coding	c.935C>A	p.Ala312Asp	D23580_liv_chro	2343720
CP002487	2328180	T	C	snp	synonymous_variant	yejM	SL1344_2205	protein_coding	c.1545T>C	p.Gly515Gly	D23580_liv_chro	2354122
CP002487	2331348	C	T	snp	synonymous_variant	oafA	SL1344_2208	protein_coding	c.1503C>T	p.Asn501Asn	D23580_liv_chro	2357299
CP002487	2337306	G	A	snp	synonymous_variant	STM2240	SL1344_2216	protein_coding	c.967C>T	p.Leu323Leu	D23580_liv_chro	2363258
CP002487	2339492	A	G	snp	synonymous_variant	sspH2	SL1344_2217	protein_coding	c.1476T>C	p.Thr492Thr	D23580_liv_chro	2365444
CP002487	2340628	C	A	snp	missense_variant	sspH2	SL1344_2217	protein_coding	c.340G>T	p.Asp114Tyr	D23580_liv_chro	2366580
CP002487	2352771	T	G	snp	missense_variant	napH	SL1344_2227	protein_coding	c.675A>C	p.Lys225Asn	D23580_liv_chro	2378723
CP002487	2356755	C	T	snp	synonymous_variant	napD	SL1344_2230	protein_coding	c.126G>A	p.Gly42Gly	D23580_liv_chro	2382707
CP002487	2366157	A	C	snp	synonymous_variant	yojN	SL1344_2238	protein_coding	c.1134A>C	p.Thr378Thr	D23580_liv_chro	2392109
CP002487	2383200	C	G	snp	missense_variant	STM2280	SL1344_2249	protein_coding	c.891G>C	p.Met297Ile	D23580_liv_chro	2409152
CP002487	2388595	A	G	snp	missense_variant	glpA	SL1344_2253	protein_coding	c.644A>G	p.Gln215Arg	D23580_liv_chro	2414547
CP002487	2406597	T	G	snp	synonymous_variant	STM2300	SL1344_2269	protein_coding	c.810T>G	p.Pro270Pro	D23580_liv_chro	2432549
CP002487	2410810	G	A	snp	synonymous_variant	menC	SL1344_2275	protein_coding	c.906C>T	p.Pro302Pro	D23580_liv_chro	2436762
CP002487	2416922	C	T	snp	missense_variant	elaA	SL1344_2281	protein_coding	c.394G>A	p.Val132Ile	D23580_liv_chro	2442874
CP002487	2417996	A	G	snp	synonymous_variant	elaC	SL1344_2282	protein_coding	c.621A>G	p.Val207Val	D23580_liv_chro	2443948
CP002487	2461056	C	T	snp	missense_variant	hisM	SL1344_2321	protein_coding	c.286G>A	p.Ala96Thr	D23580_liv_chro	2487008
CP002487	2463940	G	T	snp	missense_variant	argT	SL1344_2324	protein_coding	c.70C>A	p.Leu24Ile	D23580_liv_chro	2489892
CP002487	2470746	T	C	snp	missense_variant	STM2361	SL1344_2330	protein_coding	c.158T>C	p.Val53Ala	D23580_liv_chro	2496698
CP002487	2471277	G	A	snp	missense_variant	STM2361	SL1344_2330	protein_coding	c.689G>A	p.Gly230Asp	D23580_liv_chro	2497229
CP002487	2476775	C	T	snp	synonymous_variant	accD	SL1344_2335	protein_coding	c.546G>A	p.Ala182Ala	D23580_liv_chro	2502727
CP002487	2482976	T	A	snp	missense_variant	STM2372	SL1344_2341	protein_coding	c.512A>T	p.Asn171Ile	D23580_liv_chro	2508928
CP002487	2504548	A	G	snp	synonymous_variant	pgtE	SL1344_2363	protein_coding	c.162T>C	p.Thr54Thr	D23580_liv_chro	2530500
CP002487	2507690	T	G	snp	synonymous_variant	pgtB	SL1344_2365	protein_coding	c.531A>C	p.Leu177Leu	D23580_liv_chro	2533642
CP002487	2509033	C	T	snp	synonymous_variant	pgtC	SL1344_2366	protein_coding	c.378G>A	p.Pro126Pro	D23580_liv_chro	2534985
CP002487	2516133	A	C	snp	synonymous_variant	glk	SL1344_2371	protein_coding	c.513T>G	p.Ala171Ala	D23580_liv_chro	2542085
CP002487	2517905	G	T	snp	missense_variant	STM2404	SL1344_2372	protein_coding	c.1057G>T	p.Ala353Ser	D23580_liv_chro	2543857
CP002487	2518338	A	G	snp	synonymous_variant	STM2405	SL1344_2373	protein_coding	c.1419T>C	p.Ala473Ala	D23580_liv_chro	2544290
CP002487	2518877	T	C	snp	missense_variant	STM2405	SL1344_2373	protein_coding	c.880A>G	p.Arg294Gly	D23580_liv_chro	2544829
CP002487	2523289	T	C	snp	missense_variant	nupC	SL1344_2377	protein_coding	c.271T>C	p.Phe91Leu	D23580_liv_chro	2549241
CP002487	2527545	T	C	snp	missense_variant	yfeD	SL1344_2380	protein_coding	c.113T>C	p.Phe38Ser	D23580_liv_chro	2553497
CP002487	2530737	C	T	snp	synonymous_variant	xapR	SL1344_2382	protein_coding	c.258G>A	p.Ala86Ala	D23580_liv_chro	2556689
CP002487	2533117	T	C	snp	missense_variant	flhAb	SL1344_2385	protein_coding	c.291A>G	p.Ile97Met	D23580_liv_chro	2559069
CP002487	2545503	C	T	snp	missense_variant	pdxK	SL1344_2398	protein_coding	c.634G>A	p.Val212Ile	D23580_liv_chro	2571455
CP002487	2556474	C	T	snp	missense_variant	yfeY	SL1344_2410	protein_coding	c.440G>A	p.Ser147Asn	D23580_liv_chro	2582426
CP002487	2560773	A	G	snp	missense_variant	STM2453	SL1344_2416	protein_coding	c.475A>G	p.Asn159Asp	D23580_liv_chro	2586725
CP002487	2574228	T	G	snp	missense_variant	eutD	SL1344_2429	protein_coding	c.48A>C	p.Arg16Ser	D23580_liv_chro	2600180
CP002487	2577841	C	A	snp	missense_variant	maeB	SL1344_2435	protein_coding	c.2134G>T	p.Val712Phe	D23580_liv_chro	2603793
CP002487	2582947	C	A	snp	missense_variant	tktB	SL1344_2437	protein_coding	c.1732C>A	p.Arg578Ser	D23580_liv_chro	2608899
CP002487	2588793	C	T	snp	missense_variant	aegA	SL1344_2442	protein_coding	c.500G>A	p.Arg167His	D23580_liv_chro	2614747
CP002487	2627024	A	G	snp	synonymous_variant	shdA	SL1344_2474	protein_coding	c.4402T>C	p.Leu1468Leu	D23580_liv_chro	2653689
CP002487	2630096	T	A	snp	missense_variant	shdA	SL1344_2474	protein_coding	c.1330A>T	p.Arg444Trp	D23580_liv_chro	2656761
CP002487	2635179	C	G	snp	missense_variant	ratB	SL1344_2475	protein_coding	c.4247G>C	p.Ser1416Thr	D23580_liv_chro	2661844
CP002487	2636225	C	A	snp	missense_variant	ratB	SL1344_2475	protein_coding	c.3201G>T	p.Gln1067His	D23580_liv_chro	2662890
CP002487	2637457	G	A	snp	stop_gained	ratB	SL1344_2475	protein_coding	c.1969C>T	p.Gln657*	D23580_liv_chro	2664122
CP002487	2639230	G	A	snp	missense_variant	ratB	SL1344_2475	protein_coding	c.196C>T	p.Arg66Cys	D23580_liv_chro	2665895
CP002487	2639270	A	G	snp	synonymous_variant	ratB	SL1344_2475	protein_coding	c.156T>C	p.Asp52Asp	D23580_liv_chro	2665935
CP002487	2641322	C	A	snp	synonymous_variant	ratA	SL1344_2477	protein_coding	c.3867G>T	p.Leu1289Leu	D23580_liv_chro	2667987
CP002487	2654936	C	T	snp	missense_variant	gcpE	SL1344_2485	protein_coding	c.155G>A	p.Gly52Glu	D23580_liv_chro	2681601
CP002487	2659884	C	T	snp	missense_variant	STM2528	SL1344_2490	protein_coding	c.127G>A	p.Ala43Thr	D23580_liv_chro	2686549
CP002487	2662181	A	T	snp	missense_variant	STM2530	SL1344_2492	protein_coding	c.827T>A	p.Leu276Gln	D23580_liv_chro	2688846
CP002487	2665580	G	A	snp	missense_variant	STM2532	SL1344_2494	protein_coding	c.4834C>T	p.Pro1612Ser	D23580_liv_chro	2692245
CP002487	2670846	C	T	snp	synonymous_variant	STM2533	SL1344_2495	protein_coding	c.225C>T	p.Phe75Phe	D23580_liv_chro	2697511
CP002487	2672328	G	A	snp	synonymous_variant	STM2534	SL1344_2496	protein_coding	c.618G>A	p.Leu206Leu	D23580_liv_chro	2698993
CP002487	2679610	T	C	snp	synonymous_variant	iscS	SL1344_2505	protein_coding	c.858A>G	p.Glu286Glu	D23580_liv_chro	2706275
CP002487	2679660	G	A	snp	synonymous_variant	iscS	SL1344_2505	protein_coding	c.808C>T	p.Leu270Leu	D23580_liv_chro	2706325
CP002487	2679900	C	T	snp	missense_variant	iscS	SL1344_2505	protein_coding	c.568G>A	p.Val190Ile	D23580_liv_chro	2706565
CP002487	2685655	A	G	snp	missense_variant	asrB	SL1344_2511	protein_coding	c.449A>G	p.Asn150Ser	D23580_liv_chro	2712320
CP002487	2693642	C	T	snp	missense_variant	hmpA	SL1344_2518	protein_coding	c.667C>T	p.Arg223Cys	D23580_liv_chro	2720307
CP002487	2695888	A	C	snp	missense_variant	cadC	SL1344_2519	protein_coding	c.1541A>C	p.Asp514Ala	D23580_liv_chro	2722553
CP002487	2699691	C	T	snp	synonymous_variant	cadA	SL1344_2521	protein_coding	c.1962C>T	p.Phe654Phe	D23580_liv_chro	2726356
CP002487	2702070	G	A	snp	synonymous_variant	yfhA	SL1344_2524	protein_coding	c.1059C>T	p.Asn353Asn	D23580_liv_chro	2728735
CP002487	2708857	G	A	snp	synonymous_variant	purG	SL1344_2527	protein_coding	c.1002C>T	p.Gly334Gly	D23580_liv_chro	2735522
CP002487	2713327	G	T	snp	missense_variant	STM2570	SL1344_2532	protein_coding	c.959C>A	p.Ala320Glu	D23580_liv_chro	2739992
CP002487	2714479	G	T	snp	synonymous_variant	murQ	SL1344_2533	protein_coding	c.711C>A	p.Arg237Arg	D23580_liv_chro	2741144
CP002487	2737869	A	G	snp	missense_variant	STM2589	SL1344_2553	protein_coding	c.614T>C	p.Ile205Thr	D23580_liv_chro	2764540
CP002487	2739383	T	G	snp	missense_variant	STM2591	SL1344_2555	protein_coding	c.444A>C	p.Glu148Asp	D23580_liv_chro	2766054
CP002487	2752110	A	G	snp	synonymous_variant	STM2606	SL1344_2570	protein_coding	c.981T>C	p.His327His	D23580_liv_chro	2778781
CP002487	2784248	G	T	snp	synonymous_variant	srmB	SL1344_2607	protein_coding	c.933G>T	p.Gly311Gly	D23580_liv_chro	2810493
CP002487	2796551	A	C	snp	missense_variant	STM2655	SL1344_2619	protein_coding	c.98T>G	p.Val33Gly	D23580_liv_chro	2822796
CP002487	2803443	C	T	snp	missense_variant	clpB	SL1344_2620	protein_coding	c.1660G>A	p.Gly554Ser	D23580_liv_chro	2829688
CP002487	2811206	A	T	snp	missense_variant	tyrA	SL1344_2627	protein_coding	c.619T>A	p.Trp207Arg	D23580_liv_chro	2837451
CP002487	2812379	G	A	snp	synonymous_variant	aroF	SL1344_2628	protein_coding	c.580C>T	p.Leu194Leu	D23580_liv_chro	2838624
CP002487	2828641	T	C	snp	missense_variant	ffh	SL1344_2650	protein_coding	c.1111A>G	p.Lys371Glu	D23580_liv_chro	2844111
CP002487	2834821	T	C	snp	synonymous_variant	recN	SL1344_2656	protein_coding	c.370T>C	p.Leu124Leu	D23580_liv_chro	2850292
CP002487	2837051	C	A	snp	stop_gained	yfjG	SL1344_2659	protein_coding	c.451G>T	p.Gly151*	D23580_liv_chro	2852522
CP002487	2840562	A	C	snp	missense_variant	bapA	SL1344_2661	protein_coding	c.1795A>C	p.Thr599Pro	D23580_liv_chro	2856033
CP002487	2850613	C	G	snp	missense_variant	STM2690	SL1344_2662	protein_coding	c.307C>G	p.Pro103Ala	D23580_liv_chro	2866084
CP002487	2852120	G	T	snp	synonymous_variant	STM2691	SL1344_2663	protein_coding	c.408G>T	p.Pro136Pro	D23580_liv_chro	2867591
CP002487	2854446	G	A	snp	synonymous_variant	STM2692	SL1344_2664	protein_coding	c.546G>A	p.Val182Val	D23580_liv_chro	2869917
CP002487	2915993	G	A	snp	missense_variant	STM2754	SL1344_2738	protein_coding	c.1019G>A	p.Gly340Glu	D23580_liv_chro	2886394
CP002487	2924353	C	T	snp	missense_variant	STM2761	SL1344_2745	protein_coding	c.308C>T	p.Pro103Leu	D23580_liv_chro	2894754
CP002487	2929429	G	A	snp	stop_gained	STM2764	SL1344_2747A	protein_coding	c.67C>T	p.Gln23*	D23580_liv_chro	2899840
CP002487	2943604	T	C	snp	synonymous_variant	iroC	SL1344_2759	protein_coding	c.3456T>C	p.Thr1152Thr	D23580_liv_chro	2914015
CP002487	2959778	A	G	snp	synonymous_variant	STM2788	SL1344_2772	protein_coding	c.1179A>G	p.Leu393Leu	D23580_liv_chro	2930189
CP002487	2961591	T	C	snp	missense_variant	ygaF	SL1344_2774	protein_coding	c.172T>C	p.Ser58Pro	D23580_liv_chro	2932002
CP002487	2974657	C	A	snp	synonymous_variant	nrdH	SL1344_2790	protein_coding	c.225C>A	p.Thr75Thr	D23580_liv_chro	2945068
CP002487	2975266	G	A	snp	missense_variant	nrdE	SL1344_2792	protein_coding	c.209G>A	p.Gly70Glu	D23580_liv_chro	2945677
CP002487	2976674	T	G	snp	missense_variant	nrdE	SL1344_2792	protein_coding	c.1617T>G	p.His539Gln	D23580_liv_chro	2947085
CP002487	2979795	A	G	snp	missense_variant	proW	SL1344_2795	protein_coding	c.74A>G	p.Glu25Gly	D23580_liv_chro	2950206
CP002487	2982684	C	T	snp	synonymous_variant	STM2812	SL1344_2797	protein_coding	c.669C>T	p.Thr223Thr	D23580_liv_chro	2953095
CP002487	2983864	A	G	snp	synonymous_variant	emrR	SL1344_2798	protein_coding	c.168A>G	p.Thr56Thr	D23580_liv_chro	2954275
CP002487	2986783	C	A	snp	missense_variant	emrB	SL1344_2800	protein_coding	c.1241C>A	p.Thr414Asn	D23580_liv_chro	2957194
CP002487	2999027	G	A	snp	missense_variant	ygaD	SL1344_2810	protein_coding	c.47C>T	p.Ala16Val	D23580_liv_chro	2969438
CP002487	3001813	C	G	snp	missense_variant	srlE	SL1344_2813	protein_coding	c.370C>G	p.Pro124Ala	D23580_liv_chro	2972224
CP002487	3006260	G	A	snp	missense_variant	norR	SL1344_2819	protein_coding	c.1202C>T	p.Pro401Leu	D23580_liv_chro	2976671
CP002487	3007772	A	G	snp	synonymous_variant	norV	SL1344_2820	protein_coding	c.126A>G	p.Glu42Glu	D23580_liv_chro	2978183
CP002487	3007904	T	C	snp	synonymous_variant	norV	SL1344_2820	protein_coding	c.258T>C	p.Gly86Gly	D23580_liv_chro	2978315
CP002487	3014523	A	C	snp	missense_variant	hycI	SL1344_2825	protein_coding	c.229T>G	p.Tyr77Asp	D23580_liv_chro	2984934
CP002487	3014975	G	A	snp	synonymous_variant	hycH	SL1344_2826	protein_coding	c.180C>T	p.Ile60Ile	D23580_liv_chro	2985386
CP002487	3029006	G	T	snp	synonymous_variant	sitA	SL1344_2841	protein_coding	c.60G>T	p.Ala20Ala	D23580_liv_chro	2999417
CP002487	3038542	C	T	snp	missense_variant	prgJ	SL1344_2852	protein_coding	c.91G>A	p.Asp31Asn	D23580_liv_chro	3008956
CP002487	3052280	C	T	snp	missense_variant	sipB	SL1344_2864	protein_coding	c.1192G>A	p.Val398Ile	D23580_liv_chro	3022694
CP002487	3061831	T	G	snp	synonymous_variant	invA	SL1344_2875	protein_coding	c.1203A>C	p.Arg401Arg	D23580_liv_chro	3032245
CP002487	3063080	C	T	snp	missense_variant	invE	SL1344_2876	protein_coding	c.1097G>A	p.Arg366His	D23580_liv_chro	3033494
CP002487	3082033	A	G	snp	synonymous_variant	ygbK	SL1344_2896	protein_coding	c.1239T>C	p.Arg413Arg	D23580_liv_chro	3052462
CP002487	3086539	T	C	snp	synonymous_variant	STM2922	SL1344_2901	protein_coding	c.204T>C	p.Gly68Gly	D23580_liv_chro	3056968
CP002487	3108575	G	A	snp	synonymous_variant	ygcB	SL1344_2923	protein_coding	c.141C>T	p.Asp47Asp	D23580_liv_chro	3079430
CP002487	3112196	T	C	snp	synonymous_variant	cysI	SL1344_2926	protein_coding	c.528A>G	p.Lys176Lys	D23580_liv_chro	3083051
CP002487	3131777	C	T	snp	missense_variant	STM2959	SL1344_2940	protein_coding	c.148G>A	p.Glu50Lys	D23580_liv_chro	3102327
CP002487	3133623	G	T	snp	missense_variant	ygcY	SL1344_2942	protein_coding	c.1081C>A	p.Pro361Thr	D23580_liv_chro	3104173
CP002487	3144235	C	A	snp	missense_variant	sdaB	SL1344_2951	protein_coding	c.654C>A	p.Ser218Arg	D23580_liv_chro	3114785
CP002487	3144346	C	T	snp	synonymous_variant	sdaB	SL1344_2951	protein_coding	c.765C>T	p.Thr255Thr	D23580_liv_chro	3114896
CP002487	3152163	G	A	snp	synonymous_variant	fucK	SL1344_2957	protein_coding	c.606G>A	p.Leu202Leu	D23580_liv_chro	3122713
CP002487	3154626	C	T	snp	missense_variant	ygdE	SL1344_2960	protein_coding	c.702G>A	p.Met234Ile	D23580_liv_chro	3125176
CP002487	3156406	T	C	snp	synonymous_variant	gcvA	SL1344_2962	protein_coding	c.246A>G	p.Glu82Glu	D23580_liv_chro	3126956
CP002487	3188581	A	G	snp	missense_variant	ygeD	SL1344_2987	protein_coding	c.761T>C	p.Met254Thr	D23580_liv_chro	3159131
CP002487	3200361	C	T	snp	synonymous_variant	kduI	SL1344_2996	protein_coding	c.330G>A	p.Ala110Ala	D23580_liv_chro	3170907
CP002487	3204380	C	A	snp	missense_variant	STM3022	SL1344_3000	protein_coding	c.396C>A	p.Phe132Leu	D23580_liv_chro	3174926
CP002487	3208953	A	C	snp	missense_variant	STM3026	SL1344_3005	protein_coding	c.210T>G	p.His70Gln	D23580_liv_chro	3179494
CP002487	3210779	C	T	snp	missense_variant	stdB	SL1344_3007	protein_coding	c.1654G>A	p.Gly552Arg	D23580_liv_chro	3181320
CP002487	3235683	T	C	snp	synonymous_variant	gcvP	SL1344_3029	protein_coding	c.48A>G	p.Glu16Glu	D23580_liv_chro	3206224
CP002487	3248922	C	T	snp	missense_variant	yggA	SL1344_3042	protein_coding	c.23G>A	p.Gly8Glu	D23580_liv_chro	3219463
CP002487	3249603	C	A	snp	missense_variant	yggB	SL1344_3043	protein_coding	c.402G>T	p.Glu134Asp	D23580_liv_chro	3220144
CP002487	3251015	T	C	snp	missense_variant	fba	SL1344_3044	protein_coding	c.296A>G	p.Glu99Gly	D23580_liv_chro	3221556
CP002487	3279348	G	A	snp	missense_variant	yqgE	SL1344_3071	protein_coding	c.544G>A	p.Gly182Ser	D23580_liv_chro	3249888
CP002487	3283764	C	A	snp	missense_variant	yggV	SL1344_3078	protein_coding	c.534C>A	p.Ser178Arg	D23580_liv_chro	3254304
CP002487	3294599	C	T	snp	missense_variant	speC	SL1344_3089	protein_coding	c.1013G>A	p.Gly338Glu	D23580_liv_chro	3265139
CP002487	3294926	A	G	snp	missense_variant	speC	SL1344_3089	protein_coding	c.686T>C	p.Val229Ala	D23580_liv_chro	3265466
CP002487	3299484	T	G	snp	missense_variant	STM3120	SL1344_3094	protein_coding	c.788A>C	p.Glu263Ala	D23580_liv_chro	3270024
CP002487	3301053	G	A	snp	missense_variant	STM3121	SL1344_3095	protein_coding	c.541G>A	p.Val181Ile	D23580_liv_chro	3271593
CP002487	3315272	T	C	snp	synonymous_variant	exuT	SL1344_3108	protein_coding	c.1155A>G	p.Gly385Gly	D23580_liv_chro	3285812
CP002487	3316061	G	A	snp	synonymous_variant	exuT	SL1344_3108	protein_coding	c.366C>T	p.Ser122Ser	D23580_liv_chro	3286601
CP002487	3333161	A	G	snp	missense_variant	hybA	SL1344_3123	protein_coding	c.184T>C	p.Phe62Leu	D23580_liv_chro	3303701
CP002487	3343624	G	A	snp	synonymous_variant	yghB	SL1344_3136	protein_coding	c.600G>A	p.Leu200Leu	D23580_liv_chro	3314164
CP002487	3344027	A	G	snp	synonymous_variant	yqhC	SL1344_3137	protein_coding	c.639T>C	p.Asn213Asn	D23580_liv_chro	3314567
CP002487	3347739	A	G	snp	missense_variant	STM3166	SL1344_3140	protein_coding	c.454A>G	p.Thr152Ala	D23580_liv_chro	3318279
CP002487	3347876	C	G	snp	missense_variant	STM3166	SL1344_3140	protein_coding	c.591C>G	p.Cys197Trp	D23580_liv_chro	3318416
CP002487	3360741	G	A	snp	missense_variant	STM3175	SL1344_3149	protein_coding	c.146C>T	p.Thr49Ile	D23580_liv_chro	3331281
CP002487	3363252	C	T	snp	synonymous_variant	ygiY	SL1344_3152	protein_coding	c.1095C>T	p.Ile365Ile	D23580_liv_chro	3333792
CP002487	3388432	T	C	snp	synonymous_variant	ygiF	SL1344_3175	protein_coding	c.576A>G	p.Ala192Ala	D23580_liv_chro	3358973
CP002487	3402660	A	C	snp	missense_variant	STM3216	SL1344_3189	protein_coding	c.413T>G	p.Ile138Ser	D23580_liv_chro	3404382
CP002487	3405743	A	G	snp	missense_variant	oat	SL1344_3191	protein_coding	c.244A>G	p.Thr82Ala	D23580_liv_chro	3407465
CP002487	3409124	C	T	snp	missense_variant	ygjO	SL1344_3193	protein_coding	c.1072G>A	p.Ala358Thr	D23580_liv_chro	3410846
CP002487	3421452	G	T	snp	missense_variant	yhaJ	SL1344_3207	protein_coding	c.162C>A	p.Phe54Leu	D23580_liv_chro	3423173
CP002487	3421572	C	A	snp	synonymous_variant	yhaJ	SL1344_3207	protein_coding	c.42G>T	p.Val14Val	D23580_liv_chro	3423293
CP002487	3423320	A	G	snp	synonymous_variant	yhaN	SL1344_3210	protein_coding	c.711T>C	p.Arg237Arg	D23580_liv_chro	3425041
CP002487	3455120	T	C	snp	synonymous_variant	yraM	SL1344_3237	protein_coding	c.1089T>C	p.Ile363Ile	D23580_liv_chro	3456841
CP002487	3458757	T	G	snp	missense_variant	yhbO	SL1344_3242	protein_coding	c.301T>G	p.Phe101Val	D23580_liv_chro	3460478
CP002487	3464703	G	A	snp	synonymous_variant	STM3277	SL1344_3250	protein_coding	c.40C>T	p.Leu14Leu	D23580_liv_chro	3466424
CP002487	3468418	A	G	snp	missense_variant	deaD	SL1344_3253	protein_coding	c.362T>C	p.Val121Ala	D23580_liv_chro	3470139
CP002487	3471552	A	G	snp	missense_variant	pnp	SL1344_3255	protein_coding	c.536T>C	p.Val179Ala	D23580_liv_chro	3473273
CP002487	3472824	C	T	snp	synonymous_variant	truB	SL1344_3257	protein_coding	c.870G>A	p.Lys290Lys	D23580_liv_chro	3474545
CP002487	3477363	A	G	snp	synonymous_variant	nusA	SL1344_3260	protein_coding	c.1158T>C	p.Leu386Leu	D23580_liv_chro	3479084
CP002487	3477747	C	T	snp	synonymous_variant	nusA	SL1344_3260	protein_coding	c.774G>A	p.Gly258Gly	D23580_liv_chro	3479468
CP002487	3484856	A	G	snp	synonymous_variant	folP	SL1344_3266	protein_coding	c.435T>C	p.Pro145Pro	D23580_liv_chro	3486577
CP002487	3490734	C	T	snp	missense_variant	dacB	SL1344_3272	protein_coding	c.665C>T	p.Ala222Val	D23580_liv_chro	3492455
CP002487	3496026	G	A	snp	synonymous_variant	nlp	SL1344_3278	protein_coding	c.60G>A	p.Lys20Lys	D23580_liv_chro	3497747
CP002487	3503410	C	G	snp	missense_variant	yrbI	SL1344_3288	protein_coding	c.25C>G	p.Pro9Ala	D23580_liv_chro	3505131
CP002487	3522449	G	T	snp	missense_variant	yhcG	SL1344_3304	protein_coding	c.415G>T	p.Ala139Ser	D23580_liv_chro	3524170
CP002487	3530401	A	G	snp	missense_variant	nanA	SL1344_3311	protein_coding	c.29T>C	p.Val10Ala	D23580_liv_chro	3532122
CP002487	3531726	G	A	snp	missense_variant	sspB	SL1344_3313	protein_coding	c.239C>T	p.Pro80Leu	D23580_liv_chro	3533447
CP002487	3533464	G	C	snp	missense_variant	STM3343	SL1344_3315	protein_coding	c.160C>G	p.Pro54Ala	D23580_liv_chro	3535185
CP002487	3540602	C	G	snp	synonymous_variant	oadB2	SL1344_3323	protein_coding	c.849G>C	p.Ala283Ala	D23580_liv_chro	3542323
CP002487	3541048	C	T	snp	missense_variant	oadB2	SL1344_3323	protein_coding	c.403G>A	p.Val135Ile	D23580_liv_chro	3543275
CP002487	3541195	TC	GG	mnp	missense_variant	oadB2	SL1344_3323	protein_coding	c.255_256delGAinsCC	p.Asn86His	-	-
CP002487	3541554	T	C	snp	missense_variant	oadA2	SL1344_3324	protein_coding	c.1688A>G	p.His563Arg	D23580_liv_chro	3543275
CP002487	3544982	G	A	snp	stop_gained	ttdA	SL1344_3327	protein_coding	c.202C>T	p.Gln68*	D23580_liv_chro	3546703
CP002487	3564268	T	C	snp	missense_variant	mreC	SL1344_3345	protein_coding	c.604A>G	p.Asn202Asp	D23580_liv_chro	3565989
CP002487	3571050	G	A	snp	synonymous_variant	STM3378	SL1344_3351	protein_coding	c.528G>A	p.Pro176Pro	D23580_liv_chro	3572771
CP002487	3581473	T	C	snp	missense_variant	envR	SL1344_3362	protein_coding	c.638A>G	p.Asn213Ser	D23580_liv_chro	3583194
CP002487	3581637	A	T	snp	missense_variant	envR	SL1344_3362	protein_coding	c.474T>A	p.Asp158Glu	D23580_liv_chro	3583358
CP002487	3583952	G	A	snp	missense_variant	acrF	SL1344_3364	protein_coding	c.260G>A	p.Ser87Asn	D23580_liv_chro	3585673
CP002487	3600454	T	C	snp	synonymous_variant	fmu	SL1344_3375	protein_coding	c.513T>C	p.Arg171Arg	D23580_liv_chro	3602072
CP002487	3603451	T	C	snp	missense_variant	zntR	SL1344_3379	protein_coding	c.422A>G	p.Tyr141Cys	D23580_liv_chro	3605069
CP002487	3605269	G	A	snp	synonymous_variant	pez	SL1344_3382	protein_coding	c.504C>T	p.Ile168Ile	D23580_liv_chro	3606887
CP002487	3623907	G	A	snp	synonymous_variant	rpsL	SL1344_3415	protein_coding	c.285C>T	p.Tyr95Tyr	D23580_liv_chro	3625525
CP002487	3629005	C	A	snp	synonymous_variant	kefB	SL1344_3424	protein_coding	c.1494G>T	p.Ala498Ala	D23580_liv_chro	3630623
CP002487	3639737	G	A	snp	synonymous_variant	yhfK	SL1344_3434	protein_coding	c.1929G>A	p.Pro643Pro	D23580_liv_chro	3641355
CP002487	3641140	A	G	snp	missense_variant	argDb	SL1344_3435	protein_coding	c.17T>C	p.Met6Thr	D23580_liv_chro	3642758
CP002487	3650840	A	G	snp	missense_variant	bigA	SL1344_3445	protein_coding	c.188A>G	p.Asp63Gly	D23580_liv_chro	3652458
CP002487	3651804	T	A	snp	synonymous_variant	bigA	SL1344_3445	protein_coding	c.1152T>A	p.Ile384Ile	D23580_liv_chro	3653356
CP002487	3652107	C	G	snp	missense_variant	bigA	SL1344_3445	protein_coding	c.1455C>G	p.Asn485Lys	D23580_liv_chro	3653659
CP002487	3654150	A	C	snp	missense_variant	bigA	SL1344_3445	protein_coding	c.3498A>C	p.Leu1166Phe	D23580_liv_chro	3655702
CP002487	3654973	C	A	snp	missense_variant	bigA	SL1344_3445	protein_coding	c.4321C>A	p.Pro1441Thr	D23580_liv_chro	3656525
CP002487	3657480	A	G	snp	synonymous_variant	yhfL	SL1344_3447	protein_coding	c.30A>G	p.Val10Val	D23580_liv_chro	3659032
CP002487	3660989	G	A	snp	synonymous_variant	dam	SL1344_3451	protein_coding	c.57C>T	p.Asp19Asp	D23580_liv_chro	3662541
CP002487	3668165	G	A	snp	synonymous_variant	mrcA	SL1344_3460	protein_coding	c.18G>A	p.Lys6Lys	D23580_liv_chro	3669717
CP002487	3675572	A	G	snp	missense_variant	hslO	SL1344_3465	protein_coding	c.571A>G	p.Thr191Ala	D23580_liv_chro	3677124
CP002487	3696299	C	T	snp	synonymous_variant	malP	SL1344_3481	protein_coding	c.1530G>A	p.Arg510Arg	D23580_liv_chro	3697851
CP002487	3726990	C	A	snp	synonymous_variant	glgX	SL1344_3504	protein_coding	c.432G>T	p.Pro144Pro	D23580_liv_chro	3728542
CP002487	3731972	A	G	snp	missense_variant	gntU	SL1344_3507	protein_coding	c.850T>C	p.Cys284Arg	D23580_liv_chro	3733524
CP002487	3732105	C	T	snp	synonymous_variant	gntU	SL1344_3507	protein_coding	c.717G>A	p.Leu239Leu	D23580_liv_chro	3733657
CP002487	3736985	A	G	snp	missense_variant	yhhY	SL1344_3512	protein_coding	c.46A>G	p.Thr16Ala	D23580_liv_chro	3738536
CP002487	3744602	T	A	snp	missense_variant	ugpQ	SL1344_3519	protein_coding	c.221A>T	p.Gln74Leu	D23580_liv_chro	3746154
CP002487	3753940	C	T	snp	missense_variant	livK	SL1344_3530	protein_coding	c.886G>A	p.Gly296Ser	D23580_liv_chro	3755492
CP002487	3778416	C	T	snp	synonymous_variant	yhiN	SL1344_3553	protein_coding	c.1173G>A	p.Ala391Ala	D23580_liv_chro	3779962
CP002487	3783996	T	C	snp	missense_variant	yhiP	SL1344_3557	protein_coding	c.1060T>C	p.Phe354Leu	D23580_liv_chro	3785542
CP002487	3786951	C	T	snp	missense_variant	prlC	SL1344_3559	protein_coding	c.358G>A	p.Ala120Thr	D23580_liv_chro	3788497
CP002487	3793078	A	G	snp	missense_variant	STM3599	SL1344_3564	protein_coding	c.662T>C	p.Val221Ala	D23580_liv_chro	3794639
CP002487	3817324	A	C	snp	missense_variant	yhjL	SL1344_3581	protein_coding	c.1439T>G	p.Leu480Arg	D23580_liv_chro	3818885
CP002487	3819656	A	C	snp	synonymous_variant	bcsC	SL1344_3582	protein_coding	c.198T>G	p.Leu66Leu	D23580_liv_chro	3821217
CP002487	3828485	G	A	snp	stop_gained	yhjU	SL1344_3589	protein_coding	c.740G>A	p.Trp247*	D23580_liv_chro	3830046
CP002487	3830735	T	C	snp	missense_variant	yhjV	SL1344_3591	protein_coding	c.479T>C	p.Ile160Thr	D23580_liv_chro	3832298
CP002487	3864306	T	C	snp	missense_variant	STM3657	SL1344_3622	protein_coding	c.212A>G	p.Asn71Ser	D23580_liv_chro	3865869
CP002487	3865856	G	A	snp	missense_variant	yiaB	SL1344_3624	protein_coding	c.199C>T	p.Arg67Cys	D23580_liv_chro	3867419
CP002487	3870090	A	C	snp	missense_variant	xylR	SL1344_3627	protein_coding	c.623A>C	p.Gln208Pro	D23580_liv_chro	3871653
CP002487	3883765	G	A	snp	missense_variant	lyxK	SL1344_3639	protein_coding	c.1487G>A	p.Arg496His	D23580_liv_chro	3885328
CP002487	3886505	C	A	snp	missense_variant	STM3678	SL1344_3643	protein_coding	c.448G>T	p.Ala150Ser	D23580_liv_chro	3888068
CP002487	3893885	G	A	snp	missense_variant	selB	SL1344_3647	protein_coding	c.128C>T	p.Ala43Val	D23580_liv_chro	3895448
CP002487	3895271	A	G	snp	missense_variant	selA	SL1344_3648	protein_coding	c.130T>C	p.Phe44Leu	D23580_liv_chro	3896834
CP002487	3914366	T	C	snp	missense_variant	STM3698	SL1344_3663	protein_coding	c.326T>C	p.Val109Ala	D23580_liv_chro	3915929
CP002487	3919550	G	A	snp	synonymous_variant	pmgI	SL1344_3670	protein_coding	c.672G>A	p.Gln224Gln	D23580_liv_chro	3921114
CP002487	3923153	A	G	snp	missense_variant	yibD	SL1344_3673	protein_coding	c.551T>C	p.Val184Ala	D23580_liv_chro	3924717
CP002487	3928429	T	C	snp	synonymous_variant	rfaF	SL1344_3677	protein_coding	c.864T>C	p.Gly288Gly	D23580_liv_chro	3929993
CP002487	3944480	C	A	snp	missense_variant	radC	SL1344_3695	protein_coding	c.181G>T	p.Asp61Tyr	D23580_liv_chro	3946044
CP002487	3947478	A	C	snp	synonymous_variant	pyrE	SL1344_3699	protein_coding	c.438T>G	p.Thr146Thr	D23580_liv_chro	3949042
CP002487	3949042	A	G	snp	synonymous_variant	yicC	SL1344_3701	protein_coding	c.207A>G	p.Glu69Glu	D23580_liv_chro	3950606
CP002487	3960519	G	A	snp	stop_gained	STM3745	SL1344_3711	protein_coding	c.613C>T	p.Gln205*	D23580_liv_chro	3962083
CP002487	3963766	G	A	snp	synonymous_variant	yicE	SL1344_3713	protein_coding	c.1200G>A	p.Ser400Ser	D23580_liv_chro	3965330
CP002487	3973365	C	T	snp	synonymous_variant	rhuM	SL1344_3720	protein_coding	c.318C>T	p.Arg106Arg	D23580_liv_chro	3974928
CP002487	3985402	A	G	snp	missense_variant	mgtB	SL1344_3728	protein_coding	c.182T>C	p.Val61Ala	D23580_liv_chro	3986965
CP002487	3992034	G	T	snp	missense_variant	STM3770	SL1344_3735	protein_coding	c.545C>A	p.Ser182Tyr	D23580_liv_chro	3993596
CP002487	3996438	T	C	snp	synonymous_variant	STM3773	SL1344_3738	protein_coding	c.225A>G	p.Glu75Glu	D23580_liv_chro	3998000
CP002487	4003663	A	G	snp	missense_variant	STM3782	SL1344_3748	protein_coding	c.1240T>C	p.Phe414Leu	D23580_liv_chro	4005226
CP002487	4003709	C	A	snp	missense_variant	STM3782	SL1344_3748	protein_coding	c.1194G>T	p.Glu398Asp	D23580_liv_chro	4005272
CP002487	4004778	G	A	snp	missense_variant	STM3782	SL1344_3748	protein_coding	c.125C>T	p.Ala42Val	D23580_liv_chro	4006341
CP002487	4008318	A	G	snp	synonymous_variant	uhpT	SL1344_3753	protein_coding	c.567T>C	p.Gly189Gly	D23580_liv_chro	4009882
CP002487	4009620	T	C	snp	missense_variant	uhpC	SL1344_3754	protein_coding	c.736A>G	p.Met246Val	D23580_liv_chro	4011184
CP002487	4009762	G	T	snp	synonymous_variant	uhpC	SL1344_3754	protein_coding	c.594C>A	p.Gly198Gly	D23580_liv_chro	4011326
CP002487	4025852	G	A	snp	missense_variant	dsdA	SL1344_3770	protein_coding	c.86G>A	p.Gly29Asp	D23580_liv_chro	4027415
CP002487	4029231	A	C	snp	missense_variant	yidE	SL1344_3774	protein_coding	c.1272T>G	p.Cys424Trp	D23580_liv_chro	4030794
CP002487	4032748	T	C	snp	missense_variant	yidR	SL1344_3778	protein_coding	c.766A>G	p.Thr256Ala	D23580_liv_chro	4034311
CP002487	4033393	T	C	snp	missense_variant	yidR	SL1344_3778	protein_coding	c.121A>G	p.Thr41Ala	D23580_liv_chro	4034956
CP002487	4065221	G	A	snp	synonymous_variant	dnaA	SL1344_3805	protein_coding	c.1119C>T	p.Val373Val	D23580_liv_chro	4066784
CP002487	4065500	A	G	snp	synonymous_variant	dnaA	SL1344_3805	protein_coding	c.840T>C	p.Arg280Arg	D23580_liv_chro	4067063
CP002487	4073783	C	T	snp	synonymous_variant	STM3846	SL1344_3813	protein_coding	c.132C>T	p.Thr44Thr	D23580_liv_chro	4075349
CP002487	4073963	C	T	snp	synonymous_variant	STM3846	SL1344_3813	protein_coding	c.312C>T	p.Phe104Phe	D23580_liv_chro	4075529
CP002487	4083425	G	A	snp	synonymous_variant	pstA	SL1344_3822	protein_coding	c.378C>T	p.Asp126Asp	D23580_liv_chro	4084991
CP002487	4098274	G	A	snp	synonymous_variant	atpA	SL1344_3834	protein_coding	c.1014C>T	p.Ser338Ser	D23580_liv_chro	4099840
CP002487	4099938	T	C	snp	synonymous_variant	atpF	SL1344_3836	protein_coding	c.381A>G	p.Leu127Leu	D23580_liv_chro	4101504
CP002487	4119211	T	G	snp	missense_variant	yieO	SL1344_3854	protein_coding	c.1033A>C	p.Ser345Arg	D23580_liv_chro	4120777
CP002487	4128650	T	C	snp	missense_variant	comM	SL1344_3860	protein_coding	c.1280A>G	p.His427Arg	D23580_liv_chro	4129980
CP002487	4134240	C	T	snp	synonymous_variant	ilvD	SL1344_3864	protein_coding	c.708C>T	p.Gly236Gly	D23580_liv_chro	4135570
CP002487	4142667	G	A	snp	synonymous_variant	rep	SL1344_3872	protein_coding	c.1359G>A	p.Leu453Leu	D23580_liv_chro	4143997
CP002487	4157823	G	T	snp	missense_variant	STM3927	SL1344_3886	protein_coding	c.236G>T	p.Arg79Ile	D23580_liv_chro	4159153
CP002487	4158221	G	A	snp	missense_variant	STM3927	SL1344_3886	protein_coding	c.634G>A	p.Ala212Thr	D23580_liv_chro	4159551
CP002487	4159119	G	A	snp	synonymous_variant	rffT	SL1344_3887	protein_coding	c.456G>A	p.Glu152Glu	D23580_liv_chro	4160449
CP002487	4174785	C	T	snp	missense_variant	yigA	SL1344_3902	protein_coding	c.157C>T	p.Leu53Phe	D23580_liv_chro	4176115
CP002487	4179873	A	G	snp	synonymous_variant	corA	SL1344_3906	protein_coding	c.153A>G	p.Ala51Ala	D23580_liv_chro	4181203
CP002487	4180324	C	T	snp	synonymous_variant	corA	SL1344_3906	protein_coding	c.604C>T	p.Leu202Leu	D23580_liv_chro	4181654
CP002487	4180839	T	C	snp	missense_variant	yigF	SL1344_3907	protein_coding	c.262A>G	p.Ile88Val	D23580_liv_chro	4182169
CP002487	4187811	T	C	snp	synonymous_variant	pldB	SL1344_3915	protein_coding	c.406T>C	p.Leu136Leu	D23580_liv_chro	4189141
CP002487	4206236	C	T	snp	synonymous_variant	yigC	SL1344_3932	protein_coding	c.1093C>T	p.Leu365Leu	D23580_liv_chro	4207566
CP002487	4211060	C	T	snp	synonymous_variant	fadB	SL1344_3936	protein_coding	c.1986G>A	p.Leu662Leu	D23580_liv_chro	4212390
CP002487	4215116	C	T	snp	missense_variant	yigZ	SL1344_3938	protein_coding	c.551C>T	p.Ala184Val	D23580_liv_chro	4216446
CP002487	4234313	T	C	snp	missense_variant	glnG	SL1344_3952	protein_coding	c.1393A>G	p.Lys465Glu	D23580_liv_chro	4235631
CP002487	4234437	A	G	snp	synonymous_variant	glnG	SL1344_3952	protein_coding	c.1269T>C	p.Ser423Ser	D23580_liv_chro	4235755
CP002487	4245485	G	A	snp	missense_variant	STM4015	SL1344_3961	protein_coding	c.808C>T	p.His270Tyr	D23580_liv_chro	4246803
CP002487	4249569	C	A	snp	missense_variant	yihP	SL1344_3964	protein_coding	c.490G>T	p.Ala164Ser	D23580_liv_chro	4250887
CP002487	4268015	G	A	snp	synonymous_variant	fdoG	SL1344_3984	protein_coding	c.1233C>T	p.Gly411Gly	D23580_liv_chro	4269333
CP002487	4281949	A	G	snp	missense_variant	rhaR	SL1344_3998	protein_coding	c.457A>G	p.Ser153Gly	D23580_liv_chro	4283267
CP002487	4293106	C	G	snp	missense_variant	fieF	SL1344_4010	protein_coding	c.425C>G	p.Thr142Ser	D23580_liv_chro	4294424
CP002487	4299684	G	A	snp	missense_variant	STM4067	SL1344_4016	protein_coding	c.328G>A	p.Ala110Thr	D23580_liv_chro	4301002
CP002487	4303442	T	C	snp	missense_variant	ydeV	SL1344_4021	protein_coding	c.196A>G	p.Thr66Ala	D23580_liv_chro	4304760
CP002487	4304130	C	T	snp	synonymous_variant	ydeW	SL1344_4022	protein_coding	c.555G>A	p.Thr185Thr	D23580_liv_chro	4305448
CP002487	4313894	A	T	snp	missense_variant	fpr	SL1344_4033	protein_coding	c.669T>A	p.His223Gln	D23580_liv_chro	4315212
CP002487	4316927	C	T	snp	synonymous_variant	glpK	SL1344_4035	protein_coding	c.363G>A	p.Leu121Leu	D23580_liv_chro	4318245
CP002487	4326402	T	C	snp	synonymous_variant	priA	SL1344_4044	protein_coding	c.597A>G	p.Leu199Leu	D23580_liv_chro	4327720
CP002487	4335002	T	C	snp	stop_lost&splice_region_variant	STM4102	SL1344_4051	protein_coding	c.719A>G	p.Ter240Trpext*?	D23580_liv_chro	4336320
CP002487	4351053	A	G	snp	synonymous_variant	pflD	SL1344_4063	protein_coding	c.801A>G	p.Leu267Leu	D23580_liv_chro	4352371
CP002487	4355030	G	A	snp	synonymous_variant	yijP	SL1344_4068	protein_coding	c.1452C>T	p.Arg484Arg	D23580_liv_chro	4356348
CP002487	4391085	C	T	snp	synonymous_variant	rpoB	SL1344_4092	protein_coding	c.3846C>T	p.Gly1282Gly	D23580_liv_chro	4392506
CP002487	4397101	T	C	snp	synonymous_variant	sseK1	SL1344_4096	protein_coding	c.420T>C	p.Asn140Asn	D23580_liv_chro	4398522
CP002487	4398552	C	A	snp	synonymous_variant	thiH	SL1344_4098	protein_coding	c.936G>T	p.Pro312Pro	D23580_liv_chro	4399973
CP002487	4406326	C	T	snp	missense_variant	hemE	SL1344_4106	protein_coding	c.850C>T	p.His284Tyr	D23580_liv_chro	4407747
CP002487	4407605	G	A	snp	synonymous_variant	yjaG	SL1344_4108	protein_coding	c.342G>A	p.Glu114Glu	D23580_liv_chro	4409026
CP002487	4413620	T	C	snp	missense_variant	purD	SL1344_4114	protein_coding	c.163A>G	p.Thr55Ala	D23580_liv_chro	4415041
CP002487	4435301	A	C	snp	synonymous_variant	pepE	SL1344_4125	protein_coding	c.675T>G	p.Ala225Ala	D23580_liv_chro	4436722
CP002487	4446480	C	T	snp	synonymous_variant	STM4204	SL1344_4139	protein_coding	c.804G>A	p.Leu268Leu	D23580_liv_chro	4447900
CP002487	4491156	G	A	snp	synonymous_variant	tyrB	SL1344_4184	protein_coding	c.561G>A	p.Gly187Gly	D23580_liv_chro	4492564
CP002487	4493973	C	G	snp	missense_variant	STM4253	SL1344_4189	protein_coding	c.402G>C	p.Glu134Asp	D23580_liv_chro	4495381
CP002487	4500417	C	T	snp	synonymous_variant	siiB	SL1344_4194	protein_coding	c.639C>T	p.Ser213Ser	D23580_liv_chro	4501825
CP002487	4515650	C	T	snp	missense_variant	siiE	SL1344_4197	protein_coding	c.11884C>T	p.Pro3962Ser	D23580_liv_chro	4517058
CP002487	4516153	A	G	snp	synonymous_variant	siiE	SL1344_4197	protein_coding	c.12387A>G	p.Glu4129Glu	D23580_liv_chro	4517561
CP002487	4536864	A	G	snp	synonymous_variant	acs	SL1344_4211	protein_coding	c.102T>C	p.Asp34Asp	D23580_liv_chro	4538272
CP002487	4538167	C	A	snp	synonymous_variant	nrfA	SL1344_4213	protein_coding	c.771C>A	p.Thr257Thr	D23580_liv_chro	4539575
CP002487	4549462	C	A	snp	stop_gained	lpxO	SL1344_4223	protein_coding	c.592G>T	p.Glu198*	D23580_liv_chro	4550870
CP002487	4556938	A	G	snp	missense_variant	yjdB	SL1344_4230	protein_coding	c.383T>C	p.Leu128Pro	D23580_liv_chro	4558346
CP002487	4562597	A	G	snp	missense_variant	melR	SL1344_4234	protein_coding	c.826T>C	p.Phe276Leu	D23580_liv_chro	4564005
CP002487	4566321	C	T	snp	missense_variant	melB	SL1344_4236	protein_coding	c.1192C>T	p.Pro398Ser	D23580_liv_chro	4567729
CP002487	4566525	A	G	snp	missense_variant	melB	SL1344_4236	protein_coding	c.1396A>G	p.Ile466Val	D23580_liv_chro	4567933
CP002487	4576488	C	T	snp	missense_variant	STM4307	SL1344_4244	protein_coding	c.254C>T	p.Ala85Val	D23580_liv_chro	4577896
CP002487	4594955	A	C	snp	synonymous_variant	yjeH	SL1344_4265	protein_coding	c.126T>G	p.Leu42Leu	D23580_liv_chro	4596363
CP002487	4612388	C	T	snp	missense_variant	yjeP	SL1344_4284	protein_coding	c.730G>A	p.Ala244Thr	D23580_liv_chro	4613796
CP002487	4615008	T	C	snp	missense_variant	yjeQ	SL1344_4286	protein_coding	c.289A>G	p.Lys97Glu	D23580_liv_chro	4616416
CP002487	4628072	C	T	snp	synonymous_variant	hflK	SL1344_4297	protein_coding	c.1041C>T	p.Ser347Ser	D23580_liv_chro	4629480
CP002487	4630250	A	T	snp	missense_variant	purA	SL1344_4299	protein_coding	c.574A>T	p.Met192Leu	D23580_liv_chro	4631658
CP002487	4635993	T	C	snp	stop_lost	yjfJ	SL1344_4304	protein_coding	c.538T>C	p.Ter180Glnext*?	D23580_liv_chro	4637401
CP002487	4636005	T	C	snp	stop_lost	yjfJ	SL1344_4304	protein_coding	c.550T>C	p.Ter184Glnext*?	D23580_liv_chro	4637413
CP002487	4645930	T	C	snp	synonymous_variant	sgaT	SL1344_4316	protein_coding	c.117T>C	p.Ser39Ser	D23580_liv_chro	4647338
CP002487	4646548	T	C	snp	synonymous_variant	sgaT	SL1344_4316	protein_coding	c.735T>C	p.Gly245Gly	D23580_liv_chro	4647956
CP002487	4653009	A	C	snp	missense_variant	yifZ	SL1344_4328	protein_coding	c.328A>C	p.Thr110Pro	D23580_liv_chro	4654417
CP002487	4660256	G	C	snp	missense_variant	cpdB	SL1344_4336	protein_coding	c.1829C>G	p.Thr610Arg	D23580_liv_chro	4661664
CP002487	4679764	A	G	snp	synonymous_variant	iolR	SL1344_4350	protein_coding	c.642A>G	p.Glu214Glu	D23580_liv_chro	4681171
CP002487	4680287	C	T	snp	missense_variant	iolT1	SL1344_4351	protein_coding	c.1091G>A	p.Arg364Lys	D23580_liv_chro	4681694
CP002487	4681267	G	A	snp	synonymous_variant	iolT1	SL1344_4351	protein_coding	c.111C>T	p.Cys37Cys	D23580_liv_chro	4682674
CP002487	4689890	C	A	snp	synonymous_variant	srfJ	SL1344_4358	protein_coding	c.294C>A	p.Gly98Gly	D23580_liv_chro	4691298
CP002487	4693228	T	C	snp	missense_variant	iolC	SL1344_4361	protein_coding	c.1708A>G	p.Ser570Gly	D23580_liv_chro	4694636
CP002487	4694619	A	C	snp	missense_variant	iolC	SL1344_4361	protein_coding	c.317T>G	p.Val106Gly	D23580_liv_chro	4696027
CP002487	4697944	C	T	snp	missense_variant	iolG2	SL1344_4363	protein_coding	c.472C>T	p.Pro158Ser	D23580_liv_chro	4699352
CP002487	4713367	T	C	snp	missense_variant	nrdD	SL1344_4382	protein_coding	c.1909A>G	p.Thr637Ala	D23580_liv_chro	4714775
CP002487	4741849	T	C	snp	missense_variant	pepA	SL1344_4407	protein_coding	c.695A>G	p.Asp232Gly	D23580_liv_chro	4743257
CP002487	4743921	T	C	snp	synonymous_variant	yjgP	SL1344_4409	protein_coding	c.963T>C	p.Val321Val	D23580_liv_chro	4745329
CP002487	4748809	C	T	snp	missense_variant	idnD	SL1344_4414	protein_coding	c.770G>A	p.Arg257Gln	D23580_liv_chro	4750217
CP002487	4749248	G	T	snp	missense_variant	idnD	SL1344_4414	protein_coding	c.331C>A	p.Arg111Ser	D23580_liv_chro	4750656
CP002487	4760094	T	C	snp	synonymous_variant	STM4492	SL1344_4421	protein_coding	c.1725A>G	p.Lys575Lys	D23580_liv_chro	4761502
CP002487	4765530	AGT	GGC	complex	missense_variant	STM4495	SL1344_4424	protein_coding	c.1992_1994delACTinsGCC	p.Leu665Pro	D23580_liv_chro	4766938
CP002487	4779878	A	G	snp	missense_variant	STM4504	SL1344_4434	protein_coding	c.841A>G	p.Ile281Val	D23580_liv_chro	4781286
CP002487	4813176	A	G	snp	missense_variant	STM4534	SL1344_4465	protein_coding	c.526A>G	p.Ser176Gly	D23580_liv_chro	4814572
CP002487	4818011	G	A	snp	synonymous_variant	STM4538	SL1344_4469	protein_coding	c.801G>A	p.Leu267Leu	D23580_liv_chro	4819407
CP002487	4830005	C	T	snp	synonymous_variant	STM4551	SL1344_4482	protein_coding	c.690G>A	p.Ala230Ala	D23580_liv_chro	4831401
CP002487	4835902	T	C	snp	synonymous_variant	prfC	SL1344_4488	protein_coding	c.1431T>C	p.Ala477Ala	D23580_liv_chro	4837298
CP002487	4846048	T	G	snp	synonymous_variant	deoD	SL1344_4497	protein_coding	c.327T>G	p.Gly109Gly	D23580_liv_chro	4847437
CP002487	4855075	A	G	snp	synonymous_variant	radA	SL1344_4506	protein_coding	c.219A>G	p.Glu73Glu	D23580_liv_chro	4856464
CP002487	4859364	A	G	snp	missense_variant	yjjK	SL1344_4508	protein_coding	c.44T>C	p.Val15Ala	D23580_liv_chro	4860753
CP002487	4862505	A	G	snp	missense_variant	yjjX	SL1344_4511	protein_coding	c.50T>C	p.Ile17Thr	D23580_liv_chro	4863894
pSLTSL1344	13107	A	G	snp	missense_variant	traG	SLP1_0010	protein_coding	c.905T>C	p.Val302Ala	D23580_liv_pSLT-BT	100535
pSLTSL1344	16944	A	G	snp	synonymous_variant	traF	SLP1_0014	protein_coding	c.228T>C	p.Gly76Gly	D23580_liv_pSLT-BT	96698
pSLTSL1344	17692	A	C	snp	missense_variant	traN	SLP1_0016	protein_coding	c.1544T>G	p.Phe515Cys	D23580_liv_pSLT-BT	95950
pSLTSL1344	25030	G	A	snp	missense_variant	traC	SLP1_0022	protein_coding	c.236C>T	p.Ala79Val	D23580_liv_pSLT-BT	88612
pSLTSL1344	27354	A	G	snp	missense_variant	traP	SLP1_0027	protein_coding	c.455T>C	p.Val152Ala	D23580_liv_pSLT-BT	86288
pSLTSL1344	29994	G	A	snp	synonymous_variant	traE	SLP1_0030	protein_coding	c.519C>T	p.Gly173Gly	D23580_liv_pSLT-BT	83648
pSLTSL1344	30668	C	A	snp	missense_variant	traL	SLP1_0031	protein_coding	c.178G>T	p.Gly60Trp	D23580_liv_pSLT-BT	82974
pSLTSL1344	31208	A	T	snp	missense_variant	traA	SLP1_0032	protein_coding	c.15T>A	p.Phe5Leu	D23580_liv_pSLT-BT	82434
pSLTSL1344	38424	T	C	snp	synonymous_variant	PSLT068	SLP1_0039	protein_coding	c.150A>G	p.Pro50Pro	D23580_liv_pSLT-BT	75218
pSLTSL1344	42622	C	T	snp	synonymous_variant	PSLT061	SLP1_0045	protein_coding	c.264G>A	p.Thr88Thr	D23580_liv_pSLT-BT	71008
pSLTSL1344	43242	C	A	snp	missense_variant	SLP1_0047	SLP1_0047	protein_coding	c.156G>T	p.Met52Ile	D23580_liv_pSLT-BT	70388
pSLTSL1344	48685	T	C	snp	missense_variant	parB	SLP1_0054	protein_coding	c.137A>G	p.Gln46Arg	D23580_liv_pSLT-BT	64945
pSLTSL1344	57905	G	A	snp	synonymous_variant	rlgA	SLP1_0063	protein_coding	c.843G>A	p.Thr281Thr	D23580_liv_pSLT-BT	32970
pSLTSL1344	64311	A	G	snp	synonymous_variant	spvB	SLP1_0068	protein_coding	c.438A>G	p.Leu146Leu	D23580_liv_pSLT-BT	26564
pSLTSL1344	77099	C	T	snp	missense_variant	repA2	SLP1_0084	protein_coding	c.883C>T	p.Pro295Ser	D23580_liv_pSLT-BT	13785
pSLTSL1344	77141	C	A	snp	missense_variant	repA2	SLP1_0084	protein_coding	c.925C>A	p.Leu309Ile	D23580_liv_pSLT-BT	13743
pSLTSL1344	83092	A	G	snp	missense_variant	pefD	SLP1_0089	protein_coding	c.191A>G	p.Gln64Arg	D23580_liv_pSLT-BT	7792
pSLTSL1344	87572	C	A	snp	missense_variant	srgB	SLP1_0095	protein_coding	c.269C>A	p.Pro90His	D23580_liv_pSLT-BT	3312
pSLTSL1344	88132	G	T	snp	missense_variant	srgB	SLP1_0095	protein_coding	c.829G>T	p.Asp277Tyr	D23580_liv_pSLT-BT	2752
pSLTSL1344	90043	C	A	snp	missense_variant	PSLT007	SLP1_0098	protein_coding	c.70G>T	p.Asp24Tyr	D23580_liv_pSLT-BT	865

## Sheet: b. Indels in coding genes
4/74 contig	4/74 position	Reference allele (4/74)	Alternate allele (D23580)	Type	Annotation (D23580)	Gene name	Locus tag (4/74)	Type (4/74)	Nucleotide substitution (4/74→D23580)	Amino acid substitution (4/74→D23580)	D23580 contig	D23580 position
CP002487	69404	GATTATTA	GATTA	del	disruptive_inframe_deletion	citC2	SL1344_0059	protein_coding	c.773_775delTTA		D23580_liv_chro	69404
CP002487	75420	GTTTTTG	GTTTTTTG	ins	frameshift_variant	STM0065	SL1344_0066A	protein_coding	c.335dupT		D23580_liv_chro	75417
CP002487	793054	GAAAAAAAT	GAAAAAAT	del	frameshift_variant	STM0726	SL1344_0708	protein_coding	c.1875delA		D23580_liv_chro	832455
CP002487	891058	ACGTGGGCGTGGGCGTGGGC	ACGTGGGCGTGGGC	del	disruptive_inframe_deletion	ybiN	SL1344_0801	protein_coding	c.341_346delTGGGCG		D23580_liv_chro	930457
CP002487	899855	GCGACC	GC	del	frameshift_variant	ybiP	SL1344_0809	protein_coding	c.1094_1097delGGTC		D23580_liv_chro	939248
CP002487	945573	GG	GAG	ins	frameshift_variant	mdaA	SL1344_0850	protein_coding	c.469_470insA		D23580_liv_chro	984962
CP002487	966510	ATCGCCGTATACGTCGT	AT	del	disruptive_inframe_deletion	ltaA	SL1344_0873	protein_coding	c.80_94delACGACGTATACGGCG		D23580_liv_chro	1005900
CP002487	976705	GACA	GA	del	frameshift_variant	ybjZ	SL1344_0881	protein_coding	c.445_446delCA		D23580_liv_chro	1016080
CP002487	1068989	GTTTTTTTTG	GTTTTTTTG	del	frameshift_variant	STM1023	SL1344_0962	protein_coding	c.58delT		D23580_liv_chro	1108301
CP002487	1184022	TCGCTGGCGCTGGG	TCGCTGGCGCTGGCGCTGGCGCTGGG	ins	disruptive_inframe_insertion	ycdZ	SL1344_1075	protein_coding	c.371_382dupCGCTGGCGCTGG		D23580_liv_chro	1223669
CP002487	1308549	CTTTTTG	CTTTTTTG	ins	frameshift_variant	yeaR	SL1344_1206	protein_coding	c.296dupT		D23580_liv_chro	1348209
CP002487	1398987	TAA	TAAA	ins	frameshift_variant	ydiN	SL1344_1294	protein_coding	c.451_452insT		D23580_liv_chro	1438648
CP002487	1551599	CGATAAAAAAGAC	CC	del	frameshift_variant	ydeE	SL1344_1446	protein_coding	c.845_855delTCTTTTTTATC		D23580_liv_chro	1591261
CP002487	1556068	GGCAGCAGCAGCAGCAG	GGCAGCAGCAG	del	conservative_inframe_deletion	sotB	SL1344_1452	protein_coding	c.862_867delCTGCTG		D23580_liv_chro	1595719
CP002487	1579895	AAGTT	AT	del	disruptive_inframe_deletion	STM1546	SL1344_1475	protein_coding	c.1104_1106delACT		D23580_liv_chro	1619540
CP002487	2010761	ACGGCAGCGGCGTCGGCAGCGGCGTCGGCAGCGGCGTT	ACGGCAGCGGCGTCGGCAGCGGCGTT	del	conservative_inframe_deletion	yedD	SL1344_1893	protein_coding	c.388_399delACGCCGCTGCCG		D23580_liv_chro	2036705
CP002487	2336373	ACT	ACCT	ins	frameshift_variant	STM2238	SL1344_2214	protein_coding	c.835dupC		D23580_liv_chro	2362324
CP002487	2584797	CTTTTTTTTC	CTTTTTTTTTC	ins	no effect on gene	yffH	SL1344_2440	protein_coding	c.575_576insA		D23580_liv_chro	2610750
CP002487	2832256	CGC	CGGC	ins	frameshift_variant	STM2680	SL1344_2653	protein_coding	c.123dupG		D23580_liv_chro	2847726
CP002487	2929116	AGCCGCGATTTGCCGCGATTTG	AGCCGCGATTTGCCGCGATTTGCCGCGATTTG	ins	frameshift_variant	STM2764	SL1344_2747A	protein_coding	c.358_359insCAAATCGCGGp.Leu127fs		D23580_liv_chro	2899517
CP002487	3032927	TG	TAAAG	ins	disruptive_inframe_insertion	avrA	SL1344_2845	protein_coding	c.455_456insTTT		D23580_liv_chro	3003338
CP002487	3081175	TT	TTCGCCCGCCGCGGTAT	ins	conservative_inframe_insertion	hyi	SL1344_2894	protein_coding	c.193_194insATACCGCGGCGGGCG		D23580_liv_chro	3051589
CP002487	3094699	GAAAAAAAAC	GAAAAAAAC	del	frameshift_variant	ygbE	SL1344_2911	protein_coding	c.187delT		D23580_liv_chro	3065128
CP002487	3194025	GCGATCGATC	GCGATC	del	frameshift_variant	STM3012	SL1344_2990	protein_coding	c.907_910delGATC		D23580_liv_chro	3164575
CP002487	3206004	TCACGACCACGACCACGACCACGACCACGACCACGACCACGACCACGACC	TCACGACCACGACCACGACCACGACCACGACCACGACCACGACC	del	disruptive_inframe_deletion	yohM	SL1344_3002	protein_coding	c.411_416delCGACCA		D23580_liv_chro	3176551
CP002487	3256891	TGG	TG	del	frameshift_variant	STM3075	SL1344_3051	protein_coding	c.481delG		D23580_liv_chro	3227432
CP002487	3770336	ACGACGCCGACGCC	ACGACGCC	del	conservative_inframe_deletion	yhhS	SL1344_3546	protein_coding	c.415_420delGGCGTC		D23580_liv_chro	3771888
CP002487	3915213	CGC	CGGC	ins	frameshift_variant	STM3698	SL1344_3663	protein_coding	c.1174dupG		D23580_liv_chro	3916776
CP002487	3990467	CTT	CT	del	frameshift_variant	STM3768	SL1344_3733	protein_coding	c.500delA		D23580_liv_chro	3992030
CP002487	3998873	CTT	CTTT	ins	frameshift_variant	nepI	SL1344_3741	protein_coding	c.1017dupA		D23580_liv_chro	4000435
CP002487	4020014	GCC	GC	del	frameshift_variant	STM3796A	SL1344_3765	protein_coding	c.6delC		D23580_liv_chro	4021578
CP002487	4072253	TT	TGAAT	ins	disruptive_inframe_insertion	intA	SL1344_3811	protein_coding	c.1106_1107insGAA		D23580_liv_chro	4073816
CP002487	4120036	TCAGCCAGCC	TCAGCCAGCCAGCC	ins	frameshift_variant	yieO	SL1344_3854	protein_coding	c.198_199insGGCT		D23580_liv_chro	4121602
CP002487	4439565	ATTTTTTTTTG	ATTTTTTTTG	del	frameshift_variant	STM4196	SL1344_4131	protein_coding	c.363delA		D23580_liv_chro	4440986
CP002487	4487563	ACGACGCGATCGCC	AC	del	conservative_inframe_deletion	qor	SL1344_4181	protein_coding	c.244_255delGGCGATCGCGTC		D23580_liv_chro	4488983
CP002487	4616714	GTTTTTTTTTC	GTTTTTTTTC	del	frameshift_variant	STM4351	SL1344_4288	protein_coding	c.4delA		D23580_liv_chro	4618122
CP002487	4794715	GAAGGGCTGGAAAAAGGGCTGGAAAA	GAAGGGCTGGAAAA	del	disruptive_inframe_deletion	STM4518	SL1344_4449	protein_coding	c.387_398delGCTGGAAAAAGG		D23580_liv_chro	4796123
CP002487	4841017	TGCCGCCGCCA	TGCCGCCGCCGCCA	ins	conservative_inframe_insertion	yjjI	SL1344_4493	protein_coding	c.726_727insGGC		D23580_liv_chro	4842403
CP002487				del	conservative_inframe_deletion	ompS	SL1344_1923	protein_coding			D23580_liv_chro
pSLTSL1344	69567	GGGCCGTCATGGCCGTCATG	GGGCCGTCATG	del	conservative_inframe_deletion	SLP1_0073A	SLP1_0073A	protein_coding	c.102_110delCATGACGGC		D23580_liv_pSLT-BT	21293
pSLTSL1344	92918	TCCCCCCCCCCT	TCCCCCCCCCT	del	frameshift_variant	PSLT002	SLP1_0103	protein_coding	c.203delG		D23580_liv_pSLT-BT	114555

## Sheet: c. SNPs in noncoding sRNAs
4/74 contig	4/74 position	Reference allele (4/74)	Alternate allele (D23580)	Type	Annotation (D23580)	Gene name	Locus tag (4/74)	Type (4/74)	Nucleotide substitution (4/74→D23580)	Amino acid substitution (4/74→D23580)	D23580 contig	D23580 position
CP002487	1062767	T	G	snp		STnc1080		sRNA	c.-4955A>C		D23580_liv_chro	1102140
CP002487	1289716	G	T	snp		STnc3420		sRNA	c.-3886C>A		D23580_liv_chro	1329376
CP002487	1290594	A	T	snp		STnc520		sRNA	c.-4764T>A		D23580_liv_chro	1330254
CP002487	1643641	A	G	snp		STnc1110		sRNA	c.-263T>C		D23580_liv_chro	1679305
CP002487	1850282	T	C	snp		STnc3610		sRNA	c.-102T>C		D23580_liv_chro	1885946
CP002487	3736814	G	A	snp		RyhB-1		sRNA	c.-3993C>T		D23580_liv_chro	3738366

## Sheet: d. Indels in noncoding sRNAs
4/74 contig	4/74 position	Reference allele (4/74)	Alternate allele (D23580)	Type	Annotation (D23580)	Gene name	Locus tag (4/74)	Type (4/74)	Nucleotide substitution (4/74→D23580)	Amino acid substitution (4/74→D23580)	D23580 contig	D23580 position
CP002487	237145	CAAAAAAAAAC	CAAAAAAAAC	del		STnc1510		sRNA	c.-1503delA	D23580_liv_chro	237142
CP002487	3383115	AGGGGGGGA	AGGGGGGGGA	ins		STnc1420, RygD		sRNA	c.-3914_-3913insC	D23580_liv_chro	3353655
CP002487	3412954	GTTTTTTTTTTTTG	GTTTTTTTTTTTG	del		SraF		sRNA	c.-2771delA	D23580_liv_chro	3414676
CP002487	3829429	GAAAAAG	GAAAAAAAG	ins		STnc1430		sRNA	c.-4643_-4642insTT	D23580_liv_chro	3830990
CP002487	4837076	AGTAATTCGTCGTAATTCGTCC	AGTAATTCGTCC	del		OsmY		sRNA	c.-4346_-4337delGACGAATTAC	D23580_liv_chro	4838472

## Sheet: e. SNPs in intergenic regions
4/74 contig	4/74 position	Reference allele (4/74)	Alternate allele (D23580)	Type	Annotation (D23580)	Gene name	Locus tag (4/74)	Type (4/74)	Nucleotide substitution (4/74→D23580)	Amino acid substitution (4/74→D23580)	D23580 contig	D23580 position	Upstream gene (4/74)	Downstream gene (4/74)
CP002487	23058	A	C	snp				Intergenic	c.-277A>C		D23580_liv_chro	23058	STM0019	STM0020
CP002487	75857	T	C	snp				Intergenic	c.-26T>C		D23580_liv_chro	75855	STM0065	carA
CP002487	75871	T	C	snp				Intergenic	c.-12T>C		D23580_liv_chro	75869	STM0065	carA
CP002487	80524	G	A	snp				Intergenic	c.-27G>A		D23580_liv_chro	80522	carB	caiF
CP002487	88364	T	C	snp				Intergenic	c.-4244A>G		D23580_liv_chro	88362	caiT	fixA
CP002487	134495	C	A	snp				Intergenic	c.-4830G>T		D23580_liv_chro	134493	leuL	leuO
CP002487	198177	C	T	snp				Intergenic	c.-3186G>A		D23580_liv_chro	198175	cueO	gcd
CP002487	230398	G	A	snp				Intergenic	c.-255G>A		D23580_liv_chro	230395	fhuB	stfA
CP002487	247975	T	G	snp				Intergenic	c.-275A>C		D23580_liv_chro	247971	yaeH	STM0212
CP002487	347335	T	G	snp				Intergenic	c.-753T>G		D23580_liv_chro	347829	ybeJ	sinR
CP002487	357214	G	T	snp				Intergenic	c.-2695C>A		D23580_liv_chro	357708	yafK	dbh
CP002487	373663	C	A	snp				Intergenic	c.-4188G>T		D23580_liv_chro	414682	leuC2	leuD2
CP002487	377908	T	C	snp				Intergenic	c.-585A>G		D23580_liv_chro	418927	STM0334	STM0335
CP002487	432632	A	G	snp				Intergenic	c.-3161T>C		D23580_liv_chro	473651	yaiY	yaiZ
CP002487	603607	A	G	snp				Intergenic	c.-2731T>C		D23580_liv_chro	642930	folD	fimA
CP002487	614073	T	C	snp				Intergenic	c.-3697A>G		D23580_liv_chro	653396	STM0555	STM0557
CP002487	617260	G	T	snp				Intergenic	c.-4470C>A		D23580_liv_chro	656583	gtrAa	STnc1870
CP002487	617992	G	A	snp				Intergenic	c.-4440C>T		D23580_liv_chro	657315	STnc1870	STM0561
CP002487	621206	T	C	snp				Intergenic	c.-4355A>G		D23580_liv_chro	660529	ykgC	STM0565
CP002487	631660	T	C	snp				Intergenic	c.*3009T>C		D23580_liv_chro	670983	STM0571	STM0572
CP002487	655563	A	C	snp				Intergenic	c.-4496T>G		D23580_liv_chro	694886	fepB	entC
CP002487	744422	C	T	snp				Intergenic	c.-4408G>A		D23580_liv_chro	783823	nagB	nagE
CP002487	808208	A	G	snp				Intergenic	c.-732A>G		D23580_liv_chro	847608	RybD	cydA
CP002487	890177	G	A	snp				Intergenic	c.-200C>T		D23580_liv_chro	929576	ybiJ	ybiI
CP002487	896414	C	T	snp				Intergenic	c.-2530G>A		D23580_liv_chro	935807	glnH	dps
CP002487	1031051	A	T	snp				Intergenic	c.-1A>T		D23580_liv_chro	1070424	ycaQ	ycaR
CP002487	1043563	T	C	snp				Intergenic	c.-125T>C		D23580_liv_chro	1082936	ycbB	ycbK
CP002487	1047659	A	G	snp				Intergenic	c.-1496T>C		D23580_liv_chro	1087032	ompF	STnc3350
CP002487	1047792	T	C	snp				Intergenic	c.-1629A>G		D23580_liv_chro	1087165	ompF	STnc3350
CP002487	1047825	T	C	snp				Intergenic	c.-1662A>G		D23580_liv_chro	1087198	ompF	STnc3350
CP002487	1070362	C	A	snp				Intergenic	c.-221G>T		D23580_liv_chro	1109673	STM1025	gtgA
CP002487	1070375	C	T	snp				Intergenic	c.-234G>A		D23580_liv_chro	1109686	STM1025	gtgA
CP002487	1100366	A	G	snp				Intergenic	c.-4330T>C		D23580_liv_chro	1140736	gtgF	pepN
CP002487	1113716	G	T	snp				Intergenic	c.-247G>T		D23580_liv_chro	1154086	ymbA	STnc3390
CP002487	1119313	G	A	snp				Intergenic	c.-4565C>T		D23580_liv_chro	1159683	sulA	sxy
CP002487	1148153	T	G	snp				Intergenic	c.-4543A>C		D23580_liv_chro	1187800	hpaD	hpaF
CP002487	1175721	G	A	snp				Intergenic	c.-3242C>T		D23580_liv_chro	1215368	STM1129	STM1130
CP002487	1186745	G	T	snp				Intergenic	c.-1834C>A		D23580_liv_chro	1226404	csgD	csgB
CP002487	1186854	C	T	snp				Intergenic	c.-1943G>A		D23580_liv_chro	1226513	csgD	csgB
CP002487	1227790	C	T	snp				Intergenic	c.-91G>A		D23580_liv_chro	1267450	rne	rluC
CP002487	1326721	G	A	snp				Intergenic	c.-1510C>T		D23580_liv_chro	1366382	gapA	yeaA
CP002487	1471566	A	G	snp				Intergenic	c.-4720T>C		D23580_liv_chro	1511228	ydhM	ydhL
CP002487	1492634	A	G	snp				Intergenic	c.-4213T>C		D23580_liv_chro	1532296	ydgT	blr
CP002487	1516947	C	A	snp				Intergenic	c.-4925G>T		D23580_liv_chro	1556609	tqsA	ydgF
CP002487	1554814	G	A	snp				Intergenic	c.-2360C>T		D23580_liv_chro	1594465	marR	marC
CP002487	1560930	G	A	snp				Intergenic	c.-3985C>T		D23580_liv_chro	1600575	yneG	STM1527
CP002487	1563166	T	C	snp				Intergenic	c.-615A>G		D23580_liv_chro	1602811	STM1528	STM1530
CP002487	1624208	G	T	snp				Intergenic	c.-91G>T		D23580_liv_chro	1659872	narV	yddE
CP002487	1653135	T	C	snp				Intergenic	c.-4638A>G		D23580_liv_chro	1688799	ydcN	STM1606
CP002487	1676317	A	G	snp				Intergenic	c.-4862T>C		D23580_liv_chro	1711981	STM1628	steB
CP002487	1676453	A	T	snp				Intergenic	c.-4998T>A		D23580_liv_chro	1712117	STM1628	steB
CP002487	1677930	TA	GT	mnp				Intergenic	c.-3574_-3573delTAinsAC		D23580_liv_chro	1713594	STM1630	sseJ
CP002487	1685388	T	G	snp				Intergenic	c.-355T>G		D23580_liv_chro	1721052	STM1637	STM1638
CP002487	1720993	G	A	snp				Intergenic	c.-3890C>T		D23580_liv_chro	1756657	STM1670	STM1671
CP002487	1821106	T	G	snp				Intergenic	c.-2097A>C		D23580_liv_chro	1856770	narK	narX
CP002487	1851887	C	T	snp				Intergenic	c.-36C>T		D23580_liv_chro	1887551	STM1795	treA
CP002487	1896184	T	C	snp				Intergenic	c.-3289A>G		D23580_liv_chro	1931848	kdgR	STM1843
CP002487	1933120	G	C	snp				Intergenic	c.-1696C>G		D23580_liv_chro	1959065	yebG	purT
CP002487	1935183	C	G	snp				Intergenic	c.-3759G>C		D23580_liv_chro	1961128	eda	edd
CP002487	1980067	T	C	snp				Intergenic	c.-3307A>G		D23580_liv_chro	2006011	flhD	yecG
CP002487	1984486	C	T	snp				Intergenic	c.-4852G>A		D23580_liv_chro	2010430	araH	ftnB
CP002487	2020550	G	A	snp				Intergenic	c.-81G>A		D23580_liv_chro	2046482	fliK	fliL
CP002487	2045028	G	A	snp				Intergenic	c.-4765C>T		D23580_liv_chro	2070970	SL1344_1932	SL1344_1933
CP002487	2058488	C	T	snp				Intergenic	c.-4626G>A		D23580_liv_chro	2084430	SL1344_1949	SL1344_1950
CP002487	2058601	T	C	snp				Intergenic	c.-4739A>G		D23580_liv_chro	2084543	SL1344_1932	SL1344_1950
CP002487	2061808	C	T	snp				Intergenic	c.-4581G>A		D23580_liv_chro	2087750	SL1344_1953	SL1344_1954
CP002487	2114187	T	A	snp				Intergenic	c.-4047A>T		D23580_liv_chro	2140129	pduF	pduA
CP002487	2133617	G	T	snp				Intergenic	c.-1919C>A		D23580_liv_chro	2159559	gyrI	dacD
CP002487	2285534	T	C	snp				Intergenic	c.-2870A>G		D23580_liv_chro	2311476	mglB	galS
CP002487	2357691	A	G	snp				Intergenic	c.-4246T>C		D23580_liv_chro	2383643	napF	eco
CP002487	2421424	A	G	snp				Intergenic	c.-4619T>C		D23580_liv_chro	2447376	yfbK	nuoN
CP002487	2439356	C	T	snp				Intergenic	c.-3350G>A		D23580_liv_chro	2465308	lrhA	yfbQ
CP002487	2504765	G	A	snp				Intergenic	c.-2531C>T		D23580_liv_chro	2530717	pgtE	pgtA
CP002487	2587010	A	T	snp				Intergenic	c.-3501T>A		D23580_liv_chro	2612964	STM2478	aegA
CP002487	2696018	G	A	snp				Intergenic	c.-4816C>T		D23580_liv_chro	2722683	cadC	cadB
CP002487	2910811	G	A	snp				Intergenic	c.-579G>A		D23580_liv_chro	2881212	STM2747	STM2748
CP002487	2923916	A	G	snp				Intergenic	c.-3930T>C		D23580_liv_chro	2894317	STM2760	STM2761
CP002487	2934979	T	C	snp				Intergenic	c.-3980A>G		D23580_liv_chro	2905390	STM2769	fljA
CP002487	2938291	T	A	snp				Intergenic	c.-2553A>T		D23580_liv_chro	2908702	hin	iroB
CP002487	2943811	G	T	snp				Intergenic	c.-101G>T		D23580_liv_chro	2914222	iroC	iroD
CP002487	2948786	C	T	snp				Intergenic	c.-441G>A		D23580_liv_chro	2919197	iroN	pipB2
CP002487	2948869	C	T	snp				Intergenic	c.-524G>A		D23580_liv_chro	2919280	iroN	pipB2
CP002487	2999114	C	T	snp				Intergenic	c.-2537G>A		D23580_liv_chro	2969525	ygaD	mltB
CP002487	3099627	C	T	snp				Intergenic	c.-4734G>A		D23580_liv_chro	3070177	iap	ygbF
CP002487	3191874	A	C	snp				Intergenic	c.-2533T>G		D23580_liv_chro	3162424	OmrB	galR
CP002487	3201058	C	T	snp				Intergenic	c.-3907G>A		D23580_liv_chro	3171604	kduI	yqeF
CP002487	3215072	T	C	snp				Intergenic	c.-2640A>G		D23580_liv_chro	3185613	STM3031	STnc290
CP002487	3218109	T	C	snp				Intergenic	c.-4847A>G		D23580_liv_chro	3188650	STM3036	STM3038
CP002487	3266678	C	T	snp				Intergenic	c.-4424G>A		D23580_liv_chro	3237218	STM3083	STM3084
CP002487	3321047	T	C	snp				Intergenic	c.-4621A>G		D23580_liv_chro	3291587	uxaC	STM3138
CP002487	3322423	C	T	snp				Intergenic	c.-43G>A		D23580_liv_chro	3292963	mcpA	STnc3890
CP002487	3322447	C	A	snp				Intergenic	c.-67G>T		D23580_liv_chro	3292987	mcpA	STnc3890
CP002487	3322674	G	A	snp				Intergenic	c.-294C>T		D23580_liv_chro	3293214	mcpA	STnc3890
CP002487	3348614	A	G	snp				Intergenic	c.-3949T>C		D23580_liv_chro	3319154	STM3166	STM3167
CP002487	3352192	A	G	snp				Intergenic	c.-379T>C		D23580_liv_chro	3322732	ygiR	STM3169
CP002487	3374583	T	G	snp				Intergenic	c.-892A>C		D23580_liv_chro	3345123	ygiE	assT
CP002487	3434228	T	C	snp				Intergenic	c.-4797A>G		D23580_liv_chro	3435949	tdcA	garK
CP002487	3480978	A	G	snp				Intergenic	c.-3985T>C		D23580_liv_chro	3482699	argG	STnc3950
CP002487	3482977	G	A	snp				Intergenic	c.-4457C>T		D23580_liv_chro	3484698	secG	glmM
CP002487	3509529	A	C	snp				Intergenic	c.-68A>C		D23580_liv_chro	3511250	ptsO	yrbL
CP002487	3550089	G	A	snp				Intergenic	c.-4906C>T		D23580_liv_chro	3551810	argR	yhcN
CP002487	3618186	T	C	snp				Intergenic	c.-4876A>G		D23580_liv_chro	3619804	rpsJ	hopD
CP002487	3624309	T	G	snp				Intergenic	c.-4977A>C		D23580_liv_chro	3625927	rpsL	yheL
CP002487	3650411	C	T	snp				Intergenic	c.-242C>T		D23580_liv_chro	3652029	cysG	bigA
CP002487	3736823	A	C	snp				Intergenic	c.-4002T>G		D23580_liv_chro	3738375	RyhB-1	yhhY
CP002487	3743553	T	G	snp				Intergenic	c.-26A>C		D23580_liv_chro	3745105	ggt	yhhA
CP002487	3755805	A	G	snp				Intergenic	c.-4346T>C		D23580_liv_chro	3757357	yhhK	livJ
CP002487	3856764	A	G	snp				Intergenic	c.-2795T>C		D23580_liv_chro	3858327	yiaF	yiaG
CP002487	3901770	C	T	snp				Intergenic	c.-1096G>A		D23580_liv_chro	3903333	yibL	STM3690
CP002487	3981011	T	C	snp				Intergenic	c.-1491A>G		D23580_liv_chro	3982574	marT	slsA
CP002487	4110879	T	G	snp				Intergenic	c.-4958A>C		D23580_liv_chro	4112445	yieN	kup
CP002487	4256158	G	A	snp				Intergenic	c.-4018C>T		D23580_liv_chro	4257476	yihU	yihV
CP002487	4283638	G	A	snp				Intergenic	c.-4888C>T		D23580_liv_chro	4284956	rhaT	STM4051
CP002487	4296006	G	A	snp				Intergenic	c.-4818C>T		D23580_liv_chro	4297324	sbp	cdh-a
CP002487	4320529	C	T	snp				Intergenic	c.-4860G>A		D23580_liv_chro	4321847	menA	hslU
CP002487	4458827	C	T	snp				Intergenic	c.-4649G>A		D23580_liv_chro	4460247	STM4218	STM4219
CP002487	4569773	T	C	snp				Intergenic	c.-1469A>G		D23580_liv_chro	4571181	dcuB	STM4302
CP002487	4585247	G	A	snp				Intergenic	c.-4314C>T		D23580_liv_chro	4586655	SL1344_4256	SL1344_4257
CP002487	4607755	G	A	snp				Intergenic	c.-4806C>T		D23580_liv_chro	4609163	yjeA	yjeM
CP002487	4681609	A	G	snp				Intergenic	c.-4531T>C		D23580_liv_chro	4683016	iolT1	iolT2
CP002487	4681629	A	T	snp				Intergenic	c.-4551T>A		D23580_liv_chro	4683036	iolT1	iolT2
CP002487	4695138	T	C	snp				Intergenic	c.-2201A>G		D23580_liv_chro	4696546	iolC	iolD
CP002487	4695145	G	T	snp				Intergenic	c.-2208C>A		D23580_liv_chro	4696553	iolC	iolD
CP002487	4794887	G	A	snp				Intergenic	c.-3839C>T		D23580_liv_chro	4796283	STM4518	STM4519
CP002487	4823359	T	C	snp				Intergenic	c.-884A>G		D23580_liv_chro	4824755	yjjA	dnaC
pSLTSL1344	20	T	A	snp				Intergenic	c.*1A>T		-	-	finO	SLP1_0104
pSLTSL1344	33453	A	G	snp				Intergenic	c.-4234T>C		D23580_liv_pSLT-BT	80189	traM	psiA
pSLTSL1344	39688	T	C	snp				Intergenic	c.-3583A>G		D23580_liv_pSLT-BT	73954	ssbB	PSLT064
pSLTSL1344	40537	T	G	snp				Intergenic	c.-4432A>C		D23580_liv_pSLT-BT	73093	PSLT064	PSLT063
pSLTSL1344	80496	G	T	snp				Intergenic	c.-2209C>A		D23580_liv_pSLT-BT	10388	pefA	pefC
pSLTSL1344	86322	C	T	snp				Intergenic	c.-196C>T		D23580_liv_pSLT-BT	4562	orf7	srgA
pSLTSL1344	90421	C	A	snp				Intergenic	c.-309G>T		D23580_liv_pSLT-BT	487	PSLT007	repA
pSLTSL1344	93385	T	C	snp				Intergenic	c.-3273A>G		D23580_liv_pSLT-BT	114099	PSLT002	PSLT001

## Sheet: f. Indels in intergenic regions
4/74 contig	4/74 position	Reference allele (4/74)	Alternate allele (D23580)	Type	Annotation (D23580)	Gene name	Locus tag (4/74)	Type (4/74)	Nucleotide substitution (4/74→D23580)	Amino acid substitution (4/74→D23580)	D23580 contig	D23580 position	Upstream gene (4/74)	Downstream gene (4/74)
CP002487	209191	ATTTTTTTTG	ATTTTTTTG	del				Intergenic	c.-4133delA		D23580_liv_chro	209189	stiA	yadI
CP002487	450203	CTTTTTTTTTC	CTTTTTTTTC	del				Intergenic	c.-4658delA		D23580_liv_chro	491222	sbcD	phoB
CP002487	822310	CTTTTTTTTG	CTTTTTTTG	del				Intergenic	c.-107delA		D23580_liv_chro	861710	ybgR	ybgS
CP002487	1132685	TAA	TA	del				Intergenic	c.-4408delT		D23580_liv_chro	1173055	pipA	pipB
CP002487	1189140	AGGGGGGGGGGGT	AGGGGGGGGGGGGT	ins				Intergenic	c.-4241_-4240insC		D23580_liv_chro	1228799	ymdA	STM1147
CP002487	1978644	CAAAAAAAAG	CAAAAAAAG	del				Intergenic	c.-4668delT		D23580_liv_chro	2004589	motA	flhC
CP002487	2035038	ATTTTTTA	ATTTTTTTA	ins				Intergenic	c.-4684_-4683insA		D23580_liv_chro	2060970	RseX	ompX
CP002487	2329725	TTTGATGTAGTTGATGTAGT	TTTGATGTAGTTGATGTAGTTGATGTAGT	ins				Intergenic	c.-4583_-4582insACTACATCA		D23580_liv_chro	2355667	STM2231	oafA
CP002487	2583542	AA	ATA	ins				Intergenic	c.-3569_-3568insA		D23580_liv_chro	2609494	STM2475	ypfG
CP002487	2910796	CAAAAAAAAAAT	CAAAAAAAAAT	del				Intergenic	c.-584delA		D23580_liv_chro	2881198	STM2747	STM2748
CP002487	3205590	TGGGGGGGA	TGGGGGGGGA	ins				Intergenic	c.-4908_-4907insC		D23580_liv_chro	3176136	yohL	yohM
CP002487	3736865	CAAAAAAAAT	CAAAAAAAT	del				Intergenic	c.-4052delT		D23580_liv_chro	3738417	RyhB-1	yhhY
CP002487	3737604	GTTTTTTTTTG	GTTTTTTTTTTG	ins				Intergenic	c.-4793_-4792insA		D23580_liv_chro	3739155	yhhY	STM3547
CP002487	3970155	GTG	GG	del				Intergenic	c.-1947delA		D23580_liv_chro	3971719	STM3752	yicJ
CP002487	4007445	TAAAAAG	TAAAAAAG	ins				Intergenic	c.-3900_-3899insT		D23580_liv_chro	4009008	yicN	uhpT
CP002487	4617759	TCC	TCCC	ins				Intergenic	c.-4645_-4644insG		D23580_liv_chro	4619166	STM4351	yjeV
CP002487	4675185	TAAAAAAAT	TAAAAAAT	del				Intergenic	c.-1440delT		D23580_liv_chro	4676593	ppa	STM4413
CP002487	4686379	GTT	GTTT	ins				Intergenic	c.-1885_-1884insA		D23580_liv_chro	4687786	STM4422	reiD
pSLTSL1344	88950	TCTGGTTTGTGGTGATGGCAGGAAGC	TC	del				Intergenic	c.-165_-142delTGGTTTGTGGTGATGGCAGGAAGC		D23580_liv_pSLT-BT	1920	rck	srgC
