# Supplementary material for: Adding function to the genome of African Salmonella Typhimurium ST313 strain D23580
Source: PLoS Biol. 2019 Jan 15;17(1):e3000059. doi: 10.1371/journal.pbio.3000059 (PMC6333337; doi:10.1371/journal.pbio.3000059)
Supplement: S4 Table — RNA-seq, RNA sequencing. (XLSX) [file pbio.3000059.s004.xlsx]

## Sheet: Content S4 Table
S4 Table tabs	Contents
a. D23580 17 conditions	RNA-seq sequence reads from RNA isolated from S. Typhimurium D23580 grown in 16 infection-relevant in vitro growth conditions, and during intra-macrophage infection.
b. 4/74 17 conditions	RNA-seq sequence reads from RNA isolated from S. Typhimurium 4/74 grown in 16 infection-relevant in vitro growth conditions, and during intra-macrophage infection. Reanalysed data from Kröger et al. (2013) and Srikumar et al. (2015).
c. 4/74 and D23580 5 conditions	RNA-seq sequence reads from three biological replicates of RNA isolated from S. Typhimurium 4/74 and D23580 grown in four infection-relevant in vitro growth conditions, and during intra-macrophage infection.

## Sheet: a. D23580 17 conditions
					Mapped reads to D23580_liv with mapping quality > 10
	Total number of reads	Number of reads mapping to reference	Reads mapping to reference (%)	Reads mapping to reference with mapping quality > 10 (%)	D23580 total	D23580 chromosome	D23580 pSLT-BT	D23580 pBT1	D23580 pBT2	D23580 pBT3
D23580 EEP	24364622	23924825	0.981949	0.392841	9571430	9310217	114839	72961	38752	34661
D23580 MEP	36553203	35931800	0.983	0.333488	12190071	11951463	107064	79020	35498	17026
D23580 LEP	32235074	31538369	0.978387	0.390407	12584799	12248731	145346	116830	50450	23442
D23580 ESP	30783870	29874579	0.970462	0.518477	15960742	15305390	318856	204631	85158	46707
D23580 LSP	25469000	24782713	0.973054	0.330916	8428101	8024268	98356	229926	57551	18000
D23580 25◦C	24471485	24025838	0.981789	0.292716	7163198	7033601	53638	50790	15150	10019
D23580 NaCl shock	24327991	23860034	0.980765	0.279929	6810108	6604353	93614	69423	21881	20837
D23580 Bile shock	24312892	23844629	0.98074	0.348603	8475556	8282279	114489	59622	7931	11235
D23580 LowFe2+ shock	24535695	23885725	0.973509	0.363826	8926714	8664520	128403	77686	33956	22149
D23580 Anaerobic shock	20623744	20205440	0.979717	0.309094	6374679	6186345	95236	58102	15031	19965
D23580 Anaerobic growth	15005140	14600413	0.973027	0.449318	6742084	6463901	99342	110971	37672	30198
D23580 Oxygen shock	22343554	21796828	0.975531	0.492603	11006499	10682556	123500	119631	50714	30098
D23580 NonSPI2	29765386	28784702	0.967053	0.422246	12568324	12028669	224313	164451	111000	39891
D23580 InSPI2	38474418	37418303	0.97255	0.32871	12646937	12294640	155204	117510	52895	26688
D23580 Peroxide shock (InSPI2)	40096908	38798432	0.967617	0.263345	10559326	10187732	156145	108338	73024	34087
D23580 Nitric oxide shock (InSPI2)	36579264	35404816	0.967893	0.36223	13250111	12621616	282526	156753	128780	60436
D23580 Macrophage	35107134	33373393	0.950616	0.387385	13599969	12902896	388080	213315	32726	62952

## Sheet: b. 4-74 17 conditions
					Mapped reads to 4/74 with mapping quality > 10
	Total number of reads	Number of reads mapping to reference	Reads mapping to reference (%)	Reads mapping to reference with mapping quality > 10 (%)	4/74 total	4/74 chromosome	4/74 pSLT	4/74 pCol1B9	4/74 pRSF1010
4/74 EEP	11537699	11491441	0.995991	0.36717	4236299	4140075	27402	50303	18519
4/74 MEP	11235394	11118730	0.989616	0.323821	3638261	3534210	28898	61195	13958
4/74 LEP	15310801	15156737	0.989938	0.378789	5799570	5598781	48139	130799	21851
4/74 ESP	24895894	24407611	0.980387	0.385614	9600205	9259413	81186	234725	24881
4/74 LSP	30382409	29305379	0.964551	0.294953	8961376	8652572	49275	224277	35252
4/74 25◦C	14155204	14042622	0.992047	0.294054	4162400	4077809	21631	51036	11924
4/74 NaCl shock	14282353	14185940	0.99325	0.287886	4111686	3944548	62040	83966	21132
4/74 Bile shock	14422212	14344071	0.994582	0.389378	5615686	5501028	37283	51345	26030
4/74 LowFe2+ shock	16074150	15820465	0.984218	0.356309	5727370	5546994	49977	110900	19499
4/74 Anaerobic shock	13264527	13016079	0.98127	0.323183	4286864	4139612	41518	91449	14285
4/74 Anaerobic growth	9558223	9393628	0.98278	0.410255	3921311	3763388	34298	109494	14131
4/74 Oxygen shock	11518584	11370611	0.987154	0.50725	5842807	5664398	43942	116258	18209
4/74 NonSPI2	19484703	19304942	0.990774	0.477336	9300751	8933901	109203	223491	34156
4/74 InSPI2	17952164	17715469	0.986815	0.329969	5923655	5645376	86961	169622	21696
4/74 Peroxide shock (InSPI2)	18749865	18404427	0.981577	0.262695	4925499	4584926	93357	220948	26268
4/74 Nitric oxide shock (InSPI2)	19665418	19457771	0.989441	0.38005	7473839	6968383	162609	311056	31791
4/74 Macrophage	18049551	17833034	0.988004	0.504528	9106510	8722406	161772	164266	58066

## Sheet: c. 4-74 & D23580 5 conditions
Sample name	Total number of reads	Number of uniquely mapped reads (%)	Number of non-mapped reads (%)	Number of multi-mapped reads (%)
4/74 ESP-1	13401762	2,181,926 (16.28)	79,762 (0.60)	11,140,074 (83.12)
4/74 ESP-2	12415239	3,127,796 (25.19)	63,226 (0.51)	9,224,217 (74.30)
4/74 ESP-3	10734026	2,434,453 (22.68)	92,278 (0.86)	8,207,295 (76.46)
4/74 Anaerobic growth-1	8802532	1,918,105 (21.79)	84,509 (0.96)	6,799,918 (77.25)
4/74 Anaerobic growth-2	12729559	1,976,598 (15.53)	98,088 (0.77)	10,654,873 (83.70)
4/74 Anaerobic growth-3	12172273	2,965,475 (24.36)	32,132 (0.26)	9,174,666 (75.37)
4/74 NonSPI2-1	12953788	4,455,963 (34.40)	87,560 (0.68)	8,410,265 (64.93)
4/74 NonSPI2-2	13050830	5,169,758 (39.61)	56,959 (0.44)	7,824,113 (59.95)
4/74 NonSPI2-3	11010712	4,945,106 (44.91)	64,456 (0.59)	6,001,150 (54.50)
4/74 InSPI2-1	13172307	3,027,369 (22.98)	72,121 (0.55)	10,072,817 (76.47)
4/74 InSPI2-2	14436445	3,513,871 (24.34)	58,609 (0.41)	10,863,965 (75.25)
4/74 InSPI2-3	12296250	2,996,261 (24.37)	77,179 (0.63)	9,222,810 (75.01)
4/74 Macrophage-1	18049513	8,743,521 (48.44)	216,475 (1.20)	9,089,517 (50.36)
4/74 Macrophage-2	14137209	6,645,682 (47.01)	974,906 (6.90)	6,516,621 (46.10)
4/74 Macrophage-3	8746657	1,549,615 (17.72)	2,019,905 (23.09)	5,177,137 (59.19)
D23580 ESP-1	7106622	2,246,063 (31.61)	12,529 (0.18)	4,848,030 (68.22)
D23580 ESP-2	6317700	2,459,055 (38.92)	17,102 (0.27)	3,841,543 (60.81)
D23580 ESP-2	6393126	2,128,022 (33.29)	22,254 (0.35)	4,242,850 (66.37)
D23580 Anaerobic growth-1	7123525	2,303,151 (32.33)	11,305 (0.16)	4,809,069 (67.51)
D23580 Anaerobic growth-2	8099708	2,111,827 (26.07)	11,836 (0.15)	5,976,045 (73.78)
D23580 Anaerobic growth-3	8667400	2,534,019 (29.24)	12,934 (0.15)	6,120,447 (70.61)
D23580 NonSPI2-1	10356457	5,111,941 (49.36)	31,709 (0.31)	5,212,807 (50.33)
D23580 NonSPI2-2	10583667	4,464,189 (42.18)	40,968 (0.39)	6,078,510 (57.43)
D23580 NonSPI2-3	10220945	3,956,392 (38.71)	79,754 (0.78)	6,184,799 (60.51)
D23580 InSPI2-1	7233754	1,780,649 (24.62)	15,807 (0.22)	5,437,298 (75.17)
D23580 InSPI2-2	6459816	1,462,484 (22.64)	31,590 (0.49)	4,965,742 (76.87)
D23580 InSPI2-3	6160957	1,508,700 (24.49)	11,477 (0.19)	4,640,780 (75.33)
D23580 Macrophage-1	35105516	12,631,247 (35.98)	1,732,563 (4.94)	20,741,706 (59.08)
D23580 Macrophage-2	54153053	18,267,140 (33.73)	2,200,611 (4.06)	33,685,302 (62.20)
D23580 Macrophage-3	17766399	2,605,800 (14.67)	6,715,971 (37.80)	8,444,628 (47.53)
