# Supplementary material for: Adding function to the genome of African Salmonella Typhimurium ST313 strain D23580
Source: PLoS Biol. 2019 Jan 15;17(1):e3000059. doi: 10.1371/journal.pbio.3000059 (PMC6333337; doi:10.1371/journal.pbio.3000059)
Supplement: S5 Table — RNA-seq, RNA sequencing; TPM, transcripts per million. (XLSX) [file pbio.3000059.s005.xlsx]

## Sheet: Content S5 Table
S5 Table tabs	Contents
a. TPM complete genome 4/74_17	TPM values of S. Typhimurium 4/74 calculated for the complete genome in 16 infection-relevant in vitro growth conditions, and during intra-macrophage infection.
b. TPM only orthologs 4/74_17	TPM values of S. Typhimurium 4/74 calculated for only orthologous coding genes and noncoding sRNAs between 4/74 and D23580 in 16 infection-relevant in vitro growth conditions, and during intra-macrophage infection.
c. TPM complete genome D23580_17	TPM values of S. Typhimurium D23580 calculated for the complete genome in 16 infection-relevant in vitro growth conditions, and during intra-macrophage infection.
d. TPM only orthologs D23580_17	TPM values of S. Typhimurium D23580 calculated for only orthologous coding genes and noncoding sRNAs between 4/74 and D23580 in 16 infection-relevant in vitro growth conditions, and during intra-macrophage infection.
e. Only expressed in 4/74	List of 117 coding genes and noncoding sRNAs expressed (TPM >10) in at least one growth condition in S. Typhimurium 4/74, but not expressed in any growth condition in D23580. TPM values were extracted from the "TPM complete genome 4/74_17" (tab a) and "TPM complete genome D23580_17" (tab c).
f. Only expressed in D23580	List of 82 coding genes and noncoding sRNAs expressed (TPM >10) in at least one growth condition in S. Typhimurium D23580, but not expressed in any growth condition in 4/74. TPM values were extracted from the "TPM complete genome 4/74_17" (tab a) and "TPM complete genome D23580_17" (tab c).
g. 1031 differentially expressed	List of the 1,031 genes and noncoding sRNAs differentially expressed between strains in at least one of the 17 infection-relevant growth conditions (≥3 fold-change) (Fig 2A, S3 Fig). Numbers represent fold-changes of TPM value in D23580 divided by the TPM value in 4/74. TPM values were extracted from the "TPM only orthologs 4/74_17" (tab b) and "TPM only orthologs D23580_17" (tab d).
h. Percentage expressed	Number and percentage of expressed genes (TPM >10) for D23580 and 4/74 in 17 infection-relevant growth conditions (S3 Fig). TPM values were extracted from the "TPM complete genome 4/74_17" (tab a) and "TPM complete genome D23580_17" (tab c).
i. DE by condition	Number of genes and noncoding sRNAs that are differentially-expressed between D23580 and 4/74 in 17 infection-relevant growth conditions (S3 Fig). TPM values were extracted from the "TPM only orthologs 4/74_17" (tab b) and "TPM only orthologs D23580_17" (tab d).
j. TPM complete genome 4/74_5	TPM values of S. Typhimurium 4/74 calculated for the complete genome in four infection-relevant in vitro growth conditions, and during intra-macrophage infection, with three biological replicates.
k. TPM complete genome D23580_5	TPM values of S. Typhimurium D23580 calculated for the complete genome in four infection-relevant in vitro growth conditions, and during intra-macrophage infection, with three biological replicates.
l. TPM D23580 delta pBT1	TPM values of S. Typhimurium D23580 calculated for the complete genome in ESP for the two biological replicates of sample D23580 ΔpBT1.

## Sheet: a. TPM complete genome 4-74_17
Systematic ID SL1344	4/74 EEP	4/74 MEP	4/74 LEP	4/74 ESP	4/74 LSP	4/74 25°C	4/74 NaCl shock	4/74 Bile shock	4/74 Low Fe2+ shock	4/74 Anaerobic shock	4/74 Anaerobic growth	4/74 Oxygen shock	4/74 NonSPI2	4/74 InSPI2	4/74 Peroxide shock (InSPI2)	4/74 Nitric oxide shock (InSPI2)	4/74 Macrophage
SL1344_0001	1052.9	1244.91	1257.11	746.987	275.456	1091.65	3300.97	3414.91	2153.04	3293.63	5129.39	2420.06	6633.05	5585.52	2505.44	7185.85	3658.8
SL1344_0002	26.3061	8.94392	9.74094	11.165	1.84357	6.90762	30.8594	15.6341	16.4442	11.6701	9.90616	17.557	224.427	56.2555	18.5475	312.824	41.2228
SL1344_0003	35.6837	29.4242	25.8151	27.2876	1.60628	17.1157	41.5094	45.1434	32.1721	23.9252	33.5229	43.1733	273.258	148.852	43.1594	257.656	668.576
SL1344_0004	43.4403	37.0502	30.36	36.0207	3.23936	21.9331	62.014	41.0992	40.0003	32.986	39.9723	50.903	272.412	169.109	54.0288	199.118	466.907
SL1344_0005	49.437	60.6562	41.8215	34.2433	2.57393	27.3668	62.8357	95.2786	63.4656	51.3706	44.1715	42.7456	42.8654	47.9201	365.081	35.7829	101.054
SL1344_0006	25.4358	27.0802	18.6491	11.1775	3.95668	20.498	30.1796	24.5065	23.9815	19.5235	10.8454	12.9339	12.4733	18.0794	24.9231	15.8678	132.926
SL1344_0007	280.696	459.728	355.732	186.523	29.7507	209.646	242.612	589.808	557.766	439.433	425.742	390.55	185.902	279.949	69.6713	149.645	302.725
SL1344_0008	78.2973	61.4524	54.9558	53.6649	27.189	65.1485	60.9097	107.888	54.8956	69.6013	33.2818	29.587	18.1164	15.834	29.0418	18.6715	37.8811
SL1344_0009	269.798	57.0152	17.118	4.31695	2.41675	78.6595	14.7859	22.1272	15.3577	9.33845	6.40826	7.52682	14.3995	4.79807	2.87596	2.64446	21.621
SL1344_0010	2.36775	1.86366	2.69085	1.57067	0.87204	2.13312	3.4522	1.61149	2.00407	1.71072	1.40333	2.04025	2.24867	2.13295	1.56206	3.10688	3.08324
SL1344_0011	8.73733	8.45764	6.88598	3.528	1.53902	7.52927	14.2161	5.68808	10.6106	12.0767	6.81083	4.62951	5.7875	4.83988	3.81713	7.40971	8.52495
SL1344_0012	323.207	780.312	101.737	101.861	8.95652	139.275	1083.06	626.189	1193.92	152.716	82.9676	361.396	262.196	378.612	151.18	267.074	476.806
SL1344_0013	164.118	327.822	64.7667	52.7364	9.6076	88.0088	330.927	300.211	431.242	92.0967	50.1824	155.358	127.274	138.48	52.803	184.552	185.222
SL1344_0014	24.7955	18.0406	8.71159	5.80532	1.96969	11.8262	16.4615	16.0155	27.5369	9.30229	2.37728	9.65554	10.1582	12.2737	0.814213	7.20722	22.2853
SL1344_0015	10.7074	6.07005	5.01953	8.58266	9.39876	4.42126	14.3106	5.67816	11.4229	9.45539	5.09012	4.83287	3.30138	7.26294	8.46771	7.83189	4.89942
SL1344_0016	3.74325	2.13689	3.05964	4.39322	1.98311	1.81586	7.38888	2.15571	4.91492	8.39099	3.05053	3.11915	2.38139	3.6685	1.92885	6.06568	2.33721
SL1344_0017	3.81084	2.14252	1.08272	0.689445	3.36848	2.18477	15.9279	1.5562	4.30068	2.44744	0.564657	0.93821	1.3572	1.47126	2.32072	1.48663	2.48121
SL1344_0018	3.66771	5.44379	5.45108	4.00095	6.37284	2.27627	7.93023	3.66115	3.66774	3.67068	3.45391	8.11168	4.82495	2.36525	2.22942	5.50058	21.5204
SL1344_0019	2.40762	1.52064	2.81767	1.4612	1.20368	1.33834	3.06719	2.30105	1.82825	2.57846	2.33779	2.94796	2.22978	1.92166	0.800685	2.47795	8.38934
SL1344_0020	1.74401	2.42676	3.2703	2.74766	0.883188	1.76759	5.82723	2.93776	3.21367	5.39029	2.1319	1.77114	3.13145	6.94357	2.67729	3.48678	8.63934
SL1344_0021	3.68109	2.45164	3.7168	4.13243	1.3766	1.78571	9.38549	1.48394	2.19696	2.5005	4.38443	4.60104	3.32789	2.20463	0.316137	2.54063	5.27279
SL1344_0022	1.11861	1.38358	1.95773	1.03886	1.90336	1.20931	0.95682	1.17244	2.77726	2.5683	1.8232	1.06027	1.6555	0.791752	0.874217	4.01464	1.0682
SL1344_0023	2.57643	1.59336	2.4888	1.4372	0.308391	1.42432	2.00345	1.97271	2.49871	1.9132	1.28841	1.82362	1.65673	1.32625	0.294185	2.28426	1.84524
SL1344_0024	4.41978	3.58164	3.14364	0.808803	0.926164	2.19686	2.1184	2.28201	3.19268	1.88419	1.98723	4.0242	3.18432	3.02045	0.935855	1.96199	3.56568
SL1344_0025	1.40801	2.78645	2.64024	0.560411	0.114085	0.761091	1.80655	1.05412	1.96638	1.49204	0.688467	1.71589	1.96123	0.99659	0.471596	1.31825	3.76476
SL1344_0026	1.77768	3.66461	2.0371	1.17924	0.480127	0.533841	0.63357	3.3272	1.14937	1.04654	1.69016	2.6077	2.32139	2.09707	0.496177	1.04022	2.68781
SL1344_0027	2.83402	3.23569	1.77141	1.30152	0.264956	2.94598	1.63162	4.24344	2.87539	0.962552	3.55317	1.47595	3.70081	2.62313	1.33864	2.46626	4.16354
SL1344_0028	11.624	7.18871	7.26561	4.45787	0.956561	6.38145	5.43746	6.66279	8.87778	3.68891	5.92055	7.86986	10.0404	12.2127	5.57637	6.66015	11.1869
SL1344_0029	14.9275	13.8476	10.7883	3.71336	28.9149	5.04309	12.968	15.7157	10.496	7.00293	6.46266	10.4223	6.90379	9.24496	3.12486	12.1925	5.56826
SL1344_0030	2.39268	0.422777	0.854599	0	2.21564	1.5397	5.11654	0	1.326	2.41474	0	0.462837	0.743923	1.93547	0.381618	1.73344	0.652813
SL1344_0031	7.1845	4.34863	4.2996	3.44768	4.27308	4.26913	11.4409	6.52316	7.94624	4.04962	2.98976	3.41526	4.25844	3.78684	2.04797	8.64663	2.33556
SL1344_0032	3.13922	2.58855	2.83426	2.77658	0.70655	1.57119	12.68	3.13361	1.89438	1.54008	1.13701	1.41691	4.25118	2.22194	0.778848	1.63283	1.9985
SL1344_0033	4.55595	6.07711	6.14212	5.51115	4.70485	3.13872	7.6412	6.2198	6.58448	7.73089	6.77046	6.16909	4.82173	6.13326	5.38575	9.37437	5.24635
SL1344_0034	8.69453	8.82073	9.89208	11.0816	4.31396	2.90435	13.7877	6.65552	13.4158	16.3909	9.3943	14.4186	7.78179	8.98898	8.50734	13.5671	9.42216
SL1344_0035	1.00836	1.24722	2.26901	2.00673	2.12429	0.363377	4.09698	1.35886	2.19061	1.959	0.493055	1.3654	4.47703	3.71135	5.06609	7.00194	3.85168
SL1344_0036	6.2705	4.45006	10.3446	11.1832	10.5363	2.50043	19.0143	7.38803	6.14118	6.71736	8.46097	11.4137	8.09885	5.45688	5.10711	10.9475	10.896
SL1344_0037	5.28773	3.82844	4.59491	3.16546	0.731488	3.36948	3.86105	3.5725	3.70233	5.58053	3.88878	4.10388	4.15422	3.28623	1.65587	2.61619	5.35732
SL1344_0038	2.20472	2.57547	3.7514	1.95003	0.396976	1.54486	3.405	3.75967	2.66089	3.1367	1.99635	3.64876	2.61246	1.47381	1.09399	3.96588	3.39197
SL1344_0039	11.2756	9.96176	10.4599	10.2105	7.75846	4.99849	14.6393	10.7195	12.9143	9.32491	12.9812	16.9644	9.07604	14.7582	10.041	17.5597	11.0238
SL1344_0040	85.0288	49.0034	96.5047	63.6519	10.025	41.8589	103.579	73.5118	58.1078	27.3147	46.0169	329.721	76.9453	80.0272	38.4281	57.0464	204.249
SL1344_0041	91.162	60.3899	84.1911	42.0142	3.45809	45.3705	65.5283	59.0472	47.5505	31.6582	47.1627	310.796	69.851	45.9163	11.0546	38.2931	149.165
SL1344_0042	4.51613	5.0273	5.45745	3.29541	0.518391	2.64459	3.2996	4.90252	4.7303	4.12099	1.90153	4.12773	3.8333	2.82359	0.546225	1.84985	5.75013
SL1344_0043	1.56491	0.691285	3.35366	1.9279	1.17741	1.20843	3.58546	0.836848	1.56107	1.38192	0.637655	0.983823	1.45967	1.10764	0.187196	2.18028	1.22753
SL1344_0044	13819.6	8082.44	9283.57	1028.53	36.4075	13771.8	3649.39	10618.3	6987.85	958.997	812.727	3280.77	6727.68	3163.85	125.415	621.925	1648.62
SL1344_0045	8.56594	7.94624	3.12326	3.31468	0.289193	5.14474	9.922	3.20649	4.98454	4.41252	10.4711	5.31616	7.14651	3.53674	5.18024	4.45548	13.974
SL1344_0046	184.233	204.398	150.745	63.82	2.98288	138.265	102.865	239.23	194.354	86.2578	68.136	145.115	157.04	95.6578	19.9113	44.9348	142.885
SL1344_0047	130.024	151.915	100.194	42.8571	5.33129	91.7212	64.0977	220.919	161.848	57.9601	48.7223	110.433	115.411	94.791	24.9704	41.5756	114.417
SL1344_0048	247.092	298.408	186.102	94.2743	8.20729	203.802	84.6728	346.306	299.116	134.443	123.821	185.785	171.553	164.246	57.0584	109.324	166.342
SL1344_0049	164.069	146.281	82.8961	34.2383	2.21564	93.3056	37.6431	166.079	124.644	44.069	44.5689	97.4271	103.703	59.0319	6.10589	29.0685	185.236
SL1344_0050	133.279	126.884	81.287	35.3649	2.6834	107.555	47.1556	146.103	123.211	52.927	48.7121	81.5942	96.1982	75.6968	14.8801	69.0716	108.298
SL1344_0051	25.664	22.8993	20.0317	11.0109	2.6381	18.2896	16.9282	24.7578	22.1904	18.7167	17.3768	17.8941	18.2295	11.6581	5.41694	9.3641	21.764
SL1344_0052	29.5269	24.141	23.148	15.7139	1.01375	18.0345	11.772	32.0968	23.0384	20.9183	22.5673	23.6049	18.9521	19.8365	4.56303	9.82657	40.2234
SL1344_0053	4.92188	5.53431	8.39027	6.82678	0.362545	2.01552	2.87046	7.8721	7.63747	11.6561	5.65192	6.21017	5.5508	7.28411	1.99821	6.28378	13.6729
SL1344_0054	4.83454	5.39348	6.81397	9.49538	10.4844	3.24525	10.845	8.94212	7.94324	15.4027	7.33897	8.53589	6.56077	15.2979	4.97423	10.2434	19.2814
SL1344_0055	0.117965	0	0.368673	0.0782537	0.0477913	0.106276	0	0.264948	0	0	0	0	0.102697	0	0	0.0460188	0.337947
SL1344_0056	0	0	0	0	0	0	0.184895	0.0647319	0	0	0.0704629	0	0.0376362	0	0	0	0.0412835
SL1344_0057	0.642147	1.58851	3.21101	0.85195	0.260152	0.578514	0	0.961499	0	1.13412	0	0	0.838548	0	1.0754	1.25252	2.14623
SL1344_0058	1.83251	0.991633	2.00448	2.27929	1.16001	0.722279	1.4695	1.11469	1.77724	1.5171	1.58673	1.62839	1.8446	1.37812	1.27871	1.11699	2.18741
SL1344_0059	1.02707	0.907395	1.28394	1.2653	0.237768	0.660922	1.25503	1.64769	1.25222	0.90697	0.478285	1.5894	1.21346	0.519256	0.163811	0.801326	1.40111
SL1344_0060	0	1.94362	2.61922	1.0424	0.424413	0.471893	0.56005	2.35288	0.812799	0	0.426865	0.709261	1.36801	0.370745	0.2924	0.204336	1.00039
SL1344_0061	1.23626	1.74754	1.54546	0.820088	0.357747	0.318216	0.377663	0.92554	0.959178	1.40362	0.575703	1.07613	0.922499	1.37504	0.0985883	0.206688	2.0238
SL1344_0062	1.00969	1.12398	1.57778	1.00468	0.0818111	0.727709	0.539785	2.11656	1.4101	0.445813	1.06969	1.29884	1.23061	1.07199	0.225456	0.630216	2.79614
SL1344_0063	1.94975	1.72257	1.91509	1.66293	0	0	0.297812	1.87676	3.67382	0.737898	1.13495	1.69721	0.848694	1.38003	0.310974	0.760605	3.0588
SL1344_0064	2.40607	2.76344	2.25588	0.684041	0.278506	1.54832	2.75635	1.93	2.53351	3.33886	2.24092	1.97807	2.61831	2.06795	1.91877	2.01133	3.52852
SL1344_0065	39.0693	47.8614	53.5145	61.6305	34.6855	40.5869	31.7796	76.6928	60.0451	128.924	90.6426	121.879	486.671	396.143	141.397	405.675	120.137
SL1344_0066A	0.884571	1.64116	2.21161	1.46697	0.179183	0.398458	2.36448	1.32449	0.686311	0.781137	2.16262	6.28831	6.35315	2.81745	0.740691	2.58806	6.3353
SL1344_0067	22.9942	28.7717	9.35891	30.2409	19.3895	10.2374	6.00346	54.5471	29.2501	2.83332	2.17895	15.0249	306.38	172.689	14.4779	15.8021	23.2984
SL1344_0068	13.9824	25.0593	10.4936	16.3738	1.04045	7.71232	4.8308	41.9434	21.6232	5.03975	4.26336	12.5899	226.083	147.205	33.3454	8.46016	64.7401
SL1344_0069	13.5989	17.7813	8.0143	29.8981	8.50007	9.45101	10.8012	23.8525	9.94804	373.987	174.467	9.20693	22.6627	10.7253	6.72372	17.5822	29.4968
SL1344_0070	2.06004	0.637003	2.73622	1.19573	0	3.01584	1.37663	1.54227	2.79706	1.59176	0.629555	1.7434	1.56923	1.82262	0.287494	1.50681	2.09015
SL1344_0071	1.17304	2.17636	3.17726	2.46414	0.158411	0.5284	0.627113	2.04916	1.36519	2.2444	1.43394	1.58838	1.02121	1.3838	0.327414	1.29656	1.96031
SL1344_0072	3.65647	2.56688	3.27381	2.49112	4.44403	2.49286	3.48688	3.18137	4.06373	3.49072	3.22142	4.54969	2.53796	3.35748	1.26882	4.89604	3.25576
SL1344_0073	3.74325	3.1364	2.64163	2.08262	1.81001	1.95812	2.32392	2.80242	2.52952	5.54478	3.34574	2.77957	2.5229	1.19654	2.02219	2.54367	6.97614
SL1344_0074	3.35974	3.49069	5.46004	9.71723	0.707788	1.81609	3.87965	5.23184	3.96222	14.0037	6.89974	4.82229	2.80789	2.37803	2.85077	2.98828	4.94083
SL1344_0075	0.708182	0.125133	1.20148	0.402669	0.122959	0.638005	0.324512	0.378705	0.549456	1.34008	0.74202	0.205485	0.220186	0.0716073	0.0564754	0.197332	1.0144
SL1344_0076	0.797263	1.47917	2.24249	1.4544	0.645989	0.718259	2.98354	1.79064	1.70107	4.04822	1.29944	2.42899	2.42925	1.41076	0.55632	1.71059	1.4275
SL1344_0077	0.815479	0.806916	0.30583	0.757339	0.198225	0.146934	0.52315	0.976826	0.253082	1.58427	0.797481	0.883373	0.638936	0.692635	0.0910449	0.636243	1.01235
SL1344_0078	0.954732	0.295221	1.3427	0.870831	0.0483487	0.215031	0.510403	0.982808	1.29631	1.37003	0.680794	0.646388	0.883105	1.09811	0.26648	0.558667	1.82341
SL1344_0079	4.278	3.30709	3.00822	3.19259	0.866571	1.92704	2.28703	3.20276	3.31916	4.24998	3.48632	1.44818	3.95705	3.02797	0.895539	1.25165	3.57455
SL1344_0080	6.7574	5.66648	5.6555	3.64686	1.02081	6.19096	5.6331	7.37413	10.2191	10.822	6.0669	6.74619	6.23174	7.45806	2.68528	7.46147	10.1715
SL1344_0081	5.33819	9.90401	22.1053	34.0836	97.8603	9.01727	438.061	34.9693	22.7796	12.3742	23.9267	61.8923	24.1076	51.0081	6.33237	17.1802	24.5323
SL1344_0082	10.3299	11.4079	15.2195	27.8993	20.7753	16.286	34.7123	29.8296	20.8954	16.6151	18.0392	27.4754	31.7963	136.83	49.2209	24.3224	678.881
SL1344_0083	15.3473	10.4732	20.5089	41.7764	17.3665	21.9317	231.43	18.2254	19.2984	11.6834	21.5641	26.8724	50.6791	494.072	17.1347	104.051	733.794
SL1344_0083A	1.66819	6.19001	5.21352	11.0661	75.0172	10.5201	71.3455	8.74233	6.47147	8.83873	9.51631	16.9413	23.9624	268.029	14.8997	63.1243	576.668
SL1344_0084	11.5369	7.73778	6.55099	5.06615	53.7831	5.92877	17.9818	6.99492	11.0943	6.60059	5.56168	7.31583	7.07298	5.23302	7.71014	12.7411	17.3401
SL1344_0085	4.72225	0	8.85496	4.69883	2.86968	2.12715	2.52453	5.30304	1.83192	2.08503	1.92418	6.39426	4.11103	3.34241	5.2722	19.3428	4.50943
SL1344_0086	11.8724	5.37246	19.9097	25.1639	68.3941	10.1742	27.2459	20.3783	15.0529	13.8084	18.6427	24.1142	21.3018	24.1852	16.973	45.0723	16.453
SL1344_0087	5.43997	5.30129	9.78865	10.1699	3.0387	4.67813	5.11143	8.3305	6.77871	7.06023	7.85895	12.221	10.3687	9.85939	2.11653	11.5754	9.95672
SL1344_0088	134.249	132.364	117.958	59.7246	17.1342	180.408	23.9804	134.569	91.9786	28.5767	30.8109	86.5528	83.4008	73.2504	14.3087	38.8721	60.1218
SL1344_0089	70.2212	64.0218	52.8287	42.6201	20.1634	46.6318	54.9562	67.4762	58.4142	50.9825	59.1435	60.0405	49.0003	59.0538	28.0863	56.6228	87.9685
SL1344_0090	182.377	136.957	75.0636	41.5874	3.62833	99.756	41.7854	97.8319	108.968	39.1843	67.0145	92.0554	71.7659	84.1365	7.95375	36.0493	117.401
SL1344_0091	140.762	158.613	118.947	76.5111	32.7922	124.624	90.9416	191.872	154.754	78.0809	105.724	136.56	116.277	126.094	20.7661	69.3506	159.409
SL1344_0092	193.044	218.234	181.285	110.764	91.7244	295.543	344.449	144.06	224.304	229.259	212.457	153.917	139.215	131.584	248.357	217.386	106.843
SL1344_0093	150.49	156.467	110.848	61.4332	5.27001	131.599	95.9558	207.73	155.927	76.7215	87.3361	119.582	137.764	104.912	20.5856	75.8856	172.825
SL1344_0094	129.152	130.224	101.945	60.2221	7.00802	108.268	107.913	184.472	136.583	86.1976	72.7111	112.36	135.279	91.8278	17.3525	75.2186	139.726
SL1344_0095	63.5061	62.4185	53.3988	39.6199	14.6252	72.3677	69.1138	92.4004	63.9368	53.5767	44.6684	39.5409	42.452	38.662	23.0009	37.8246	65.427
SL1344_0096	115.978	47.8168	30.7147	13.7495	0.660448	75.112	8.21718	44.9833	24.5739	11.7224	6.83244	28.6966	24.6335	17.308	5.98023	8.90335	19.9041
SL1344_0097	63.6919	24.104	21.4569	8.89857	0.534897	37.8729	5.92909	26.2536	16.3902	5.50317	5.98243	24.1353	20.5976	14.6159	2.74178	7.45806	22.745
SL1344_0098	16.5158	14.3723	12.037	9.3537	6.77038	16.5847	22.4051	13.0489	10.7375	7.83994	9.04388	11.447	9.09289	6.2839	57.1762	16.3491	18.0468
SL1344_0099	16.8325	14.0839	21.6613	12.1513	3.9111	15.3875	25.4082	12.0459	12.2916	13.7713	15.1296	14.9157	14.8693	9.11076	14.0946	23.4654	14.1829
SL1344_0099A	0	0	1.62591	3.45112	0	2.34347	2.78127	0	2.01822	4.59414	0	0	1.13228	0	0	1.01475	0
SL1344_0100	4.7617	4.98352	2.97631	1.70085	3.70981	5.60979	14.0988	3.56489	3.41026	5.49872	1.791	5.20774	4.62369	2.59256	2.86259	6.85867	8.21976
SL1344_0101	0.883298	1.36566	6.76332	13.7697	1.52086	1.39259	1.65275	0.66129	3.59795	7.60513	9.71779	4.9337	5.38279	7.18979	9.49186	13.7831	9.06753
SL1344_0102	0.919612	0.884679	2.36309	1.96567	1.28327	1.28875	2.51277	1.52995	2.29905	3.42879	1.24905	1.6603	1.1564	2.09735	1.19783	2.35177	4.5372
SL1344_0103	0.538817	0.333225	1.29103	0.595717	0.145527	0.161808	0.384072	0.605086	0.348376	1.26883	0.731841	0.182399	0.312718	0.572063	0.350914	0.28026	1.71511
SL1344_0104	12.5321	13.9281	21.0022	17.8315	0.882979	11.7811	12.8169	67.4438	11.978	21.6523	6.95664	7.13206	13.3609	8.61313	2.23055	3.40093	40.4115
SL1344_0105	62.2296	41.3313	39.6472	12.7426	1.3781	36.7745	25.4593	38.6493	25.4606	20.1436	5.05504	40.506	25.0843	16.0039	1.34039	4.8396	47.3873
SL1344_0106	19.754	20.6742	10.7191	6.912	1.14327	12.3206	8.5877	21.4522	18.8634	7.47604	6.36857	11.1696	27.0241	22.7397	4.36243	7.45205	7.15163
SL1344_0107	28.9788	25.8212	13.3466	6.70289	0.154476	24.2178	8.15377	26.6195	24.1108	7.4077	6.68084	15.941	54.4808	35.8271	6.65165	10.3751	7.41886
SL1344_0108	34.6603	38.0426	26.0559	11.9104	3.47884	29.1158	17.194	44.7674	36.7037	11.3054	10.1788	25.0518	58.7851	57.3531	7.40817	13.582	26.1655
SL1344_0109	6.57213	4.69415	6.0751	4.11408	10.2752	7.00497	12.8663	7.69229	7.7564	4.82274	5.43133	8.83647	5.43943	4.0621	3.10036	4.40543	6.01076
SL1344_0109A	283.045	763.976	475.712	878.72	63.7054	588.192	1011.47	593.332	781.796	1264.18	846.796	615.776	662.02	438.965	521.062	761.14	287.107
SL1344_0110	7.35656	3.4514	8.08656	5.21661	0.308313	2.28537	89.5062	5.31765	6.10137	2.46413	4.96152	7.55686	249.992	167.88	68.397	478.568	51.5976
SL1344_0111	4.1657	4.20331	3.49455	2.47248	0.26647	1.97521	48.2907	4.59597	2.80677	2.80735	2.32276	5.93753	159.233	87.1354	65.9684	329.288	34.0221
SL1344_0112	6.18957	6.08977	5.97906	4.19923	0.569903	4.43563	68.8867	5.68704	3.71086	4.8447	3.55382	9.0478	203.536	116.793	76.6426	281.847	42.046
SL1344_0113	2.83305	1.44998	3.17524	2.00894	0.356199	1.6722	30.8134	2.55982	1.66751	1.8979	1.67187	3.90229	105.841	55.5242	30.9209	98.933	36.989
SL1344_0114	328.361	523.128	939.21	1701.14	636.224	548.236	7201.08	921.866	1241.98	2548.23	2418.54	1362.87	11781.6	10303.3	6868.8	11328.7	4306.38
SL1344_0115	1.62577	1.20653	1.82915	1.61771	1.1197	1.46467	14.0802	1.33887	1.76594	1.43567	1.05993	2.20142	2.12302	2.64666	3.08569	7.7375	14.0502
SL1344_0116	6.92985	8.79992	8.66304	10.2973	2.62032	7.40853	9.08893	10.8604	10.0364	8.89372	7.4546	9.32096	119.291	98.2952	30.535	41.1632	45.1317
SL1344_0117	19.0669	27.8361	27.7431	20.9422	5.69845	10.9823	39.102	33.2295	28.6168	25.1181	19.3593	30.4737	154.834	142.699	23.0323	47.433	63.5775
SL1344_0118	42.3427	50.2928	69.8446	71.0831	2.16751	34.8416	37.5914	134.583	39.494	120.679	63.2832	57.6455	46.5102	38.193	9.98384	22.362	74.592
SL1344_0119	422.554	342.352	323.393	152.268	7.73812	233.36	365.451	403.401	399.083	249.749	223.108	373.656	232.065	198.282	53.8731	148.369	441.27
SL1344_0120	222.463	201.325	173.406	86.2285	4.29487	150.313	136.716	243.474	215.12	141.864	140.49	207.372	137.726	153.534	27.1314	111.597	369.584
SL1344_0121	164.826	138.34	114.852	101.25	3.23658	114.021	129.477	177.858	150.067	137.012	145.289	173.937	99.1998	154.461	35.6776	75.4532	266.01
SL1344_0122	185.106	192.622	191.477	187.532	8.62584	178.507	136.405	192.648	257.232	268.906	334.209	249.823	147.718	221.07	84.9941	219.412	149.503
SL1344_0123	136.443	130.466	94.9611	52.3076	1.08715	82.5683	68.6395	155.156	138.053	63.2521	78.5587	134.583	82.5283	81.3799	8.9303	58.9847	106.443
SL1344_0124	120.699	114.064	77.068	41.5329	0.640994	81.3502	55.2218	128.267	113.025	58.0831	64.4699	110.104	68.2801	64.3131	7.2551	47.7024	91.409
SL1344_0125	116.594	103.51	83.3392	47.1403	1.09182	79.3553	70.6729	126.686	114.013	57.8684	68.7778	113.03	79.6465	71.9838	9.89756	56.7718	93.528
SL1344_0126	134.581	128.09	99.938	66.8406	2.12609	99.3909	64.0917	141.529	134.276	82.6963	96.2747	131.7	82.7439	85.5985	17.382	57.5958	93.7695
SL1344_0127	114.873	94.0111	79.8439	30.7096	0.752351	76.7208	40.5627	113.707	93.1399	50.6031	52.7527	92.4115	67.3817	52.6711	7.62692	28.8744	92.152
SL1344_0128	119.096	116.707	96.5581	63.5466	1.16544	85.1359	49.982	113.284	118.74	83.1962	83.8108	119.196	80.7036	79.8169	13.7302	35.0133	88.3872
SL1344_0129	120.489	106.303	96.5141	50.1103	1.47537	78.0844	38.7152	110.771	119.721	56.6917	73.2623	127.506	86.2795	80.2745	8.59637	21.7969	121.567
SL1344_0130	161.48	163.004	160.785	185.468	11.5567	128.346	93.2843	169.851	186.896	157.182	174.013	241.922	128.38	135.077	34.828	62.4085	156.592
SL1344_0131	156.617	148.202	138.114	96.779	3.37101	122.772	89.9555	149.507	155.084	112.341	108.647	195.795	112.601	97.1111	18.2701	48.2571	129.605
SL1344_0132	222.183	200.206	182.356	109.956	4.08926	170.256	117.545	217.962	207.862	118.989	124.477	242.559	154.73	140.477	35.5727	53.9878	192.196
SL1344_0133	167.474	185.704	173.439	115.872	1.99872	115.681	71.141	248.166	172.664	113.979	144.631	265.409	152.53	182.337	34.2395	53.6286	297.633
SL1344_0134	640.336	561.614	496.382	293.545	60.7526	449.172	508.568	637.145	526.034	328.842	377.124	681.003	516.586	472.658	154.623	232.757	1049.39
SL1344_0135	146.66	127.734	53.7918	30.6851	2.6149	106.606	62.494	143.356	122.135	84.5462	47.0479	58.5083	72.7355	41.6239	10.4089	32.8728	114.198
SL1344_0136	151.317	130.809	74.4379	36.3573	2.29857	121.295	63.5146	149.05	140.117	69.0913	45.3124	70.1035	77.6214	51.242	7.82303	25.8738	79.0755
SL1344_0137	21.7582	25.4704	36.6715	19.8461	0.944452	24.5026	15.3709	29.9611	23.815	7.20525	8.23256	41.0366	18.0964	27.5008	1.95205	8.79111	18.3659
SL1344_0138	86.7806	75.5332	44.1976	29.3165	1.62766	44.8818	54.9846	147.384	77.9287	55.3462	34.0509	62.0177	58.41	46.6362	5.38261	20.3748	45.6551
SL1344_0139	57.8364	63.8718	44.543	25.8973	0.920513	29.9605	36.4409	81.3418	62.5024	30.0969	24.5766	48.3873	48.9119	31.2873	3.11329	18.2109	38.4637
SL1344_0140	81.1922	93.0764	68.8521	28.5719	3.10882	56.1979	62.7265	99.3322	97.3727	53.5551	44.1785	61.1709	71.653	37.3191	9.25824	28.6799	61.5774
SL1344_0141	139.053	91.0004	119.106	51.1481	2.38452	68.6684	58.6839	166.896	92.8169	69.7777	96.0521	89.86	168.964	179.659	20.6996	68.5956	141.639
SL1344_0142	1.02145	1.73718	1.35673	0.254097	0.20691	0.460116	0.273036	0.66913	1.88222	1.35302	0.624317	0.51867	0.500199	0.542238	0.142551	0.348663	1.15831
SL1344_0143	0.110811	0.274118	0.692627	0.661569	0.0897855	0.19966	0.710879	0.331839	0.859748	0.391414	0.541826	0.375115	0.337639	0.39216	0.556722	0.475506	0.952353
SL1344_0144	1.75599	0.434387	0.878067	0.465941	0.426841	0.316395	0.751005	1.05171	0	0.930393	0.286205	0.237773	0.458611	0	0	0.41101	1.67685
SL1344_0145	19.5442	20.1023	14.9165	10.3719	1.0835	16.4954	8.13874	31.5742	25.5389	15.2604	13.7478	19.4999	21.2234	20.8229	3.10077	7.78477	20.7262
SL1344_0146	28.8955	36.7516	25.7287	19.5298	2.54007	49.6083	37.016	46.1229	33.4172	28.4054	22.8817	24.1772	31.9189	32.2219	24.8042	23.2889	77.3131
SL1344_0147	25.6987	44.456	41.1123	29.2072	5.46046	48.8946	50.535	48.8389	49.0801	52.5287	43.4968	29.4443	38.6432	30.4007	22.1707	42.4842	56.2887
SL1344_0148	11.147	11.3896	9.79483	4.28666	0.58904	9.46022	7.25471	9.19193	13.6623	11.1275	6.31941	7.87504	7.73524	9.37634	3.15638	8.1928	5.01378
SL1344_0149	1.9648	1.89017	3.889	2.53434	1.194	1.96678	4.78512	3.67743	3.81108	3.75929	1.69016	2.73439	5.08397	3.86303	1.64522	4.64145	4.69064
SL1344_0150	25.4857	16.3143	14.5325	9.04631	2.85296	10.3724	37.8864	17.7412	19.1665	12.536	7.83405	16.1196	146.6	89.8775	91.3515	85.0309	44.458
SL1344_0151	648.846	857.948	74.3322	71.8253	7.5686	847.867	475.101	149.188	501.393	37.2523	289.76	372.106	132.909	102.088	21.979	103.833	248.225
SL1344_0152	492.751	829.236	70.965	62.5835	3.82912	528.189	261.208	942.449	563.941	37.457	287.669	735.073	189.576	216.4	31.7213	53.4405	385.681
SL1344_0153	550.439	932.252	93.2373	75.7767	4.70685	598.513	265.036	1113.47	620.211	53.9526	366.409	873.994	212.048	261.536	51.2044	59.4585	376.826
SL1344_0154	566.686	946.735	528.686	222.133	10.5665	655.107	442.042	1240.17	688.026	81.1831	339.38	995.652	375.352	335.878	74.3625	159.893	483.77
SL1344_0155	19.9947	12.0313	7.09333	0.716958	0	35.053	5.77798	8.90064	4.19278	1.43163	4.84432	13.1713	4.93975	1.91247	0.603333	0.843246	8.25671
SL1344_0156	1.16414	1.19992	1.21275	0.386124	0.235815	1.22358	2.69688	1.16207	1.05376	1.37069	1.10683	0.919529	0.929011	2.74661	0.32493	1.21103	3.7056
SL1344_0157	1.7116	1.99942	2.43685	2.33389	1.34831	3.34097	2.64341	2.91875	2.95105	3.69467	2.71221	2.18887	4.01488	4.10553	2.2825	4.34005	12.1222
SL1344_0159	45.3269	127.55	250.109	98.5151	6.24877	87.9528	181.155	200.111	116.599	65.0239	77.1523	321.083	167.075	107.792	50.0778	116.122	165.123
SL1344_0160	92.0474	151.726	195.048	83.3085	51.7645	289.666	762.397	435.034	284.111	99.4725	106.652	142.903	156.3	150.17	46.4996	252.352	73.3653
SL1344_0161	50.4511	48.2433	67.3091	64.1222	29.8859	39.7225	96.0996	83.1591	57.235	107.074	60.8083	67.7403	38.2003	31.2081	62.7166	56.5627	88.6627
SL1344_0162	4.02605	21.9108	6.54289	8.86681	1.30486	4.20743	45.4575	322.393	56.1015	82.6247	3.54348	4.36125	2.45346	0.797899	1.88787	2.57575	5.45935
SL1344_0163	2.1735	30.6172	7.62298	8.49068	0.440274	3.37231	23.7556	236.398	58.0854	86.7972	2.75531	5.47738	3.36387	1.7948	1.55034	1.93131	4.2664
SL1344_0164	5.1522	34.5667	10.2467	9.73546	1.51804	4.50099	23.2036	174.745	62.263	172.477	9.28812	11.0989	7.54352	5.30433	4.09628	5.05519	14.76
SL1344_0165	56.4269	107.164	54.5306	47.2538	4.94493	54.0801	86.6471	220.361	150.28	294.025	67.1832	55.0015	62.7978	42.6299	50.7114	54.4064	61.1448
SL1344_0166	256.497	123.125	80.7058	13.4633	0.861386	119.284	74.4006	136.606	60.8872	6.82757	4.88315	89.3808	214.632	107.671	17.6957	4.75043	46.5142
SL1344_0167	160.254	80.1246	57.5573	15.9815	0.722982	71.3832	50.1824	81.7655	44.9993	10.2433	9.01679	57.8737	117.84	67.5769	30.4837	8.00594	79.6688
SL1344_0168	130.917	101.752	78.7888	38.1413	15.0514	176.118	166.932	120.197	115.3	112.093	65.9599	80.8497	123.79	95.7933	42.9601	111.459	126.706
SL1344_0169	12.6782	17.6857	11.7975	8.47347	1.31304	10.3913	12.2307	18.0556	59.3156	17.5091	10.0989	18.5225	50.4144	59.1046	40.3356	84.3021	20.8456
SL1344_0170	9.31113	5.55978	20.711	28.5403	62.2285	8.73556	58.2227	15.0475	16.3915	7.37178	16.6937	61.518	15.1498	67.995	10.9332	43.9384	42.25
SL1344_0171	308.092	259.595	167.159	77.1158	48.8363	288.654	120.928	272.242	156.397	46.5243	58.3356	115.344	130.243	99.1031	23.656	61.4343	73.0049
SL1344_0172	389.247	398.006	191.423	71.6655	19.4419	282.795	450.889	542.907	459.932	86.3935	56.3011	197.611	457.741	459.619	62.249	246.988	332.298
SL1344_0173	30.1643	25.2146	21.9621	12.5336	1.61148	25.9806	29.5937	39.8301	28.9329	12.1477	12.0209	26.145	23.6629	14.429	7.4941	13.5775	32.8407
SL1344_0174	28.7015	18.4896	18.3137	10.0486	0.56524	17.7769	25.147	31.0377	23.6604	14.9608	9.90827	23.3453	20.7354	13.2611	5.45193	12.0519	21.698
SL1344_0175	2.98696	2.99079	2.75606	5.56689	4.7828	1.28142	3.04161	3.40758	3.08999	4.89858	3.70926	3.75567	3.09566	3.12092	1.98502	4.05055	4.34644
SL1344_0176	1.08504	0.745589	1.24338	0.599812	0.0732637	0.923213	1.67575	1.12823	1.73047	1.11786	0.687746	0.897859	1.04956	0.938658	0.201901	0.799527	1.18005
SL1344_0177	0.224704	0.555862	1.12362	1.34154	0	0.202437	1.44153	0.504682	0.523024	0.992147	0.366242	1.21706	0.39124	1.59046	0	0.438291	0.858311
SL1344_0178	2.27789	2.1131	1.77975	1.88883	5.42169	0.513042	9.43773	2.13171	2.20918	4.52596	2.78452	3.46999	2.47882	2.82151	1.74843	3.99877	2.31119
SL1344_0179	6.27844	2.58855	6.97664	19.4361	2.54358	4.0851	8.57768	3.39475	4.60063	185.734	56.5665	4.01458	4.25118	6.91271	2.72597	4.89849	5.66241
SL1344_0180	25.1002	20.0793	20.2161	7.45543	3.33901	16.3128	18.2921	21.5962	18.6024	25.1426	16.0792	15.8946	18.6443	17.0588	2.09129	12.8607	38.3981
SL1344_0181	183.764	240.281	160.807	111.721	7.52662	152.455	79.8882	291.179	299.881	120.548	81.6257	155.313	256.142	263.567	22.0947	81.1403	179.725
SL1344_0182	54.8118	63.7943	34.2603	18.5973	5.38765	30.9234	17.1012	90.8161	46.5703	28.4068	20.0642	38.0829	48.2649	39.1774	5.41728	7.50134	19.2205
SL1344_0183	53.1626	54.7162	26.8018	15.445	4.48048	36.1831	12.2397	79.4562	40.7956	30.1552	18.658	31.7894	46.9573	34.7446	3.79085	5.67672	24.1791
SL1344_0184	53.1869	38.4409	31.8427	14.0278	0.389414	36.9476	10.6199	36.2208	35.2999	5.09288	9.13884	29.0679	39.4689	31.5226	1.96744	6.37452	11.6266
SL1344_0185	212.568	165.864	142.202	46.0218	1.31544	124.029	32.9809	135.724	126.045	32.9738	32.635	135.123	147.742	96.7543	7.12937	21.8709	67.9039
SL1344_0186	38.9799	28.8472	37.821	14.2813	2.04832	20.7177	17.4383	33.4563	21.2589	8.64148	13.5572	39.8622	30.8109	16.1615	1.36567	4.9627	30.8376
SL1344_0187	323.474	455.167	503.679	305.2	27.3303	261.032	401.401	882.325	410.089	216.248	183.622	687.383	430.631	347.372	45.1903	127.373	509.727
SL1344_0188	37.9323	48.5353	50.4171	52.784	67.3873	31.031	166.659	59.7345	54.125	61.6033	68.7538	80.7344	48.3003	46.5991	20.9315	70.1607	77.5459
SL1344_0189	52.4125	51.5756	36.5615	39.3786	13.0219	37.8272	113.628	83.0309	68.2996	72.6222	45.5449	46.464	66.4262	41.1968	41.8667	53.4316	41.8931
SL1344_0190	39.3298	38.748	30.6321	20.1641	2.63885	23.6961	23.9443	36.2717	36.9643	24.1583	19.1601	32.8856	25.3554	20.7246	4.70961	13.0195	32.3443
SL1344_0191	71.138	65.1072	64.1681	39.8836	5.07865	48.7929	46.0012	97.7691	73.2769	38.8526	39.4754	62.6242	60.0762	52.3328	14.2676	32.4516	70.2565
SL1344_0192	221.06	139.617	4.46996	5.209	15.2246	93.924	47.2269	392.305	342.701	7.55337	4.97087	42.5311	130.13	7.34445	7.74934	9.90092	106.352
SL1344_0193	93.3933	67.404	3.37015	1.27739	0.780131	39.7273	10.7063	167.087	134.314	3.40093	1.41235	19.4255	46.017	2.18074	0.644968	2.25359	46.2471
SL1344_0194	92.6012	72.0916	3.44912	2.63099	0.558889	48.4704	11.0626	114.254	131.785	3.95922	2.38901	14.9439	43.6105	20.7492	5.19815	3.96894	54.3412
SL1344_0195	65.8808	53.9858	3.35774	1.97974	0.272041	41.8088	9.09421	106.241	108.655	4.08492	1.58088	10.8605	32.2492	5.96743	1.24949	3.37626	28.3922
SL1344_0196	2.19247	1.69488	3.08343	1.9998	4.77426	2.46901	4.10237	2.05177	2.55161	1.21006	0.446684	3.33986	2.38587	2.71571	0.76494	1.71059	2.22452
SL1344_0197	1.50181	1.14311	1.87742	2.10743	4.6334	0.936683	3.33501	2.37842	1.74781	2.24434	2.49484	2.18998	1.63428	5.43755	1.38651	3.89823	4.08174
SL1344_0198	0.408173	0.757288	0.892954	0.135383	0.165363	1.28704	0.436422	0.458374	0.633378	0.180222	0.332637	1.10539	0.621849	1.58898	0.227854	0.31846	2.53356
SL1344_0199	0.657272	0.812963	0.41083	0.654013	0	0.59214	1.05414	0.984147	1.78485	1.16083	0.535638	0.667496	0.2861	1.62826	0.183455	0.512809	1.72604
SL1344_0200	0.322422	2.39278	2.01531	2.56659	1.30623	0.580944	2.75789	2.89662	5.25331	2.84721	2.10204	2.83779	1.96483	1.36926	1.2599	2.01245	4.0026
SL1344_0201	2.027	0.716328	0.904988	0.768363	0	1.04351	0	1.73433	0.67401	1.02285	0.707952	1.37235	0.630229	1.84463	0.808238	0.677779	2.07391
SL1344_0202	15.5485	17.1953	21.1524	28.516	19.7127	8.40465	29.7287	10.9558	29.0946	53.1448	30.1126	18.4531	15.6859	22.9168	39.8243	47.9535	22.097
SL1344_0203	79.6142	87.6467	65.7262	31.8946	3.3517	43.5318	47.8182	120.734	78.6081	47.8581	41.2345	57.3111	65.343	56.0115	29.4502	41.2077	59.9966
SL1344_0204	20.7367	26.851	43.1376	37.4705	10.1075	30.066	42.3805	32.1815	33.4349	38.0545	35.2066	42.4841	28.7715	34.8589	11.6964	36.0234	24.4433
SL1344_0205	996.683	831.596	424.429	128.74	57.8386	714.234	826.198	926.542	575.299	63.8239	149.068	501.411	476.563	363.463	239.586	392.117	592.404
SL1344_0206	20.2003	14.0161	18.1695	10.2952	0.499008	12.2064	10.2724	18.4429	15.8639	8.26651	4.81817	13.6763	12.8676	6.80017	1.92524	3.17131	9.52735
SL1344_0207	42.2051	30.6096	28.0592	9.79903	2.72022	16.7646	15.9992	34.1825	31.1084	12.8751	9.69305	24.0284	20.9599	12.7638	0.963824	5.38834	16.5792
SL1344_0208	75.1974	67.4457	49.751	27.4211	3.29589	49.3237	70.7629	86.4213	59.5375	31.6489	27.5946	48.8273	48.2369	47.1553	13.9925	19.6423	61.2052
SL1344_0209	17.8484	16.5572	19.6702	16.6694	8.70565	13.5409	33.1454	28.7468	21.4098	20.8424	21.244	31.8001	26.3742	24.5183	8.39034	22.4457	42.6662
SL1344_0210	38.3952	48.2881	56.7371	47.2298	31.0664	25.2888	88.8894	72.3052	51.9858	48.5315	54.3408	67.7906	46.44	60.366	20.2326	39.8997	145.53
SL1344_0211	5.70384	5.25018	20.4792	8.27136	0.483654	7.40918	4.82214	33.9633	4.94002	29.8699	3.243	2.78402	4.50366	2.91053	1.62905	1.65588	58.0146
SL1344_0212	119.28	291.625	663.052	1153.91	166.394	193.786	354.972	643.257	327.611	959.926	323.048	384.94	226.546	259.47	130.285	203.032	352.913
SL1344_0213	20.9622	16.4825	28.4511	27.0164	41.4914	25.8994	41.624	25.1097	19.9814	24.3288	23.7941	29.4994	27.2431	67.5085	31.3439	38.4923	272.309
SL1344_0214	94.8032	162.413	108.735	78.58	8.60208	107.055	170.666	304.26	255.058	172.205	126.438	171.749	474.521	636.478	149.304	210.419	210.675
SL1344_0215	26.9956	26.7832	15.4017	7.62036	0.511932	17.8523	9.58038	41.4101	29.3677	14.1512	14.3233	19.8325	18.7762	12.9687	5.25839	14.1386	22.5429
SL1344_0216	133.757	119.06	72.8527	43.3389	5.24663	97.6909	118.834	196.226	140.671	61.1067	52.7695	83.8845	103.572	82.9078	38.8443	61.0769	94.505
SL1344_0217	2756.59	2000.12	1448.19	354.292	5.31716	1847.79	1211.36	1926.34	1349.9	176.466	211.845	1269.53	1342.35	982.749	209.161	139.973	1170.03
SL1344_0218	1839.33	1357.56	837.207	310.09	2.77639	950.306	664.67	1344.63	770.7	126.29	129.04	642.366	766.954	650.238	164.501	86.675	627.731
SL1344_0219	399.877	296.916	196.356	50.6934	0.943367	215.693	107.963	422.671	177.052	33.6481	42.0931	154.929	185.578	121.214	9.33543	21.636	117.852
SL1344_0220	932.411	868.365	632.407	280.932	79.7019	535.186	525.869	1104.85	658.868	292.223	292.133	478.494	469.669	437.049	143.507	249.586	389.546
SL1344_0221	93.1618	63.646	57.3487	20.2595	27.7091	52.6007	32.2427	78.5849	45.7981	27.3094	32.3136	60.0331	49.7681	33.3333	6.80515	16.5695	50.9149
SL1344_0222	327.193	192.832	179.961	56.1422	4.51148	261.025	51.0902	188.568	135.413	45.2354	43.5605	126.388	157.404	73.5176	4.29497	23.5375	166.085
SL1344_0223	187.857	117.839	101.078	44.1921	3.99032	129.069	53.2302	116.106	94.4819	44.754	37.215	88.8724	94.0873	59.1942	14.4955	26.547	122.529
SL1344_0224	303.541	234.756	203.849	107.682	5.42664	261.087	170.042	237.872	209.967	111.87	96.0239	195.21	210.345	144.382	12.5468	66.5572	243.032
SL1344_0225	344.393	339.628	256.154	113.659	7.75274	372.696	174.427	326.658	329.701	127.555	123.621	263.469	275.464	222.882	62.7821	82.4893	312.814
SL1344_0226	955.647	1097.08	597.528	290.94	8.07653	1523.76	405.331	1188.08	1162.27	326.663	292.177	495.539	592.699	847.301	90.6193	222.57	758.619
SL1344_0227	387.052	377.246	269.63	146.107	10.4335	305.666	255.507	373.394	323.768	149.939	141.3	316.688	354.747	257.529	44.0486	89.1924	342.299
SL1344_0228	343.712	278.274	253.631	120.827	5.87602	303.575	194.75	395.96	238.15	97.4009	83.8392	206.215	295.407	187.652	29.9386	69.0813	379.437
SL1344_0229	282.796	198.258	178.345	83.4619	9.86301	229.856	94.7501	239.714	162.595	64.6678	71.1067	157.047	189.222	146.4	18.0479	40.4202	201.98
SL1344_0230	145.586	109.63	85.6507	53.2985	1.46234	99.4832	48.5995	83.2719	86.8169	31.7568	36.8242	83.2703	103.756	56.9636	5.22398	26.4932	79.8529
SL1344_0231	112.787	66.5668	54.4026	34.8471	1.46052	83.0517	39.0964	75.3785	58.5386	28.1969	25.8117	65.7263	69.1581	36.9992	7.18735	19.0862	55.8194
SL1344_0232	144.261	92.6783	82.8426	29.5015	1.82137	96.2135	30.4438	95.5623	70.7542	29.3474	31.214	82.1228	73.903	49.0107	4.94553	15.131	72.205
SL1344_0233	176.198	138.56	141.042	67.6243	3.63074	142.878	60.2308	207.633	120.068	56.2459	41.3427	145.838	148.934	112.593	12.8644	30.0289	149.842
SL1344_0234	18.4551	11.198	13.5486	7.73811	2.64506	16.7831	10.4246	11.2097	14.4538	13.0684	11.6346	14.3807	10.9509	10.105	7.09489	11.1727	14.506
SL1344_0235	20.7164	23.7616	23.1197	14.3606	3.10737	21.3112	22.5333	40.0349	29.6992	24.4975	19.6866	33.1473	24.8059	12.9887	5.32207	14.4573	24.1979
SL1344_0236	33.9298	45.8708	45.8683	27.742	13.2664	24.5251	63.6974	95.7001	56.6295	51.2147	41.1547	73.1889	43.792	34.0685	11.2322	27.5497	44.4567
SL1344_0237	30.1623	34.3287	21.4671	11.2653	0.616117	20.7797	18.564	44.119	31.7599	17.4585	20.1395	30.3741	22.3968	13.9037	1.76865	8.0091	13.7359
SL1344_0238	146.827	281.004	246.998	359.535	39.1663	229.716	1487.19	461.859	467.393	694.711	357.488	224.586	249.07	395.168	599.713	767.238	286.478
SL1344_0239	162.625	284.74	267.985	319.901	55.0461	251.794	1241.25	472.246	404.2	688.827	337.349	237.365	287.749	387.175	580.063	663.793	383.534
SL1344_0240	50.97	38.662	31.5069	19.988	3.19439	30.951	34.9266	53.7602	40.8569	22.132	17.2117	25.7384	25.8637	34.6813	11.9471	15.819	106.085
SL1344_0241	58.1889	78.2699	52.2835	54.2816	107.704	57.9926	198.313	77.0532	84.6505	116.9	96.0265	90.8569	63.3216	67.4422	52.9875	53.2024	97.9359
SL1344_0242	36.3431	41.4316	34.0746	20.4778	12.0628	27.6135	89.8892	54.4173	39.0688	33.2535	45.3184	60.6247	37.4523	45.8687	18.2102	32.4548	83.209
SL1344_0243	119.527	124.305	80.7968	31.8224	1.59241	65.8327	29.6096	147.871	101.886	32.5013	32.6147	86.9116	83.3304	69.2996	10.7216	17.8775	59.288
SL1344_0244	72.2865	75.179	50.0675	30.96	5.01281	36.9619	25.9952	69.3946	68.0429	29.9042	28.1278	59.0814	56.2214	45.3258	6.786	21.6787	32.856
SL1344_0245	137.138	127.334	107.089	61.236	8.92632	79.3996	139.318	213.587	136.759	96.6135	61.607	112.909	114.262	86.58	17.8133	47.8667	87.7888
SL1344_0246	131.064	115.294	127.12	97.8107	28.4562	134.872	181.007	138.02	139.822	102.269	89.3149	143.685	793.783	753.201	234.209	265.781	248.876
SL1344_0247	52.4112	40.9887	36.7262	17.1499	3.9991	40.6537	66.0902	43.1092	33.1878	23.0376	32.5607	51.8738	256.578	187.812	66.1245	68.3972	54.089
SL1344_0248	50.6119	22.0943	28.2855	13.2321	5.84977	35.6726	47.9074	44.6892	24.3694	12.6194	24.6261	45.2514	256.915	143.187	112.098	44.3657	55.936
SL1344_0249	84.0577	89.212	56.6081	32.1972	3.18572	101.866	59.1437	117.132	81.8378	51.7206	37.1237	58.3787	60.0767	54.1222	16.4989	28.6659	64.4745
SL1344_0250	51.9859	20.0938	14.6939	8.62136	0.774302	21.0066	10.422	30.0484	22.9846	13.5021	5.9187	13.5868	14.8084	12.0398	3.7342	10.6619	26.7379
SL1344_0251	5.54115	3.73839	3.67342	4.00995	2.65304	3.47931	12.747	7.66833	6.51395	9.34159	3.83151	3.97893	5.04321	4.27858	5.7178	6.22286	5.77247
SL1344_0252	2.87354	2.42332	3.02074	1.47297	0.793742	1.88275	2.37414	3.81367	4.05362	3.11424	1.38377	3.27196	1.59193	2.31124	0.874961	1.93624	4.11606
SL1344_0253	26.9908	44.1061	24.3824	21.4333	8.30083	29.1084	73.0948	68.5855	61.6011	71.8521	62.1344	46.8181	54.5411	36.9532	19.2462	52.7998	65.4707
SL1344_0254	11.9589	18.2431	9.09455	5.68539	1.13048	11.133	18.7537	13.2806	13.9179	19.8891	23.2276	15.3836	17.0915	14.3897	4.89561	40.8208	31.7856
SL1344_0255	274.5	212.462	281.26	152.749	19.8764	190.658	74.0647	193.152	154.528	53.9333	55.811	283.748	455.168	216.541	25.3823	58.0748	295.097
SL1344_0256	20.3276	11.5656	13.5952	11.327	2.38823	10.4385	20.865	32.2631	18.295	15.9761	11.4304	15.2764	20.6164	20.7185	10.7801	19.7454	39.8906
SL1344_0257	18.0682	18.4043	18.734	20.8692	12.4008	20.1078	30.228	28.0087	22.4296	28.3443	17.1497	17.7016	22.6691	12.1868	19.8164	28.8572	21.6181
SL1344_0258	71.9713	59.3463	54.0241	19.4024	1.86396	89.4132	32.327	87.8351	64.2546	31.9229	24.3715	38.4922	53.3576	33.0305	4.21945	25.7687	41.1112
SL1344_0259	60.0456	50.3781	40.1562	36.6286	15.6504	43.8816	51.4059	66.0159	50.0083	42.2712	29.9419	45.7702	54.1014	51.1192	29.3	39.8864	52.2271
SL1344_0260	2.03661	1.61938	1.90948	1.44751	0.47148	2.22796	0.93324	3.92073	2.37021	3.59693	3.55654	3.74261	2.15293	4.22157	1.1369	1.41873	5.41773
SL1344_0261	1.3882	2.09859	1.15693	1.22784	0.124978	1.66751	0.494758	3.57977	2.63281	1.08967	1.3827	3.34173	2.28276	1.52844	0.0861038	0.300857	1.25199
SL1344_0262	2.44514	3.12514	3.46424	1.24354	0.462278	1.46856	0.784308	2.92892	2.71919	3.95858	1.8598	4.58007	2.6963	3.57672	0.318488	1.55797	2.87976
SL1344_0263	2.17472	5.37971	2.71863	1.44262	0.503453	2.23911	2.32523	4.4192	3.85668	3.56651	4.81044	3.99642	4.19217	0.879582	1.21399	1.81793	3.56008
SL1344_0264	2.98006	2.99484	2.32837	2.84173	0	2.18136	2.38973	3.20714	4.62427	5.42767	2.42857	3.15251	3.97259	3.16393	0.831779	1.96178	4.80222
SL1344_0265	0.510443	0.631353	1.16986	1.01582	0.482522	0.459861	0	1.52859	0.924086	2.70454	1.66392	1.15196	1.62937	1.80646	1.13978	2.38951	3.65579
SL1344_0266	3.78013	1.79828	2.94438	1.35024	0.117803	0.995465	4.04174	3.65727	2.70728	1.8488	0.995264	2.32304	3.0124	1.81116	0.324643	0.99822	3.47093
SL1344_0267	2.26529	1.40094	2.30087	1.12703	0.458867	0	2.42206	2.96788	1.53787	1.25025	1.1538	2.49223	2.34185	2.20463	0.158069	1.65693	4.73199
SL1344_0268	1.64472	0.508579	1.54206	0.954664	0.166581	1.20391	1.86846	1.61613	2.47242	1.36163	1.34035	1.32232	2.14776	1.52793	0.3443	0.842117	3.43569
SL1344_0270	3.09699	2.55373	5.59226	2.9675	3.62464	2.48009	6.62265	1.54573	2.93683	1.82324	0.560859	3.7276	4.19399	3.1663	1.53674	3.49021	9.20086
SL1344_0271	1.89864	0	0.791165	0.839654	0	0.855246	3.04506	0.473811	0.736547	0	0.515759	0.856963	0.550963	0.671928	0	0.246889	2.71961
SL1344_0272	11.0754	6.65373	5.34036	4.82801	1.79478	7.41213	13.5336	4.50121	5.40134	5.86819	3.09455	3.85633	4.82093	5.5994	4.94608	7.03632	5.74139
SL1344_0273	2.40428	1.98253	3.50653	0.531635	1.13638	2.88804	4.28446	1.19999	3.10901	2.83086	0.653115	1.89908	2.26751	1.1345	1.34214	1.87584	5.54849
SL1344_0274	2.53151	0.391396	1.18675	0.629741	0.256398	1.42541	4.06007	0.473811	0.491031	0.558875	0.773639	1.28544	1.92837	0.895904	0.706584	0.740666	3.02178
SL1344_0275	1.14532	0.708309	0.894858	0.569821	0.116001	0.515913	1.22459	0.214364	0.44431	0.505699	0.233342	0.581568	0.373905	0	0	0.111699	3.1444
SL1344_0276	1.02849	0.424036	1	0.758065	0.185187	0.92657	1.71059	1.28331	0.354654	1.21097	0.651899	1.0058	0.447683	0.566194	0.382755	0.579536	2.18253
SL1344_0277	1.41233	2.03802	1.39774	0.624589	0	1.16634	1.63591	1.85037	2.10025	1.35112	1.05505	2.39049	1.38322	1.08295	0.0657004	0.688694	2.92214
SL1344_0278	3.7723	2.21015	2.60609	1.31705	2.41306	1.07321	6.1562	2.97281	2.1566	1.92859	1.618	2.41956	2.41982	1.82687	1.21915	2.86573	4.17108
SL1344_0279	2.4926	1.3213	3.56116	1.88971	2.74096	3.208	9.13752	3.46564	1.65766	1.88669	1.45095	2.893	2.78997	1.51223	1.98778	3.61168	2.21025
SL1344_0280	2.18171	2.50224	3.4216	1.65777	0.305338	1.64388	2.672	2.04912	2.2467	1.9266	1.51935	3.19589	2.17559	1.99344	0.332153	1.71766	4.37511
SL1344_0281	1.5581	0.963589	1.21737	1.55038	0.236712	0.877315	0.416484	1.16649	1.5111	0.515967	1.74592	3.82398	2.11943	1.37853	0.217445	1.44358	2.97577
SL1344_0282	1.84463	1.36894	0.922392	2.20258	0.59785	1.32947	3.94458	3.0382	2.86238	1.62893	2.10457	4.49597	3.21175	2.61126	0.411891	3.31015	3.87529
SL1344_0283	3.82946	8.74443	4.97136	2.54032	1.79011	2.12307	10.0788	6.61608	5.02812	8.84439	4.56115	6.18255	5.89827	5.42099	4.9332	6.89487	6.18857
SL1344_0284	1.893	0.953904	1.48999	0.930179	0.426061	1.3896	2.39883	1.73215	1.63191	1.54782	0.914182	1.70884	1.58695	1.78649	1.44811	1.75044	3.91666
SL1344_0285	0.34411	0.425621	0.430174	0.456538	0	0.930032	1.10378	1.54573	0.533969	0.303873	0.28043	0.698925	1.0485	0.243561	0.192093	0.536955	2.79312
SL1344_0286	8.69198	8.85367	13.316	8.95979	9.0451	6.29523	14.3503	12.6319	9.4546	8.12712	8.15986	13.2119	14.6888	11.7314	4.87591	18.3335	11.2908
SL1344_0286A	91.617	80.1171	128.027	87.0982	70.9237	52.0464	151.616	176.936	65.197	50.5007	55.6402	109.833	141.483	94.5851	24.7573	190.083	68.8203
SL1344_0286B	36.3181	35.3985	43.9368	34.7502	41.1571	29.402	63.8842	30.6983	37.6573	41.5302	32.7341	42.3786	45.8961	53.7811	22.2358	75.2788	41.0742
SL1344_0288	28.5611	26.8141	32.4781	20.316	9.47982	20.1507	68.0662	40.9618	30.1692	26.7408	17.1062	30.9857	52.2751	31.4194	5.95487	101.619	41.4039
SL1344_0289	17.9262	4.27889	5.50411	1.25174	1.52893	10.4832	17.8218	7.53437	7.32019	1.3886	1.79406	2.55509	6.16023	2.44859	1.58004	12.5139	16.0672
SL1344_0291	11.9589	8.01218	9.65517	5.61928	4.64305	4.48912	17.5816	10.8184	7.34554	3.96021	3.65469	6.7472	13.0138	6.7011	3.05976	26.2419	13.0854
SL1344_0292	0.980659	1.21295	2.14537	1.95159	0.397294	0.883481	4.19411	1.46836	2.66302	1.29898	1.59836	2.98774	1.28059	1.73528	0.821149	4.20815	1.4047
SL1344_0293	5.48118	4.06772	10.2781	8.72641	2.22059	5.92563	3.51631	2.46213	8.50536	11.6166	5.36021	8.9063	4.77174	7.75917	1.2239	6.41469	5.23416
SL1344_0294	0.660099	0	0.412597	0	0.133713	0	0.352892	0	0.512151	0	0.268971	0.446911	0.143665	0.233609	0.184244	0.257507	1.2607
SL1344_0295	16.7861	7.78587	11.2417	11.1353	9.59363	13.7725	51.2796	12.1183	14.4192	17.9997	15.8782	17.0472	21.1373	15.0637	31.4581	63.4955	18.3196
SL1344_0296	4.305	2.92861	4.70899	4.42644	2.52892	3.8784	10.8169	3.86757	4.00814	3.23137	2.45582	5.68354	8.71361	4.87532	2.40318	9.65653	12.0246
SL1344_0297	5.07501	3.93267	5.7328	5.67854	4.11207	2.69919	4.24946	6.31717	7.49556	6.4254	5.48122	8.07244	7.53212	7.3573	1.80904	6.53566	14.9184
SL1344_0298	7.83692	6.46219	7.34774	6.06516	0.396871	5.29525	4.53879	8.06739	9.88069	6.05547	5.5883	8.84313	9.94958	9.24496	2.00512	5.85966	13.2525
SL1344_0299	2.99095	2.54336	3.739	3.22413	2.57491	1.01046	2.7982	1.9593	3.04577	2.80629	2.89447	5.18901	4.96354	10.585	3.02622	2.98988	31.0607
SL1344_0300	25.2817	17.8401	77.4926	74.7166	56.727	16.7903	74.1632	27.4205	46.1463	12.0214	25.4898	143.955	33.6491	16.6326	3.89013	46.3411	24.2971
SL1344_0301	4.28297	6.18041	21.4167	12.7852	2.60273	2.57237	17.5543	4.27532	8.30756	5.67323	5.23555	44.4624	9.63225	4.04198	1.19544	8.91096	12.9515
SL1344_0302	19.6377	16.3689	51.5	96.2858	57.2473	26.7299	83.0744	40.9099	26.9948	49.3855	24.0054	34.9728	63.8311	329.36	57.4333	48.0463	1278.34
SL1344_0303	13.1979	17.257	15.0846	11.2564	3.36089	16.6461	17.74	25.69	22.2351	18.3145	15.0578	12.2544	13.4593	28.0245	7.57798	13.3863	128.012
SL1344_0304	17.0081	22.0269	19.2608	17.2556	5.51238	22.3531	44.9281	31.1591	26.2369	25.4445	21.3616	26.8234	27.0875	30.7332	17.4251	24.5102	55.1259
SL1344_0305	6.46797	6.44666	28.9278	18.7037	9.89633	4.92186	30.0124	15.7023	10.6213	16.3586	8.44387	11.6916	13.0383	11.734	10.7968	11.587	96.7249
SL1344_0306	105.944	117.574	86.3027	61.8246	9.03602	86.5949	82.3312	180.897	116.191	101.997	77.0337	71.3685	89.1109	93.9691	51.5818	66.8105	103.959
SL1344_0307	58.4278	56.6758	49.4027	28.8036	1.62129	36.4139	19.041	84.6389	56.9759	43.8211	36.2006	49.1762	51.6492	33.9906	10.9465	23.7296	53.4062
SL1344_0308	94.1578	64.1307	103.059	39.8978	6.0496	55.6796	17.2965	100.77	64.0431	33.5155	29.4087	82.4234	132.886	96.1507	6.71493	36.165	78.6256
SL1344_0309	23.2755	26.8097	20.186	9.65005	8.54558	26.8666	37.4851	30.4946	21.7834	14.2593	10.314	21.9632	13.6141	11.1202	119.537	30.7581	45.5645
SL1344_0310	10.5982	9.1263	12.8296	6.67448	1.46745	8.9437	11.6186	9.74233	9.15962	4.85718	7.54365	11.6259	12.2046	6.9317	2.54623	11.4612	43.4289
SL1344_0311	7.24873	5.87412	7.65555	4.64271	0.810117	3.3778	5.07785	3.36838	4.0726	5.51821	7.33319	6.76917	8.16014	7.07676	6.41852	10.921	48.4544
SL1344_0312	82.8986	133.152	91.5833	59.7432	7.85207	90.1521	44.7121	218.758	164.106	122.412	118.977	110.04	101.33	121.452	24.5789	47.7485	202.483
SL1344_0313	257.352	277.28	155.204	64.9082	7.4666	274.114	55.1759	269.687	179.393	39.0603	26.2159	83.0347	123.398	127.128	11.4106	18.5625	129.757
SL1344_0314	53.6662	59.5117	41.7953	35.7638	11.1458	42.9021	58.1718	79.6166	60.5904	49.7877	38.8084	59.8049	37.3223	34.5794	30.0958	23.4862	49.775
SL1344_0315	269.439	393.855	292.092	184.067	18.4514	278.254	471.414	567.046	504.807	154.792	127.567	336.078	324.692	255.182	77.7682	137.359	231.347
SL1344_0316	3.93895	4.69154	2.91799	2.51617	3.36888	3.68005	7.95516	5.13333	6.67816	10.8216	8.79781	5.92624	3.61962	8.15745	2.93178	7.45535	9.26427
SL1344_0317	45.6384	41.4762	41.3111	26.675	1.97296	26.0735	39.2756	93.1277	60.4551	38.8274	32.5436	55.1092	63.9577	58.4997	6.75755	22.4175	83.6422
SL1344_0318	49.1114	50.418	38.6785	29.2393	1.54198	26.215	20.3477	68.6638	55.8224	31.2255	28.3162	55.8603	55.0467	61.8747	11.583	18.3922	47.1326
SL1344_0319	0	0.474567	0.359733	0.76356	0.466323	0.691324	0.615355	0.861744	0.595375	0.508227	0.938037	1.16895	0.751548	1.08628	0.749641	1.12257	0.915979
SL1344_0320	1.50464	1.06346	0.940478	0.712942	0.261246	1.54919	0.689473	0.643693	1.1674	2.08795	0.875851	1.01869	0.28069	1.06498	0.839934	2.34786	2.15524
SL1344_0322	22.332	87.5672	277.392	417.003	24.0621	115.577	104.147	606.867	148.199	2616.98	414.324	49.8624	46.7423	48.765	89.6519	76.9234	388.171
SL1344_0323	1.67469	0.887733	2.01877	1.34898	2.76232	0.862134	3.19748	1.70155	0.742479	4.11969	0.487418	0.647899	1.14551	0.762007	0.400654	2.23989	3.76958
SL1344_0324	1.51703	0.938189	1.58038	1.50951	0.921891	0.797243	1.48685	1.13574	0.980849	2.34438	1.44234	1.88299	2.09107	1.3422	0.493997	2.02199	2.59552
SL1344_0325	0.735494	1.81943	1.37917	0.650531	0.0993234	0.22087	0.524264	1.83545	0.951079	0.432994	1.59836	1.49387	1.38731	0.694111	0	0.669478	1.98999
SL1344_0326	2.09758	3.24306	4.58885	3.13077	2.26611	2.83459	2.99034	4.31853	4.61111	3.55026	2.27921	4.49711	3.19565	3.21678	1.7564	3.955	4.92417
SL1344_0327	5.03741	6.02296	5.24774	4.12133	2.24488	2.42039	6.28371	5.90838	7.68646	7.11741	4.78939	6.2526	5.1163	5.94247	4.49925	8.581	9.46043
SL1344_0328	10.3376	14.1633	10.4378	11.2886	6.121	9.16989	22.106	21.1938	16.5348	20.2238	7.77647	13.1364	19.799	16.0973	13.761	23.0796	11.3145
SL1344_0329	8.46359	5.58315	11.2857	12.3517	16.2299	5.08326	21.7184	7.1812	10.5066	14.9479	17.9331	23.3026	7.12252	9.58485	15.4338	15.628	8.62097
SL1344_0330	5.39855	4.29257	6.50773	4.86018	2.03089	8.68497	22.2641	5.19645	6.28285	6.12937	1.8855	4.17716	5.7069	5.73164	4.30519	12.9368	6.44407
SL1344_0331	8.90873	5.00863	6.32776	4.02934	9.84324	4.19537	8.44287	5.15379	10.368	7.15183	6.93009	7.12817	6.08113	7.45207	3.16471	11.5318	8.41057
SL1344_0332	6.02309	5.87389	4.85074	2.91978	1.12621	3.86098	6.19225	4.50925	6.29076	5.21652	3.87014	6.9794	6.30229	5.73885	3.42693	5.64816	11.5033
SL1344_0333	3.2285	4.06719	3.43804	2.57792	0.993079	3.77037	3.64371	2.50657	4.26759	7.97219	3.45932	4.16923	3.56533	4.23172	2.06924	4.36143	4.22485
SL1344_0334	0.201673	0.249444	0.252112	0.133782	0.653629	0.908441	0.21563	0	0.625887	0.178091	0.493055	0.27308	0.438924	0.570977	0.22516	0.23602	0.577753
SL1344_0335	1.14532	0.354155	0.894858	0	0.348002	0.257957	1.83688	0.214364	0.222155	0.758548	0	0.387712	0.623174	0	0.159838	0.446795	0.546853
SL1344_0336	25.7128	23.3557	60.5205	34.3802	12.6143	17.7355	96.4378	35.4924	59.2258	24.4801	53.6956	100.915	15.6518	30.5695	4.48551	26.7223	39.1329
SL1344_0337	17.4959	12.5286	21.2962	12.0134	2.86012	13.5499	72.2017	15.6263	20.0046	11.3843	9.75558	40.7315	15.8994	9.77655	1.37077	14.2492	20.6645
SL1344_0338	6.24033	6.63309	9.32472	9.96089	5.05628	6.93959	15.8465	7.81081	8.39729	6.71609	7.31041	11.7506	7.89428	8.90283	5.66075	20.9204	13.7339
SL1344_0339	69.1972	59.5285	44.0265	45.0806	7.28042	45.4059	80.8326	61.7023	78.2081	29.1849	31.31	42.0941	59.2517	43.1297	35.9758	102.819	41.4224
SL1344_0340	38.3683	34.6201	34.4007	22.114	4.07714	26.9163	40.3511	49.2089	48.3132	13.3305	21.0161	29.5964	39.2886	26.4893	5.96904	76.1876	20.4218
SL1344_0341	6.15064	1.81133	3.11219	1.55432	0.830601	2.11091	10.3342	0.877093	2.95415	1.03456	0.954745	1.98295	2.42229	2.48767	0.163499	6.16986	7.97111
SL1344_0342	6.22512	4.73827	2.54413	1.90592	6.20794	2.58842	7.67994	2.33025	2.78647	1.48002	1.17072	3.72833	2.81391	1.18627	0.801934	6.63152	9.1455
SL1344_0343	8.22177	6.77953	3.42603	1.3635	0.555147	3.08627	13.1862	4.10354	4.25268	1.8151	1.67507	2.78322	4.17527	3.87958	1.52988	4.54374	11.4497
SL1344_0344	10.6875	3.1726	9.88681	6.80611	10.3916	4.62166	17.3694	8.64144	15.5892	9.81534	3.48389	6.94642	8.18771	5.74913	5.25017	8.83882	11.0224
SL1344_0345	0.84268	1.82401	1.51432	0.698751	0.89616	0.474484	2.703	0.709741	1.38934	2.13941	1.28763	0.784471	0.825311	1.34201	1.17602	1.76694	1.55911
SL1344_0346	0.726901	0.779208	1.39335	0.546491	0.235591	0.567554	0.673581	0.653042	0.827171	0.984252	0.55289	0.754612	0.696098	0.720301	0.243467	0.623848	1.41142
SL1344_0347	0.303907	0	0.284937	0.6048	0	0.410687	0.32494	0.227523	0.471584	0.670927	0.3715	0.51439	0.330714	0.645317	0.084825	0.414944	0.652975
SL1344_0348	0.872006	2.07416	1.59322	1.3349	0.353275	0.785595	1.86471	1.85807	2.65421	3.02093	0.983955	2.27069	2.4818	3.56081	1.98456	17.4797	4.77206
SL1344_0349	1.98457	2.04555	6.40903	1.97473	0.670005	2.97984	3.89018	5.44781	6.92894	4.96544	2.96506	3.80693	4.31924	7.02338	1.84641	32.903	10.5811
SL1344_0350	6.32879	15.6558	14.3399	14.6939	1.28199	12.8287	17.7628	13.0298	52.1721	29.341	23.8539	14.9969	22.0385	43.1154	15.8981	131.777	27.9515
SL1344_0351	6.24671	4.84793	21.896	4.63133	0.893197	3.5311	39.9432	6.78575	8.26778	7.57136	6.08888	16.1707	4.10529	7.9759	6.90583	16.2458	30.5277
SL1344_0352	67.0171	63.5988	38.5577	13.311	3.112	40.5332	36.7914	78.4577	55.2197	15.7123	13.3503	33.6981	42.5118	28.4608	5.07564	16.2366	26.9835
SL1344_0353	49.782	46.9622	31.8258	11.4299	6.29079	31.4175	16.8783	58.7434	38.5843	13.9855	12.5282	31.1895	38.1739	20.5572	5.50037	10.7465	25.0255
SL1344_0354	27.3516	22.5537	46.5397	121.968	445.7	32.855	680.749	35.2661	30.653	16.1022	50.7716	257.195	101.199	122.61	99.2453	278.605	137.125
SL1344_0355	5.0319	2.70601	10.1877	16.7624	17.0176	2.56228	33.3336	7.94385	5.34692	4.92651	10.4301	66.21	15.8083	21.1372	2.13725	18.8615	23.6601
SL1344_0356	7.29377	5.07458	18.236	33.264	39.7683	5.61273	19.1715	12.1725	13.0865	13.4185	22.5376	72.9405	23.613	28.1788	5.34398	25.193	25.5386
SL1344_0357	0.685148	1.69488	5.99555	9.54451	16.3768	1.23451	7.32565	3.5906	5.84743	2.42013	8.93368	21.8019	6.85937	14.0635	2.67729	8.82021	8.50551
SL1344_0358	23.0821	24.201	6.68826	5.47573	6.19287	12.2565	16.3441	43.8311	142.439	6.61438	9.59214	15.7309	30.9402	13.6326	49.8338	13.4768	151.082
SL1344_0359	6.69807	6.12345	4.09563	3.38072	2.80207	3.34512	5.83828	9.21156	31.0115	5.46481	4.39056	5.86571	6.11633	4.84396	5.12089	5.73711	27.6358
SL1344_0360	16.5129	15.6187	45.384	47.5212	8.46072	21.6586	41.8026	98.7188	24.6817	202.648	67.879	23.3461	26.1086	29.5634	25.3495	28.8932	87.8876
SL1344_0361	9.48743	8.97364	108.836	303.943	110.561	21.6196	82.9424	32.5896	27.712	52.7324	59.5795	89.5488	57.3302	197.901	45.7963	143.907	136.164
SL1344_0362	3.02224	11.0976	22.1374	11.5905	0.344362	11.0612	8.48243	75.586	8.20702	2.75225	2.53991	27.0477	3.1655	2.33969	0.896274	3.09484	14.9713
SL1344_0363	0.865125	0.64203	4.32599	4.59112	1.54214	0.779396	2.77499	1.94305	1.87943	0.916757	0.846031	3.39718	0.828464	1.95947	0.869289	1.55245	2.39579
SL1344_0364	2.36314	1.13669	2.62594	4.18031	2.81895	1.18276	3.08818	3.4401	3.3614	3.3621	1.49786	2.48879	1.31437	1.76556	2.56507	2.56076	2.63275
SL1344_0365	1.05771	1.70072	3.2395	3.08722	0.471358	0.667025	2.03563	2.13803	2.0516	1.96146	1.03436	3.50891	1.42725	1.72188	0.708531	2.1456	2.07058
SL1344_0366	2.11575	2.01301	3.56045	3.07691	1.12089	0.879734	1.39211	2.43689	2.90427	2.58695	2.18842	2.6445	1.91274	2.0735	0.99937	2.09515	5.6338
SL1344_0367	55.307	59.8325	38.8049	21.6368	1.21289	54.2271	24.4289	90.7161	52.6913	34.2297	37.4958	47.0461	49.1773	54.2026	15.0412	22.7434	86.67
SL1344_0368	14.8455	12.8663	18.4931	16.9218	5.25196	8.90056	16.6554	9.2749	15.3711	27.9271	22.3646	23.464	15.6999	21.8663	8.40392	23.4914	31.2731
SL1344_0369	10.3465	7.31276	12.7802	10.622	8.78255	5.54835	19.7546	7.56158	13.9526	33.5011	23.4886	20.1809	8.14948	8.89253	6.32579	22.6797	13.2912
SL1344_0370	22.5456	15.9589	17.9973	12.4332	1.76075	19.2102	10.746	29.3857	22.129	20.6289	12.8392	18.9423	27.372	28.9355	5.53464	20.5573	32.5537
SL1344_0371	21.4149	13.0739	12.0984	8.46883	1.50158	11.8725	8.51296	25.693	13.6329	8.24316	9.73276	14.4986	18.1053	18.8496	3.21849	10.8174	33.0998
SL1344_0372	18.2372	16.3105	11.75	11.2603	0.341004	13.2704	6.1498	21.6355	13.932	9.04341	13.719	17.761	15.205	17.5751	2.27105	10.1244	16.7455
SL1344_0373	2.49145	3.08161	9.34371	11.5691	14.3329	5.83585	25.5732	15.6681	5.4125	8.80047	8.93368	12.8197	5.63932	18.3398	7.78848	5.054	109.68
SL1344_0374	95.653	122.725	239.599	183.255	25.449	133.12	90.0613	409.896	114.644	303.833	123.326	72.0098	76.4366	54.0615	111.574	78.2493	190.183
SL1344_0375	43.2081	57.9545	43.4047	25.0332	7.55893	53.2079	46.7985	102.611	63.5647	32.2094	24.2369	45.0199	52.1489	48.7537	7.36132	19.5373	61.6904
SL1344_0376	1.93725	2.1299	6.05441	8.28172	12.2086	1.74528	17.7213	5.31791	3.67412	3.42145	8.59538	9.76403	4.87212	7.31299	4.20556	8.81683	19.8355
SL1344_0377	6.59009	5.01607	5.30737	3.44685	3.28596	6.1654	8.53672	7.40061	6.98128	6.26716	4.23446	7.80803	4.85448	10.5848	2.82984	19.5778	13.0098
SL1344_0378	97.5073	139.159	358.831	513.633	80.6424	238.585	478.712	535.62	319.622	482.497	333.367	350.002	219.5	686.074	223.201	337.39	1206.34
SL1344_0379	9.59207	8.30493	56.9577	152.712	173.705	15.5548	84.6113	23.3389	29.0245	52.0933	93.022	73.3842	19.6238	87.921	77.6414	92.0509	131.901
SL1344_0380	4.69252	5.80406	10.7834	10.4372	13.7549	7.33599	13.4286	11.3659	8.67363	10.2377	14.0593	16.6326	10.9939	14.067	7.62739	17.0136	27.7429
SL1344_0381	29.0252	29.5651	29.7628	25.2947	2.84367	26.149	32.8595	54.9641	37.9745	36.8554	38.4955	38.2747	43.3526	51.293	26.7927	29.5282	94.202
SL1344_0382	43.1748	40.0514	25.5107	10.0689	1.91312	41.6314	19.8356	27.7778	34.0214	19.361	21.9906	25.3487	20.5552	18.622	3.95415	10.2635	49.6038
SL1344_0383	70.1189	48.7629	33.267	18.6804	2.73805	53.2763	72.563	71.2586	46.1006	36.3064	28.9156	40.4188	142.802	93.6795	89.2888	71.515	110.388
SL1344_0384	109.279	101.374	125.059	161.507	474.95	149.123	540.396	155.806	134.037	97.2106	88.4014	184.421	252.178	236.594	187.046	336.654	234.03
SL1344_0385	41.4853	33.9277	31.7401	19.3992	9.3678	29.6136	54.779	62.7957	31.8354	38.2359	21.7998	36.682	64.9294	39.472	19.4885	53.1494	117.981
SL1344_0386	108.62	102.934	115.52	97.5063	21.2363	121.712	179.695	171.54	145.07	209.495	134.32	107.565	151.721	167.915	60.3333	201.957	204.87
SL1344_0387	70.9244	70.6381	51.9132	25.7035	2.11577	67.5388	26.2984	84.6294	63.0013	22.1664	25.1241	43.342	45.9784	50.2004	6.95919	14.3926	50.4341
SL1344_0388	14.198	19.2336	19.6506	16.1458	4.65639	10.3546	17.3492	46.1874	27.9328	27.9115	23.2787	29.8675	21.0419	20.0986	8.5862	12.0664	28.6495
SL1344_0389	16.7616	14.9011	11.8683	5.47262	1.22019	17.2241	12.7411	14.1173	13.1064	10.7543	8.64402	9.48637	11.2861	9.63937	4.4591	11.6472	16.7565
SL1344_0390	18.231	18.5595	11.3954	4.73375	0.316823	15.2355	6.89825	21.7357	15.7376	6.25842	5.49678	13.2034	12.595	7.6455	1.82806	6.06332	9.40482
SL1344_0391	25.0256	19.109	13.6471	3.89615	0.258637	24.8463	10.6484	23.8975	17.9306	8.34361	5.09859	13.9176	16.84	9.0373	1.35424	7.47136	15.3628
SL1344_0392	71.7247	80.1736	63.21	37.6793	2.97797	55.9882	303.897	98.5565	89.6951	46.2248	49.0121	71.3322	68.0648	179.733	19.0247	74.2081	192.927
SL1344_0393	29.628	33.861	25.4082	15.7233	0.52814	24.6634	73.114	43.2979	32.1824	13.1864	17.5776	26.3177	28.7336	59.3891	3.96942	30.1433	97.5535
SL1344_0394	140.441	108.514	92.2924	39.2876	4.66677	70.862	104.627	77.3544	109.596	52.7108	51.2044	69.1662	63.107	74.0386	50.9883	70.4919	129.334
SL1344_0395	76.1764	32.2844	31.3694	11.4441	1.40691	55.4068	11.0195	30.1925	22.1636	10.7828	12.0507	22.6775	28.8673	20.0606	5.75324	9.57054	35.8368
SL1344_0396	16.3018	12.7457	7.39132	4.98675	1.0608	10.8816	8.48921	8.34711	8.65047	7.68261	6.19507	8.46352	6.72823	7.71219	2.26325	6.65594	12.4617
SL1344_0397	458.89	472.991	319.497	179.602	4.13133	249.887	203.074	427.723	345.159	151.061	256.999	450.493	270.99	464.828	105.313	73.9928	584.035
SL1344_0398	57.8496	72.5328	60.9255	64.1338	8.5613	32.3649	63.2654	153.067	77.8804	82.576	104.19	64.3829	67.6092	65.0648	45.2697	27.5136	97.9987
SL1344_0399	146.549	77.9646	58.6933	11.3864	0.409056	114.874	31.1533	63.4969	50.1369	13.5018	11.0496	41.2112	59.5839	32.5681	1.85196	5.34558	42.2177
SL1344_0400	282.026	197.407	165.641	68.0226	3.58604	196.54	123.763	199.519	138.727	61.811	40.8397	126.772	168.344	105.158	10.4146	29.5368	106.829
SL1344_0401	664.28	582.06	416.366	249.614	3.18373	492.672	475.973	668.63	485.625	173.083	123.565	323.3	449.923	333.41	45.4171	77.5431	342.554
SL1344_0402	327.886	262.284	222.085	98.7764	4.84754	217.915	109.545	294.682	223	90.5472	68.7995	195.437	259.549	135.859	20.7805	50.1784	140.764
SL1344_0403	232.343	163.63	138.509	45.8189	2.1131	169.022	67.7672	192.288	140.168	52.7593	53.0685	146.711	173.444	117.354	21.2639	38.29	154.632
SL1344_0404	28.1718	21.323	20.7627	9.76242	1.53312	20.4556	8.54191	20.4615	15.6592	21.1645	16.4478	19.6427	19.5837	15.4758	9.85829	12.4662	44.1677
SL1344_0405	16.1901	8.77812	9.98103	5.44349	0.898504	14.3859	3.7941	6.97365	10.1524	13.3177	9.94066	9.91019	9.6538	9.41864	3.83796	10.1226	23.2966
SL1344_0406	80.0537	66.7403	52.5258	49.8771	4.47957	80.09	47.2895	103.31	88.5342	103.501	111.375	61.9848	79.1256	81.0799	48.8856	58.6627	111.712
SL1344_0407	138.713	469.838	109.49	82.579	3.60234	209.079	130.439	633.21	290.444	575.716	82.6081	70.9167	47.2971	28.9508	9.23246	7.49248	79.307
SL1344_0408	6.83368	6.69149	12.6363	10.7663	5.88311	3.59129	11.8733	17.0537	8.3949	9.30336	10.9061	17.9283	6.07312	5.44149	2.06633	5.33169	14.4109
SL1344_0409	192.098	225.763	151.05	107.93	17.4482	104.391	204.662	269.719	204.735	141.262	103.623	149.496	144.767	285.724	149.403	88.0056	364.759
SL1344_0410	65.5357	88.2876	68.359	41.9047	2.31118	40.9906	42.9949	97.3987	71.3587	56.1523	55.9023	68.2036	57.1743	111.189	17.9425	35.6617	344.268
SL1344_0411	470.542	321.898	250.027	79.2803	6.74681	344.485	225.892	377.212	218.895	125.146	98.7267	208.035	236.942	250.307	32.2642	71.4624	660.44
SL1344_0412	549.793	503.789	400.886	231.073	29.6785	493.991	293.334	644.971	372.571	307.605	272.232	342.967	329.876	405.736	79.9481	146.318	694.307
SL1344_0413	119.228	68.0035	51.6464	20.6325	1.08188	62.1272	26.0334	58.4492	44.3637	19.4205	21.5067	52.0066	61.4025	48.9217	3.85837	22.9187	103.28
SL1344_0414	106.984	46.0745	41.3518	23.1292	4.22558	59.6015	21.3482	44.8441	36.5318	29.2107	27.6857	41.9662	33.7264	40.2874	5.6561	22.4369	54.2117
SL1344_0415	22.0598	24.3618	19.9934	21.8459	8.17103	19.0221	15.6682	23.4753	19.9273	30.1945	22.9854	20.9094	17.5584	17.3984	8.53214	18.0718	47.8491
SL1344_0416	73.1099	70.1401	58.5773	27.9945	1.3023	40.0983	28.7298	80.5899	62.9269	36.9024	35.1302	60.8262	58.7677	35.9372	10.6746	30.5462	41.0075
SL1344_0417	81.2605	82.561	63.3834	37.2579	6.70869	48.4465	39.7916	99.8179	75.6305	58.3415	51.8929	66.8055	66.2098	49.0579	13.8183	28.7698	83.8747
SL1344_0418	130.642	105.895	142.308	95.4976	16.4434	78.8452	129.513	261.135	123.995	101.365	79.591	127.951	136.645	96.9575	88.8595	81.6416	153.521
SL1344_0419	82.036	73.4137	41.472	13.9916	1.07349	80.3043	26.4047	71.812	55.9192	17.5025	14.1656	40.1132	37.785	27.007	5.1475	11.2464	44.0277
SL1344_0420	1.73307	4.04901	3.00906	2.42704	0.312052	1.21437	8.02973	3.17162	4.03391	6.46178	6.12019	4.17192	4.02335	5.04297	0.859957	4.88279	7.17153
SL1344_0421	2.85531	2.64875	1.67318	0.473526	0.433789	1.28618	2.28969	1.46964	1.52305	1.89108	1.59975	1.20822	1.86431	0.884184	0.59772	2.71506	6.47576
SL1344_0422	1.93744	2.90988	2.24901	1.00982	0.84098	2.24415	4.43899	4.14424	5.04646	6.11034	4.28559	3.56038	2.0481	3.82011	2.62659	2.86126	7.9952
SL1344_0423	3.90186	4.82611	3.75992	3.34327	1.71249	2.92934	7.99614	4.0166	5.80239	8.03975	6.35957	3.74241	2.68916	5.06318	6.35289	4.3127	6.67578
SL1344_0424	14.0879	13.9928	8.67228	7.36303	1.12419	6.15365	9.12905	10.2275	11.096	9.4247	7.65389	8.52643	9.66293	7.10088	4.8854	8.24364	8.25527
SL1344_0425	0.973991	1.0326	1.13062	0.738408	0.112741	1.00283	0.743856	0.520849	1.29547	2.21169	1.4741	0.847834	1.02962	3.64392	0.854402	1.30271	9.16809
SL1344_0426	0.567019	0.233777	0.945111	0.752276	0.076572	0.340554	1.01044	0.849009	1.3198	2.00287	0.616116	0.895748	1.06953	2.5418	0.316527	1.54837	5.86587
SL1344_0427	26.0124	30.8871	24.3887	24.1578	10.1168	26.7156	26.1439	50.8283	33.7043	52.8327	34.7657	32.0526	23.7778	27.6174	14.8113	26.5866	40.241
SL1344_0428	29.1447	33.5479	28.1152	24.3624	13.1724	26.5602	47.193	48.4317	35.9447	35.4067	33.3616	42.3155	26.3257	32.5527	37.053	30.5596	69.9804
SL1344_0429	447.454	510.556	183.754	143.411	43.4869	314.288	301.431	467.272	448.227	184.519	84.282	168.415	224.825	192.927	32.9901	78.6903	111.141
SL1344_0430	28.3543	27.2772	26.514	15.525	1.91452	20.6789	12.1507	34.5371	32.2131	20.0708	16.9635	29.6332	27.427	31.9355	4.08267	16.6795	39.2178
SL1344_0430A	2.41057	6.95701	8.03592	13.8587	91.4742	9.41069	27.4923	6.61723	16.8326	10.6435	6.54825	10.8803	8.74402	5.68735	6.27972	18.1806	9.97505
SL1344_0431	15.845	9.79914	11.2372	7.81584	8.84708	9.51657	23.0232	13.2313	16.7856	4.57438	2.81432	13.3408	14.4131	8.26754	5.72667	15.0171	16.7798
SL1344_0432	29.1874	18.6424	20.0381	8.88738	1.79309	18.3204	45.66	28.1203	27.3789	9.40135	5.55657	16.5214	17.7555	9.22875	3.73944	19.0858	16.0493
SL1344_0433	492.493	768.266	792.329	276.026	15.9982	469.323	200.417	834.504	551.759	38.8308	25.8575	715.206	373.654	200.535	57.1797	115.503	257.627
SL1344_0434	412.838	527.361	545.249	209.496	10.9612	361.001	181.552	881.127	403.914	34.6027	22.8094	560.591	271.887	167.73	69.5281	94.4461	256.363
SL1344_0435	418.102	522.669	520.996	134.031	9.89994	327.271	216.669	601.269	385.896	16.3159	16.2714	494.516	279.281	146.806	50.7385	87.5388	262.379
SL1344_0436	412.165	524.574	537.606	145.681	7.74473	345.211	174.232	710.401	369.605	19.5361	12.8778	540.931	284.564	158.605	38.1248	64.1706	274.343
SL1344_0437	807.018	927.094	1016.68	366.658	37.527	754.093	434.439	1467.97	703.863	36.2918	19.6242	831.037	485.869	286.911	59.6845	122.935	418.284
SL1344_0438	60.2447	51.0924	32.3231	12.286	0.84307	30.4651	11.9038	57.5664	38.9113	10.4746	8.14025	43.6056	35.9611	14.361	1.0455	4.952	9.93604
SL1344_0439	105.148	103.023	98.8127	43.0107	9.73966	86.853	51.4094	184.166	109.466	40.5295	26.9141	92.727	86.8879	50.189	6.10015	25.1987	50.089
SL1344_0440	247.881	240.727	254.801	443.202	218.696	337.157	778.544	395.442	344.078	205.642	149.139	343.515	216.429	219.655	295.938	498.606	241.102
SL1344_0441	913.271	937.874	598.483	246.128	5.17339	686.743	316.306	806.95	610.787	108.484	88.0704	432.198	501.701	418.361	49.371	77.9977	250.659
SL1344_0442	190.671	271.181	179.385	149.852	53.4937	151.581	493.074	358.345	381.308	206.01	141.333	263.186	220.465	167.737	108.089	156.451	338.515
SL1344_0443	337.496	466.278	322.278	245.349	56.9421	270.22	590.405	553.252	679.505	304.536	272.973	432.795	334.652	313.492	143.306	328.039	446.761
SL1344_0444	207.782	380.622	108.317	79.0591	15.4781	115.534	341.364	352.068	514.441	113.074	80.6536	196.999	174.673	219.195	68.3494	113.917	326.204
SL1344_0445	1505.95	2509.62	2732.56	3109.26	46.6323	977.003	1436.43	3555.54	2654.24	2555.59	1948.27	1514.67	1927.26	1911.38	693.26	624.238	2681.12
SL1344_0446	172.093	146.099	131.101	55.5564	2.35945	123.707	61.6561	210.147	126.839	53.4576	49.534	100.575	118.827	95.2748	14.1491	44.9589	202.876
SL1344_0447	7.79676	7.10582	6.15586	5.17207	0.498742	4.06661	7.8976	8.29486	6.68603	6.5227	6.01949	4.44521	5.71588	4.6472	3.20702	2.08106	8.22911
SL1344_0448	6.16977	6.67733	11.3283	10.9994	3.43689	2.43179	33.3962	8.94943	7.47959	4.76729	5.97075	7.83217	11.5817	13.3738	2.15259	6.9197	28.9063
SL1344_0449	76.4053	61.4548	52.4503	29.7367	6.35184	57.4943	72.9572	79.6855	59.7945	45.4358	39.771	43.0578	66.4198	56.8931	16.7648	41.694	55.565
SL1344_0450	1.71529	4.24319	4.11929	5.62939	2.48706	3.25329	3.18537	30.1441	3.22203	12.5163	2.20715	1.58916	4.08685	3.38665	3.12455	2.81743	17.9316
SL1344_0451	13.6963	13.2275	14.5418	10.3302	18.7745	29.0728	15.246	17.1366	21.1074	30.4853	30.8856	13.9728	17.3953	13.8109	113.742	21.5182	20.4248
SL1344_0452	7.12813	7.91695	9.72927	4.34252	3.06462	6.42178	10.4212	6.20782	11.3996	10.6623	8.06148	7.97768	7.28199	6.38384	6.65896	7.66115	12.5025
SL1344_0453	44.9026	34.401	40.4241	36.233	341.156	31.0945	81.3308	57.7005	47.578	32.2543	20.7542	57.6252	24.3588	28.9359	38.7213	57.2561	81.2781
SL1344_0454	32.652	22.175	22.1957	14.938	7.1931	18.1804	20.5581	27.6873	26.5433	12.0078	11.0108	26.8563	16.4372	13.5479	4.01291	22.0291	43.876
SL1344_0455	23.6112	16.9469	16.1048	10.8039	0.768041	15.2937	17.1373	21.0315	18.2524	12.9363	11.6574	20.2446	14.5162	11.1617	2.4533	18.5225	32.6687
SL1344_0456	4.54062	14.6021	0.567626	0.602415	0	8.59042	1.94195	8.8384	5.98898	0.801936	0.740068	0.614833	113.251	300.817	241.812	36.8434	8.02159
SL1344_0457	5.25102	22.8796	6.34055	4.82915	1.25707	11.9342	5.99724	13.4019	9.35193	12.1195	5.54361	4.52471	105.193	243.358	202.058	60.1498	12.9918
SL1344_0458	29.8023	27.5911	27.7747	17.1653	9.97715	20.2574	54.3802	40.7491	30.4611	20.6443	17.5973	30.3263	21.5172	23.7467	14.4449	21.2331	45.7563
SL1344_0459	8.63118	17.0144	108.573	128.468	40.5404	15.5518	256.092	46.8482	36.6224	42.6351	189.256	317.747	22.1898	52.6914	12.3466	52.9259	124.663
SL1344_0460	48.8548	58.5961	70.3272	78.5657	36.3862	51.1268	139.823	66.8706	65.0892	179.105	115.018	65.8188	83.5591	90.8147	89.8054	202.713	89.3005
SL1344_0461	25.9419	26.6982	22.8991	15.0413	6.85947	23.4604	23.5026	31.727	35.953	36.2863	23.9653	22.7254	21.8515	17.1703	13.2103	27.8108	15.6485
SL1344_0462	28.9238	19.7128	22.5064	23.8857	228.618	25.5258	76.9983	30.4925	30.6847	34.9243	13.9503	8.39247	32.1175	10.8628	26.0315	23.4877	293.395
SL1344_0463	72.1139	57.1768	77.4365	89.542	391.787	59.9703	152.232	102.44	106.163	106.136	55.7548	57.5869	103.024	66.7475	75.3512	138.496	380.517
SL1344_0464	123.758	69.8725	152.874	110.256	23.1508	122.967	95.6637	221.731	90.193	12.976	16.2327	106.56	81.7287	168.027	57.4193	104.71	111.009
SL1344_0465	170.464	130.915	90.1835	58.0177	105.847	78.7934	252.545	186.841	128.152	124.951	68.778	117.862	62.6821	63.4815	46.957	80.1895	155.6
SL1344_0466	531.524	385.749	172.056	120.955	510.246	180.759	1061.35	573.442	445.712	262.351	122.777	317.44	134.528	200.813	314.397	274.086	326.055
SL1344_0467	431.694	338.034	200.065	216.955	729.825	185.955	868.736	285.712	455.605	383.028	167.542	308.942	130.036	165.847	592.382	342.254	174.967
SL1344_0468	144.359	121.166	96.2943	51.2435	3.21841	79.3848	65.9714	221.954	124.482	39.8103	55.605	157.131	77.1357	70.5791	15.5077	40.3066	88.1248
SL1344_0469	143.31	110.427	95.0443	56.9204	5.10754	75.6806	93.6701	200.52	126.661	49.9849	53.048	143.71	63.3325	74.3917	12.4955	53.8483	107.491
SL1344_0470	75.9139	75.2912	58.3212	53.7883	17.5199	62.0392	171.885	99.767	89.8989	65.1693	32.3692	61.5803	69.055	35.5995	16.7935	60.6957	64.7497
SL1344_0471	54.0032	40.3142	32.7276	13.5663	1.40554	36.1495	29.6268	35.4403	30.0344	14.1896	20.9817	36.593	29.905	26.0424	4.17918	18.7874	31.5825
SL1344_0472	29.5456	24.9719	26.4702	27.7658	4.65492	21.59	28.9579	39.8153	36.423	37.8317	36.2507	32.0055	27.0075	22.4227	14.7523	17.9932	52.5879
SL1344_0473	27.57	26.1438	22.4025	11.583	1.86157	32.2894	33.4085	45.4093	37.0773	21.1001	11.234	29.8654	31.602	27.9702	10.7733	20.4348	57.043
SL1344_0474	20.5624	20.6414	11.5487	11.6634	1.9317	9.93359	24.5345	33.4658	24.7399	9.47375	14.3286	24.2113	20.2359	18.9836	9.14957	11.0441	35.7143
SL1344_0476	223.664	106.11	100.455	38.6169	1.46696	133.748	63.4341	113.231	85.7945	19.9232	21.5641	94.1007	173.255	86.3506	15.2377	21.5143	190.444
SL1344_0477	185.394	144.044	100.606	61.6234	13.4157	144.002	87.4945	119.19	123.707	76.5504	90.8196	108.003	108.141	80.4571	15.1528	67.4475	90.0015
SL1344_0478	157.671	137.322	84.2657	53.2249	3.96871	97.92	42.3953	169.729	92.6541	35.4266	49.8005	96.0112	100.511	128.769	8.59337	26.7506	148.561
SL1344_0479	236.932	267.013	151.425	55.6999	1.43879	148.549	48.2791	218.403	171.232	59.8112	91.1679	163.503	131.069	129.456	8.35491	29.391	85.3904
SL1344_0480	250.929	752.015	72.6376	58.4011	2.25614	75.5513	1011.36	802.271	1162.98	102.983	40.111	227.22	171.788	164.739	27.1101	66.4198	107.845
SL1344_0481	221.392	235.81	241.907	75.0914	1.8344	256.563	167.407	302.056	165.115	43.3519	56.7095	208.782	137.862	128.364	11.4408	26.0306	91.5979
SL1344_0482	33.981	47.3581	43.3774	30.7964	27.4042	28.7453	47.7614	61.0327	48.8926	33.3887	43.294	49.1451	33.1938	21.003	462.475	29.3751	35.1157
SL1344_0483	1.89668	1.95496	2.86502	1.99212	0.448234	0.142394	2.02795	5.44322	3.18842	4.74555	2.44733	1.49814	1.30719	1.56622	0.176464	0.924879	5.20721
SL1344_0484	67.7918	50.2226	35.3848	10.5399	3.14697	51.9553	16.7366	58.9475	37.6219	14.5505	8.24858	25.5783	36.7321	25.7409	5.12463	9.64172	41.7529
SL1344_0485	44.2288	42.3599	40.6953	59.469	5.8244	24.6666	47.5835	43.9441	40.639	18.9221	24.0293	100.931	51.4186	33.5089	34.76	46.5818	78.044
SL1344_0486	18.2407	12.1365	10.2219	5.4242	1.98761	12.6932	11.8363	22.9798	18.2517	12.4418	6.66365	11.3275	15.3321	6.49989	3.93254	24.6843	7.26776
SL1344_0487	33.2587	43.5499	73.5725	63.9074	4.10244	29.9629	43.7056	124.428	50.6718	53.571	29.3752	48.8714	50.7502	27.5516	8.60881	25.1152	48.793
SL1344_0488	76.5763	74.1078	46.8629	45.0591	4.80277	55.71	71.9413	109.142	95.2103	53.1923	63.1886	61.1727	54.8102	70.3023	13.2355	33.3725	55.9913
SL1344_0489	29.9601	24.6249	17.8809	12.3093	2.58416	19.5033	33.4803	41.0974	30.2936	25.262	20.7928	26.4347	26.503	21.6162	4.31603	15.7594	40.6076
SL1344_0490	9.27891	11.9359	8.23572	5.66284	12.5556	6.18597	22.8185	10.0033	18.142	17.0433	12.5525	10.1771	10.0166	12.4785	10.3595	31.0574	11.519
SL1344_0491	13.5616	23.7568	12.8877	14.3288	1.78997	10.5592	17.3215	21.2249	121.36	74.7269	21.1536	21.0223	84.4336	147.979	102.39	299.065	11.9835
SL1344_0492	45.0089	53.3888	41.9688	49.1909	5.23119	28.2512	99.798	85.8982	55.8164	87.3108	57.124	52.453	66.0014	49.6139	33.775	48.213	62.8854
SL1344_0493	9.16764	15.119	19.5253	14.8658	2.20094	11.9299	15.2477	12.7101	11.8548	19.1897	29.3309	17.4711	14.6319	10.3341	15.1634	17.7492	37.1255
SL1344_0494	18.2427	24.841	26.1529	18.0967	8.47552	18.2443	37.221	29.5706	21.2959	24.0904	29.7335	30.0276	23.7494	16.3476	39.8937	33.1018	81.1095
SL1344_0495	20.4026	17.6648	13.0361	10.6771	20.205	13.2751	19.8756	26.3063	17.2369	20.219	14.9642	13.6598	14.6042	12.5155	9.11148	13.5306	9.95805
SL1344_0496	14.579	16.3266	16.6244	12.4156	5.98618	10.6494	18.9583	21.3869	14.3685	23.1388	19.427	16.5397	15.5219	13.8051	14.7371	22.2881	9.59485
SL1344_0497	60.7423	154.04	33.811	30.6378	2.11138	36.4281	291.489	152.167	289.461	46.0221	23.4326	93.8081	92.3057	117.405	18.6595	60.0808	79.2847
SL1344_0498	28.3028	29.3369	24.5428	19.1716	3.06845	22.4456	23.229	47.8995	45.9289	20.7691	16.0806	27.5286	39.9091	26.8044	4.78435	23.4039	40.541
SL1344_0499	32.4943	29.0615	29.841	13.7623	4.15185	21.6179	45.7006	45.8474	45.3804	29.7983	24.0366	32.6613	44.3911	43.8759	5.72085	30.5203	40.2195
SL1344_0500	6.93537	7.47132	14.1236	9.79494	1.26891	7.05433	7.17615	13.5668	10.0676	5.1366	5.10496	17.7217	13.3414	10.1344	2.37287	6.45833	37.7073
SL1344_0501	7.69273	9.59357	15.2596	15.6044	3.83773	10.2524	8.08917	11.0901	12.7757	15.776	15.0252	19.2834	15.6356	13.5448	5.0396	16.9393	23.7987
SL1344_0502	14.9003	18.5973	10.1602	8.44656	3.40242	17.3289	10.2831	34.8855	22.4908	14.2345	11.1494	13.573	13.2665	8.34127	4.53698	10.8855	16.7512
SL1344_0503	9.24537	10.2918	8.66826	7.48228	0.824025	14.1596	6.91965	9.96716	19.9415	9.47058	13.1099	15.0227	446.784	252.201	105.801	248.643	42.5544
SL1344_0504	5.58908	7.28666	5.57067	4.80983	0.979157	8.70959	4.36078	7.23774	15.9392	4.53536	8.49403	13.4997	330.865	132.685	34.1512	138.775	23.224
SL1344_0505	7.45241	12.3863	8.58846	10.1963	0.377399	11.3297	13.6953	8.89205	18.6111	14.8072	14.0445	13.7176	330.575	190.058	51.2219	223.765	19.4593
SL1344_0506	27.6364	29.1508	22.0093	20.2872	7.61576	23.1284	16.9494	34.4487	28.6259	64.0472	42.5289	25.8342	21.1282	15.1921	11.5902	15.2686	27.6636
SL1344_0507	3.9777	5.32991	3.52222	3.51821	0.940033	2.0904	4.07579	5.33549	3.72913	3.95166	3.37666	3.59073	5.48286	3.51928	0.925197	1.35775	5.46026
SL1344_0508	14.3284	14.1779	17.514	25.5576	3.8699	8.89255	17.0223	26.4602	21.7398	23.0565	15.0501	16.3836	12.058	21.1848	13.8641	8.44646	29.6458
SL1344_0509	27.3925	31.5605	33.3053	35.0976	2.9644	20.6214	40.1209	65.1751	48.6199	44.0712	34.5552	47.6345	59.9442	54.5798	22.3086	33.5948	66.5596
SL1344_0510	1.29259	1.27901	1.61587	1.54341	0.279288	1.6303	4.054	1.61285	1.40403	1.29363	0.842706	1.51689	1.23781	1.7078	0.577248	0.571476	3.37385
SL1344_0511	1.38442	2.2016	2.59601	3.67349	2.3236	2.13812	5.49802	2.81325	1.22758	1.92113	2.25645	4.28482	3.96005	2.7997	2.42888	5.24638	5.94914
SL1344_0512	0.873993	1.29722	1.74813	2.20314	0.424896	0.629908	1.30827	2.74816	1.49183	1.85231	0.997154	2.01186	1.75	0.98978	0.292733	0.750086	3.25496
SL1344_0513	1.23074	0.761134	1.46163	2.1227	1.09694	0.776146	2.76342	1.38211	0.763914	2.82575	0.802384	2.08314	1.01787	2.00357	1.44277	2.20853	3.58458
SL1344_0515	0.211105	0.130555	1.31952	0.840232	2.18088	0.380371	1.69286	0.395114	0.491369	0.74568	0.516114	0.857553	0.689178	0.52297	0.589225	0.658822	4.03182
SL1344_0516	0.90212	1.25528	2.32597	2.61814	0.456844	0.406362	1.44683	1.43518	1.04989	1.99158	1.92983	1.8323	1.37437	1.0376	0.566539	1.7596	6.29946
SL1344_0517	1.06414	0.731229	1.33029	1.25495	0.622722	0.74565	1.51705	0.885202	1.19259	1.35736	1.44536	1.20077	1.69841	1.00427	0.594036	1.47601	1.69364
SL1344_0518	1.33687	0.992127	1.67123	1.33024	0.162482	0.963518	1.28646	2.50216	1.65958	1.77083	0.871579	1.99125	1.16384	1.04086	0.820911	1.04304	2.0426
SL1344_0519	9.77536	14.2672	16.6195	14.7849	5.06916	8.63054	9.82478	19.1743	15.9272	11.7399	13.2241	22.6345	15.2331	14.945	3.49241	8.16069	15.7758
SL1344_0520	0.497079	0.614824	1.78653	2.96768	0.0503453	0.559776	0.664351	2.04679	0.578502	2.19477	3.03818	1.09376	0.919573	0.879582	0.277484	0.484781	2.84806
SL1344_0521	0.438913	0.72384	2.74344	2.52336	0.474177	1.05445	1.25144	2.19064	0.79459	4.90947	2.26536	1.08959	1.27368	1.65687	0.5717	1.48392	1.32725
SL1344_0522	0.737851	1.25487	1.78713	3.97688	0.336291	0.332367	0.887531	0.9667	0.930274	0.814467	1.35294	2.24798	0.562055	0.261126	0.411891	0.503718	4.31567
SL1344_0523	0.609504	0.603104	0.990527	0.404321	0.197542	0.658927	0.521349	1.09515	0.567474	0.64588	0.695394	0.495187	0.477553	0.517689	0.272195	0.380432	1.80431
SL1344_0524	0.948536	0.938576	1.66008	0.88091	0	0.512725	0.608509	0.994183	1.03032	1.00515	0.618401	0.89907	0.660611	0.537099	0.1059	0.444033	1.721
SL1344_0525	3.78097	4.67659	3.43754	2.50815	0.348132	2.16764	7.71778	1.93	7.60053	5.76712	3.50144	4.0725	2.61831	3.28439	1.63096	2.8829	2.87205
SL1344_0526	28.7672	51.0594	25.7129	37.4982	1.16544	22.5474	25.5293	62.0262	44.3044	14.607	14.6522	32.0387	125.908	92.95	17.9055	9.37054	19.9163
SL1344_0527	38.8959	61.9082	29.7775	39.8032	1.22154	36.943	57.3848	50.7904	53.5721	9.0529	8.10877	37.9699	182.826	125.488	3.70297	4.4697	59.3137
SL1344_0528	53.1417	72.5654	45.8385	20.3052	1.37787	34.4704	23.8642	54.1076	56.404	26.0918	24.2521	35.4031	40.8968	33.1	5.22108	10.1166	29.6361
SL1344_0529	420.964	467.651	302.35	186.923	15.3553	322.431	552.408	657.763	555.362	161.865	147.352	264.184	366.071	327.644	41.4492	135.375	218.203
SL1344_0530	105.935	111.018	77.5742	34.9161	8.43983	93.2414	70.4955	146.922	95.0021	67.8126	52.9184	68.571	75.9206	59.2162	23.6916	58.7033	62.2733
SL1344_0531	3.53882	6.6808	5.00599	3.7066	1.66005	2.68475	3.98288	5.71707	7.22543	9.37506	5.00893	8.32263	4.94546	6.19603	2.07945	5.2314	8.893
SL1344_0532	5.26796	5.64703	4.82937	2.09673	1.84964	2.21477	1.50201	5.25854	4.63221	4.65197	4.57928	6.89542	4.28037	2.2372	1.56839	3.42508	8.8873
SL1344_0533	4.50563	10.4492	4.57642	0.934019	0.456341	3.04436	4.51637	2.74071	3.49578	2.23806	3.90131	11.2486	4.78049	1.79386	0.314397	2.08723	7.79842
SL1344_0534	68.0494	102.972	72.3991	83.5594	7.33213	83.4806	37.1535	137.12	120.76	82.4671	84.3643	67.1473	96.4251	94.7936	59.4055	55.0695	52.5391
SL1344_0535	92.5092	105.216	63.5833	46.4367	4.59503	90.6864	48.6978	110.388	88.1375	54.1483	42.8941	63.4719	89.7153	81.1576	37.4944	37.4018	80.2169
SL1344_0536	8.21166	5.60375	9.2035	19.1595	6.883	3.57142	11.202	3.39186	9.44691	7.00141	33.9216	35.6581	28.7185	11.2236	15.9649	14.8019	7.03039
SL1344_0537	0.863826	0	2.51971	1.9101	0	1.29704	1.23148	1.29342	0.446811	0.762818	3.51984	6.04336	4.1361	1.01903	0.321476	1.2356	1.09986
SL1344_0538	1.10891	0.822949	1.38625	0.735607	0.269551	0.199805	0.711393	0.664157	0.688295	0.783395	1.98813	4.05417	2.7996	0.156977	0.371416	1.12473	1.16483
SL1344_0539	1.17514	1.30815	1.72613	1.05238	0.166629	1.11162	1.00517	1.01175	1.68674	0.985841	2.34629	4.05762	2.7622	1.20606	0.393598	1.44404	2.38463
SL1344_0540	3.35294	4.71268	3.33417	3.03301	1.35837	1.78495	4.2368	2.51021	2.36495	3.76838	2.23564	5.57196	3.58236	3.12832	3.23295	5.11307	3.78398
SL1344_0541	2.9628	5.49692	6.48167	5.50314	5.04133	2.93612	8.5532	5.76714	5.05724	6.54089	5.31192	9.82902	5.2876	3.98444	2.1501	10.9801	5.94148
SL1344_0542	1.69986	3.00359	4.70537	3.86613	3.64008	6.12565	13.7611	3.09064	5.46389	4.0744	8.70751	5.91874	6.55359	3.4376	1.89783	5.77864	2.89867
SL1344_0543	1.48797	0.525836	0.664327	0.141008	0.258351	0.383005	1.13639	0.31828	0	0.750844	0.692917	1.43915	0.647687	0.601819	0.355983	0.746308	1.82688
SL1344_0544	2.9609	1.83113	3.08453	1.96414	0.799697	0	4.22108	3.69451	3.06302	4.35779	4.82591	3.34105	4.2961	0.698574	1.37738	3.08015	1.64935
SL1344_0545	8.75518	6.37003	5.6334	9.0534	11.2669	3.94379	19.5482	6.94022	13.386	14.3259	7.13496	10.1117	10.7604	7.47275	9.63105	20.8944	6.27046
SL1344_0546	2.64609	2.6183	4.63104	3.15956	1.71521	2.38388	5.65844	4.75445	4.51664	5.14069	3.88153	3.22469	6.21971	4.12038	5.9085	5.98705	5.05367
SL1344_0547	16.5364	214.187	23.5176	3.26624	4.62936	45.0281	9.6351	24.6908	19.3173	4.10191	2.64982	8.05089	17.1863	57.1417	2.59302	4.89256	2.48401
SL1344_0548	21.3802	192.287	15.5392	3.95798	1.88007	34.0436	2.48091	8.93385	11.0588	2.34172	2.56626	7.40588	13.2021	50.9122	0.462599	2.71551	2.92797
SL1344_0549	32.2209	272.155	34.4496	3.65609	2.74813	43.5419	6.7995	13.0134	14.1443	2.99508	2.41851	5.16664	24.3596	96.025	2.13	4.46548	7.08492
SL1344_0550	5.13132	3.46189	4.37365	7.42673	8.1264	9.66593	7.48152	3.49238	6.15281	7.00293	6.46266	3.78991	4.46716	6.27337	5.46851	9.09886	2.2273
SL1344_0550A	17.5584	16.8914	23.9822	27.1776	3.95189	19.3336	15.9923	16.5533	19.6777	14.3567	17.4888	40.0658	25.7593	11.0469	8.34951	23.8467	18.6301
SL1344_0551	3.95364	3.77876	3.93151	4.64931	1.67454	1.94283	6.34089	9.14888	6.83217	7.61746	5.41879	3.65012	3.75481	3.43438	5.91888	3.5754	3.68966
SL1344_0552	3.2432	4.29797	4.05435	3.22712	6.71036	2.50442	6.43994	5.37641	3.23525	6.23937	3.30378	5.33258	5.29393	4.75505	6.33659	6.41631	9.12522
SL1344_0553	0	1.6087	0	1.29417	1.58076	0.585868	2.08595	0.973722	0	0	0.529964	1.76113	1.41535	0	1.45209	1.77582	1.86301
SL1344_0554	1.3703	1.01693	1.37041	1.4544	5.6625	0.493803	1.75816	0.410354	0.637902	0.968052	0.223342	1.66993	2.02799	1.16387	1.52988	1.38985	3.1405
SL1344_0555	43.8868	50.2436	48.8216	35.2646	11.0595	40.0085	14.8034	58.5741	55.1292	46.3676	38.7456	60.2217	51.7947	16.5485	10.135	48.5588	16.8384
SL1344_0556	128.151	78.8449	53.6073	29.3593	6.06599	120.015	45.438	78.5502	58.3416	20.4166	16.1498	35.7785	91.3408	43.8721	22.0636	29.1192	27.913
SL1344_0557	26.7559	23.6864	21.8174	19.1003	2.80619	22.1468	84.516	37.2151	26.4494	20.9887	15.4956	29.7927	34.2889	11.9203	7.35425	28.5047	23.7344
SL1344_0558	5.92079	6.45604	10.6642	14.987	9.18444	4.49185	12.911	6.47401	7.73686	10.5257	9.77717	14.5048	10.9532	13.9507	6.65381	23.2796	40.5448
SL1344_0559	6.6923	7.02547	12.9006	14.2882	4.21497	5.87714	7.33586	20.7568	12.7409	23.937	10.3577	11.7652	10.2569	9.47363	5.08577	12.1101	19.8434
SL1344_0560	2.33478	1.54018	1.94582	1.13579	0.189178	0.420684	0.998548	0.932245	0.966126	0.549806	1.01478	1.7915	1.49056	0.771195	0.347559	1.09297	1.41206
SL1344_0561	0.441437	0.910004	0.827765	0.585665	0.238452	0.265129	1.10131	0.330487	0.57083	0.779639	0.119915	0.298869	0.640501	0.416599	0.985694	0.746228	0.772829
SL1344_0562	1.07827	0.889119	1.01096	0.476853	0.436837	0	0.384297	0.538169	0.418296	0	0.585815	0.608354	0.469351	1.0176	0.10032	0.280424	2.8316
SL1344_0563	0.683115	0	0.853965	0.453152	0.27675	0.410281	0.730392	0.511421	0.530008	0.603237	0.185566	0.308329	0.396465	0.322339	0.254223	0.444143	1.84827
SL1344_0564	0	0	0.816415	0	0	0.29418	0.349138	0.488933	0	0.288356	0.798329	0	0.42641	0.231124	0	0	2.8064
SL1344_0565	1.36724	0	0.64095	0	0.138478	0.307939	0.730934	0	0	0.603685	0	0.231418	0.148785	0.241934	0	0.400026	2.44805
SL1344_0566	45.3603	54.6516	33.7881	30.2462	2.2852	26.0437	75.1368	111.204	80.052	46.6978	43.0951	47.7367	52.4818	57.7244	13.3823	17.0535	73.1661
SL1344_0567	11.6773	11.8642	10.9484	8.29957	0.844789	11.6473	100.776	26.8514	28.798	15.4678	7.81697	16.3766	17.6087	14.1689	1.86246	8.13458	25.289
SL1344_0568	17.17	21.5638	17.1714	16.6468	4.6017	11.6609	115.798	30.2574	24.3889	18.1947	15.9299	20.0302	24.4911	26.7364	5.60341	12.984	27.9996
SL1344_0569	22.0533	12.8036	14.0658	14.3308	5.28773	11.3531	314.234	40.7707	31.0782	20.2695	15.4047	28.9476	6.46493	6.68972	8.79344	7.02293	66.6166
SL1344_0570	24.7537	25.2592	26.6899	12.726	7.27063	22.8583	31.0986	31.0413	40.812	8.19721	9.5821	21.3679	31.5165	23.6529	9.32733	22.21	53.4813
SL1344_0571	5.21644	2.71666	4.71922	5.64589	6.95175	3.83382	6.16456	35.6619	58.792	4.2428	4.92232	10.781	6.57287	8.35602	1.9924	9.21084	37.1635
SL1344_0572	8.06606	4.04461	0.953837	0.723069	0.971507	4.12438	2.0978	65.4468	139.372	1.15506	1.06595	2.21392	6.92715	1.08011	0.851865	1.87095	33.9328
SL1344_0573	23.1401	10.6067	2.42481	2.57342	4.90794	14.4703	6.47646	252.32	510.254	5.04847	3.43877	4.00882	23.1371	2.79399	3.30535	4.54007	127.644
SL1344_0574	61.0605	20.1711	0.63215	0.0838617	212.394	17.9949	10.8135	300.688	536.622	0.781459	0.412097	4.4507	25.2029	0.626358	47.6355	2.46584	153.196
SL1344_0575	30.9762	15.6738	0.880081	1.86804	2.2817	13.9533	4.51637	239.813	477.939	3.10842	0.573723	0.476637	25.1282	0.498295	4.32296	4.94343	154.624
SL1344_0576	22.5626	13.0494	2.00057	1.12712	1.45676	11.7475	3.54891	199.979	332.362	1.95405	1.15926	3.02304	17.8535	2.01371	1.03673	4.06947	171.536
SL1344_0577	52.8239	40.9398	25.5022	16.3108	4.65229	44.6683	14.1561	80.1058	78.0906	28.1553	24.3317	24.1474	49.7504	41.2137	15.0079	47.8015	70.569
SL1344_0578	38.4649	32.2754	1.93307	1.66688	0.783079	42.6636	4.75337	84.7996	73.6346	2.38965	1.41769	7.06671	21.2024	2.3258	1.29481	4.52422	15.6893
SL1344_0579	33.5189	24.3762	2.03691	1.23528	0.377208	34.3914	6.63679	49.4915	59.9589	0.822208	1.0117	5.14806	17.7649	1.42787	2.68541	3.02682	15.3373
SL1344_0580	69.8021	50.897	2.09576	0.707703	120.154	72.6336	20.3692	93.2201	125.579	3.76838	1.61463	7.84202	36.8187	0.862986	92.9899	4.69689	32.5277
SL1344_0581	64.5229	39.9796	3.31587	2.53702	5.14805	62.9083	11.8718	103.816	132.38	2.72362	2.41296	7.18327	27.8709	1.74644	1.65286	2.59888	14.1962
SL1344_0582	27.6123	15.2894	3.41169	2.12988	158.953	14.1736	14.2467	67.0646	108.986	5.95413	2.87822	6.84741	16.0722	1.81805	71.3346	5.07271	81.0967
SL1344_0583	30.4334	15.0246	1.55119	0.693161	0.899574	14.1207	3.63103	172.593	426.745	2.1915	1.59666	2.65294	15.7488	0.924496	2.55197	0.917165	63.0505
SL1344_0584	28.9788	18.7469	1.72791	0.885288	0.0772378	17.8628	3.77112	216.025	490.205	0.925963	0.699158	2.96877	17.8836	0.742181	0.744985	1.04123	50.7486
SL1344_0585	15.0429	11.0751	1.5671	0.712775	0.507859	9.19614	1.53181	117.178	254.823	0.948849	0.291882	2.18241	12.784	1.26754	0.299906	0.908187	93.1156
SL1344_0586	19.921	13.0742	2.03293	1.21361	0.247059	13.918	1.9561	138.031	278.998	2.69259	0.662631	3.71587	14.3342	1.15103	0.340424	1.42738	119.769
SL1344_0587	23.4111	12.8696	1.85818	2.21858	0.301097	13.3913	0.397324	160.525	342.233	2.62523	1.51418	6.79294	15.0431	2.3672	0.829765	2.17447	119.232
SL1344_0588	20.1957	22.0939	143.643	184.512	36.6856	23.3835	26.0369	105.511	165.574	15.774	14.6759	38.5023	84.7986	28.9503	33.089	31.4569	351.562
SL1344_0589	17.1391	28.9077	80.3464	128.164	20.5151	23.863	42.4814	83.404	62.8619	46.781	24.7604	38.5035	79.3513	38.0475	28.2678	39.2045	302.784
SL1344_0590	6.77087	4.88525	7.3181	3.64937	9.20074	5.21035	13.4232	8.87089	7.00441	6.72654	7.81697	9.35925	115.557	123.105	311.51	23.552	41.4884
SL1344_0591	9.39361	7.20033	5.8715	3.77392	4.87763	8.70115	13.2973	9.9051	5.8511	5.95853	8.94909	10.2115	133.724	151.33	244.021	15.3289	54.0743
SL1344_0592	8.20845	12.9218	7.77381	11.8804	2.5193	5.15412	16.7552	10.9871	9.64952	11.8614	9.12191	14.6514	10.2859	19.0144	4.99876	6.88947	15.7958
SL1344_0593	12.6755	11.3742	13.6708	10.8815	15.607	8.39665	33.8819	13.5832	11.2808	7.90118	6.9878	18.0049	19.3651	14.9529	9.64258	20.0699	9.55288
SL1344_0594	19.9073	18.5197	17.5479	15.8017	17.0951	18.701	40.0231	15.2859	22.3101	19.8333	17.1939	22.924	25.6997	20.8345	11.1128	37.9003	26.1592
SL1344_0595	8.22912	12.9774	21.3461	19.5155	8.83472	11.3058	17.1574	24.7973	19.1542	10.7186	12.7419	33.8463	23.0144	26.9387	11.5992	15.2485	38.8002
SL1344_0596	417.894	513.173	284.379	198.01	8.50371	279.722	327.315	2114.31	468.898	159.6	574.707	1123.78	378.637	758.276	4713.55	266.705	626.965
SL1344_0597	52.7594	46.0922	31.1385	17.174	2.18511	31.717	23.3822	57.4129	43.5214	25.0271	90.9466	80.4697	40.6375	52.1971	448.074	37.7968	49.5858
SL1344_0598	0.274059	1.01693	0	0.3636	0.555147	0.246901	0	0.410354	0.425268	0.242013	0.893368	0.371096	0.477174	0.387958	0.152988	0.106912	1.04683
SL1344_0599	2.15495	1.24941	2.35718	1.47418	0.572929	1.88074	1.22405	2.87374	1.98545	4.10328	2.52448	2.14288	1.55359	2.09726	1.015	1.20844	4.46936
SL1344_0600	1.92875	4.08963	3.78893	1.64501	0.334882	0.744694	1.76763	4.33193	2.56535	3.16311	3.59272	4.66368	3.35821	3.51043	0.615248	2.90216	10.9194
SL1344_0601	8.6041	14.3546	13.7577	19.1139	6.48516	7.39095	18.827	17.6768	21.1137	23.6775	17.285	21.6755	27.4359	23.7934	12.3986	34.6578	31.1457
SL1344_0602	172.478	255.912	341.802	456.709	116.799	228.395	578.549	417.181	311.042	1134.25	430.153	214.611	177.468	261.672	932.998	317.957	586.226
SL1344_0603	3.22318	3.52667	3.95183	5.83875	5.97657	2.01031	9.41092	4.82614	3.27024	5.25469	6.26368	17.038	4.74861	11.0559	2.90652	4.49754	16.5142
SL1344_0604	56.523	43.9843	94.9929	52.6422	6.36929	70.4813	18.0104	79.8689	28.4618	36.361	26.2345	51.1931	58.8204	48.4853	2.92543	9.63769	199.102
SL1344_0605	68.9296	67.3579	67.7214	62.2722	9.71989	51.2918	60.0595	97.0798	75.6407	59.6925	108.933	82.7645	110.153	310.116	121.92	73.0182	725.328
SL1344_0606	4.30102	6.22809	4.91774	3.13149	1.06248	4.15834	5.27167	4.00537	6.18572	4.90974	4.10351	7.17333	6.11878	6.53403	1.99104	3.35569	8.56499
SL1344_0607	0.171287	0.21186	0.32119	0	0.138787	0	0	0	0.132896	1.05881	0.279178	0.115967	0.0745584	0.484948	0.191235	0.534558	0.572487
SL1344_0608	0	0	0.174099	0	0	0.501869	0	0	0.216107	1.22983	11.5765	6.41167	0.121242	0.197148	0	0.108658	1.06393
SL1344_0609	0.100375	0.124151	0.564656	0.266339	0.0406648	0.0904282	0.321965	0.375733	0.155755	1.59548	0.736196	0.951403	0.56799	0.213136	0.280161	0.23494	1.58155
SL1344_0610	0.169023	0	0.316945	0.112123	0	0	0	0	0	1.04481	1.37744	0.686609	0	0	0.0943538	0.0659367	2.34039
SL1344_0611	0	0	0	0	0	0.467111	0	0	0.402281	0.457862	2.1127	0.351037	0.22569	0	0	0.202265	1.98049
SL1344_0612	0.142633	0.176419	0.445766	0.0946172	0.346709	0.513995	0.457513	0	0.442658	1.88932	0.697425	0.386271	0.434601	0.100956	0.079622	0.500775	2.8603
SL1344_0613	2.40235	2.62855	6.52616	4.16794	0.898395	1.99781	5.72998	5.53398	2.93924	6.93547	4.74383	6.9438	3.98171	5.36275	1.13475	4.50561	9.70573
SL1344_0614	6.77087	7.25809	10.1572	10.0311	1.73728	5.69326	11.3418	7.43465	10.5066	11.9583	8.27679	10.2379	8.05581	9.7446	5.54356	12.1502	9.15979
SL1344_0615	6.24671	4.54494	5.51227	6.98762	2.9277	1.98625	3.79788	6.32725	3.61121	30.7181	15.871	5.05851	4.69176	11.5304	4.30759	4.63483	4.85403
SL1344_0616	274.481	166.928	104.985	56.0656	12.9353	95.9635	570.889	225.58	98.0496	71.3177	77.4044	76.8402	175.653	549.599	251.927	200.859	472.594
SL1344_0617	5540.96	10049.2	11256.2	3486.93	1334.74	12593.2	2365.44	22650.9	9089.02	5455.61	4042.41	3326.49	5796.85	3389.51	2160.42	3283.56	6306.43
SL1344_0618	87.7562	94.6657	57.1064	66.1885	31.1694	58.4828	96.4003	78.5994	92.9594	108.634	104.825	77.3197	67.6764	77.9968	173.807	88.1644	46.8751
SL1344_0619	7.40099	8.91319	9.13028	8.26868	2.91945	2.98287	7.70495	10.4984	9.97329	11.0073	8.09473	11.7357	11.021	8.5469	5.87101	17.9308	30.4086
SL1344_0620	89.211	74.8086	139.404	109.331	11.9452	98.0795	74.368	136.973	95.0254	144.206	129.384	137.177	170.795	225.818	43.0476	78.1561	380.83
SL1344_0621	162.538	227.989	100.303	44.7322	1.48193	184.831	63.2572	223.964	154.983	49.5763	31.2355	118.981	59.5354	74.1824	32.8488	67.3155	115.195
SL1344_0622	18.0367	11.7521	15.4009	19.8702	53.5644	6.81893	47.6959	16.3969	14.4939	9.81257	9.44927	21.1521	48.4384	33.3978	8.00097	66.7182	19.6844
SL1344_0623	62.2512	65.7435	40.7061	13.8179	2.32798	42.9246	40.9597	86.2192	53.6859	19.2402	20.0973	38.7422	52.5263	64.0585	10.9598	24.7514	63.2182
SL1344_0624	370.234	610.577	236.361	248.223	39.1006	267.264	1185.03	389.71	868.511	221.454	166.977	387.776	383.264	414.915	331.211	286.699	347.883
SL1344_0625	165.132	151.736	124.288	38.5038	3.18327	125.363	92.5489	179.607	125.761	38.834	36.3544	105.108	112.26	80.1033	16.6253	35.3488	101.718
SL1344_0626	69.7605	66.7152	52.9541	27.4796	3.5546	68.4197	15.6867	76.7789	47.9871	24.2603	24.8502	57.066	54.4702	42.4536	7.78848	21.9955	55.8343
SL1344_0627	63.9011	54.1143	43.0472	15.8388	4.3613	55.3308	24.7913	46.9103	43.0469	17.794	16.4213	40.0863	39.2295	28.6224	4.16039	17.2828	26.8863
SL1344_0628	85.2539	65.0065	36.7365	19.9225	1.8316	56.8769	18.4725	60.5623	47.5423	21.0313	19.672	42.0328	41.6077	26.1714	3.92087	17.5423	26.9831
SL1344_0629	144.6	83.7352	48.6833	13.2983	0	72.2411	14.4066	77.2556	64.5096	22.9265	17.1404	60.0746	52.0702	27.4478	1.65109	8.33315	79.7117
SL1344_0630	148.148	85.0329	64.1543	21.1966	0.980701	73.276	22.2589	116.349	65.7354	26.0794	25.251	68.8342	67.858	52.0868	8.6484	14.5427	131.993
SL1344_0631	10.3493	17.4841	14.9889	12.2237	2.45433	5.003	8.36667	17.575	9.9882	14.0431	12.1369	17.2608	11.7567	16.9732	4.93185	11.7181	36.157
SL1344_0632	3.22658	4.33791	11.6623	10.6089	0.56834	2.78046	2.54992	18.3797	4.57144	19.2018	10.5179	5.12886	2.80896	2.38307	0.783119	1.14925	19.2908
SL1344_0633	34.9564	30.5026	20.5027	11.912	0.484996	21.5702	9.72792	26.529	21.9202	9.30296	9.17061	24.8015	28.1391	18.133	2.00483	9.80718	19.4342
SL1344_0634	83.2119	82.1172	49.3135	19.9469	2.41228	53.5089	15.2794	83.5833	63.8686	27.3421	26.2032	63.493	63.111	40.6698	3.49008	16.7823	61.1955
SL1344_0635	144.889	147.357	100.807	78.8581	11.6976	135.687	55.9034	196.692	119.479	80.1678	88.822	122.223	96.2435	113.968	26.1376	61.4941	106.564
SL1344_0636	96.7083	94.0312	68.5099	36.5121	8.33193	78.2358	41.6274	116.012	79.5063	42.2538	44.5162	81.0489	77.05	68.4081	13.206	27.802	93.2297
SL1344_0637	2.11687	1.30915	1.65394	0.351062	0	0	1.69753	1.18861	0.821207	221.517	107.389	6.09109	2.99468	3.7458	0	0.61935	1.26342
SL1344_0638	1.17855	1.94362	2.37366	1.91107	1.11408	1.06176	2.94026	1.37252	1.3208	59.7846	42.153	6.20604	2.33701	3.05865	0.877201	2.91179	4.06407
SL1344_0639	11.4584	13.7431	19.4245	18.8875	11.957	21.8971	25.8022	8.18852	17.2416	60.2514	41.3132	18.454	17.6079	18.5553	28.4931	42.1261	14.1749
SL1344_0640	17.9105	27.4698	25.4251	24.924	6.44984	17.068	31.8316	34.2671	29.2129	51.8771	43.9178	31.42	24.3586	14.9308	17.2857	31.6432	23.4886
SL1344_0641	20.4414	42.1392	90.4529	144.856	93.3304	57.0013	154.728	130.446	43.3	233.806	100.216	82.3785	36.1562	49.3765	43.8328	77.5911	120.53
SL1344_0642	6.94099	5.72343	5.97747	6.34382	29.8072	7.08694	9.4004	7.73693	10.1722	9.807	5.2794	8.98089	5.77404	5.34954	5.33843	9.14604	8.91123
SL1344_0643	1.73661	1.87947	2.17095	1.872	4.13337	0.977827	4.4099	1.9502	2.86319	1.91693	2.65357	3.38028	3.02367	2.3047	0.484714	2.54047	3.00576
SL1344_0644	1.82069	1.19221	1.94134	1.70509	0.173556	1.06135	1.94669	1.28289	1.5788	1.98609	1.22191	3.11793	1.81812	1.89512	0.657645	2.04721	3.47727
SL1344_0645	1.54355	0.81822	1.65394	0.73138	0.44667	2.18522	1.41461	2.14611	2.73736	1.75251	1.6173	3.4337	1.82368	1.2486	1.10784	1.97848	4.8431
SL1344_0647	4.9003	4.25563	5.01801	2.55903	2.999	3.56934	3.79023	3.98088	4.53003	2.7621	2.71895	4.58828	4.26604	3.46843	1.92066	5.16546	7.41743
SL1344_0648	2.55941	5.76604	6.6276	6.5487	2.07378	2.05874	2.63881	6.02211	4.25521	80.0733	30.0946	4.76523	2.90454	4.33478	1.22463	3.70848	4.7572
SL1344_0649	7.06621	15.9467	20.9215	10.8551	1.25558	9.93988	3.5788	57.6352	8.65651	71.7046	17.9828	6.71449	11.4938	4.03627	1.93768	2.85328	32.9101
SL1344_0650	7.71469	16.0389	23.2897	20.7972	2.12796	12.2738	4.03655	72.8719	8.15059	97.2607	20.8676	7.66799	16.3617	5.57664	6.5973	1.98501	49.3747
SL1344_0651	8.89086	18.5899	107.176	34.685	3.17314	13.5404	20.3704	21.395	16.4241	5.42109	3.27774	21.068	87.4445	60.5322	7.56288	32.2062	62.0591
SL1344_0652	10.4744	21.1232	130.799	43.8047	3.69	10.0519	25.8072	26.4234	20.1403	6.63561	1.29896	26.9788	113.587	55.7647	9.66049	37.7522	70.9951
SL1344_0653	7.67365	9.49135	94.2435	33.4316	3.10882	7.47377	21.0662	28.5695	9.172	3.6629	1.35213	23.028	69.7834	44.1853	14.1245	22.8155	83.2798
SL1344_0654	52.5388	154.568	832.902	669.119	516.414	95.561	118.729	364.923	179.898	89.8636	25.1224	158.441	338.711	221.011	327.15	211.228	438.72
SL1344_0655	65.7599	68.8709	30.5625	23.1021	2.54689	37.4879	51.3196	47.0653	72.5444	14.0991	19.5983	47.8998	60.0718	49.1582	3.67649	41.7303	44.8341
SL1344_0656	132.148	155.667	78.3382	57.6294	6.6567	86.2974	122.978	167.376	196.65	64.5221	54.8435	132.546	144.565	136.961	14.0512	78.9636	186.451
SL1344_0657	116.159	156.116	77.0675	73.827	26.5532	97.3407	153.687	161.782	233.367	96.2731	65.3122	138.176	127.959	139.862	40.7537	143.79	123.163
SL1344_0658	74.1197	141.364	57.0268	59.6774	20.2861	37.8476	210.223	156.729	187.996	78.0687	52.7952	120.379	100.114	96.1135	51.4829	104.346	143.315
SL1344_0659	129.978	99.8458	66.4226	24.1651	1.61554	76.6088	42.8674	116.19	55.6074	24.9355	17.3027	70.9981	89.0411	90.4727	13.5369	16.8596	163.744
SL1344_0660	19.4617	21.9715	20.7369	19.4952	16.404	15.5327	26.9534	34.0297	22.1936	33.5646	25.7594	23.6112	20.1834	18.6748	17.7909	18.9547	30.3091
SL1344_0661	10.9433	15.5163	13.8471	20.5387	8.2181	12.9849	29.109	18.5837	22.3654	33.2336	26.972	19.3357	11.6181	23.6149	55.1289	39.7748	10.5776
SL1344_0662	16.7861	11.5219	24.3281	27.9605	18.9444	7.1459	22.78	27.2747	27.3357	24.2711	32.5457	53.7643	29.7889	44.5872	20.4916	74.3704	62.0487
SL1344_0663	62.0423	53.2626	52.174	27.8889	7.77206	34.5662	47.1336	66.1587	63.0211	37.306	35.2595	54.8551	61.3853	66.1593	7.40527	37.8171	71.7192
SL1344_0664	40.381	38.899	35.069	22.114	4.12811	18.8131	10.8948	52.2697	49.2893	33.7707	29.3201	37.7301	36.5233	23.8626	15.6599	16.7834	123.672
SL1344_0665	53.3299	59.3826	59.6022	37.0532	4.74136	35.9441	30.1456	71.3888	77.5948	71.7566	56.0329	57.716	49.6691	33.2286	42.2427	32.0105	241.615
SL1344_0666	32.613	41.9992	47.8445	36.0146	10.1037	22.9865	34.8701	84.7381	76.0592	80.8081	50.0286	30.2629	27.4733	28.6507	138.469	21.8527	276.442
SL1344_0667	21.5428	35.3008	53.6651	37.2392	2.86674	20.1872	10.2559	76.5798	26.2307	85.8154	31.0757	16.1822	22.656	7.40142	41.3444	7.69851	196.635
SL1344_0668	134.876	159.764	91.0374	38.1704	3.17036	119.603	58.0779	182.584	128.504	55.1215	51.9193	101.227	106.999	85.3648	11.5122	33.7602	99.3455
SL1344_0669	5.78526	7.15564	62.5652	48.3697	2.21111	15.1442	5.60209	76.0819	7.02932	73.1616	23.2174	9.31171	8.3149	4.48111	7.67769	3.66206	23.6096
SL1344_0670	8.7831	15.4377	73.1024	81.2625	8.80209	26.237	21.7475	30.1091	13.2704	68.1718	45.2066	16.9005	15.4938	11.4518	8.77377	16.9513	14.1259
SL1344_0671	1.29463	3.2026	10.5198	10.3057	11.6819	2.65078	6.92117	3.87697	5.47891	5.30053	6.13848	6.77307	10.0411	9.66326	6.70144	35.5825	6.51862
SL1344_0672	1.21269	0.999966	2.94777	1.69829	0.0545886	0.606957	2.01697	1.3114	1.35907	0.713928	1.3177	3.01047	2.17011	2.95652	1.6548	4.62564	3.6028
SL1344_0673	2.29717	3.51782	5.33318	2.97515	0.664752	2.36519	4.67839	2.62065	2.88564	2.12516	1.78292	6.66544	5.19007	4.56812	2.80896	9.72949	15.2511
SL1344_0674	12.0989	26.6496	13.9853	9.56512	0.470016	18.8136	27.4673	27.7942	20.8317	10.9768	9.45465	21.6566	21.3543	18.5349	6.29134	22.0473	41.3872
SL1344_0675	559.226	459.868	427.435	223.888	43.8812	464.961	675.257	602.966	515.026	211.387	214.725	378.386	423.734	297.286	425.523	330.347	417.946
SL1344_0676	459.551	367.118	200.002	154.057	16.7759	342.531	366.891	327.354	304.877	128.367	84.0103	195.07	168.019	155.564	53.5054	128.552	281.499
SL1344_0677	203.721	157.401	72.7147	9.41996	0.885074	132.852	47.8853	86.2766	111.447	19.2921	14.6881	61.7524	74.8874	34.0188	0.609774	13.2099	84.4917
SL1344_0678	41.657	38.2119	26.287	15.6018	2.58396	23.523	53.9168	55.3605	37.8875	19.7131	14.2939	24.5598	38.2606	28.2151	11.1264	20.216	23.7916
SL1344_0679	151.774	143.596	116.106	91.1013	47.7221	83.163	147.746	212.203	140.166	80.0161	64.1511	124.42	111.053	113.238	19.4425	73.4573	127.223
SL1344_0680	120.065	131.953	121.198	68.9688	9.32647	71.493	73.5424	152.452	116.534	80.6552	84.1945	128.426	87.9454	88.6248	24.6049	54.0295	103.394
SL1344_0681	2.21508	8.21931	6.13153	8.18663	7.94833	1.99557	2.70672	22.7429	7.8565	679.313	163.753	10.2836	4.13223	3.35964	1.9431	3.08611	8.461
SL1344_0682	0.81449	3.45402	3.05459	6.17486	0.188556	0.733778	1.86613	14.7217	5.68744	703.324	151.906	10.4773	1.1649	2.22363	0.779438	1.63407	4.61114
SL1344_0683	1.18701	2.33181	3.0987	6.16036	0.0848632	1.44681	1.86641	16.8324	3.46715	587.799	113.634	5.90917	0.668651	0.889586	0.779556	0.898874	4.53405
SL1344_0684	10.2013	19.3472	13.7446	8.72211	1.5613	6.73964	9.45302	16.4627	17.061	14.0132	15.5185	17.8038	17.1698	34.177	7.46635	19.3673	74.6854
SL1344_0685	6.91887	8.48705	7.86301	5.68972	1.15828	3.1939	6.96974	9.71763	8.47367	8.02863	8.20141	9.02023	9.43325	27.8451	8.10768	9.50254	23.1793
SL1344_0686	4.46754	4.87569	4.43506	2.78926	0.425866	1.65728	3.93378	4.91863	5.70908	5.33755	7.0674	5.15976	4.80442	20.8328	9.68225	6.56115	9.41074
SL1344_0687	0.899256	0.463445	1.07733	1.04393	0.151798	0.945169	2.56398	1.23427	1.27913	1.72056	0.977122	0.862508	0.717624	27.2101	8.70119	3.5665	5.4744
SL1344_0688	0.36563	0.226119	0.51421	0.303181	0.296255	0.247048	3.90934	0.615898	0.425521	0.322876	0.44695	0.556975	0.43767	35.584	8.87859	4.20769	5.41186
SL1344_0688A	0	0	0	2.28782	4.19167	0	25.8126	1.291	0	0	1.4053	0	2.25183	185.523	8.66359	16.8176	13.1736
SL1344_0689	37.2508	40.5456	45.636	64.2478	24.1462	22.8204	207.906	83.6645	50.867	90.1322	111.107	68.5987	119.664	157.669	275.735	102.594	205.962
SL1344_0690	4.75216	4.80913	11.0038	10.6035	5.51318	6.71377	10.9704	10.5115	7.29031	6.86697	9.41777	19.3774	9.12036	13.9894	1.9896	11.755	16.0377
SL1344_0691	13.0571	7.94684	5.89434	4.05582	2.89681	8.96247	5.0968	6.74965	6.51254	6.0397	4.98259	6.17407	61.1659	58.3116	9.08218	15.7256	9.94526
SL1344_0692	37.5937	53.3968	50.7403	43.5733	6.61095	35.3571	68.4648	120.776	79.1697	73.6918	51.005	69.0847	96.2953	111.552	26.1747	57.0502	128.607
SL1344_0693	17.0786	31.252	23.5435	28.8663	1.80084	16.8616	19.2611	48.1666	41.3858	33.262	33.5558	36.7475	55.2969	51.0023	10.7092	18.8008	70.1505
SL1344_0694	14.3264	15.4794	16.3655	15.8392	1.20083	10.8298	15.67	30.9439	29.1299	21.5215	26.0342	30.6592	34.9074	43.0084	10.6632	17.0875	66.7524
SL1344_0695	17.1455	22.2413	21.4337	19.5571	1.94831	15.0697	15.8729	32.4034	38.7724	25.8499	33.909	31.5684	39.6821	42.9185	7.23671	19.7393	49.2182
SL1344_0696	9.3724	7.2453	9.51965	5.44013	0.949259	2.11091	11.2737	3.50837	3.63588	12.4147	8.5927	6.34545	11.219	24.0475	5.88595	17.824	64.3283
SL1344_0697	16.2692	12.4092	14.4063	9.53326	2.0872	11.2371	29.2819	17.0522	15.3577	16.7613	11.4907	13.7686	20.0649	22.263	3.33006	16.8187	59.4253
SL1344_0698	3.2069	2.26659	3.43625	0.303905	0	0.825461	2.44917	2.74386	1.42179	2.02279	1.49339	1.24068	2.19357	3.5669	1.02296	3.75308	4.15608
SL1344_0699	1.24438	0.769569	1.81487	0.412735	0.336089	0.186844	2.2175	0.621077	1.44821	1.46516	1.69016	1.68498	1.26387	2.05513	0.347324	1.69903	1.08927
SL1344_0700	2.53344	0.329847	1.75022	1.14987	0.648234	0.840881	1.56824	1.59721	1.24144	0.706484	0.869307	1.0833	1.97337	2.0763	0.223301	1.97661	1.40063
SL1344_0702	0.856435	0.21186	0.749444	0.4545	0.20818	0.154313	1.09885	0.384707	0.797377	0.75629	0.418766	1.15967	0.745584	1.69732	0.191235	1.60367	0.572487
SL1344_0703	1.62549	0.335087	1.52402	0.988428	0.603655	0.732205	3.04147	1.31835	1.15607	0.119618	0.993508	1.55906	2.53538	1.15052	0.60493	2.53644	1.29353
SL1344_0704	2.5911	1.47917	1.99333	1.85106	1.37273	0.359129	5.75397	2.53674	2.62893	1.05606	0.324861	1.61933	3.47035	1.55183	0.778848	3.11016	0.666166
SL1344_0705	3.02623	1.60417	1.35111	1.43392	0.613007	0.973696	3.46679	1.29464	2.18025	0.381767	0.528471	2.63426	2.63454	1.83597	0.120667	2.52974	1.34171
SL1344_0706	3.53903	2.24205	3.12929	1.94684	0.629458	1.94411	4.61459	4.65284	3.14765	1.37204	1.26619	1.69477	3.3064	2.38274	0.289111	3.67035	1.1952
SL1344_0707	2.2109	1.3673	1.72741	1.09997	0.373208	0.829921	2.16692	1.79314	2.00126	0.325396	1.65161	1.49686	2.8871	1.56487	0.308547	1.22185	1.05563
SL1344_0708	3.4825	1.60276	2.78421	2.6325	1.34524	1.97	5.3688	2.97101	2.70197	1.64492	1.78202	1.59013	4.30086	2.1783	1.31109	2.65389	1.89479
SL1344_0709	42.5692	26.3264	33.6101	23.0369	15.4307	26.24	63.4819	23.483	33.0281	42.5378	22.8233	25.7871	32.6707	27.7518	32.5183	36.2719	31.5578
SL1344_0710	24.059	18.9587	18.7977	11.455	1.33628	15.0326	16.3887	28.3253	20.6236	18.1617	14.2306	19.0474	26.0123	17.8529	10.9393	14.8352	36.5928
SL1344_0711	7.81724	7.49836	19.7442	8.25471	2.7792	4.59924	37.5268	12.1827	9.65473	11.834	13.2612	20.3061	11.1109	4.62969	2.76078	21.0356	9.52161
SL1344_0712	68.3033	139.67	574.75	214.17	19.3362	88.3688	609.695	187.976	202.325	102.675	76.8171	557.112	306.685	125.054	230.977	262.394	189.45
SL1344_0713	2.89572	3.58164	4.13709	2.46974	1.00555	4.84486	11.4999	5.88432	5.45627	11.3244	5.0568	4.20108	5.7621	1.46399	4.38758	9.35981	2.96273
SL1344_0714	93.1096	121.509	735.372	349.131	20.9386	193.713	348.438	578.926	115.402	48.4275	45.6559	484.809	237.164	70.9295	217.156	104.812	357.914
SL1344_0715	72.9771	118.163	680.348	314.226	5.1963	110.771	256.782	426.816	71.3764	53.1173	34.9624	441.978	206.381	74.1928	38.5159	83.3356	240.319
SL1344_0716	45.2772	119.636	522.828	181.191	4.36573	90.1931	121.538	195.446	61.358	48.5013	34.986	386.032	145.676	51.1771	27.7492	57.0566	151.66
SL1344_0717	73.2146	225.997	826.669	263.512	10.2907	154.226	199.47	266.553	98.5391	98.9594	63.3186	569.536	239.622	98.2036	52.7862	96.4256	171.832
SL1344_0718	55.5593	331.74	693.9	218.627	4.19541	80.2143	67.7821	267.496	257.45	69.8684	56.7979	459.327	155.408	70.2729	26.1822	40.5905	171.305
SL1344_0719	54.7574	404.639	755.677	291.265	5.40441	79.0902	78.923	334.14	362.844	98.6163	84.0713	504.911	168.725	110.157	54.255	35.1392	154.26
SL1344_0720	49.6221	344.163	674.875	239.589	2.8262	57.5115	45.4568	304.394	333.533	66.7175	57.1725	446.104	143.177	92.0453	40.118	23.6709	142.283
SL1344_0721	71.7032	479.264	1138.01	623.384	30.2654	163.881	153.331	396.528	532.892	290.393	155.296	598.809	291.356	197.506	188.008	189.808	137.618
SL1344_0722	88.1883	144.307	69.6218	287.569	1.38787	72.3068	17.0583	415.337	55.9683	111.585	114.622	40.688	52.1909	39.3501	6.33807	14.5858	203.712
SL1344_0723	75.9955	90.9969	53.7336	213.895	1.31013	57.6609	16.712	322.303	44.0128	95.9043	93.5566	33.2064	43.1677	34.5245	9.85355	18.2397	242.996
SL1344_0724	183.353	228.464	125.641	591.027	4.95211	135.818	74.0604	770.74	116.968	275.852	214.725	91.0334	87.4959	73.0598	47.0066	75.7653	316.458
SL1344_0725	92.3023	96.6023	54.9628	223.181	6.85932	68.3943	35.038	204.447	65.2582	108.036	120.621	33.2798	53.2533	68.0377	21.3421	57.5268	149.686
SL1344_0726	180.445	187.478	133.445	48.636	4.15536	177.965	51.178	181.165	171.244	61.3898	69.037	125.254	132.451	131.752	26.0837	59.2777	121.889
SL1344_0727	109.56	110.001	82.2049	26.9232	1.16805	111.291	19.2076	116.061	114.945	33.686	35.6056	79.5818	64.777	73.9363	6.56168	23.6194	59.8298
SL1344_0728	133.393	141.927	82.0326	34.7289	0.581088	115.651	23.3873	156.241	125.474	43.0647	43.249	89.5832	77.8863	68.0196	4.00342	23.0809	59.5814
SL1344_0729	93.2384	98.7162	68.162	30.8005	2.89784	77.781	18.7843	109.168	99.5051	35.9042	38.5544	75.36	56.9175	64.7506	5.53409	19.2388	37.2683
SL1344_0730	245.058	308.395	315.629	143.335	15.5922	196.482	204.737	358.482	302.664	91.4704	99.4183	301.426	276.059	305.959	66.4432	105.978	246.775
SL1344_0731	626.779	931.746	955.993	569.465	13.6456	524.298	515.458	1257.75	906.47	234.586	240.834	911.762	851.5	964.595	125.403	162.816	955.275
SL1344_0732	309.089	451.2	345.855	187.208	25.1704	241.437	241.769	524.92	458.318	117.296	147.61	433.56	377.343	304.931	58.7101	104.621	256.195
SL1344_0733	1.6186	6.18803	4.13883	4.00204	0.417292	4.24206	3.14659	8.26217	7.76328	3.2485	4.31695	10.6597	35.6119	41.5558	3.94278	34.7283	7.30675
SL1344_0734	6.61706	12.4087	16.9443	19.5404	9.08001	10.7689	19.8557	27.1667	17.8861	19.9804	16.0036	21.8219	54.6327	62.3971	14.537	70.0293	17.8355
SL1344_0735	6.05384	6.88072	16.5677	19.6453	11.6001	6.63317	17.844	13.4743	13.3293	21.3838	22.6676	23.7058	12.2498	11.5808	9.13361	23.361	15.39
SL1344_0736	3.18079	4.42602	20.3787	47.4753	270.29	4.65659	326.489	12.502	11.4139	7.72435	74.8485	146.169	10.038	21.388	12.4293	26.3678	30.5643
SL1344_0737	48.5804	64.0576	56.2624	52.7428	18.0264	57.3037	65.825	127.023	97.5691	68.0213	68.4802	91.758	252.802	255.049	28.422	135.335	238.99
SL1344_0738	14.9249	10.1009	12.3211	14.3839	7.30145	4.56654	25.8938	16.4443	14.6386	16.4125	11.7039	15.8243	24.7605	21.7257	9.27472	22.1905	10.8909
SL1344_0739	7.44662	8.0873	8.28734	10.241	66.8121	5.23606	25.0511	10.7421	6.76403	16.3595	8.43678	12.5426	17.3138	14.9123	9.53052	25.7195	5.72351
SL1344_0740	17.5891	15.1435	30.0721	29.7417	15.0202	25.6334	68.5879	93.7267	25.8219	61.0634	13.3503	7.93895	24.4699	8.05558	10.3	19.1047	11.8563
SL1344_0741	8.12115	7.37988	6.11209	5.93697	10.8775	3.73285	10.6325	6.5763	7.58685	8.92782	3.51173	3.70294	9.16215	2.81542	2.86811	7.75859	5.46026
SL1344_0742	1.08932	0.299412	1.89134	0.722612	3.72666	0.545208	5.95296	0.724916	1.12689	0.961944	0.887732	1.06529	0.842957	1.3707	0.810788	2.50247	1.44476
SL1344_0743	1.25284	0.774804	0.391546	0.831086	0.253781	0.564346	2.6791	0	0.486021	0.553172	0.510496	0.424109	1.09068	0.886762	0.349687	0.244369	3.29005
SL1344_0744	0	0	0.0540444	0	0	0	0.0924477	0	0	0	0	0.058539	0	0.0611991	0	0.0337299	0.123851
SL1344_0745	0.117965	0	0.147469	0.234761	0	0	0.378389	0.353264	0.183052	0.208343	0.0961349	0.479201	0.102697	0.083496	0	0.138056	0.506921
SL1344_0746	5.27701	8.70267	6.45939	4.08399	0.089078	1.98087	3.0562	3.29224	5.28843	1.74749	1.97104	7.88977	7.0824	5.75823	1.22741	2.31591	6.40398
SL1344_0747	2.56026	2.81486	3.28949	1.2266	0.518617	1.15327	1.97704	2.02325	2.42785	2.51209	2.55012	2.79268	3.34331	3.52362	0.714605	1.88656	16.6387
SL1344_0748	3.16439	3.91396	4.20307	5.11664	1.92298	2.67264	3.17193	4.29391	4.14307	6.81129	6.93051	5.89162	4.13223	5.45941	3.31211	3.70333	15.1089
SL1344_0749	576.953	685.851	232.296	230.693	383.394	302.086	646.996	1048.61	1843.13	241.138	139.541	341.151	396.118	398.833	1273.48	213.687	717.192
SL1344_0750	34.3839	51.2898	39.9396	29.4656	2.21205	18.3467	26.192	80.3189	55.0722	113.243	33.7934	39.2648	35.7788	33.3196	5.76647	10.9954	76.8717
SL1344_0751	25.9353	33.7323	28.5781	18.9782	1.89562	17.7046	21.298	54.5471	38.2741	71.7775	22.3342	31.2263	24.2078	22.2366	8.58225	8.81369	84.5126
SL1344_0752	10.5641	18.3294	12.5643	11.0957	3.50708	12.4253	7.68704	32.185	22.0847	50.2721	8.13085	12.1191	11.8792	10.3851	4.4229	4.92243	75.5901
SL1344_0753	22.6584	26.7178	19.0725	26.8549	18.4204	28.1701	23.2575	74.4131	33.5192	70.0313	13.7874	20.1473	16.8983	20.9559	20.5751	12.9641	105.446
SL1344_0754	3.38046	2.29967	3.38075	1.9061	7.32696	1.37047	12.4697	2.91044	4.32762	1.94037	2.34165	4.00522	4.70867	2.51233	2.83061	9.49488	4.27726
SL1344_0755	32.7756	29.7288	22.3725	18.498	1.8126	23.6222	49.9515	51.023	35.9243	29.9538	22.4705	25.5716	62.5469	39.0325	27.5897	114.951	38.3531
SL1344_0756	35.0573	33.4847	23.0083	15.633	3.94521	19.8273	25.4055	42.1394	31.431	21.4986	19.5226	27.1635	26.4504	19.1616	4.02273	11.0928	48.3562
SL1344_0757	453.209	468.834	502.177	141.438	239.108	647.71	764.307	721.012	477.898	349.278	357.587	310.326	257.802	289.432	411.692	354.401	372.293
SL1344_0758	91.1309	101.176	118.391	177.143	4.02176	48.4732	149.872	117.872	119.691	273.334	158.564	143.964	117.102	21.7819	35.3555	218.415	224.859
SL1344_0759	56.1324	75.7655	71.4245	137.862	1.0829	29.4992	86.4534	69.2063	75.5236	117.234	102.925	90.6357	89.2017	14.8201	14.0509	133.905	110.715
SL1344_0760	59.7646	68.5386	67.5491	73.1324	0.235072	21.4323	59.0927	68.9612	67.5284	70.4537	61.9447	82.3987	74.9496	10.062	3.32004	67.3967	80.2044
SL1344_0761	14.6344	22.9742	17.7081	17.5488	3.6485	16.5647	23.2701	30.1997	22.4175	24.6865	16.2073	20.197	18.1303	17.5293	5.02728	12.8085	26.8747
SL1344_0762	16.0414	16.2164	21.7888	21.3848	2.43707	15.4245	18.8008	36.7215	27.5249	33.6434	30.5451	31.642	29.743	56.0064	18.5984	16.4268	72.3945
SL1344_0763	102.874	109.635	70.7316	25.2338	3.53771	70.2639	16.6269	138.452	90.304	15.5281	13.6477	58.8778	88.517	42.0797	8.54729	11.1528	31.2989
SL1344_0764	16.8155	18.3153	43.8464	85.9084	14.9467	13.1142	24.5538	76.5681	25.5091	51.5292	15.0331	31.6903	24.2527	16.4319	17.9332	21.8823	99.0425
SL1344_0765	8.31788	12.9107	21.9178	39.8144	4.82346	6.31816	11.1605	30.8921	14.6788	32.1175	11.2976	13.5819	15.6184	11.5439	5.00747	11.9614	55.1339
SL1344_0766	8.61444	15.7021	23.2383	46.9189	1.74498	9.39465	14.5431	23.5908	14.4227	33.2312	15.3337	17.8038	14.7029	11.7132	3.16371	19.2788	45.3524
SL1344_0767	4.5541	6.64676	36.8344	44.8318	2.8413	5.82599	6.0379	11.3194	5.86542	6.03237	3.19174	6.4749	3.25101	3.28786	3.55913	4.65462	40.7488
SL1344_0768	4.2407	9.24157	40.8328	60.616	6.13583	5.91264	5.82968	8.9198	8.14724	6.95469	4.19648	7.58793	4.79057	3.3589	1.86001	5.1205	18.7052
SL1344_0769	15.4763	25.5229	44.5384	42.9904	23.904	19.1712	35.5079	46.5873	35.7725	31.3193	38.3623	52.8266	60.2081	154.955	23.7581	93.8306	184.273
SL1344_0770	1.66689	3.38714	1.78611	0.71084	0.482362	1.50171	3.4372	1.24794	3.04847	1.36684	1.64951	2.57953	55.558	93.3748	40.8094	50.3024	141.042
SL1344_0771	1.03299	0.91263	1.75254	0.685247	0.59785	1.72831	2.20897	2.2096	2.2899	1.17283	0.481044	1.59857	128.084	221.226	20.1826	93.7203	265.563
SL1344_0772	1.45912	1.96882	0.829116	1.05592	0	1.07553	0.425483	2.38339	1.02917	0.819957	0.864799	1.52672	97.5216	113.698	9.10787	44.0361	95.1288
SL1344_0773	3.04913	1.75998	1.39764	0.53938	0.247059	0.366264	0.869376	1.21747	1.41944	0.359013	0.165658	1.23862	75.3871	108.341	7.14889	32.2746	72.9871
SL1344_0774	2.0135	1.93701	1.53822	1.03886	0.271909	0.403104	0.95682	1.33993	1.38863	1.77805	1.09392	1.51468	70.2127	142.99	9.4915	30.4589	77.017
SL1344_0775	43.2853	46.9636	39.0645	17.7824	6.58375	26.4762	47.3366	52.2476	40.2416	26.0861	28.5913	55.8351	35.6664	29.3474	28.6991	40.6444	86.2588
SL1344_0776	13.0957	14.1317	40.0921	71.1814	40.1426	12.0989	22.0031	16.8572	18.2475	14.9275	34.1946	111.778	15.1815	27.6182	10.9656	19.7831	111.624
SL1344_0777	18.7616	25.5054	14.6851	16.1458	2.39667	16.7501	5.78307	29.3575	28.4574	60.3007	27.8243	17.5085	17.6575	22.8502	5.66123	13.7808	10.2493
SL1344_0778	40.502	40.8828	29.5837	34.6909	3.83495	37.4671	15.9283	38.3385	33.5914	184.586	69.428	47.1731	43.2303	37.5641	8.48936	43.7073	22.7466
SL1344_0779	35.071	34.1095	23.4201	33.0081	3.27884	27.815	10.2559	44.2093	33.955	109.586	39.0849	36.5297	37.9689	55.5871	9.53784	44.3182	19.7508
SL1344_0780	32.5933	45.4019	24.7239	47.0206	3.20497	28.2231	9.47351	45.9597	42.9652	162.074	49.255	43.4909	48.0716	57.5618	6.18261	57.8954	14.2024
SL1344_0781	34.8525	43.1081	21.0203	51.1068	2.47715	24.2377	8.49893	46.6921	33.6826	97.7308	39.8634	34.3596	33.0029	46.7405	3.07195	33.1554	11.9698
SL1344_0782	48.5545	55.8562	30.7736	64.4184	2.47605	37.931	14.1586	55.416	44.258	138.226	46.4868	56.0913	47.1473	53.8335	6.44445	63.3144	16.8605
SL1344_0783	110.527	139.674	106.966	117.716	53.5212	124.124	231.457	192.097	140.387	205.023	128.269	128.112	157.237	155.999	123.764	180.972	147.806
SL1344_0784	1.30246	0.536993	1.08547	0.864001	0.703552	1.56452	3.4815	1.62517	1.85265	1.34185	0.884523	0.440906	1.32286	2.612	0.605893	2.20174	6.11516
SL1344_0785	1.76696	1.24886	2.05111	1.67447	2.5566	2.5015	9.71613	2.45673	3.72109	2.89779	1.23426	2.56349	2.85676	3.93063	0.70455	4.23426	2.77204
SL1344_0786	1.91841	1.35591	2.39822	1.6362	0.999264	1.23451	5.5675	1.84659	2.97688	1.21006	1.11671	3.33986	3.34022	2.32775	1.98884	3.52808	4.57989
SL1344_0787	1.75489	3.55186	7.37914	6.77309	7.562	2.1559	7.67595	5.49414	5.44626	4.3673	8.71081	14.4735	7.15264	11.2919	2.58267	8.65072	11.1974
SL1344_0788	1.23669	1.07074	5.25637	6.64501	4.60937	1.33697	9.12372	2.68499	3.07043	2.51179	5.74462	19.425	3.9835	11.0291	1.17361	6.9471	10.3334
SL1344_0789	1.61977	1.50259	7.3402	8.46162	15.5851	0.729629	24.4627	5.60854	4.39855	5.00628	9.57012	27.416	6.87432	14.1876	2.82564	13.7434	15.4677
SL1344_0790	108.18	99.0804	165.419	224.474	308.911	143.998	106.461	231.76	75.8014	292.871	117.445	65.8921	70.8777	37.8874	20.8959	20.4436	357.812
SL1344_0791	10.5461	15.6187	16.3062	12.8871	3.26061	11.5012	63.7981	39.2693	25.9467	32.8402	23.1823	21.5142	14.2548	24.9472	4.80266	71.13	20.8704
SL1344_0792	12.0877	9.40735	14.8562	14.145	1.21051	9.42158	62.0075	46.2647	24.658	29.5042	18.0413	18.2986	13.3017	21.9179	2.19869	61.407	16.3417
SL1344_0793	10.3435	14.3245	12.3779	11.4358	0.931214	8.92031	53.7845	49.5073	26.1334	24.4355	19.3083	19.273	12.545	20.1488	1.72728	38.7296	28.3236
SL1344_0794	10.3344	9.9206	10.4124	11.5621	1.87467	7.36486	81.1403	33.9501	20.7035	29.6934	17.8494	16.7086	11.6824	21.289	3.53025	54.4551	32.2572
SL1344_0795	20.2657	15.2087	16.51	19.3345	10.0552	11.693	317.233	72.9627	30.2104	59.9215	27.8349	28.3662	15.4621	29.8164	13.9823	128.89	53.2735
SL1344_0796	32.0673	20.0404	8.01751	1.49279	0.273503	47.5412	9.38371	12.3828	14.5788	2.484	2.84254	10.4364	14.9869	8.52143	0.628103	2.50192	18.427
SL1344_0797	26.8672	25.2484	14.6825	8.26413	2.37152	24.34	18.8568	27.8118	17.8758	17.6948	14.8006	17.2755	16.2029	11.7924	10.9762	17.4195	29.9921
SL1344_0798	23.4779	23.972	16.4477	16.8286	4.14935	24.4164	12.6356	25.1268	19.8051	26.1593	27.0946	21.7628	21.8794	24.0901	8.44418	34.361	36.1877
SL1344_0799	30.6946	30.6644	5.90331	7.04825	12.6744	8.5086	56.1709	24.7475	42.5922	6.77636	11.064	54.7509	2.31246	7.10262	42.8366	31.3169	34.1026
SL1344_0800	14.4242	12.1318	23.8019	43.2493	59.6052	20.2719	119.678	19.8698	20.5919	44.3266	32.9136	50.7815	13.5618	31.0367	49.9224	51.9928	52.3416
SL1344_0801	29.6407	12.0169	11.8367	5.24333	1.26755	17.654	8.45123	15.9034	9.32669	6.39828	7.11244	11.3718	13.8339	10.6064	2.84965	5.39605	22.2508
SL1344_0802	9.80791	9.22651	6.86439	5.95637	4.28128	5.97364	18.5363	6.92911	4.60866	3.41563	5.34734	11.2698	6.25351	9.04421	1.1567	8.59527	8.47548
SL1344_0803	143.057	326.544	123.565	47.0968	3.10021	175.033	36.3645	279.928	150.74	19.8974	7.44886	40.1524	162.569	128.789	22.3083	35.1594	58.2572
SL1344_0804	116.444	265.873	86.758	45.1107	2.26439	133.439	30.8767	260.833	131.723	17.4808	6.83244	31.5347	158.648	87.8587	39.1315	23.1669	66.4953
SL1344_0805	278.761	809.945	184.014	150.665	16.5859	401.264	147.597	753.468	419.795	84.4774	16.7656	68.8069	428.228	426.941	353.144	138.36	176.516
SL1344_0806	58.5822	120.387	459.81	1591.69	387.15	73.6679	2197.5	330.307	239.57	759.815	1584.16	1216.72	94.0307	299.754	7046.16	508.721	703.792
SL1344_0807	21.9742	20.545	21.1973	8.03446	1.26175	26.6553	23.125	19.1715	20.8079	10.0843	8.88332	14.0573	18.3768	5.26609	2.80104	10.7321	8.5092
SL1344_0808	1130.63	888.685	415.381	352.078	317.885	1450.57	2015.34	1672.4	856.878	518.951	594.029	1194.42	675.177	2291.53	1057.69	439.205	1336.08
SL1344_0809	40.6995	19.1028	19.8536	9.21427	2.24307	21.2648	6.3353	14.4715	11.9829	7.54835	5.38283	10.1934	12.2615	6.80646	2.65696	6.17651	21.6588
SL1344_0810	94.0956	66.62	69.9692	33.1468	1.57742	55.8321	65.9154	79.9193	57.3977	27.7931	22.4759	49.8665	63.2734	43.6351	14.3091	39.2386	51.7441
SL1344_0811	27.8791	23.7284	24.9311	11.6274	0.894625	18.4021	17.5605	22.9385	21.4164	11.5783	10.1227	21.4915	24.3908	15.923	4.0063	15.7752	24.4481
SL1344_0812	99.0902	80.6764	62.8751	26.6693	4.32532	98.2882	31.0353	60.447	64.7147	13.4054	20.5281	67.4265	61.4309	45.3405	5.21489	17.7008	62.4458
SL1344_0813	86.184	30.5249	37.9015	16.4351	5.54589	64.0083	35.2515	40.0559	23.5607	14.8978	17.2052	43.5338	67.182	35.0722	8.12604	15.8702	67.2945
SL1344_0814	5.57708	1.02195	2.19487	2.60344	2.59417	2.60526	15.0181	2.01035	2.40394	0.729622	2.02	4.75482	5.39469	4.67847	2.30614	7.89678	21.6975
SL1344_0815	0.868716	0.358164	0.904988	0.960453	1.40777	0.782631	4.33458	0	1.12335	1.78998	2.59582	2.35261	0.504183	1.0248	2.10142	6.10001	1.10609
SL1344_0817	1.21323	2.10085	5.30831	2.41442	1.86775	1.9674	7.00483	1.99825	2.63565	2.357	1.38419	7.47472	2.6933	2.23268	1.35452	3.17101	4.11285
SL1344_0818	95.9918	102.774	43.162	16.2339	4.68821	86.1378	134.278	67.7465	107.594	20.1029	25.1998	93.7602	82.8241	63.3777	26.2632	75.8557	53.8944
SL1344_0819	0.44174	0.390269	0.828332	0.879099	0.178962	0.397966	1.14704	0.519692	0.587541	18.3341	2.46852	0.683597	0.824066	0.893325	0.211365	0.738534	1.77772
SL1344_0820	0	0	0.320118	0.339738	0.138324	0.307597	0.18253	0.383423	0.794717	15.9799	1.53035	0.346741	0.594477	0.241665	0.190597	0.19979	0.733598
SL1344_0821	30.9405	33.961	18.3148	8.15552	0.415063	21.7827	17.5268	46.1744	30.6829	12.1233	13.0248	19.4218	27.025	18.1289	2.17329	8.55293	24.7522
SL1344_0822	27.4545	24.78	17.6243	8.12167	0.951936	17.3806	14.5451	33.5161	21.5889	12.5589	12.4971	18.4202	19.4868	20.2201	3.03757	9.79348	32.2991
SL1344_0823	30.662	33.0835	42.3065	48.4697	2.77514	16.3097	51.4431	78.5124	50.8695	42.9194	26.051	74.6451	121.895	64.7614	55.9926	64.1969	44.7768
SL1344_0824	22.6395	26.4804	33.8391	30.6349	1.06341	13.0062	24.4695	44.8297	37.4854	30.3506	21.3243	44.5394	70.3748	40.1768	11.2644	40.159	20.6009
SL1344_0825	17.5626	18.7605	25.6351	23.8964	0.929817	11.7768	19.4182	34.8134	31.5108	22.3823	16.9961	32.3611	59.7677	37.0099	6.07177	26.2761	22.3932
SL1344_0826	14.1796	12.5864	21.2712	13.058	0.743414	8.71669	8.91819	17.8593	21.8736	14.4366	12.5072	19.8778	46.8356	25.1498	4.56303	17.0501	15.6911
SL1344_0827	13.9827	16.4614	25.7986	18.6629	1.02376	11.5347	16.3915	18.5403	27.0566	21.125	16.4748	22.8116	43.6318	21.4633	4.60811	29.2452	14.4787
SL1344_0828	80.9643	40.8307	36.7063	9.75821	1.22007	49.984	7.92608	43.3582	20.0406	6.23937	5.38044	33.956	47.1412	33.9412	2.32773	5.24149	31.5788
SL1344_0829	8.41497	11.8952	18.785	73.8972	239.939	6.49808	21.8507	17.9999	13.3687	157.82	138.46	39.0668	55.1179	154.576	76.502	155.538	203.572
SL1344_0830	1.49003	2.21158	2.98031	1.3838	5.31216	2.1478	4.46083	1.33863	3.4682	3.42108	2.91429	2.01761	3.11321	2.74207	1.4972	3.60385	41.9749
SL1344_0831	1.79711	2.00052	1.90959	3.09954	1.2377	2.42854	11.721	2.28722	2.64921	2.69785	2.05035	2.67676	3.28546	2.92559	1.90608	3.36509	45.992
SL1344_0832	2.91712	1.00225	2.32984	2.47264	64.0148	2.62805	7.62425	1.81994	2.38905	1.57423	1.32071	2.19444	3.45661	1.95003	3.70919	3.60361	27.2375
SL1344_0833	11.0849	7.5082	8.74329	10.6798	11.334	6.53875	19.6123	7.60725	11.0577	9.20606	7.31287	11.704	18.8982	15.4116	11.3445	24.5556	33.0792
SL1344_0834	6.64898	2.59111	3.01734	3.08143	4.4649	3.85664	19.4771	3.81861	4.16939	2.33252	1.92989	3.08329	4.67828	4.06147	2.89815	6.04035	14.6557
SL1344_0835	11.3812	8.53155	9.48509	9.83763	7.68473	4.50526	11.0626	10.5862	7.22478	5.482	5.34013	16.1114	18.5401	56.0229	5.67946	16.3467	248.899
SL1344_0836	11.9167	10.7196	15.5743	19.1639	13.4594	11.7118	25.869	17.0321	19.3322	13.0744	14.7143	19.8034	19.0196	39.873	37.2931	25.216	128.108
SL1344_0837	3.61113	2.51242	4.5143	3.44351	0.914359	1.62664	1.68921	3.8863	5.77864	4.38471	2.75893	7.4874	5.69801	3.99369	1.00792	4.66638	19.7205
SL1344_0838	27.4584	23.3493	27.7366	33.1771	4.56888	26.5044	57.9312	54.3293	39.5649	42.8664	24.375	44.3181	44.8208	42.8613	20.3919	31.5611	115.77
SL1344_0839	24.1318	21.4779	40.223	42.0953	8.53504	24.9613	29.7609	40.9125	27.2426	31.2322	31.3199	54.8061	30.6788	58.7424	30.9336	45.0772	244.098
SL1344_0840	78.9637	73.6268	64.7962	25.3849	4.67554	47.4259	47.8429	76.8521	63.1506	32.1833	41.9105	86.2235	83.3732	132.704	8.81598	81.4333	97.9299
SL1344_0841	39.6304	34.9681	46.0711	24.2799	3.57924	35.021	32.3871	49.1345	31.9231	28.0862	64.1815	89.8931	86.8016	276.931	38.1866	162.084	233.575
SL1344_0842	28.9008	17.8733	18.921	9.33791	1.21123	26.3736	6.79288	16.1344	15.8509	8.36045	9.0352	15.7716	17.1891	11.4624	3.8247	10.9341	17.4869
SL1344_0843	25.6102	20.2637	15.3015	12.6167	4.95886	17.9829	10.8725	27.6322	23.3767	28.4358	18.1085	20.0164	22.4594	23.3251	5.15091	16.896	28.2324
SL1344_0844	19.5168	12.8537	8.95124	4.45568	0.821489	13.8151	15.5829	12.2395	13.6676	10.408	8.98532	8.06543	13.2947	11.7509	2.6176	8.45405	21.1182
SL1344_0845	9.65395	6.73579	6.65312	5.74723	3.50996	5.7982	9.26341	9.82203	6.52992	7.21355	5.24494	6.53607	6.35718	6.48266	2.48729	4.442	11.2281
SL1344_0846	61.7536	42.021	28.921	14.6217	2.6937	42.9154	13.8287	28.5032	30.1044	20.5905	32.5854	28.7979	27.1975	15.6012	8.03346	24.4456	26.0932
SL1344_0847	11.3985	7.5528	12.4682	9.72172	3.13356	11.736	16.9753	12.1909	12.0023	46.7335	36.493	13.5051	12.0496	9.50858	2.2725	18.4217	9.7186
SL1344_0848	644.82	775.187	572.29	447.104	24.1141	938.413	720.644	1147.68	1076.2	755.449	845.541	468.963	869.726	503.49	1486.74	701.372	293.949
SL1344_0849	38.6329	35.3471	38.7023	21.0637	4.50243	41.4794	37.9115	76.0712	40.6498	19.1607	21.5641	64.1356	44.6898	46.448	2.65883	27.0449	77.8266
SL1344_0850	20.5253	18.7519	20.5562	15.7818	1.79537	16.8103	17.2075	34.0507	23.8874	14.2118	17.6773	39.4783	27.1075	36.6497	5.3383	15.2861	44.3233
SL1344_0852	79.4589	76.6042	70.0854	45.0348	8.61647	137.498	25.6512	69.4236	70.0985	36.962	28.564	63.7034	69.4706	64.1895	44.5463	43.7413	32.171
SL1344_0853	49.9755	39.8796	36.4771	20.7466	0.914359	40.9566	15.8579	61.0704	35.7725	17.6527	12.875	25.5401	42.6649	37.4266	5.39958	13.8356	27.8642
SL1344_0854	19.1841	6.14548	11.0422	4.85236	2.7957	8.3307	3.83675	5.68296	3.96203	1.82816	0.562372	19.1555	189.059	113.22	14.8695	27.5663	30.1812
SL1344_0855	11.243	5.19385	10.9222	5.032	2.52437	7.20002	3.76563	5.47622	4.30898	3.46892	1.87663	13.7564	137.382	80.0571	9.67889	15.43	22.7661
SL1344_0856	11.9171	6.77242	9.2607	3.3117	1.17437	7.83452	4.82125	7.23395	4.74801	1.56432	1.83736	12.8657	86.8526	60.2984	4.67472	12.1249	16.0705
SL1344_0857	9.26287	11.6817	13.5095	6.50608	1.83954	8.5086	8.15618	8.8384	8.1732	7.69859	4.44041	13.4034	83.8809	63.3772	13.8902	19.1302	22.2003
SL1344_0858	31.4733	28.0928	32.8551	17.0039	6.04676	24.5544	42.6716	32.7936	26.9366	25.7874	25.9133	40.8598	72.7362	49.6062	13.4034	46.4534	44.6176
SL1344_0859	51.4746	26.8782	20.2894	4.68497	1.10047	20.6785	9.00342	20.8445	15.701	4.91736	6.64097	18.0228	22.2287	11.1512	1.13726	6.56986	26.2635
SL1344_0860	2.97118	0.848073	1.42857	1.28871	4.81485	0.720665	5.25396	1.19776	1.15263	0.807311	0.838156	2.16634	1.84048	2.26478	0.701717	3.20974	3.32835
SL1344_0861	3.35722	2.37284	2.698	2.5452	2.72022	0.864155	5.12796	3.23154	3.34899	3.8117	1.17255	6.16947	4.5928	4.75249	1.60637	2.61933	7.78582
SL1344_0862	4.85086	3.57441	4.4513	4.86104	1.17077	3.25438	6.17976	5.09976	5.20503	7.01789	4.87838	6.0094	5.93017	5.55195	2.24698	6.32123	9.5109
SL1344_0863	13.6467	7.53075	7.08639	6.12798	2.5517	7.1875	4.93855	9.74521	11.2396	6.48899	6.15948	7.81789	177.566	123.637	9.72761	21.6222	54.1317
SL1344_0864	100.86	59.6761	68.5	36.4253	2.42004	52.7807	23.8281	63.8138	37.9685	18.8683	32.0168	66.7306	102.407	88.789	8.84948	27.3361	83.8093
SL1344_0865	80.3805	42.6845	63.9079	23.177	1.82361	46.732	22.6891	54.7215	36.2547	16.2784	24.9794	70.0936	90.503	69.7891	5.74346	19.7338	64.9884
SL1344_0866	97.2066	50.8975	78.0816	39.8319	4.508	41.9901	24.4683	76.0755	40.8862	37.2654	37.299	76.6153	103.816	104.17	13.3608	32.1876	108.664
SL1344_0867	253.399	101.693	121.229	56.2182	18.7042	93.0628	63.7895	112.058	60.1918	54.3598	46.2146	119.322	187.933	150.856	14.475	63.9825	100.556
SL1344_0868	24.4365	39.4398	37.999	42.8978	30.6657	30.3377	57.9907	65.5929	41.3872	45.0003	42.7429	69.2039	40.342	44.295	25.9515	29.9934	44.6784
SL1344_0869	36.5865	58.1822	49.8948	46.9641	14.6298	43.2345	29.9739	68.6549	45.3444	49.5115	53.0489	54.3661	50.4652	102.238	47.2131	53.939	407.454
SL1344_0870	21.8191	26.0726	26.2359	27.4759	3.59575	21.3228	12.6531	37.5153	35.1487	41.148	52.1383	39.0589	35.6558	66.4858	16.6185	28.9254	194.761
SL1344_0871	31.8157	32.606	30.5874	13.1657	1.41171	30.0279	12.7971	24.4997	29.2692	14.5829	15.6802	42.9782	15.0359	11.7958	1.35318	9.10173	25.1012
SL1344_0872	6.64015	13.3793	11.4472	12.0067	0.737613	5.11377	11.3366	23.1723	19.6935	18.2531	17.0195	20.1578	22.7964	14.6303	2.63058	12.0326	21.5795
SL1344_0873	17.4785	29.3938	33.5415	56.7521	39.3184	18.0946	58.6872	52.9156	39.0176	74.7363	62.9731	53.2509	60.3975	66.8482	35.7756	83.8546	52.488
SL1344_0874	1.78665	2.32035	6.75633	12.9779	12.7031	2.33392	24.0698	4.48093	3.60413	4.33877	10.9201	18.2653	6.33824	14.6692	4.08918	14.079	20.8574
SL1344_0875	14.6993	11.7298	17.0913	14.3643	7.04368	11.6763	19.4345	11.4781	14.2252	11.0264	9.66052	23.4352	19.8143	27.0732	6.08801	64.9881	30.1113
SL1344_0876	8.26822	6.54972	6.56171	3.38949	2.97333	7.86737	3.37725	6.32919	8.28912	5.5786	5.52677	8.05089	8.12813	4.27412	0.622324	11.6334	19.4729
SL1344_0877	19.9845	22.0785	25.2253	16.732	3.85164	16.2562	45.6395	47.6447	34.4731	26.3858	21.8203	34.0226	53.2914	35.1566	5.30719	36.4067	39.1867
SL1344_0878	10.7376	12.5941	20.4818	22.1669	3.15007	9.08978	13.1632	19.404	13.6455	21.7432	16.9729	25.5693	15.1498	11.138	3.66876	11.0858	21.1703
SL1344_0879	574.414	271.602	279.264	111.8	23.3162	412.509	296.489	222.083	164.835	60.7633	83.8548	200.944	430.018	392.768	19.5597	124.256	335.657
SL1344_0880	38.4369	26.8271	35.008	32.2362	3.83737	29.4338	33.318	44.6031	27.4789	15.3953	20.3605	49.9087	43.6797	39.4482	20.0006	29.0249	339.256
SL1344_0881	31.783	26.2402	28.9364	33.0118	4.31337	23.0204	23.5264	34.8358	27.3518	17.0628	22.1093	41.8617	36.6291	35.1674	8.54091	27.4432	129.009
SL1344_0882	40.278	95.3429	702.754	1555.22	151.643	26.9022	279.926	791.297	151.403	802.738	189.022	171.141	359.111	279.681	146.148	144.123	1217.55
SL1344_0883	147.238	130.506	157.083	190.89	56.1531	105.859	432.287	286.171	203.544	334.583	204.414	233.79	228.178	255.955	1641.98	377.932	583.249
SL1344_0884	77.6806	80.6514	89.3958	92.0119	13.0855	57.7723	190.482	121.613	111.594	173.399	121.335	146.638	133.08	153.397	342.43	239.508	578.821
SL1344_0885	0	0	0	0	0	0	0	0	0	0	0	0	0	0	0	0	0
SL1344_0886	4.49409	2.50138	3.2304	3.7265	5.18896	2.63169	4.08435	3.19632	2.78946	7.93717	5.85987	4.41186	2.34744	3.18092	2.50873	5.87309	23.7108
SL1344_0887	25.2599	14.6749	8.85128	4.56994	5.42687	15.8608	13.0948	6.01716	7.12669	10.4772	6.23798	12.956	3.33189	5.41787	1.28189	5.37491	42.2127
SL1344_0888	3.62713	5.0471	8.50181	9.6244	13.1333	2.65501	8.96825	5.94013	5.1007	5.80545	7.02027	10.8972	7.89416	11.5528	3.6699	6.19045	17.5348
SL1344_0889	1.42766	0.882916	4.4618	3.55144	2.89193	0.803865	5.91504	3.6073	2.90765	3.1518	3.34494	4.47041	3.34022	5.05248	2.29126	2.43659	7.15741
SL1344_0890	5.89633	9.16837	6.94983	5.58771	1.22851	3.03545	54.2179	8.8287	9.28027	8.18222	4.80516	7.41377	6.30644	6.55824	5.26641	4.40321	14.8004
SL1344_0891	1303.11	750.6	628.818	158.316	5.70426	1269.75	230.335	605.592	619.955	92.0093	70.5679	365.104	709.106	451.455	31.4397	102.714	408.409
SL1344_0892	1665.35	748.922	617.268	166.482	18.5206	1433.92	343.651	522.11	549.41	199.789	181.715	397.625	604.894	424.608	87.7565	238.026	342.782
SL1344_0893	40.9843	40.9854	30.5228	17.9321	10.3333	26.121	25.8729	40.9655	35.5195	19.0585	28.9583	32.9137	36.154	26.3856	11.4393	19.3048	36.0146
SL1344_0894	48.0662	51.8412	35.4507	26.6204	1.84253	38.2417	19.165	44.3974	44.0045	25.751	31.2497	38.3387	46.7747	28.0881	8.51257	18.6465	18.905
SL1344_0895	56.6616	53.4224	36.7202	24.1549	1.19705	38.3634	23.3226	56.0833	49.8281	27.2436	30.9492	36.4203	50.8787	27.4339	7.13135	16.0355	23.1951
SL1344_0896	188.353	201.397	146.569	72.9905	5.26701	97.6995	129.343	285.467	168.895	60.4832	74.0351	146.307	210.006	313.541	131.873	89.4346	384.408
SL1344_0897	285.51	292.426	282.932	291.822	14.8519	312.355	430.832	425.406	409.29	227.159	207.862	418.362	745.395	706.964	155.044	252.692	358.678
SL1344_0898	94.9392	96.1449	82.7077	57.8449	4.59664	69.2509	93.8774	110.202	92.9864	56.6328	75.0736	111.029	144.68	93.3911	38.5058	73.9111	83.6825
SL1344_0899	91.234	102.952	82.0238	64.998	16.4049	84.8955	108.773	140.536	109.184	77.2549	94.924	136.23	134.805	111.282	49.1156	67.0861	171.261
SL1344_0900	53.5956	65.867	48.2858	40.6323	7.12969	56.4178	50.4625	70.6677	63.1284	49.0441	68.0769	79.226	83.4681	53.9502	16.1395	45.1146	102.633
SL1344_0901	99.7813	108.724	73.58	50.7464	2.69495	81.2252	52.5814	171.282	116.679	112.03	99.1279	101.816	102.12	111.655	22.5456	44.4858	188.47
SL1344_0902	1.82108	2.01944	1.96254	32.117	0.55969	1.52748	1.6114	2.25661	1.75397	224.918	170.003	4.12396	2.46006	2.31124	1.33207	2.10674	5.33696
SL1344_0903	0.746222	0.922983	0.310952	15.8405	0.302317	0.448184	1.32978	0.372445	0.578971	95.7697	70.5428	2.6945	0.866182	0.704235	0.416564	0.291104	3.68173
SL1344_0904	2.13404	1.97966	2.66778	23.9479	1.0807	1.92257	2.28173	1.99709	2.34563	160.497	125.941	6.02009	2.78674	6.16777	1.58838	3.05249	43.0499
SL1344_0905	20.7215	16.8662	13.4534	5.94176	4.22453	13.0075	4.28819	7.60657	15.5586	25.4999	24.6221	27.6964	14.0242	82.6067	4.55232	18.5661	14.9365
SL1344_0906	9.93633	7.0801	20.5224	9.3139	8.53231	12.5518	9.12279	19.8102	5.44678	7.53459	5.80909	8.48219	8.83829	13.4543	2.89396	8.84785	66.987
SL1344_0907	109.703	102.055	71.2481	59.5528	50.707	85.4087	65.1201	96.493	61.7051	72.3689	74.9822	89.7835	77.4249	81.7349	63.2152	93.6566	92.3093
SL1344_0908	76.2658	61.7229	61.5004	61.8343	48.0628	85.6733	58.3895	50.4006	61.7291	80.6512	46.8059	50.041	52.2549	48.9827	84.8849	72.3588	51.6994
SL1344_0909	15.6834	16.0333	21.9066	69.5352	11.0219	14.706	104.377	53.1963	37.9947	60.2029	35.2131	27.1956	38.1042	1065.1	202.346	363.218	1174.9
SL1344_0910	110.834	135.591	87.8156	136.294	12.5061	59.2563	45.8775	253.463	97.8899	419.172	335.534	121.938	83.8128	149.566	16.7817	34.2379	248.318
SL1344_0911	99.9276	109.865	74.5491	91.8292	53.4703	58.4036	99.9503	149.087	64.1921	264.571	214.825	95.2984	70.1562	94.3051	7.89753	77.0562	86.0186
SL1344_0912	60.5172	31.1704	28.9421	7.80914	1.37777	61.1979	9.88297	28.5289	17.32	11.3966	8.66973	20.7814	36.5905	22.2194	5.59797	6.15714	25.7723
SL1344_0913	2.66138	3.56611	12.7535	13.3881	4.22297	3.99609	35.8068	8.96612	9.29198	4.70037	7.41031	25.0758	9.94342	17.8954	1.73327	13.8429	11.5424
SL1344_0914	38.2272	59.4954	51.6675	44.9153	6.8577	34.8204	44.7942	110.041	104.3	62.9056	67.5938	91.6825	208.088	242.816	47.1675	117.54	150.328
SL1344_0915	34.0918	34.6216	24.7486	24.6783	2.90771	27.265	25.1961	60.7184	53.2729	27.5702	32.657	51.9129	127.152	101.855	9.94958	40.6447	80.1892
SL1344_0916	22.184	17.7105	12.2275	9.76608	10.0495	12.3548	24.1506	17.3632	20.3413	17.631	14.2986	24.031	50.0374	29.9763	10.4699	27.693	19.9325
SL1344_0917	448.061	250.416	220.931	63.9468	23.6689	204.259	271.969	226.77	178.002	56.9492	54.7531	234.893	276.509	177.177	18.1883	64.6917	157.5
SL1344_0918	2319.62	1849.82	1250.97	318.264	30.1034	1665.38	674.622	1697.66	890.109	228.525	255.75	1476.99	1320.35	1058.04	279.962	121.638	1080.3
SL1344_0919	602.004	342.223	506.328	466.74	139.897	282.859	352.457	425.612	408.796	281.076	253.666	543.316	482.449	406.974	96.8349	255.925	500.047
SL1344_0920	3.86394	2.43153	3.34734	1.57389	0.71404	2.93141	2.31936	3.80629	2.52456	2.57406	2.65169	2.8914	3.54086	3.16673	1.0974	2.56512	10.3897
SL1344_0921	126.782	86.2257	63.0562	23.8795	5.19323	75.7767	54.4479	85.4513	69.0063	23.8026	18.4602	54.2717	82.0531	46.5461	10.0475	18.5982	72.9848
SL1344_0922	103.52	68.1978	48.4062	23.2377	0.827322	59.8628	31.744	57.626	50.9451	18.8656	15.874	40.8395	56.2743	30.6872	5.17372	13.8493	28.4263
SL1344_0923	12.0835	14.7917	9.03226	4.79291	0.403743	10.1005	4.66178	15.9479	11.5016	4.84026	5.68507	11.6389	12.6343	9.43444	0.6954	3.88769	15.4646
SL1344_0924	102.034	125.161	79.0622	41.9539	13.6652	110.916	104.588	197.601	108.607	68.5083	49.4789	98.1976	102.776	82.3665	54.6049	46.0542	109.112
SL1344_0925	47.7289	65.6506	43.3351	27.8403	1.58358	42.8139	26.176	89.0238	53.7913	32.5193	31.0164	44.1534	42.7154	35.6755	5.62733	19.181	44.3009
SL1344_0926	12.546	9.1406	7.94931	14.5929	3.13319	5.88361	14.5168	7.84866	10.2674	62.8312	43.1378	8.61042	12.6427	9.12332	7.38728	14.6827	19.2838
SL1344_0927	5.33991	7.33867	6.9227	5.90382	2.40373	8.37428	8.45849	9.77235	8.1327	7.50989	8.70343	10.0425	8.95315	8.3991	4.52655	8.33249	12.7482
SL1344_0928	78.17	57.4445	35.4805	18.8909	2.09062	44.0794	44.3444	69.9697	52.7904	26.1603	17.6004	48.2656	54.0757	27.5967	3.41413	12.0039	48.6393
SL1344_0929	75.8078	63.4671	53.4066	30.1882	1.88128	49.4699	39.348	93.6924	57.1956	26.6544	24.125	59.0272	60.9425	31.5532	4.66602	15.9413	42.9027
SL1344_0930	96.5747	74.6904	73.0367	44.1072	1.50142	60.6872	47.084	85.1951	72.7305	30.6091	33.9328	96.8222	80.5637	43.0501	4.7461	18.7946	44.0294
SL1344_0931	90.1388	81.6944	69.5731	44.977	2.36677	58.3276	43.6875	90.0978	76.6016	30.2251	37.5271	96.8804	74.8071	43.5632	11.6635	22.133	79.3985
SL1344_0932	31.5116	37.0168	42.6234	48.0008	12.7325	37.852	49.0234	56.607	50.7734	66.4753	66.1704	76.3639	42.2743	39.8874	34.2507	70.2446	116.306
SL1344_0933	85.4184	92.8351	137.766	106.081	8.39609	89.5693	67.0752	239.234	100.171	76.4196	69.611	107.32	199.438	163.339	36.2704	58.778	312.904
SL1344_0934	70.4506	94.18	103.639	68.1343	2.21029	75.4366	35.2537	171.194	92.0209	49.8539	56.8331	102.783	167.166	133.981	17.3465	39.4201	144.744
SL1344_0935	105.239	117.406	111.971	66.3891	8.9346	78.8923	41.6442	208.846	151.395	87.2386	109.937	141.977	247.232	254.409	54.4997	121.703	143.724
SL1344_0936	78.3543	113.792	213.048	415.817	16.8121	92.0075	21.6587	100.682	49.0052	25.5899	9.40043	40.6675	1137.63	463.886	97.2953	101.248	107.735
SL1344_0937	205.654	193.217	146.291	85.0825	15.8994	96.6866	77.945	287.166	163.898	84.0269	91.5703	231.564	242.547	185.754	55.81	83.6476	174.821
SL1344_0938	13.3165	9.47076	12.2772	21.6425	2.96721	8.99771	18.5096	30.9056	11.3651	32.9264	8.95306	14.6506	15.7954	14.8451	5.76111	14.6754	42.441
SL1344_0939	0.758516	0.781824	1.81743	2.34813	2.61203	1.70838	6.62326	1.70361	0.392339	2.23274	0.824195	0.855904	1.59582	1.78959	0.211713	1.4795	2.77661
SL1344_0940	0.641252	0.396574	1.06884	1.70153	2.46801	0.770277	4.34234	0.96016	0.829213	1.41567	0.958069	1.15774	1.86084	1.1347	1.3722	2.33478	2.09221
SL1344_0941	69.4587	61.907	34.3173	17.5327	1.39664	71.663	23.2081	58.3099	64.2926	14.7704	22.3714	73.2189	123.66	73.5636	11.7605	30.0847	74.1318
SL1344_0942	55.3548	64.0592	62.5913	58.4687	3.46494	64.7447	30.609	57.6275	74.7445	105.422	138.624	70.7724	62.099	82.9006	43.4334	72.7065	66.0185
SL1344_0943	1.85653	2.29629	3.48129	4.10516	0	0	2.64669	7.41285	3.36099	2.7324	2.5216	2.0949	1.88561	1.31405	0	1.68989	2.06834
SL1344_0944	0	0.794255	0	0.85195	0.260152	0	0	0.48075	0	0	0	0	0	0	0	0	0.306604
SL1344_0945	0.276777	0.171169	0.346001	0.642612	0.0560653	0.24935	0	0.518031	0.322115	0.611034	0.563893	0.468471	0.240953	0.391806	0	0.26993	0.264304
SL1344_0946	0.265985	0.460585	0.598516	0.882219	0.280171	0.239627	1.13757	1.31427	0.866751	1.22139	0.780343	0.936422	0.277869	0.150611	0.207873	0.560313	0.330197
SL1344_0947	1.53986	5.71385	12.8333	13.9603	0.623844	1.38727	14.8179	20.3667	11.1508	14.0513	11.2941	18.0707	1.34055	0.726611	1.14613	2.8033	0.245078
SL1344_0948	1.9427	6.00718	7.89287	10.3097	0.393522	0.875094	12.4629	13.817	12.0582	10.2932	15.0403	16.441	0.422812	0.687521	0.542236	1.51571	0
SL1344_0949	2.95141	0.730104	7.01018	5.48197	0.23914	1.06358	11.9915	5.30304	5.95375	5.21259	7.21567	8.39247	0.770819	0.417801	3.29513	1.6119	0
SL1344_0950	175.076	153.086	145.159	54.3374	18.5982	141.509	266.594	130.399	167.613	141.886	139.743	92.3277	120.483	74.5426	178.884	142.039	108.091
SL1344_0951	0	0	1.02598	2.72214	0.498742	1.10908	1.31627	1.22887	1.27353	0.362372	2.0065	1.94478	0	0.5809	0	0.160082	0.391862
SL1344_0952	2.34191	2.51043	3.31798	2.58922	0.126503	1.12525	4.67411	3.85725	4.6031	2.48168	2.16299	4.22815	2.31063	1.87862	0.871549	2.31442	0.745456
SL1344_0953	0.819616	1.52064	1.40883	0.951477	0.166025	0	0.87634	1.84084	0.953872	0.904721	1.16889	1.94218	0.891913	1.01522	0.343151	0.719405	0.978348
SL1344_0954	0.442286	1.0941	1.10581	1.17358	0	0	3.31027	2.64897	3.43156	0.781137	0.360437	0.598886	0.577559	2.81745	0.246897	1.3803	2.95647
SL1344_0955	9.37617	14.649	13.2635	16.0405	8.19689	8.89163	29.02	26.6005	33.3104	33.555	22.5209	19.7122	22.3397	22.7037	11.0191	48.5124	9.8961
SL1344_0956	270.43	368.526	400.585	308.584	119.85	358.058	603.189	832.821	542.407	459.391	342.869	259.05	483.064	270.072	112.852	621.414	150.347
SL1344_0957	86.9461	109.986	102.516	65.1047	41.8957	132.331	975.413	187.389	164.559	123.312	63.8778	82.0552	67.3777	32.1689	1523.37	307.832	54.0938
SL1344_0958	9.68767	9.77514	16.7318	10.3161	6.0937	4.13416	31.6196	10.4974	12.2635	16.2092	14.751	14.326	16.7566	11.1876	25.1896	29.438	22.5191
SL1344_0959	0	0.932047	0.314006	0.166625	0	0	0.268567	0.188051	0.389771	0.443624	0	0.17006	0.218672	0	0.280436	0.195975	3.23816
SL1344_0960	0	0	0.657046	0	0.425866	0	1.12394	0.786981	0.815582	0	0	0	0.457564	0	0	0	7.02668
SL1344_0961	2.69589	3.0963	4.33304	4.21539	2.10635	1.21437	6.17671	3.89244	3.28689	5.27145	5.17862	5.08452	2.68223	5.45186	2.57987	8.93926	10.4815
SL1344_0962	197.53	122.16	199.12	73.5459	75.7101	169.669	91.1062	77.2036	101.42	121.846	123.099	124.557	150.889	151.12	107.565	238.349	89.9219
SL1344_0963	1.22778	0	3.06972	6.51572	2.98447	2.21224	2.62551	1.83839	0	2.16844	8.00458	10.8063	1.6033	0.869027	0.685386	3.35275	4.10358
SL1344_0964	119.292	14.3744	12.819	7.02906	2.35412	44.3433	21.928	20.2161	11.4036	12.9792	5.84967	16.6621	26.1861	9.43542	3.62537	4.40028	35.2519
SL1344_0965	7.83026	9.13162	14.1236	16.6217	7.97599	3.22483	15.3091	17.7541	15.7957	12.6439	9.48064	30.2935	19.2817	11.8763	5.2453	30.2843	8.01147
SL1344_0965A	0	0	0	0	0	0	0	0	0	0	0	0	0	0	0	0	0
SL1344_0966	2.03725	1.25991	0.848927	2.25239	0.687793	0.917687	0.726083	0.508403	1.58064	1.79903	1.66024	2.75859	0.738986	1.20164	1.3268	0.927198	3.2424
SL1344_0967	1.53473	1.51862	1.72672	0.814465	0	0	0.656379	0.919193	0.71445	1.35527	2.00115	2.49376	0.668043	1.73805	0.171347	0.478964	3.51736
SL1344_0968	2.87942	2.13689	2.87966	3.62918	1.63315	2.85349	2.77083	5.60484	5.36173	3.81409	6.80502	6.04336	3.88543	3.8723	2.73254	3.14517	5.91176
SL1344_0969	2.76461	2.58771	4.39012	2.87481	0.302709	0.807779	1.19835	3.46823	2.20295	2.11143	3.77529	6.37403	2.69949	3.22606	0.667367	1.66145	6.27896
SL1344_0971	3.57145	3.68119	6.69703	5.65966	0.964599	1.96627	2.12146	4.90197	5.61893	3.59187	6.71037	9.4705	5.26834	5.54728	1.21837	3.32829	7.38941
SL1344_0972	2.65499	2.55413	4.24096	4.45196	0.358538	1.06306	1.65593	3.25759	2.80379	3.51681	4.38742	6.74071	3.01759	4.5414	0.905724	1.81251	9.78922
SL1344_0973	0.475149	1.1754	3.56392	2.52156	0.192497	0	0.508033	2.13435	0.368653	1.25877	5.42106	4.82539	1.24095	3.0268	1.06097	0.185358	5.44483
SL1344_0974	2.05315	1.90462	4.81248	4.76693	1.24769	0.462424	1.09762	0.768556	4.38069	1.81307	8.36599	6.60277	2.45768	5.44958	6.87678	6.20731	9.31296
SL1344_0975	0.271154	3.01845	5.25405	3.41759	0.109852	1.22142	1.15968	2.03002	2.1038	1.43668	3.75657	6.24175	2.83269	3.07077	0.756831	0.846226	8.02695
SL1344_0976	1.5309	1.89354	4.06681	5.83937	0.155053	0.6896	1.63685	2.29225	2.07862	0.675946	3.11899	6.99622	3.66507	2.70894	1.49554	1.64233	9.68516
SL1344_0977	3.80327	2.76716	3.21627	4.45225	1.26891	0.806209	2.15285	2.67986	3.12442	1.97562	4.92264	5.6043	2.92147	3.48371	1.37377	1.65822	6.30236
SL1344_0978	3.85611	1.43086	3.85643	1.79059	0.312444	0.694798	0.412298	5.19645	2.69265	1.36208	4.08525	6.78788	2.85345	2.72935	0.645778	0.752142	7.73288
SL1344_0979	3.50129	2.8871	4.01223	1.93551	1.18206	3.68005	1.8718	3.93191	3.1693	1.54594	3.80446	7.50658	3.30211	1.65214	0.651508	1.82116	6.40837
SL1344_0980	3.06645	1.98967	3.36206	3.7682	1.58852	2.26441	0.967476	3.12369	2.9252	3.06301	4.62925	6.33039	3.0853	2.70414	1.68372	2.80428	9.14478
SL1344_0981	3.23588	2.28707	4.91202	2.75986	0.374557	2.0823	1.97704	3.8069	2.51062	4.49036	6.02755	6.57242	4.62801	3.92632	2.83857	4.68865	7.94584
SL1344_0982	6.17598	8.78475	17.9505	19.6651	3.25269	7.51137	15.8482	18.0325	17.4899	16.9068	18.874	21.7431	20.1623	21.8568	13.6181	25.4179	28.8985
SL1344_0983	33.9772	42.7378	63.1726	133.516	4.7828	17.6398	63.4212	62.5155	57.862	96.8778	102.545	75.0546	85.6048	540.085	123.447	56.7253	1999
SL1344_0984	2.6499	3.00446	8.97176	8.20324	4.65205	4.37673	2.59718	10.25	3.76928	7.02012	6.65849	6.42877	4.70994	4.68899	0.986167	4.30723	8.32947
SL1344_0985	1.87416	1.80297	2.3429	2.62463	0.506185	0.938024	1.33591	2.96212	1.4541	1.8389	1.69704	5.35747	1.99416	1.9161	0.348738	0.731119	3.47997
SL1344_0986	1.52601	1.88748	2.72525	2.89227	0.176638	1.57119	0.699267	3.91702	1.35313	3.08016	1.59893	2.8043	3.60591	2.31452	0.365085	1.19061	3.85127
SL1344_0987	1.28276	2.0966	2.749	2.09694	0.334082	1.15565	1.07764	1.9207	2.31041	2.83191	4.2935	3.22576	2.41293	2.30227	0.843946	2.35908	5.20604
SL1344_0988	0.625853	0.516068	1.43437	1.01485	0.47893	0.438538	0.297408	0.572674	1.51069	0.675487	0.963397	1.97738	0.514578	1.08284	0.271732	1.00372	1.75974
SL1344_0989	1.05661	1.3069	3.63242	4.2055	3.74557	1.90382	4.51896	4.15298	2.25443	1.39959	5.81228	5.1864	2.29963	4.11329	2.65425	6.18284	3.27923
SL1344_0990	2.85531	2.64875	8.03125	6.62936	9.54336	1.92928	11.4485	2.67207	4.4307	6.30359	7.56247	5.79945	6.21435	6.06298	5.18024	16.9865	2.72663
SL1344_0991	5.70768	6.66748	5.8469	6.52076	15.7368	3.85656	15.7653	7.12185	8.24176	6.86037	5.81428	6.33316	8.21251	433.728	8.23101	16.5139	272.901
SL1344_0992	5.14025	7.2661	5.73737	7.06324	8.03236	6.94632	11.7771	6.3222	9.40066	7.45724	5.98429	10.4404	8.15076	130.718	4.91904	7.30477	157.075
SL1344_0993	1.71615	0.909714	2.60509	0.487898	7.25061	0.662611	3.93198	0.917725	0.380431	0.865989	1.79815	4.14963	2.6679	2.77644	0.136858	2.29535	7.72583
SL1344_0994	4.1063	10.7928	17.6458	12.2578	177.588	6.93636	38.9656	9.99123	11.9473	7.70556	13.3856	28.8437	24.3534	40.6902	4.29799	21.4252	25.243
SL1344_0995	24.3857	37.3566	92.1532	134.161	592.036	31.8452	233.225	61.3019	68.9108	38.9196	97.5412	151.771	89.6892	176.086	30.9723	81.7764	116.861
SL1344_0996	34.5515	22.8587	19.0853	17.5899	63.8041	18.8214	95.3639	17.4454	26.184	14.1913	12.4417	21.2166	11.8919	10.2372	274.962	59.8705	6.13849
SL1344_0997	25.0305	32.5584	41.3904	35.5471	4.49898	25.8849	27.2653	53.7545	56.0273	56.4524	60.0937	54.4596	32.6605	51.9436	23.9439	38.462	96.311
SL1344_0998	35.2233	43.0177	25.3467	13.0574	1.49895	29.1996	9.33615	53.073	21.4725	10.8474	8.32202	23.3465	48.2511	32.6828	4.79175	6.40851	27.2762
SL1344_0999	41.9078	41.6779	72.743	70.0635	13.8807	40.8162	70.5425	70.381	48.7724	42.2585	55.8438	130.938	104.027	58.1222	10.9067	51.4754	118.705
SL1344_1000	12.5934	11.8107	16.262	6.42612	1.40163	11.8441	10.9495	19.7888	15.6762	7.2102	5.18782	18.1767	24.6375	19.8842	2.31758	6.58629	27.9501
SL1344_1001	72.7323	58.623	50.0122	13.861	1.59276	44.3392	24.5986	69.0049	47.9012	12.6012	9.96775	45.0033	48.4236	29.5275	3.69842	8.91809	44.9473
SL1344_1002	73.2357	59.4267	46.6816	13.5068	1.72803	42.1247	20.5656	64.8304	43.8336	11.9395	9.0508	38.3044	47.0468	29.5068	5.61571	8.09994	34.2759
SL1344_1003	49.6062	42.7224	33.3798	10.3189	2.28261	39.7249	25.0136	51.9018	34.1165	11.2489	10.4809	26.3706	38.1206	22.714	6.63233	19.4472	35.7327
SL1344_1004	44.451	39.5859	32.1712	12.0431	2.69179	33.2173	15.5089	45.8896	32.1648	12.7263	13.1173	26.3568	30.5915	28.0182	7.15685	15.1867	41.2414
SL1344_1005	55.6101	46.5295	38.8486	17.3598	7.84108	40.7672	35.2672	49.1842	44.6267	19.2579	16.8836	35.8045	41.1742	49.394	12.1738	29.3504	45.0343
SL1344_1006	19.299	32.964	214.26	1289.37	887.224	28.9776	92.3647	90.1305	68.4503	697.113	862.02	318.565	484.431	898.298	1110.67	1318.23	1755.17
SL1344_1007	478.492	466.139	170.931	80.7782	5.88156	384.365	84.2648	291.684	256.54	54.1586	32.5959	241.714	287.465	162.313	15.3815	22.0758	171.879
SL1344_1008	89.4131	72.5316	53.1661	16.5615	0.901676	75.8451	17.7959	73.2428	50.2277	10.8524	11.1192	50.119	56.5267	29.4516	2.10672	4.83192	51.609
SL1344_1009	48.5545	45.7768	62.3962	78.6084	16.0943	74.9444	83.8625	94.3088	69.8117	102.545	53.6812	48.5052	61.188	44.9414	104.248	55.7643	53.1754
SL1344_1010	959.061	917.557	803.54	661.559	154.141	722.867	736.71	1313.59	957.694	549.066	781.816	1787.45	1234.17	1748.07	595.641	452.102	2149.73
SL1344_1011	42.5142	44.38	26.7621	22.4018	22.965	50.2534	106.388	41.761	30.1782	23.431	21.3777	30.6209	32.6803	30.0915	1292	107.155	123.378
SL1344_1012	5.32717	6.9028	13.6362	14.3036	1.64434	2.97098	10.3068	18.042	8.06955	23.0732	10.5432	10.6483	9.27531	7.90024	4.38987	11.0835	19.985
SL1344_1013	19.9593	15.694	17.8223	13.6185	2.10817	14.7063	25.304	19.6391	20.7953	18.2549	20.2159	22.1037	22.7749	17.3059	7.00348	16.1286	15.5542
SL1344_1014	17.8937	11.9174	13.7656	8.9025	1.5335	8.99031	9.56606	13.6539	10.6794	8.81231	10.0955	17.4731	11.6833	10.2296	2.11302	6.30922	12.3226
SL1344_1015	18.9039	22.55	24.099	25.9229	4.72226	11.9147	25.5649	31.8854	27.247	29.1641	33.2469	34.1466	29.857	28.5057	17.2264	28.0698	35.2478
SL1344_1016	20.1056	39.7891	52.3629	70.0208	15.8835	22.3397	27.2297	127.443	50.6979	186.128	63.0819	42.198	47.4048	39.8462	29.3683	36.4713	55.5187
SL1344_1017	1.15916	2.00723	5.65139	10.919	13.5248	1.46201	5.4533	3.47127	5.21628	2.66141	8.31291	8.94666	3.9356	8.36865	4.9178	18.9017	5.86669
SL1344_1018	17.3395	26.4663	26.7494	41.3595	24.8108	11.3005	23.6675	58.002	30.055	41.7007	35.477	39.9642	35.4898	76.5098	19.7708	30.7988	69.2268
SL1344_1019	97.7967	159.886	60.5229	58.1302	34.3245	66.7335	590.12	146.795	205.846	78.6657	54.4476	160.613	112.113	121.65	75.6735	111.809	149.793
SL1344_1020	36.3722	27.1181	17.5064	10.6768	6.41788	29.1144	16.1249	29.6024	18.0923	12.0867	12.4968	16.8173	18.094	14.5316	17.4035	14.8317	23.6596
SL1344_1021	4.20091	2.0784	4.20126	5.01609	0.794225	3.0277	3.29387	5.66109	3.25935	17.5592	8.67285	7.58444	8.16768	8.1273	6.09718	6.33666	12.4359
SL1344_1022	7.09247	9.25985	11.2061	6.79592	2.87337	9.22948	14.5347	14.1596	12.6871	22.4429	17.8215	17.7402	12.7777	15.7574	8.35837	15.9091	28.8786
SL1344_1023	4.91551	2.02662	4.43799	2.89845	1.32761	4.42841	9.34347	8.58677	6.35632	7.71685	10.6823	5.54663	5.70571	4.63893	3.65864	8.09636	18.5152
SL1344_1024	176.331	165.594	97.6782	42.7037	25.3241	108.847	157.611	159.602	130.295	56.4354	57.4037	107.381	110.258	74.9502	9.63499	42.5827	186.425
SL1344_1025	61.8672	100.168	115.181	121.888	69.3837	70.3285	82.3312	119.67	77.0486	33.5301	75.0862	162.332	182.614	151.29	44.7635	19.7842	628.951
SL1344_1026	18.0557	17.5869	18.4804	7.6356	5.48616	18.9097	15.9268	10.983	19.7875	15.9444	22.2554	18.7949	22.3008	97.7655	12.473	34.4255	161.643
SL1344_1027	1.05239	1.30167	7.23577	29.7861	2.48706	1.8962	6.00118	2.88889	1.22477	1.70377	3.2876	9.1438	2.74852	893.732	53.9497	57.4072	1105.12
SL1344_1028	0.470776	0	1.4713	0.312295	1.14435	0.424125	1.00672	0	0	0.831456	0.383655	0.637465	0.409842	3.66537	1.05121	0.367304	3.3717
SL1344_1029	21.6033	16.1436	521.841	1930.47	6.38175	32.4375	23.0984	22.2386	21.9992	12.3207	527.795	878.79	78.5587	15.6093	38.6911	86.382	17.4063
SL1344_1030	4.09869	5.52019	159.692	561.848	3.0627	5.74394	2.23987	4.90964	4.02806	2.17165	82.7625	371.105	33.3427	2.38531	5.84714	23.0954	10.9156
SL1344_1031	1.80557	3.34989	50.2215	398.848	2.56021	5.69326	3.86105	29.7386	4.90309	358.749	50.7643	7.3346	5.50153	4.47293	0	3.87397	5.60363
SL1344_1032	2.79042	6.9028	4.3604	5.55317	10.1743	1.25695	2.98354	5.22269	1.0825	6.16033	13.6442	2.83382	4.25118	0	3.11539	4.35422	237.821
SL1344_1033	6.05952	5.42732	12.7339	22.5239	6.13723	7.71798	4.3565	20.4926	4.05293	31.5523	26.3085	6.22451	8.09474	19.6699	15.28	6.96927	267.373
SL1344_1034	9.56394	9.04601	5.69665	2.8363	0.683759	7.19707	5.29338	10.5296	8.81714	4.96801	4.67643	5.48482	9.45252	8.04359	1.1934	5.39888	23.5307
SL1344_1035	21.19	20.1023	15.5595	11.8731	11.4185	20.3876	16.2775	25.8754	21.5484	26.3424	17.2686	18.6642	23.283	19.3667	28.7109	26.2435	60.2139
SL1344_1036	25.0797	25.9276	27.3748	30.2941	6.36929	23.6062	48.0277	19.8972	34.2704	54.2109	41.7922	36.4941	42.5266	37.6225	31.7618	60.1625	92.9383
SL1344_1037	2.39802	5.93209	6.55763	4.9711	1.45726	1.62029	3.20497	1.57089	5.34907	4.76463	4.15277	5.47946	3.78384	5.09195	4.3506	5.72979	5.00926
SL1344_1038	2.45636	1.70139	3.19353	2.15087	0.955336	1.77036	2.83646	1.98609	2.21074	6.16033	2.8025	2.92695	2.65164	2.22542	2.96182	4.71451	4.03453
SL1344_1039	9.41767	13.8056	9.15684	8.32975	2.8262	16.9689	4.84825	18.2794	11.3663	7.70041	5.68507	7.55686	6.22495	10.3691	1.94712	5.03456	14.156
SL1344_1040	0.595318	1.47267	4.83737	4.34402	0.337653	0.107265	1.01843	1.8719	1.10853	0.946273	0.58218	2.3377	1.96941	0.927007	0.731114	1.16118	9.94856
SL1344_1041	0.418753	0.906404	2.68286	2.91674	0.339298	0.377257	0.671602	0.78376	0.568571	0.739576	1.53567	1.48843	1.7772	2.07476	1.63632	0.898466	8.4475
SL1344_1042	1.44276	1.33838	5.07261	4.42644	0.365314	0.97484	0.578477	1.75522	2.09885	0.318513	1.32273	1.3431	2.51203	2.55296	0.704715	1.33671	11.6246
SL1344_1043	0.807753	1.99818	6.05866	8.84123	0.818111	0	1.29548	2.7213	3.13355	2.1399	1.64568	2.73439	3.86762	2.85864	2.25456	2.0482	10.9917
SL1344_1044	1.529	0.472794	2.86711	3.54997	0.232291	0.516556	0.408704	2.00322	0.593151	1.68776	1.24604	1.81158	1.74706	2.57028	0.74684	1.86396	5.11032
SL1344_1045	0.582072	0.479967	2.18296	2.83158	0	0.69919	0.622357	1.16207	1.35484	0.856683	0.474355	1.18225	1.18238	0.961313	0.54155	1.36241	3.2424
SL1344_1046	1.5615	0.965689	3.27664	2.14566	0.451864	1.30628	2.50435	1.75355	2.24996	1.18192	1.54522	4.22877	3.20428	2.84202	0.933938	2.21904	6.55031
SL1344_1047	1.02772	1.27116	2.89071	1.70438	0.20818	0.46294	0.732565	1.28236	0.398689	0.453774	0.558355	2.20338	3.20601	2.42474	0.478087	1.60367	5.23416
SL1344_1048	8.20085	6.83129	8.78737	5.21808	3.05119	6.6343	6.26316	6.01435	8.44043	9.31103	7.91074	10.8779	9.54347	10.8984	4.20425	8.55293	10.9478
SL1344_1049	3.39167	3.1463	8.2149	4.21857	2.74813	3.43752	31.731	8.88723	5.26299	4.867	5.18252	10.9073	2.39905	9.00235	0.946666	7.11169	7.28734
SL1344_1050	20.6308	36.7206	26.7342	57.4131	30.7824	24.933	51.6495	43.3226	45.678	128.862	151.726	64.0475	41.3968	44.5198	26.966	66.5446	45.1683
SL1344_1051	15.8478	22.0777	25.1292	29.6571	9.79955	13.6762	29.2517	38.8409	30.5453	50.97	82.7919	48.904	38.2672	23.7329	14.6203	25.9656	63.5609
SL1344_1052	97.0866	94.9135	102.024	61.8723	34.5234	86.7019	136.897	118.391	111.838	44.1774	47.6792	128.305	133.609	135.035	37.63	99.5636	171.86
SL1344_1053	5.45212	4.02602	3.86563	1.51147	0.263739	4.10542	2.00115	3.04611	2.33604	1.50905	1.26	2.91997	3.82549	4.26219	0.499685	3.2697	8.58669
SL1344_1054	4.18787	3.65638	2.61764	1.30733	0.499008	2.66321	1.84376	3.50415	2.67584	0.870159	1.80681	2.1682	3.75305	5.92835	1.23766	3.84401	7.88065
SL1344_1055	6.36944	2.25091	3.60207	1.81082	0	4.91851	1.62149	2.04366	2.11794	1.87488	3.2133	2.46419	2.90454	5.36701	0.846574	4.14124	4.92384
SL1344_1056	5.81244	10.5544	26.05	37.8191	2.85581	7.35332	9.38817	30.646	15.7359	101.564	28.1184	8.79147	13.8884	14.8806	8.56042	5.69276	132.917
SL1344_1057	14.874	21.7423	79.8702	205.41	111.205	26.1911	133.734	86.0478	63.9963	648.381	550.976	170.737	53.8555	197.637	104.544	188.315	276.65
SL1344_1058	9.01268	10.5106	47.9644	101.296	60.9246	10.6714	95.5383	31.4238	21.1778	200.562	207.543	88.7392	28.4703	114.461	37.9492	65.9982	179.384
SL1344_1059	25.732	30.6906	117.182	365.168	1923.75	57.1274	1718.57	86.6904	64.8852	187.466	255.386	75.908	85.6055	240.023	347.823	291.824	557.705
SL1344_1060	31.2719	26.7781	21.6516	12.2872	5.55495	21.2382	46.5535	28.0945	20.9035	13.3828	12.7424	22.1494	25.0254	19.0695	7.92276	12.5747	42.9562
SL1344_1061	60.2236	78.8142	189.429	75.0029	10.8612	36.4039	66.4687	123.044	101.591	57.9851	46.8623	108.642	104.35	123.754	14.315	54.1108	64.9301
SL1344_1062	8.63819	17.5837	188.274	17.7046	0.455103	4.88568	9.73303	51.1855	21.3085	3.35226	3.44089	32.4414	7.99224	5.81252	2.50835	2.14579	38.8586
SL1344_1063	24.5272	19.889	215.013	32.4057	1.48432	16.8705	13.0579	52.7256	25.4258	5.39233	5.63983	17.9839	33.9338	26.941	7.95375	7.34485	43.3936
SL1344_1064	4.67248	9.78031	64.2521	160.699	111.612	6.96181	60.3346	20.7195	19.5205	43.6417	146.161	83.1011	30.1167	70.0869	30.5976	173.232	149.131
SL1344_1065	52.261	52.5741	27.3304	22.4186	3.88162	31.859	18.626	62.4707	46.6298	26.3055	24.1341	38.3311	52.397	50.9234	6.02922	26.4354	91.5771
SL1344_1066	2.15437	1.2689	10.901	6.60119	2.41058	1.38634	3.72942	3.22578	1.27353	52.2722	4.68182	3.12554	2.9919	2.25099	1.03083	3.48177	44.1825
SL1344_1067	0.902783	0.279157	12.6965	10.3305	1.37154	0.813322	0.482631	11.4899	0.875552	138.118	10.4839	0.611216	2.25956	1.75722	1.38589	1.58481	77.5888
SL1344_1068	1.32304	0.490932	28.0344	15.6223	11.0953	1.19194	3.96091	2.27817	0.821207	166.956	10.3508	1.70192	1.95806	1.12374	1.55098	2.94191	60.8968
SL1344_1069	0.887128	0.274316	111.455	26.9232	0.718803	1.59844	6.16541	1.16227	0.172074	205.054	19.3391	2.40247	3.47537	1.56977	0.247611	3.28769	46.699
SL1344_1070	3.47712	3.55926	24.7316	8.82867	2.52592	1.40425	9.87132	2.96224	4.00018	39.8111	14.7545	5.35769	3.96651	3.9887	3.54741	9.44831	16.1441
SL1344_1071	12.7663	14.7605	85.3471	20.4353	2.19248	18.752	15.727	17.0375	17.3337	38.1094	53.489	18.8836	16.3689	14.7326	6.9716	15.9149	24.1169
SL1344_1072	31.7418	33.7965	30.4763	17.1489	0.86172	21.2261	29.0402	55.7347	32.2442	8.38015	8.13365	35.448	63.1009	30.3418	6.85021	10.3401	28.5145
SL1344_1073	73.3006	65.1645	60.2646	40.1983	8.77388	73.3535	70.8034	107.572	51.5399	40.8237	37.3348	64.4307	93.0003	66.7688	25.2254	46.1417	70.5937
SL1344_1074	39.3379	43.5163	28.744	18.9282	4.15258	24.4584	33.1744	57.8644	31.1658	19.0815	24.3822	41.8253	51.2488	30.3924	8.19618	21.722	53.173
SL1344_1075	180.404	149.293	63.0737	30.1335	6.30966	156.096	69.7316	115.628	121.844	199.996	48.6536	59.5322	61.7198	64.7636	13.0412	57.0858	75.6021
SL1344_1076	3.49738	5.85257	6.30095	5.86829	10.1683	2.40944	7.47885	5.08267	4.94816	8.53858	4.02375	5.98927	8.14905	8.1544	7.00545	11.637	6.67952
SL1344_1077	0	0.456315	1.15299	0.978924	0.149463	0	0.788917	0	0.858714	0	0.300653	0.249776	2.08763	1.30563	0.205945	3.59799	1.58535
SL1344_1078	1.9427	0.961149	1.45715	3.0929	1.41668	1.05011	2.07715	0.290884	1.20582	0	0.633274	3.41972	7.61062	2.75008	0	8.48797	3.15375
SL1344_1079	1.18056	1.46021	1.91858	4.22895	1.72181	0.85086	2.27208	2.12122	2.93108	1.25102	0.769671	3.19713	11.2026	6.68482	1.05444	22.0139	5.52406
SL1344_1080	0.337304	0.834404	0.84333	0.895016	0.546606	0.303879	6.49166	0.252526	0.78511	0	0.824648	0.6851	1.02776	0.716231	0.564879	1.31583	1.44946
SL1344_1081	1.68652	0.417202	1.05416	1.56628	0.546606	0.303879	3.60648	0.505051	0.523407	1.48931	0.824648	2.28367	1.3214	3.10367	0.376586	1.84217	3.05997
SL1344_1082	56.9639	64.6343	60.0291	85.881	6.67539	35.6265	41.7787	81.4163	78.1658	19.9549	28.7741	49.4035	63.3206	13.9951	7.62124	23.6911	11.239
SL1344_1083	58.032	57.5413	41.9688	38.4962	0.582904	20.3076	25.127	62.1174	64.7471	14.8233	19.1516	59.097	47.5981	6.78927	7.76414	11.2257	12.8237
SL1344_1084	35.0226	48.6013	43.0701	40.0432	18.2261	23.0869	26.4865	56.064	51.0322	28.4129	50.5855	70.9419	46.6019	27.409	19.3917	28.3246	56.964
SL1344_1085	22.1901	27.7017	30.3205	30.604	8.4463	15.1561	22.2913	32.6076	32.1911	19.1397	39.1111	56.6002	30.5045	19.8701	11.2925	22.9094	56.1291
SL1344_1086	20.0818	18.9169	12.0534	5.38154	5.9267	21.6862	25.311	23.5971	20.8433	12.5662	10.6213	12.9658	13.7198	12.143	2.82113	16.4981	17.0178
SL1344_1087	128.577	117.359	89.8668	48.7485	21.9542	66.1149	80.1765	157.041	108.603	46.2647	49.8657	96.5961	100.489	76.9244	13.9533	34.1281	107.172
SL1344_1088	104.227	94.9508	67.9385	35.3105	6.52816	54.697	50.6545	118.966	78.759	31.2837	37.3297	76.4081	75.4471	56.9839	9.12995	24.5556	51.119
SL1344_1089	35.8329	26.7597	12.2552	5.38192	0.821715	12.791	10.8433	15.6911	15.7368	4.17925	3.30586	11.4435	12.3603	6.221	1.13225	2.10997	23.8881
SL1344_1090	11.0796	13.7041	63.867	99.9026	66.9976	14.7877	38.1718	47.9259	22.6052	31.8888	53.841	93.0716	42.1546	140.868	28.8632	91.8868	109.134
SL1344_1091	7.71158	6.88005	6.16346	4.36081	3.84121	4.89735	10.2728	8.32877	8.82764	8.03786	6.07844	4.27952	5.833	3.22127	5.64568	9.37017	7.84693
SL1344_1092	71.2315	51.7897	46.4003	16.5991	5.27148	43.2829	66.5297	62.5701	51.5129	43.1625	35.3463	39.5298	48.5057	34.5958	6.61174	37.0286	72.4818
SL1344_1093	165.873	109.349	49.0586	9.5808	1.59578	106.853	25.4253	100.701	95.1921	7.85852	3.56668	43.7554	95.4438	82.4006	5.13062	16.1628	49.9435
SL1344_1094	10.4095	13.5355	8.1748	7.96759	15.2467	8.17566	9.70299	20.7818	18.0166	4.94969	5.43789	9.5775	39.1531	20.4032	12.2178	11.9741	17.3319
SL1344_1095	8.58591	10.2878	4.19269	3.38174	6.7394	5.31788	8.03261	16.0698	13.5313	1.42161	1.5306	7.81118	27.7962	5.69729	2.0969	4.91943	10.3768
SL1344_1096	5.43268	3.35977	11.0361	2.70287	3.3014	3.67075	13.0695	10.1681	10.5376	31.1833	12.1751	5.51718	9.45902	12.4971	0.75817	16.4246	11.0242
SL1344_1097	18.3948	19.3562	15.9595	16.3913	2.05772	11.6251	49.61	34.6342	26.5203	30.0633	27.0727	27.1384	36.6886	29.1489	21.3034	34.1658	23.5959
SL1344_1098	166.611	212.724	172.448	191.732	95.8049	223.806	3091.62	184.643	322.012	1054.69	560.632	254.309	161.422	145.401	509.706	953.269	222.971
SL1344_1099	223.006	335.49	253.33	140.869	28.4235	297.41	350.292	324.532	274.116	107.869	75.5534	228.595	375.467	325.442	1159.91	335.275	240.472
SL1344_1100	33.7465	71.3212	56.4934	54.7973	1.42661	30.9311	26.8262	93.4792	63.7495	21.5081	30.8494	62.6818	140.506	128.152	19.4116	13.1646	55.7644
SL1344_1101	164.161	201.013	179.353	180.891	124.131	218.261	277.496	182.197	209.657	279.767	226.022	175.157	190.154	144.126	164.156	327.149	169.979
SL1344_1102	20.8742	48.1169	75.7645	135.324	74.7655	33.7648	193.261	130.882	84.1071	107.039	169.533	127.033	131.44	218.6	41.1814	107.711	238.749
SL1344_1103	7.87693	8.64278	9.76758	5.47808	2.11029	7.66866	7.19952	10.3676	9.85721	20.3066	36.7553	12.9884	9.45657	19.4236	5.03543	14.7198	17.7736
SL1344_1104	33.6379	40.3057	57.6558	64.3274	14.4794	42.8526	32.8751	148.346	37.3129	115.802	47.9727	33.9832	50.7896	36.4574	17.8975	32.9083	112.803
SL1344_1105	26.33	36.0877	48.9281	64.5152	3.07519	24.5757	27.8986	97.1404	28.7105	102.64	35.3757	22.4837	32.318	27.0312	6.88564	22.0235	82.2257
SL1344_1106	17.7916	23.8569	31.3873	28.568	1.68409	19.9233	12.9782	52.5325	24.7697	48.8955	22.4939	18.4623	24.6083	17.5359	4.45538	12.6487	46.9203
SL1344_1107	28.6665	18.9345	18.8932	11.966	2.05411	23.1905	12.3019	20.8045	19.5937	11.7962	13.8262	21.9168	26.5265	16.4254	4.02784	14.9866	28.9109
SL1344_1108	301.491	457.474	319.838	492.394	20.0379	199.534	823.195	450.612	426.639	469.207	529.035	454.038	475.704	39.6416	240.169	453.285	31.0825
SL1344_1109	298.042	420.47	301.537	484.718	18.8864	187.814	827.194	485.086	395.427	481.515	433.695	415.982	447.338	36.7038	327.196	522.079	39.7653
SL1344_1110	221.709	303.32	168.421	150.009	0.943497	130.082	65.9865	250.023	291.634	52.2366	81.2301	192.362	190.58	34.4512	23.6609	11.7197	11.2308
SL1344_1111	438.284	426.654	328.602	224.663	0.149463	305.113	124.649	668.68	376.689	61.8995	126.875	426.118	415.921	56.6643	25.1253	17.2703	25.3656
SL1344_1112	234.008	243.392	188.058	226.044	0.307804	135.527	69.0497	311.422	246.108	33.8818	93.1845	249.222	225.713	32.5347	12.9358	10.3736	10.8829
SL1344_1113	180.958	201.793	166.982	113.914	0.178156	99.4397	43.4921	286.919	189.019	24.0765	66.4779	239.224	209.122	24.278	7.4872	8.14856	13.5428
SL1344_1114	159.81	200.016	151.458	120.724	0.821489	89.3983	66.9387	310.256	181.022	25.2925	69.817	233.64	203.723	34.7144	24.1243	9.93721	20.2105
SL1344_1115	223.806	318.306	228.831	166.534	0.0823529	140.279	50.8585	451.227	299.501	40.5684	120.599	330.437	269.164	31.0778	17.1347	11.5776	15.3351
SL1344_1116	218.827	289.353	222.28	147.374	0.795095	132.607	50.5714	410.375	245.002	27.2094	94.2035	302.818	282.765	33.3386	15.9953	12.4028	23.0517
SL1344_1117	185.135	200.705	134.685	95.6821	0.623546	106.175	40.671	273.75	166.842	16.3099	47.4842	200.222	186.727	16.0297	7.36446	7.46237	16.5873
SL1344_1118	127.871	108.67	84.4733	59.5814	0.340072	63.7757	31.4128	137.628	100.188	15.9371	34.4317	121.335	107.666	14.2593	6.01353	8.13191	12.0238
SL1344_1119	105.331	103.106	69.8765	55.9409	0.261796	61.4187	21.7641	114.053	88.4916	14.1234	39.233	101.829	94.4402	14.9793	5.68149	8.76	10.4132
SL1344_1120	215.934	240.455	226.336	242.292	4.41711	122.282	310.209	327.266	234.781	219.732	218.668	300.523	312.705	17.5924	56.1183	282.159	26.2937
SL1344_1121	197.599	245.799	222.055	264.509	3.45787	115.487	260.52	256.564	233.902	216.588	232.163	288.497	286.144	18.6936	61.9401	267.815	32.6792
SL1344_1122	124.341	99.3287	85.9555	42.5922	0.815301	96.8242	20.6975	115.868	104.279	49.5057	54.8238	95.5696	91.895	56.5695	7.78361	46.9917	94.6235
SL1344_1123	171.557	135.591	81.8245	18.1535	3.69558	128.749	23.0999	112.263	105.541	26.1445	18.2586	57.1	73.9097	44.7426	3.48411	16.2943	32.6276
SL1344_1124	33.4625	18.3951	18.3336	13.1542	1.67366	23.0751	9.49673	24.1242	11.2184	35.2043	18.5167	11.3277	15.3749	9.06454	4.03575	11.3617	31.7572
SL1344_1125	37.6831	22.8809	18.8432	14.0895	3.60845	18.5176	7.32565	29.7507	15.9475	42.3523	26.801	23.1935	19.3852	16.9732	7.6494	17.9077	33.3678
SL1344_1126	15.2422	14.9521	19.3829	17.7815	1.2776	12.3112	29.5033	29.1183	24.4675	27.616	29.1263	27.2222	38.7785	36.4574	13.6432	34.5485	43.6658
SL1344_1127	4952.67	3243.45	1724.32	514.121	6.68307	4070.45	1546.77	1792.07	1925.31	395.656	338.005	1419.99	1806.15	956.596	77.4513	188.92	1073.01
SL1344_1128	6281.75	3966.61	2122.63	703.829	9.34444	4697.81	2127.54	3359.97	2547.38	477.087	488.719	1714.76	2259.38	1439.17	182.241	232.907	1293.59
SL1344_1129	533.387	380.358	251.157	77.5591	2.24734	339.575	132.006	216.7	239.254	55.5172	66.9985	194.043	256.754	144.368	13.6569	29.5191	160.615
SL1344_1130	393.748	203.969	139.414	51.8121	3.13166	217.19	87.4712	255.599	156.06	48.6362	49.8711	139.451	172.654	92.4424	10.8777	25.6319	173.93
SL1344_1131	378.809	254.601	171.206	56.1095	2.54328	246.466	94.6768	270.613	172.652	47.7044	61.3914	143.054	173.591	143.123	19.7353	31.7075	314.884
SL1344_1132	1340.28	1029.31	599.228	264.229	46.0817	1040.75	346.745	874.11	680.382	214.369	221.346	474.517	561.284	440.729	71.0831	120.23	566.459
SL1344_1133	8333.07	7540.79	5112.27	3003.34	463.162	9212.18	4324.87	7788.8	7639.98	2666.33	3151.7	5175.09	5144.78	4341.45	1763.56	2082.28	3343.48
SL1344_1134	660.887	684.662	382.324	123.056	3.30672	501.029	225.581	683.84	451.737	118.054	202.372	406.585	320.994	230.562	40.3168	68.5544	365.092
SL1344_1135	85.3682	50.9177	36.2846	18.4991	2.45939	53.8361	48.8836	48.1469	35.3251	15.5798	17.779	37.7609	44.0958	28.332	10.1664	16.7253	59.8726
SL1344_1136	52.335	40.3084	31.207	22.4702	2.47145	32.2521	38.7923	39.5417	32.3844	20.6977	25.9039	35.7587	38.713	31.1341	6.90046	26.2403	45.224
SL1344_1137	56.7443	46.4943	31.4275	20.9652	0.775993	40.7676	35.0717	58.794	35.6668	17.9716	21.8534	43.7673	42.2086	33.0461	5.61354	18.8671	50.9861
SL1344_1138	62.2147	43.1081	30.0016	20.6861	0.433501	36.4942	17.8151	39.5967	33.6826	18.2233	20.9283	38.9133	36.2633	24.5604	1.8773	16.2795	36.9311
SL1344_1139	63.9311	44.3009	40.3214	51.2234	96.9703	39.3803	66.0908	45.8443	29.4326	24.4867	43.626	70.1404	44.5921	56.6993	24.9388	70.6877	57.5561
SL1344_1140	285.098	86.1043	201.966	133.85	10.7171	98.8019	21.2991	152.584	46.367	81.7136	94.8728	45.6088	577.93	223.321	402.718	45.916	307.482
SL1344_1141	4.94164	4.36584	1.32376	1.87319	3.432	2.28957	2.64182	44.131	108.121	1.80786	1.84098	2.10299	3.81037	1.59894	2.04922	2.72639	26.4597
SL1344_1142	73.1028	88.3039	108.22	74.5836	14.2019	60.4668	122.043	182.43	105.476	66.0648	107.304	134.008	128.212	162.186	31.501	71.2109	256.576
SL1344_1143	72.2226	90.3454	86.4385	75.4033	5.9849	49.9084	64.0583	166.512	97.425	48.5579	105.675	129.745	108.78	108.047	9.62106	45.4631	163.603
SL1344_1144	39.2102	51.1759	45.8594	38.936	4.38549	37.9253	45.7819	91.307	46.8461	34.4129	52.1458	72.637	62.3018	62.4868	9.93702	40.2577	92.8038
SL1344_1145	26.8205	36.1685	28.5225	21.2512	10.7903	23.6594	30.6682	48.2465	27.0231	28.6186	32.9375	40.1	34.6993	27.8162	9.77341	21.6522	42.5974
SL1344_1146	23.3579	37.9654	39.0266	40.1273	6.49061	15.7824	44.1855	58.5145	42.17	64.9209	55.7636	45.6176	39.3005	37.7285	13.6241	32.2424	48.5424
SL1344_1147	49.5531	69.6966	69.0262	96.9243	9.29205	44.3876	82.3501	93.7001	80.1889	144.529	140.302	83.5855	69.7624	91.3921	44.7335	98.0904	83.1479
SL1344_1148	115.693	176.58	13.7567	16.0832	10.6329	141.34	172.652	72.1644	111.587	24.6319	44.8876	106.058	44.1605	24.8246	44.8076	40.1279	87.1023
SL1344_1149	28.1889	25.005	53.9266	81.2198	584.274	35.6564	268.519	62.8855	39.9862	30.6759	38.0552	123.763	47.4695	64.2902	64.851	58.3154	62.9459
SL1344_1150	57.5222	84.3011	75.9877	46.3347	23.7935	48.3382	71.323	100.424	94.3224	71.4986	80.9518	81.8164	84.5837	79.3757	81.4908	84.4787	103.974
SL1344_1151	99.1305	43.5789	12.691	9.50737	10.645	34.9697	614.238	33.5309	172.821	13.1836	34.0662	178.704	18.1957	147.515	447.701	191.958	671.195
SL1344_1152	9.38333	6.29478	17.9929	15.0866	19.5872	6.73414	10.2028	9.64439	5.79951	5.8986	5.96196	21.5351	17.9991	6.07868	3.37366	4.46702	24.0717
SL1344_1153	28.637	36.8526	29.842	22.217	9.54479	20.9443	22.5714	37.2772	32.1703	26.8616	36.7665	38.8067	33.5766	37.0395	14.37	29.7441	26.3257
SL1344_1154	88.1926	76.7857	60.8056	24.6241	4.56341	74.9559	90.4642	80.9757	78.4564	31.1973	29.5206	56.0698	79.062	52.5475	6.57376	44.6407	66.2499
SL1344_1155	68.5265	55.5129	41.6011	17.7184	1.15306	57.9884	29.729	55.4007	56.7348	15.2734	21.2318	38.3907	49.46	37.5008	3.9109	17.7647	26.3425
SL1344_1156	62.3022	56.1546	38.7108	19.7233	0.94964	44.1247	20.4459	65.0233	49.3913	16.3417	17.2929	40.1762	51.5532	31.5232	3.30572	12.2244	32.987
SL1344_1157	75.3046	74.3888	62.2326	31.5147	1.63802	62.8338	40.8886	86.5212	68.0989	34.3653	47.3652	61.4772	81.5438	51.7505	20.0312	34.3056	124.356
SL1344_1158	80.9426	109.364	84.1276	73.0389	3.78663	75.6162	43.572	114.339	105.442	51.1735	70.686	82.7711	97.2365	85.2091	31.6188	52.0676	122.458
SL1344_1159	100.212	75.3137	59.6116	30.9512	2.85322	71.3795	26.3555	115.229	65.2294	17.6211	20.6858	65.5626	95.4165	436.279	25.3088	21.922	210.027
SL1344_1160	104.023	74.5662	55.6609	24.3085	3.91097	88.5676	40.8657	63.5707	51.6654	22.9648	20.0692	47.7518	70.5776	297.438	33.7634	37.8898	189.169
SL1344_1161	14.1317	12.0286	7.2184	14.4144	178.219	9.44581	57.5144	10.011	20.396	6.84346	6.43933	20.3698	13.0963	455.916	15.4382	50.6824	245.519
SL1344_1162	92.2973	44.6522	27.9005	8.02196	0.792516	42.4567	8.36636	34.2168	33.1147	8.16618	5.36228	24.562	34.602	23.2865	3.17676	8.25561	11.3781
SL1344_1163	103.892	44.1147	38.2533	12.6364	2.13458	49.1716	16.6117	45.9192	35.8483	13.9584	8.14727	42.8067	50.2208	28.4958	1.50833	9.48652	35.349
SL1344_1164	6.3687	7.41391	14.5181	36.4488	2.98487	6.86261	6.00835	22.3441	11.8203	256.057	77.9535	18.0083	14.1871	14.9375	5.7162	15.9297	25.877
SL1344_1165	12.0077	10.8605	8.16216	9.21002	4.46941	7.302	11.1536	6.96699	11.3543	20.4782	10.7641	10.7209	8.49346	7.17106	7.75039	14.1698	6.48575
SL1344_1166	0	0	0	0	0	0	0	0	0	0	0	0	0	0	0	0	0
SL1344_1167	59.8285	59.9453	46.1245	37.5082	9.54001	42.9225	35.4245	64.1631	60.228	29.4992	43.736	60.0639	58.1037	70.2547	25.8319	32.7926	90.2741
SL1344_1168	106.477	126.508	121.042	136.881	8.41486	64.5488	124.838	151.026	115.982	49.0974	101.989	164.845	175.116	283.414	87.4886	91.4631	517.656
SL1344_1169	191.044	203.627	257.186	262.224	31.0882	132.726	321.859	349.471	182.676	121.05	240.494	332.841	328.075	631.624	240.749	146.656	1491.88
SL1344_1170	50.7469	65.4002	31.6495	21.9222	0.726148	38.5527	15.9304	78.6682	39.1992	6.62798	9.40319	41.1835	89.1374	121.315	12.1944	6.33666	48.9413
SL1344_1171	87.7667	96.2337	64.4962	27.2222	0.768797	75.2229	28.9131	73.8764	73.2486	16.3387	24.1637	68.2541	88.0743	106.446	6.09114	21.1906	67.1623
SL1344_1172	190.939	145.545	110.5	52.3768	4.2163	158.017	97.3292	130.378	117.352	32.7177	40.7105	108.041	130.105	130.138	20.5275	37.0266	113.23
SL1344_1173	15.9798	12.3532	12.0691	7.50862	1.88822	7.49809	11.3905	15.2036	12.9149	8.81956	13.0226	17.8062	12.6073	12.4887	1.48674	9.22083	17.4851
SL1344_1174	24.2571	17.3094	13.9957	9.28341	1.51189	5.88361	17.9556	21.3035	17.7346	13.5939	16.3467	19.2654	14.8228	16.1787	3.64567	12.3744	24.2776
SL1344_1175	45.6957	44.5308	35.0537	18.6776	46.9362	33.0588	107.093	34.0378	41.542	32.6081	30.4686	35.9377	29.0322	30.71	23.5762	58.0699	42.5345
SL1344_1176	121.919	274.262	534.208	323.098	36.8582	190.916	415.225	381.006	338.84	95.628	118.968	459.767	544.054	439.988	261.612	390.739	513.534
SL1344_1177	16.9312	13.0042	90.0399	163.31	45.1941	15.8685	75.0397	19.6269	20.8699	4.34073	21.142	146.338	41.6041	51.5115	5.41174	63.6523	24.5782
SL1344_1179	7.01146	1.68628	6.20859	4.90953	3.31397	1.57917	41.4402	0.729056	2.41777	2.92381	1.11104	7.25238	5.68006	2.75706	2.82678	9.95309	17.6686
SL1344_1180	195.855	232.717	155.734	100.104	23.6739	129.587	199.797	231.241	245.623	91.8637	82.6833	213.9	190.35	163.624	195.005	223.199	198.066
SL1344_1181	55.3799	25.8689	48.7929	59.2089	2.14813	41.6652	45.3544	13.8938	18.5126	4.42219	20.6452	104.904	56.1618	89.4463	2.63104	21.6039	211.537
SL1344_1182	103.522	59.9925	47.5119	7.2034	0.879855	172.179	6.96628	17.3433	30.3304	12.7856	11.7992	33.3286	32.7719	33.8182	0.404119	5.64816	293.459
SL1344_1183	0	0.721775	7.65971	20.9036	2.60054	0	6.23934	0.873758	0.905514	0.515313	3.80446	8.69182	6.09621	102.846	46.5828	2.95938	433.819
SL1344_1184	12.0819	14.136	137.974	1113.82	48.5505	12.0614	113.121	9.77865	12.4142	5.19041	59.3425	200.297	162.036	2238.67	359.281	83.9461	4525.48
SL1344_1185	95.4745	75.0479	219.186	427.653	21.6895	131.834	709.805	96.5287	121.498	156.802	292.318	373.34	136.522	244.098	99.371	132.968	610.084
SL1344_1186	10.7205	3.48947	12.3438	14.5975	5.25757	8.64155	24.7349	2.95696	3.50221	13.9513	17.9331	20.6286	8.59614	13.9779	4.72463	18.2693	59.2692
SL1344_1187	55.8681	108.124	55.462	126.443	34.8827	60.1023	828.555	119.82	212.397	167.74	119.983	194.686	97.8461	171.2	175.749	1766.63	211.675
SL1344_1188	8.24017	10.5561	13.7961	17.1795	17.5262	7.55618	12.7437	6.83006	13.4716	16.1125	13.3106	19.4265	13.5146	30.2035	14.0461	10.1028	138.758
SL1344_1189	10.7142	18.6245	33.1226	21.5142	4.34062	11.2177	35.2958	50.7291	21.5683	8.6942	51.2085	65.4809	65.2918	988.928	821.332	475.462	82.9565
SL1344_1190	105.574	66.4999	46.1314	37.2864	22.9696	28.1814	144.236	102.824	98.2179	72.0798	48.1964	57.9098	31.7001	101.017	51.022	71.692	176.428
SL1344_1191	5.91726	5.80866	11.6829	22.4925	1.06545	4.99242	4.82041	12.7275	6.19423	158.005	7.19506	6.80418	7.80883	4.72008	3.46049	4.90982	20.3152
SL1344_1192	3.93925	4.09278	6.00786	9.19826	0.638362	3.8328	0.842375	6.72408	3.54536	44.3873	2.82503	2.88037	4.66396	3.01126	0.879602	3.38078	14.445
SL1344_1193	6.80423	7.01331	7.67903	13.0395	0.689148	2.2136	2.22296	5.23555	5.13254	35.384	4.15878	4.22281	5.59445	3.61203	0.844071	2.87555	8.21222
SL1344_1194	4.62152	3.33448	5.4163	6.51469	0.468079	3.29615	1.23534	5.47825	3.13749	30.4384	3.9232	3.65043	4.52626	2.72593	0.967452	1.1268	10.6653
SL1344_1195	3.12149	2.25218	5.04033	5.86691	0.210768	1.40608	0.83438	3.11591	5.04555	30.5511	4.4517	2.81781	2.49101	4.60289	0.580836	1.31918	8.32143
SL1344_1196	7.17924	7.37192	15.4942	12.8496	17.7804	5.85764	51.4154	11.1553	10.6148	6.93785	8.38962	28.4299	17.8066	29.7218	8.92272	16.3812	17.786
SL1344_1197	23.068	16.3042	53.5553	43.0967	41.7688	13.9961	225.504	41.5893	39.0829	19.9549	16.4972	75.5396	17.8281	47.6498	9.98645	24.793	37.9878
SL1344_1198	41.2741	36.6744	34.398	25.0193	40.554	14.1043	45.9059	40.49	33.3116	12.7777	13.725	32.9226	41.714	49.0255	5.56148	32.3874	81.2064
SL1344_1199	12.2701	11.5631	16.5562	14.8578	4.49753	14.2125	7.70495	12.9772	16.6221	11.8672	14.9197	20.0429	20.0074	16.6802	5.65357	18.6146	22.2253
SL1344_1200	2.84689	1.28045	12.1326	8.92752	9.85596	7.46117	29.0555	8.71916	3.81522	3.42818	8.64744	22.6037	7.43522	9.70877	0.866846	66.0292	24.4673
SL1344_1201	47.4174	36.0403	40.3851	12.726	5.05917	147.722	44.8938	53.1138	43.8106	44.7496	20.9436	42.3959	56.3267	51.8803	8.78959	55.5638	68.612
SL1344_1202	63.122	99.5061	681.945	383.422	62.9286	182.309	1153.29	529.555	356.745	60.6594	304.61	2252.43	296.579	880.853	21.7638	238.516	132.374
SL1344_1203	7.21015	6.37003	13.5202	29.3809	103.488	8.35156	18.7222	5.39795	6.39329	4.54789	4.19703	9.76306	30.9362	11.6648	1.72496	18.4835	25.0818
SL1344_1204	23.373	48.7629	75.3349	56.6015	1.14085	46.9339	25.2917	40.2674	14.8571	3.48143	23.1784	95.518	357.556	1241.55	60.6787	125.234	528.679
SL1344_1205	123.163	109.79	78.3368	43.5636	10.2328	108.141	114.712	153.979	99.8513	62.0281	90.9611	112.864	182.717	270.89	28.0654	100.504	236.948
SL1344_1206	14.8797	18.4043	16.4753	15.7929	1.89457	11.4901	27.7279	24.1893	39.5817	35.2896	19.0552	10.9376	13.694	17.7537	27.292	366.852	167.667
SL1344_1207	26.141	29.2041	31.0978	27.9692	5.46606	26.5894	42.3761	40.4041	50.3779	61.8064	39.1708	23.9785	32.668	31.6335	71.0806	717.459	226.277
SL1344_1208	8.85882	5.03441	7.03378	5.08246	10.1849	5.39254	15.6159	8.2455	8.73093	13.9544	5.26823	7.13245	4.68985	5.76188	2.13849	3.92287	18.7483
SL1344_1209	4.97751	5.13046	6.74094	6.05345	4.36916	5.23164	7.98298	4.34754	3.86189	3.6629	11.4931	4.49327	3.97215	3.52308	2.77859	15.534	10.6947
SL1344_1210	32.1798	35.9753	171.357	303.372	37.1053	54.6369	460.524	137.601	106.591	83.6116	258.212	284.487	128.221	233.025	71.855	554.526	89.234
SL1344_1211	17.732	22.6885	30.9571	59.6246	10.1563	19.2799	88.2581	52.1853	29.413	84.2321	100.157	75.7568	16.2353	76.1697	93.5238	33.6324	615.421
SL1344_1212	99.19	73.2451	66.3173	74.3101	36.986	89.3608	71.7584	86.4515	91.8907	152.523	119.039	82.1899	83.3443	80.6853	111.844	111.656	377.701
SL1344_1213	46.44	50.8758	29.8568	21.4178	8.60078	29.8843	37.3587	44.7014	48.7281	29.2926	30.6371	40.4248	32.7283	28.8006	29.3807	30.194	38.6453
SL1344_1214	7.25886	7.05438	4.37513	1.97769	0.472625	4.78789	8.03842	9.60728	8.95074	0.801259	0.845078	4.21244	7.78631	1.92668	0.795951	1.97209	3.8991
SL1344_1215	13.917	12.9101	13.2899	10.0013	11.0414	7.13962	88.2474	17.7992	22.6453	12.2896	6.30083	16.3581	16.9956	7.93507	14.9982	17.4936	31.8401
SL1344_1216	7.57042	10.2149	13.5505	8.21769	0.418227	10.8504	8.09436	15.9725	8.27652	11.5472	33.932	14.4444	13.6305	19.2413	5.37859	10.6049	20.209
SL1344_1217	9.18468	9.52799	20.1858	16.9025	1.56041	9.34222	13.6218	11.0907	7.81574	8.63398	19.799	18.0533	12.1228	23.2775	3.96942	6.24132	48.3806
SL1344_1218	10.3823	11.5702	33.4112	23.9348	3.74808	10.7426	16.5963	10.2355	11.405	18.3366	25.2154	26.864	14.3184	30.8496	2.00842	16.4814	51.0445
SL1344_1219	10.6214	16.0895	33.3438	72.5165	38.3405	10.7515	27.3066	33.1474	26.6669	61.2297	63.2166	66.5779	35.9995	58.0308	23.4502	79.4238	113.222
SL1344_1220	5.24768	8.29961	31.9942	77.8398	73.5383	8.06028	24.651	18.4843	13.8832	26.8168	38.8395	75.6004	20.1087	50.7825	37.9383	51.8497	189.891
SL1344_1221	170.754	242.5	323.535	319.208	14.919	140.86	136.379	438.958	249.004	154.784	359.79	574.273	260.053	459.122	83.3764	104.974	299.498
SL1344_1222	6.15946	3.17436	4.9729	2.29834	1.76756	1.27167	4.5277	2.97816	3.98244	1.24649	3.7647	5.82087	4.18923	4.45049	2.22063	4.20495	8.63899
SL1344_1223	9.49133	11.5181	16.0068	16.1562	2.17654	5.00141	20.6794	21.5855	19.3132	15.3397	20.7236	19.5204	17.5391	13.5627	10.2968	19.1418	23.343
SL1344_1224	26.0418	28.9894	11.6113	8.63756	4.14979	11.105	12.2514	36.5234	29.7688	31.2755	17.6855	11.0489	24.5604	40.4284	9.98229	8.53358	46.4206
SL1344_1224A	39.2746	69.5036	20.3943	14.4295	0.979157	19.5966	9.04459	50.6642	68.4447	56.025	31.5141	26.9994	48.1307	47.4714	3.03567	5.65705	57.1224
SL1344_1225	1048.4	1047.01	298.006	327.628	33.9315	371.717	388.55	1320.59	879.001	983.151	380.243	402.26	1036.57	1270.02	161.358	165.17	937.078
SL1344_1226	156.245	183.828	341.922	326.337	26.8075	143.571	277.442	280.893	93.8086	94.2266	72.8408	226.578	226.501	214.559	135.569	132.039	167.564
SL1344_1227	167.275	225.334	315.392	266.972	20.5764	93.5028	175.31	278.982	125.072	133.09	95.3783	199.965	240.784	226.635	75.8116	136.97	179.505
SL1344_1228	43.0473	37.9075	23.9822	12.8812	1.42172	32.4585	13.2576	44.1381	30.1318	8.67705	14.49	31.0453	27.3938	22.5205	3.65679	9.1266	19.66
SL1344_1229	32.326	33.6308	23.6989	15.2311	6.6705	23.9514	17.7662	48.2893	34.3396	16.8075	15.6339	30.2721	32.9419	24.5911	7.33619	12.4927	28.7776
SL1344_1230	34.978	33.7516	26.3597	13.2745	1.23951	25.2542	18.0363	53.3637	38.1091	13.3629	15.4992	27.2643	34.266	23.4698	5.35458	10.3225	28.0321
SL1344_1231	50.1364	49.6099	34.994	37.3235	37.2382	33.3743	70.2837	75.9044	54.459	39.1086	33.3676	59.2137	64.622	41.5981	34.9845	30.9675	71.0174
SL1344_1232	60.6241	67.3403	51.2295	31.4307	2.7422	39.3717	43.7376	82.6217	73.4087	47.0382	46.2873	86.7716	45.2835	33.0155	9.44624	25.544	49.1801
SL1344_1233	56.2236	68.7623	40.9998	27.7896	1.30797	36.8186	42.1813	82.652	66.4108	30.9439	44.1505	69.7332	37.0526	19.4517	5.89031	18.3083	35.8684
SL1344_1234	18.1699	14.6999	14.3572	13.4935	1.71298	16.1635	46.4304	33.4517	40.5192	36.5308	24.4928	19.7291	108.29	118.173	29.8549	111.182	31.4829
SL1344_1235	140.079	162.216	195.695	273.586	74.8378	105.584	410.535	239.408	196.582	513.525	324.731	233.507	371.918	25.2808	243.312	682.741	53.5598
SL1344_1236	9.96099	11.4079	7.84033	3.67096	0.448388	9.63865	3.15567	12.7052	6.58348	3.58365	4.50979	8.49238	12.2046	10.1839	14.8281	3.16623	15.5012
SL1344_1237	32.9415	42.6286	28.3264	28.9256	13.8856	30.0203	20.5627	58.59	41.366	25.5585	21.2591	45.2497	41.4419	37.3326	82.1655	23.5471	51.0039
SL1344_1238	1.50218	1.39351	37.0883	17.6047	47.0634	0.78944	4.14921	3.93619	2.7195	1.10544	1.12218	16.9505	1.25326	1.68347	6.14947	1.90453	7.2322
SL1344_1239	1.18741	1.65227	47.7788	12.7999	40.8897	0.936029	2.53918	2.77803	2.76383	1.31071	0.604795	19.1936	1.03372	1.15562	4.39138	3.1267	5.81124
SL1344_1240	0.830707	1.41279	37.9042	13.4321	48.2519	0.748389	1.55435	2.25445	1.45017	1.55884	1.5232	15.7477	1.12998	1.83742	2.55049	4.05078	5.25541
SL1344_1241	1.25704	1.97884	36.4286	14.0242	32.3614	0.823617	1.95496	3.59327	3.36921	2.42193	2.98011	18.3365	3.13378	2.83097	2.42411	4.8146	7.58427
SL1344_1242	2.06111	1.96102	24.775	9.25528	12.461	1.57119	1.01712	2.49265	2.82926	1.8201	1.16286	13.6324	1.44927	2.80548	1.32758	3.95838	7.41867
SL1344_1243	8.22742	12.1333	43.7119	58.356	25.127	9.69279	88.645	19.4263	19.3957	16.7663	20.3725	32.3504	20.6611	33.8204	10.4221	28.886	90.2003
SL1344_1244	17.2461	16.591	19.9262	13.5205	5.29311	16.3218	35.9481	20.867	15.273	9.99917	15.0483	24.296	29.4212	18.9884	74.6845	34.1826	63.3803
SL1344_1245	37.1156	51.1867	37.5827	39.2706	12.8563	28.5892	136.712	114.76	75.3038	78.1699	63.2163	58.6753	49.1137	73.82	38.9518	46.9118	87.7213
SL1344_1246	80.5621	125.809	396.093	1131.83	237.583	175.568	1643.83	287.079	265.387	476.531	628.292	819.98	374.182	401.383	361.285	684.911	350.06
SL1344_1247	38.8479	27.2876	74.9444	57.9033	6.60625	52.7134	67.1763	81.5066	30.1409	150.351	84.4233	16.5601	20.4588	24.4414	43.1044	17.587	180.448
SL1344_1248	9.04112	6.98921	34.896	25.3396	3.34233	9.97787	13.7753	12.6068	5.87484	51.197	27.9983	8.03403	7.8709	8.07913	6.24569	8.20023	31.7287
SL1344_1249	14.1531	13.1292	24.6042	29.6329	3.94202	15.9383	12.7682	17.8806	13.3831	39.0568	18.0218	14.9722	13.8614	25.044	9.13519	18.634	37.1671
SL1344_1250	8.63788	6.46008	18.8342	19.189	3.58084	8.14387	13.7462	15.1896	8.88387	31.7531	13.915	12.3763	10.7551	13.934	4.1491	14.7325	20.3338
SL1344_1251	4.7571	4.20281	11.3982	10.3686	63.4154	4.08162	8.11391	4.8334	4.8333	8.90179	7.01508	9.73887	8.92367	4.89028	4.29947	9.14627	18.8739
SL1344_1252	11.1359	16.5285	34.8027	32.5034	9.76121	13.4981	13.855	20.312	19.3222	26.283	32.6704	32.0768	26.1753	23.0728	12.3198	38.7815	26.4885
SL1344_1253	1.77189	5.22614	31.3089	48.282	24.1306	3.25401	21.9327	17.9084	8.98879	19.3782	49.9842	68.4714	14.0016	27.2053	4.60323	14.5954	23.4933
SL1344_1254	58.3451	54.1242	42.0184	27.7658	20.5542	25.7104	35.9381	65.0462	43.3	19.041	26.8749	45.5129	32.8501	37.2568	22.3034	23.9977	55.1101
SL1344_1255	32.9895	21.8349	10.8273	14.0526	2.10086	25.1481	281.71	23.5415	21.0586	14.8096	11.7788	11.3543	485.4	275.827	127.863	107.302	29.7117
SL1344_1256	16.654	14.5777	9.12845	7.47839	1.34941	12.2338	33.1477	17.4555	14.1141	9.27649	9.81363	11.9692	16.2829	16.6841	30.4648	14.193	29.7272
SL1344_1257	28.2593	36.9424	31.0189	21.7942	4.56085	18.8355	22.1086	48.3333	28.1645	16.6366	21.3445	29.8654	31.402	47.4842	14.3644	18.1045	85.7839
SL1344_1258	46.6719	44.2693	56.734	56.4123	40.6003	69.3903	181.239	72.0264	58.4267	37.1689	38.2682	64.7479	64.5609	44.9916	36.1234	76.9604	46.4825
SL1344_1259	7.13828	7.94624	23.0898	42.4989	12.2184	8.19942	23.6602	36.4738	18.8305	72.9641	48.4289	32.0178	19.1868	25.1361	18.1309	27.9164	91.5126
SL1344_1260	7.40905	14.4007	16.2087	29.1382	6.64645	7.6284	33.3848	26.1495	19.2984	28.9748	39.6779	43.3542	26.7217	27.3444	20.6798	31.5868	44.725
SL1344_1261	11.6916	27.2927	31.5989	33.8632	10.9409	10.088	21.6563	36.6149	31.5574	39.6984	63.6094	71.6868	39.9249	44.0574	15.3513	24.9889	51.0275
SL1344_1262	121.28	83.8945	46.9519	14.237	11.6478	60.5592	40.266	64.4224	51.2117	18.5948	21.9453	49.2118	41.5985	34.6808	32.3253	30.2512	34.319
SL1344_1263	5.60121	10.491	227.668	499.592	177.777	6.48792	17.6243	4.07359	10.6783	8.47929	220.668	738.724	33.2977	79.6306	22.2447	45.4491	144.876
SL1344_1264	7.82029	4.83636	39.7157	114.129	13.2669	2.20167	25.6071	6.22066	6.06752	3.45292	48.1964	92.3248	20.637	204.802	65.2099	15.635	315.05
SL1344_1265	14.8391	16.8456	28.0798	45.0383	25.9412	10.0723	64.1165	14.001	15.2984	16.6941	50.1943	80.3729	26.1023	106.902	57.0777	40.8388	352.512
SL1344_1266	73.2856	79.4697	68.711	38.0428	4.93141	118.254	110.425	153.042	100.381	55.6293	60.1325	50.0418	73.7415	40.0584	6.16455	72.2558	26.1837
SL1344_1267	353.275	325.01	221.462	118.072	11.4807	254.298	184.266	332.54	223.389	174.33	254.879	227.215	274.598	194.1	52.4793	137.441	342.219
SL1344_1268	9523.26	6554.98	3799.98	1578.02	132.039	6640.28	4558.93	4671.44	4448.4	1198.49	1748.46	4059.46	4820.14	3565.09	1275.61	1020.45	2771.6
SL1344_1269	10285.8	6031.1	3559.1	1061.49	9.46849	6547.57	4759.58	5083.56	4028	788.397	1446.26	4324.53	4954.03	3992.23	1067.22	743.367	4424.97
SL1344_1270	6685.13	4452.4	2675.5	992.629	15.7188	4219.79	3311.39	3858.48	3075.21	674.591	1165.34	2836.42	3575.91	3349.17	936.149	593.828	1743.86
SL1344_1271	119.125	96.3618	70.8487	31.5885	1.26503	63.4358	26.7092	123.549	57.5388	22.3351	18.8307	78.4322	113.832	84.3168	19.8713	15.5919	71.191
SL1344_1272	194.944	146.565	132.902	102.661	15.733	123.262	163.613	170.881	123.914	60.8084	89.3892	225.792	188.547	186.539	72.6087	75.4463	430.061
SL1344_1273	980.056	937.538	941.398	1012.19	322.678	927.841	1640.95	1030.77	989.739	617.063	916.521	1430.97	920.224	1100.25	557.289	859.17	1691.29
SL1344_1274	31.0078	28.0866	19.7731	9.34972	0.697899	30.6158	9.71173	30.4835	24.787	10.372	10.0823	18.3427	21.8137	12.193	1.31133	5.68159	23.5537
SL1344_1275	20.8902	24.1159	22.4588	16.075	20.6503	18.8201	28.2922	38.7863	24.6362	11.3144	16.7973	43.5617	21.5811	38.2466	4.97558	19.7757	76.2041
SL1344_1276	13.9335	12.4186	13.8322	9.24292	1.82628	9.22996	8.54432	21.7833	14.3081	5.79022	7.84828	26.2195	11.7733	12.6177	0.686301	6.15491	28.8613
SL1344_1277	45.3143	42.1383	40.3149	36.6421	9.64807	32.4803	77.0962	46.0587	43.1134	37.971	18.3295	47.2507	123.242	180.033	52.0687	127.741	128.237
SL1344_1278	15.2827	11.9807	20.9886	24.7024	73.949	6.98111	16.5706	11.2804	10.0203	4.18177	12.9808	36.433	31.0129	49.6674	2.40318	34.8475	90.75
SL1344_1279	30.2263	32.2521	19.3587	10.5903	8.92547	39.0248	43.8117	38.406	32.5351	11.0903	10.7551	33.0023	47.5784	31.4133	15.8038	38.7373	111.899
SL1344_1280	387.299	221.63	9.04041	2.66513	267.261	191.833	163.236	477.042	696.371	4.96697	6.54825	44.0652	192.368	15.3558	629.766	35.1073	133.129
SL1344_1281	25.5299	36.6587	25.4037	15.8649	2.31824	21.0173	13.8053	44.8173	46.5599	21.1194	33.8387	43.013	49.4965	51.0948	12.8592	33.8846	106.555
SL1344_1282	12.3442	23.6999	24.2989	19.3105	10.9723	17.7603	23.4421	41.7941	28.1606	15.2936	20.4198	29.8124	18.285	16.4312	8.94787	25.3713	32.6365
SL1344_1283	11.5422	203.397	266.46	139.334	8.94108	97.3567	75.9446	351.06	203.313	35.4499	147.553	404.592	102.194	135.516	46.0582	125.876	125.27
SL1344_1284	2.80743	2.77796	2.92466	2.73144	1.78189	1.77046	3.50202	1.96169	2.61384	3.6361	3.5081	3.35796	4.35857	4.5041	2.71647	3.46811	5.89801
SL1344_1285	1.5714	0.647874	4.25623	2.08481	0.424413	1.88757	0.56005	1.56859	3.2512	2.7753	1.2806	1.77315	2.28001	2.96596	1.1696	2.45203	3.75145
SL1344_1286	1.55144	0.738052	1.19352	1.1875	0.580185	0.967638	1.14841	1.34019	1.57409	1.47541	1.65336	2.18156	1.45453	2.36516	0.59958	1.11733	6.55288
SL1344_1287	7.22226	5.27861	8.31041	4.13765	0.797986	6.06295	10.5301	5.28413	4.33	1.73939	2.0065	11.2242	21.1487	33.576	0.641404	3.07356	110.819
SL1344_1288	0	0.248465	0.627806	0.666283	0	0.542925	0	0.300783	0.311715	0.532175	0.163706	0.952026	1.39904	0.426551	0.112138	0.391823	0.575484
SL1344_1289	2.93151	1.27973	2.04792	1.14391	0.838334	1.39818	5.90003	2.3238	1.33792	2.43645	1.26477	2.33498	2.25183	2.80725	0.770097	2.15265	2.30538
SL1344_1290	14.4006	8.74094	15.0019	12.3833	5.07783	7.4478	16.9655	14.9738	10.1384	12.599	7.28045	15.3468	14.9744	10.6646	10.7929	17.7895	9.54973
SL1344_1291	1.44332	1.19014	0.902152	1.14893	2.33893	0.866864	1.44033	1.3687	2.46362	1.01964	0.705733	1.56349	2.17795	1.2259	0.59085	2.10204	2.52684
SL1344_1292	12.3507	9.76682	10.7572	10.4763	3.035	10.762	6.711	19.8572	21.8357	13.0521	11.7151	13.9822	22.7381	25.6523	10.3983	21.6418	21.3648
SL1344_1293	3.01275	8.76799	5.53861	6.34831	3.08728	5.26875	7.57943	8.62407	7.5625	9.07688	6.35468	7.43906	9.56551	10.5367	8.11225	11.7529	6.43089
SL1344_1294	0.251802	0.155723	0.472168	0	0.561067	0	0.673071	0	0	0.444716	0.102602	0.255718	0.493223	0.356451	0.140563	0.491144	0.721361
SL1344_1296	0.50693	0.940513	1.18822	1.76546	1.33492	0.685044	2.43906	0.664157	0.983279	2.35018	2.06559	2.05926	2.20658	2.33223	2.82984	4.64725	2.17838
SL1344_1297	0.855003	0	2.67211	2.83588	1.03916	0.385139	3.65671	6.40107	2.3218	6.04021	2.09033	0.578868	1.11651	3.63103	0	2.66832	6.32765
SL1344_1298	23.1994	17.1489	17.7614	13.6594	4.7828	17.8087	13.2098	23.9459	16.5086	13.6982	15.8857	22.7703	19.3003	17.6837	11.3414	21.2064	24.7757
SL1344_1299	11.9524	20.1256	18.74	19.7553	0.813828	13.7088	8.91352	28.7624	28.7557	18.094	27.4208	39.1691	62.4979	43.4016	11.3259	16.437	33.3301
SL1344_1300	14.2243	25.4646	18.7178	22.3481	0.909899	15.5126	8.80508	23.5403	25.2671	24.1305	35.6912	37.7613	62.0791	63.5873	8.35837	17.8151	53.9757
SL1344_1301	117.554	120.156	136.75	180.872	22.8201	150.032	149.256	168.682	108.941	192.478	618.705	212.788	357.474	494.606	339.047	200.311	294.672
SL1344_1302	4.78891	5.21813	11.6882	7.63939	1.84774	3.1844	6.94903	21.3409	8.58119	3.42342	2.97347	5.71256	13.3509	9.76525	4.39187	6.5386	6.58742
SL1344_1303	36.7001	37.1401	6.25622	8.57622	89.3786	9.76871	26.3087	109.904	314.19	2.57796	4.07842	18.0707	36.8513	15.3497	1178.24	14.1542	235.765
SL1344_1304	23.0158	25.5315	5.41898	8.01045	9.36619	6.60175	16.2219	93.4184	249.201	5.01278	6.7288	17.8186	36.6143	11.25	220.607	11.5956	234.717
SL1344_1305	20.1613	19.5934	4.75786	8.59773	11.1684	5.74559	11.4382	63.6104	184.838	5.45016	7.20922	17.5499	28.3874	13.3965	167.442	17.1746	229.461
SL1344_1306	23.7877	26.286	6.11348	9.37179	9.39251	8.2676	12.2651	86.6038	235.058	4.58511	11.4149	17.4949	36.2141	14.8712	99.896	19.266	264.747
SL1344_1307	14.8441	15.5596	7.3126	5.50765	5.60607	6.11992	9.01176	48.9734	122.003	4.88787	5.94603	14.1381	23.8743	10.5067	18.188	14.575	221.397
SL1344_1308	24.3491	12.3205	5.07316	5.87354	7.77206	6.64735	13.0171	40.3252	128.235	5.86416	6.61436	14.2372	24.891	11.4895	15.4459	19.2852	234.279
SL1344_1309	17.4785	15.171	14.0874	24.6129	32.5479	9.39261	25.4093	40.0598	79.7006	17.1948	22.3654	29.0648	22.8242	26.3703	22.1672	40.9703	153.072
SL1344_1310	39.171	36.5357	27.2935	23.8546	15.6091	46.8596	35.7026	21.6337	24.9111	39.6942	116.699	38.2586	14.2553	33.1794	10.037	11.7737	16.5566
SL1344_1311	28357.4	34589.5	35618.8	25160.8	1314.14	35801.2	28264.6	56271.4	37576.8	37816.7	27343	19854.1	19839.2	27474.7	21372.9	16127.7	14484.3
SL1344_1312	186.699	82.6125	32.1411	37.7095	6.27259	72.1868	32.3839	90.6164	60.1513	75.548	72.1142	65.1139	84.8582	113.508	15.7089	31.6987	145.423
SL1344_1313	3.31401	1.27211	4.07144	4.16935	1.01853	1.44133	2.68807	2.0533	2.30525	3.43107	2.14196	3.32687	3.23327	2.83097	1.6586	3.92301	5.67457
SL1344_1314	1.89049	1.27543	3.65238	2.96418	0.626638	1.08382	2.02132	0.514666	1.06674	0.758831	0.980404	1.51264	1.64579	0.486577	1.05533	1.47497	5.7441
SL1344_1315	0.624721	0.772701	6.11757	9.94597	2.02474	0.562815	2.67183	0.935407	0.646269	2.39058	2.54555	1.69183	1.90351	1.76871	0.929968	1.54347	5.86624
SL1344_1316	0.250364	0.154834	3.52104	6.14502	5.42649	0.338331	2.14153	3.65503	0.485624	2.87415	0.612096	0.678022	0.653876	0.797435	0.279521	0.879012	3.4069
SL1344_1317	0.952315	2.10781	1.44112	1.4297	0.97468	0.587016	1.01822	0.825533	1.39997	2.12453	2.12401	1.52704	1.11268	1.02881	0.951303	1.15361	2.1299
SL1344_1318	0.450508	0.185741	1.0325	0.597699	0.182514	0.405865	0.160562	0.449703	0.699071	2.25437	1.95807	0.20334	0.457564	0.63774	0.335316	0.468653	1.14721
SL1344_1319	0	0.252429	0.765389	0.270766	0.496089	0	1.09105	0.305583	0.158344	1.98245	1.33055	0.138174	0.266507	1.30007	1.13927	0.875765	2.24122
SL1344_1320	8.45915	14.947	27.3003	28.1719	1.53867	13.0644	6.82959	42.7802	16.1401	55.4152	31.9362	17.649	16.0436	10.9972	4.48122	8.35089	44.1813
SL1344_1321	6.01384	14.8767	16.0884	19.1489	3.02111	6.28476	9.00206	26.1135	15.3043	46.5211	23.3284	15.6349	13.298	8.0024	2.28283	7.88263	22.2821
SL1344_1322	152.025	91.3318	117.196	64.3504	9.97169	170.222	226.017	133.326	98.8547	111.235	50.1466	71.0683	171.737	59.9505	12.9318	36.4306	83.9935
SL1344_1323	13.763	18.2107	38.8116	48.3031	29.5646	10.2365	34.9065	41.5746	29.179	25.7205	42.2557	74.9776	52.1756	31.1499	25.0141	92.1469	69.9926
SL1344_1324	16.0219	21.1209	16.076	18.7394	3.67251	10.2559	36.741	18.6238	17.8285	16.9409	20.4444	26.2622	23.5834	101.018	11.4153	26.3167	117.97
SL1344_1325	6.25439	4.76055	19.5466	90.7975	6.72441	6.06805	233.025	10.9857	11.1983	6.58518	10.1939	31.5955	23.5595	421.914	78.1533	61.3719	406.591
SL1344_1326	4.05631	2.33675	10.489	34.3538	5.06506	1.80215	90.6026	5.0336	4.56986	4.21989	6.15848	18.7724	6.8449	147.604	46.745	27.0956	108.432
SL1344_1327	0.765452	1.42015	0.478448	6.34714	2.0157	1.0344	2.8645	0.859595	1.18778	1.01392	0.935697	1.2956	0.832971	507.925	50.8485	41.5062	509.293
SL1344_1328	1.54193	0.762868	1.67056	5.86436	5.37224	0.833478	6.59456	0.769586	0.7178	0.18155	0.921492	3.4102	2.14776	380.308	6.71385	37.9755	332.28
SL1344_1329	2.66138	1.09727	2.77251	7.81846	4.72356	2.96853	5.69114	1.89759	2.26154	1.45488	1.44591	4.20432	5.13031	431.733	4.52774	28.279	399.43
SL1344_1330	7.61024	3.13764	5.1532	96.7597	29.5467	4.57074	23.0546	9.97059	17.7136	5.6003	13.9543	12.4516	15.7349	2901.54	2020.05	435.422	1341.11
SL1344_1330A	8.94018	8.29341	11.1762	6.91899	1.20731	6.71188	24.6939	12.2708	12.1387	6.57899	12.1429	10.088	13.6203	17.4016	4.1589	15.6942	57.2709
SL1344_1331	5.70532	1.41135	8.5587	57.5272	27.7367	4.62596	12.8104	9.39696	8.85316	3.02291	9.299	13.5195	12.6655	2520.26	797.175	312.929	3324.76
SL1344_1332	6.5031	7.40003	7.15401	48.3157	60.1742	4.45259	13.9063	7.0108	9.28382	4.13473	5.51163	14.6174	16.5312	2278.06	577.205	209.648	3025.4
SL1344_1333	5.19148	5.61856	4.25899	31.2097	13.5395	3.80009	10.4077	7.28747	8.05582	3.43832	2.3798	12.5215	11.5813	1177.46	171.709	124.804	1834.13
SL1344_1334	7.17756	7.44163	7.58721	34.6596	5.60187	8.65344	10.1572	8.69251	9.4998	5.12655	5.59123	12.4345	14.8403	1417.55	168.99	192.829	2124.97
SL1344_1335	4.44471	3.23385	5.39293	19.0782	2.64806	1.88436	4.47277	3.91479	5.88275	4.38674	2.55683	6.19547	8.08025	886.237	46.7043	97.5063	1251.47
SL1344_1336	3.32033	1.36894	6.22615	16.397	3.28818	3.65604	4.33904	6.905	2.00367	1.30315	1.50326	7.74306	8.02936	732.197	18.741	63.7563	1064.3
SL1344_1337	5.65799	6.56084	7.51516	13.6057	14.4696	12.4247	6.80577	5.03015	7.68226	4.37185	3.74638	7.90075	10.3131	741.125	18.556	109.946	771.279
SL1344_1338	3.72889	1.69922	2.57609	5.72833	2.14676	1.41447	1.46888	2.9386	3.0454	2.25301	1.91926	4.25194	5.38193	189.891	2.73891	33.6102	244.854
SL1344_1339	7.79617	5.51022	6.12608	6.64929	1.89507	5.61889	9.05021	5.50315	6.7401	18.4899	9.25784	7.3896	7.07796	138.742	10.818	29.2835	132.411
SL1344_1340	6.42446	2.64875	8.92361	77.1847	12.4353	1.92928	6.86908	3.7409	6.64605	5.67323	11.0528	9.66575	10.8751	3262.89	990.223	595.642	2502.71
SL1344_1341	4.05656	0.836242	2.53556	45.7464	7.66934	2.43638	5.06019	2.02466	5.77016	2.38815	3.30586	10.528	5.29726	1913.2	389.115	330.211	1670.23
SL1344_1342	4.95074	0	1.54724	28.3256	1.50427	0	2.64669	3.24312	1.92057	1.09296	3.02592	2.51387	5.92619	1814.71	293.984	285.35	2005.11
SL1344_1343	3.68827	1.52064	1.66499	30.7191	1.9923	1.1076	3.28628	1.07382	1.43081	0.542833	3.00573	3.88437	6.06501	1711.08	155.218	235.245	2216.35
SL1344_1344	4.20091	3.1176	4.20126	18.3923	3.63074	2.01846	8.3844	2.51604	3.69393	2.47313	2.73879	8.7221	7.07053	826.606	38.3028	107.942	1167.77
SL1344_1345	1.36623	1.12657	1.85026	20.845	2.12175	0.820563	2.6781	1.36379	1.23668	1.40755	2.04123	4.00827	3.76641	1017.79	32.7948	132.355	1040.57
SL1344_1346	11.3292	6.53931	7.45903	19.0389	7.83325	6.39611	10.3367	5.88067	7.26639	7.20322	9.84815	12.6815	11.1779	944.617	25.3815	108.604	1097.59
SL1344_1347	7.08979	0.515834	2.86744	15.2159	3.71707	2.63004	1.78364	0.624452	0.647147	2.20968	0.339868	3.95298	4.9014	1066.51	61.2284	125.435	1058.95
SL1344_1348	2.62668	2.5991	3.09599	8.86153	0.942528	1.28461	2.40726	2.64071	2.9696	2.05445	2.01827	3.70914	4.6714	381.66	3.68667	57.0014	454.54
SL1344_1349	6.842	7.14952	5.67757	10.2512	0.525704	4.03848	2.39646	8.39002	5.94918	2.29178	3.26859	8.06655	8.67788	437.185	6.45348	38.1036	625.203
SL1344_1350	5.69927	9.06336	4.3257	10.5319	1.15447	4.76775	1.74106	8.53363	11.3706	3.2354	1.65877	11.3002	14.5304	417.513	2.2725	30.0146	458.329
SL1344_1351	8.61747	10.1512	6.41235	8.71085	1.32998	3.32723	1.75502	10.7526	8.27794	5.43559	3.00974	15.0026	12.8607	388.332	5.72682	33.9373	371.682
SL1344_1352	7.29314	11.1778	11.6938	14.8295	15.223	6.57043	9.32356	16.2616	12.4242	9.94053	10.4657	14.7058	12.3533	267.306	6.28389	25.6676	376.157
SL1344_1353	7.35342	3.52075	6.07895	19.3545	3.26739	2.56442	4.31161	5.15004	5.52125	2.72311	3.8662	7.06631	6.71141	1129.26	234.906	149.537	1459.79
SL1344_1354	1.7309	2.14091	2.52444	6.12379	0.233746	1.55938	1.85069	1.72781	1.7906	0	0.940388	1.17188	2.2603	377.749	6.76368	41.8643	555.372
SL1344_1355	3.54623	4.14256	2.8323	8.23351	2.39447	1.7749	6.10879	3.83489	3.05713	1.56578	1.12388	4.4017	4.54509	546.907	4.39914	100.143	458.859
SL1344_1356	4.49685	4.12667	2.44809	6.06229	21.0977	2.09096	15.9752	4.45261	4.61444	2.43385	2.3643	5.89264	4.16738	216.333	3.40102	37.5181	193.169
SL1344_1357	32.9749	15.8996	36.7506	28.9927	16.3932	21.2483	11.2344	23.5154	16.1311	11.4502	17.9454	46.391	16.6889	18.5926	3.68152	17.7911	20.1742
SL1344_1358	78.7717	90.0271	61.5082	45.4245	5.33495	90.379	74.2394	114.72	87.4951	55.8178	50.3408	64.6783	64.5115	145.742	26.4638	47.5415	268.878
SL1344_1359	52.2718	59.3623	60.5822	84.6036	57.0853	16.982	189.109	176.753	90.1361	82.6386	145.445	161.381	152.812	163.794	41.0456	199.221	139.216
SL1344_1360	40.629	5.98624	6.52793	3.37952	2.88953	4.93393	5.03859	7.1514	5.53378	3.82401	4.46313	6.29477	4.3797	5.76947	2.55953	19.4765	107.759
SL1344_1361	9.5509	7.73972	7.20495	7.97424	1.93467	4.74729	13.9093	13.4378	7.79354	4.94413	5.77047	8.47309	9.10316	6.06081	8.36509	7.32321	10.6143
SL1344_1362	118.885	118.711	94.1506	81.1485	8.43173	124.101	41.9442	81.1581	106.993	30.411	32.5796	106.542	196.307	143.283	58.5086	26.6351	54.8336
SL1344_1362A	1293.31	1128.3	1624.32	2227.19	236.131	1506.93	3064.33	1578.9	1099.77	2317.67	1801.59	1830.63	1453.18	3584.73	2873.42	2014.74	2058.38
SL1344_1363	260.191	245.043	339.631	587.192	2.88944	186.812	470.819	192.224	36.6858	670.638	811.996	658.673	135.908	331.12	82.8716	59.2522	96.6113
SL1344_1364	47.4437	57.5705	45.3808	20.147	7.49903	45.6565	37.8532	79.9182	49.9167	28.5655	37.7851	52.3184	36.6876	47.3182	3.31056	27.6919	102.109
SL1344_1365	999.565	832.066	631.139	345.913	106.614	1082.61	689.954	802.97	330.116	242.934	205.089	493.183	1036.91	683.075	302.696	344.73	443.049
SL1344_1366	136.157	80.9772	61.9756	26.7502	2.30639	80.5654	73.2973	86.13	69.9359	25.3459	30.543	73.5538	80.1239	58.5955	10.3285	32.8501	80.5268
SL1344_1367	97.2876	116.135	92.3933	102.809	46.8997	77.7952	160.063	202.415	116.149	128.867	108.17	128.671	149.366	123.842	115.775	138.423	99.3848
SL1344_1368	17.4878	14.1894	14.2538	10.6727	0.39675	9.45292	28.122	39.0678	18.4528	24.7087	24.6267	16.6706	11.3269	10.6945	3.20201	19.4838	20.1732
SL1344_1369	25.3653	22.5004	19.5381	16.4864	12.0408	21.0052	96.4296	38.7473	30.6136	53.1701	35.0785	29.8363	16.3944	20.3111	38.7604	58.871	30.5836
SL1344_1370	19.2644	14.2966	29.3004	51.969	171.44	9.25622	78.2711	32.691	23.9147	40.8283	43.9582	58.2574	18.4481	58.1775	36.5635	83.1674	39.2453
SL1344_1371	40.0811	44.4907	31.4766	22.3841	10.8948	53.2381	39.7417	76.3002	43.9887	64.1334	23.1717	28.0641	26.6173	18.428	10.1355	21.9169	22.8995
SL1344_1372	21.5039	30.6055	38.2979	67.6115	64.2052	33.7037	38.1103	42.1223	26.7405	54.6271	54.2537	55.0447	35.3896	56.7119	22.1994	43.5526	54.8532
SL1344_1373	12.5699	12.8475	5.88087	4.84325	0.609872	6.37415	4.18486	10.2558	9.86939	3.98805	4.35512	7.03244	8.51845	7.45854	0.630259	3.9346	13.8363
SL1344_1374	22.096	17.1607	10.171	7.04475	1.11029	10.6476	7.32565	16.7989	14.2199	7.26039	7.25862	11.8287	15.2845	14.1847	2.00797	9.35476	37.9477
SL1344_1375	37.0677	26.5436	14.6332	8.19641	8.16724	25.7782	24.3361	25.3168	28.7596	18.9508	10.5993	17.171	18.9656	21.1733	6.17138	14.4602	33.2236
SL1344_1376	166.03	255.835	344.254	632.598	88.7427	434.591	195.422	246.511	363.991	299.084	594.09	607.619	201.02	383.655	94.2406	180.156	1078.36
SL1344_1377	485.396	506.883	433.426	381.072	614.974	268.832	608.24	1145.06	480.125	264.38	252.018	406.06	838.988	1152.11	287.106	315.891	968.78
SL1344_1378	11.0895	10.4989	9.92662	8.35535	1.33116	10.2373	4.977	12.2996	12.2155	10.3973	13.3886	16.3136	14.66	15.8921	5.19695	9.45323	22.6829
SL1344_1379	34.9863	48.4665	45.486	37.4431	5.29161	41.6055	161.601	62.1643	62.6139	65.086	54.7426	59.3753	50.7632	53.8189	21.6136	46.4042	51.228
SL1344_1380	61.9975	66.5552	56.7384	31.3494	2.36953	44.6831	35.0202	104.565	68.9764	62.8053	87.7026	63.1994	68.3318	78.1594	13.3211	41.2522	74.8421
SL1344_1381	173.952	142.594	109.482	64.4092	3.07466	120.358	75.8648	211.039	137.862	71.806	99.3504	148.194	165.228	140.688	27.5715	42.6236	118.89
SL1344_1382	40.3313	62.687	31.7904	15.3896	0.361491	51.6081	10.1128	94.057	65.4913	25.2144	41.739	45.3082	38.9174	45.8513	4.58252	10.5818	25.0509
SL1344_1383	18.2646	33.5727	42.4941	78.0809	28.262	15.5405	36.3449	48.9983	37.1986	120.07	86.2064	55.8177	61.0624	40.5785	22.2326	44.9276	29.6747
SL1344_1384	107.278	102.04	117.345	49.179	2.31354	118.053	46.339	143.758	113.616	25.3945	19.2801	67.3841	8.16744	9.74407	4.38328	10.9	31.5024
SL1344_1385	77.5825	45.7378	39.429	24.3698	17.3311	65.9752	16.7971	43.0646	38.254	17.0743	23.6356	47.1262	58.388	52.3469	12.8173	36.8651	82.0486
SL1344_1386	101.354	41.6961	42.1421	9.12153	2.06656	60.341	12.8051	44.0004	31.3174	14.297	12.471	39.0401	52.7098	49.9188	12.3805	14.2755	87.1503
SL1344_1387	73.0235	41.0271	30.6353	6.89668	1.80512	43.4865	16.1448	37.9909	23.815	9.61806	8.67432	31.3396	47.7328	36.9687	8.98187	9.4634	71.9782
SL1344_1388	74.9958	27.2719	25.7503	4.13776	0.352607	40.7737	9.92633	28.0189	20.3711	2.94624	5.20146	23.8652	35.991	25.771	2.10539	4.97978	32.2064
SL1344_1389	116.27	44.9839	37.2501	10.7021	0.197207	60.9568	12.045	43.0547	31.7785	7.30754	7.53716	34.5571	52.3961	38.6376	2.52323	8.84358	36.855
SL1344_1390	150.552	67.3262	58.4203	26.9492	1.39843	81.093	29.5257	45.9199	58.0954	12.8962	12.9832	59.324	82.6385	64.0869	4.44671	22.8917	67.5732
SL1344_1391	200.492	76.4535	79.748	19.1	2.78242	83.0541	64.6776	70.0074	66.8132	12.8296	10.5482	58.1234	119.926	74.7871	6.93054	29.2654	158.791
SL1344_1392	218.002	146.253	92.2224	38.6408	9.04385	132.923	104.051	79.1238	98.5075	39.4261	43.775	89.7377	142.111	140.476	32.7116	48.7128	255.142
SL1344_1393	252.23	159.29	113.446	58.8716	32.1696	155.097	81.3339	115.399	132.536	53.6217	42.4156	108.424	223.359	305.104	10.0573	74.1873	504.346
SL1344_1393A	283.618	253.609	243.275	41.5377	2.98447	205.738	311.123	448.566	251.486	119.264	111.064	271.82	318.523	200.745	10.9662	134.589	249.732
SL1344_1394	32.613	35.41	29.9777	27.9972	2.75011	24.3293	21.6163	60.764	36.524	32.1877	32.5908	40.3638	53.5077	67.6838	21.0888	32.6985	79.1265
SL1344_1395	39.4032	69.7865	38.7165	23.6976	4.65857	50.4162	57.3758	78.6273	51.389	18.9549	18.2422	38.1995	44.8476	30.6026	11.0408	13.0387	149.338
SL1344_1396	48.2402	49.4708	47.5827	33.2159	19.2137	38.3254	42.5471	80.1551	42.3238	17.4352	31.8485	70.833	56.1723	51.6489	15.2258	17.4688	120.462
SL1344_1397	32.5232	39.0963	24.9007	24.174	3.80996	28.9474	32.9586	69.5262	42.9684	30.4504	31.7203	37.0527	48.2697	48.721	5.61433	22.5215	49.3303
SL1344_1398	25.9207	73.9241	161.494	100.262	5.55282	30.8282	59.1179	131.932	25.5367	75.915	34.8772	77.3935	74.2315	40.7851	25.6603	27.6801	163.385
SL1344_1400	15.2051	23.5423	67.6219	57.0357	6.11572	12.7129	31.93	39.883	20.6238	48.2025	31.9142	46.3618	40.2826	34.2222	14.4722	25.9453	112.451
SL1344_1401	9.74695	9.80807	9.91298	7.78081	14.1888	12.7995	68.888	11.626	11.1513	5.98129	5.65447	18.7905	12.2247	6.08038	7.28545	7.66909	9.85983
SL1344_1402	6.72403	5.83634	4.94022	3.44316	0.525704	6.48282	7.06326	10.1563	8.96953	3.54183	3.07632	7.50749	15.8667	11.5225	0.987778	3.86558	10.1947
SL1344_1403	0.899608	0.667621	1.01214	0.537088	1.85873	0.324185	0.673308	0.47145	0.488585	1.11218	0.80644	1.15723	0.861486	1.46451	0.40175	1.43886	2.70606
SL1344_1404	5.68921	5.69648	14.7322	8.89585	7.02435	3.05086	14.0487	8.92421	9.77403	11.9618	8.72079	12.1974	11.4977	11.2176	4.76383	11.9424	9.96015
SL1344_1405	190.634	181.517	194.088	111	33.3422	113.865	142.545	189.874	174.296	104.009	141.326	193.031	348.278	396.471	50.982	149.799	519.865
SL1344_1406	24.2808	19.266	23.1947	14.8913	3.71203	47.8768	22.0426	28.4676	29.8576	9.30486	17.174	22.022	33.7013	8.10659	1.27871	24.6631	8.96839
SL1344_1407	98.0584	14.9719	17.978	6.33538	5.26385	46.5218	7.48044	8.9791	4.73888	4.02071	3.52952	10.2253	7.20249	7.38861	1.6118	5.02531	10.4456
SL1344_1408	106	129.501	108.021	92.641	14.8196	163.311	50.7581	180.504	120.841	89.0115	76.4473	98.6234	109.123	93.2086	23.6872	53.4014	102.543
SL1344_1409	79.9987	58.5993	40.1533	43.0803	2.1959	37.3469	24.362	96.864	81.2265	56.4623	64.1309	74.0735	147.328	61.4542	17.0898	25.2952	128.92
SL1344_1410	95.976	72.8946	43.5412	45.6229	3.85243	40.3438	29.556	114.485	88.3626	56.5348	67.672	74.6362	155.748	64.6448	24.628	30.7548	129.134
SL1344_1411	12.9131	6.60906	9.46299	9.55066	3.30726	11.6335	26.9788	9.88977	9.09761	11.01	10.5234	13.1642	11.3709	8.29946	3.72853	15.2282	14.5281
SL1344_1412	41.548	35.6581	45.3144	21.3741	2.57637	16.8057	261.554	80.3025	36.8409	49.7932	33.5137	96.7309	33.2176	3.00078	1.18333	9.09634	27.1251
SL1344_1413	23.3242	13.8476	20.702	17.6385	0.188986	4.62283	98.2573	25.1451	18.8204	20.1849	16.7269	50.2164	11.9801	1.65089	0.52081	1.63779	11.582
SL1344_1414	6.72964	9.01736	16.0076	36.0854	24.5374	5.38913	22.3856	17.0739	11.1678	17.9933	24.0698	40.7527	13.3446	13.3635	13.5658	21.6584	385.76
SL1344_1414A	1.84907	0	0	0	2.24734	0	1.97704	0	2.86928	3.26572	0	0	3.21948	37.9545	0	2.16399	1383.46
SL1344_1415	6.48478	8.02086	4.72888	3.22631	6.13007	7.30272	21.9563	11.3281	9.6434	10.0214	5.72511	5.12217	25.1692	1887.61	113.427	52.2813	6615.17
SL1344_1416	7.47156	5.15093	7.12001	8.45015	3.27506	5.07596	18.3346	7.42764	6.8423	4.75914	25.6531	12.2731	12.4225	14.9982	5.05971	62.9763	56.9617
SL1344_1417	6.82861	4.01192	6.82919	7.13449	0.76078	4.30636	15.6976	8.1797	8.87434	5.12561	6.26053	9.59318	8.91715	5.31663	2.47776	9.85632	13.1233
SL1344_1418	46.9225	21.6278	39.0006	35.5494	3.41461	35.9262	26.2282	73.931	28.0119	63.8756	39.7769	15.5009	86.3528	49.9512	25.2806	66.5446	30.1522
SL1344_1419	22.5241	12.291	16.1492	55.8113	2.8628	9.35028	7.31933	21.6573	8.22389	252.919	175.28	10.0169	27.7791	16.2552	6.28681	17.9181	30.0494
SL1344_1420	8.45352	4.85981	5.87927	4.18606	1.54356	8.25942	15.1492	5.61571	8.22163	6.41362	5.33665	6.52944	7.2557	7.66887	4.58608	9.80037	13.3595
SL1344_1421	2.27269	1.98425	8.35617	8.07015	3.41212	3.49275	177.245	8.00691	6.01599	4.60415	6.86368	28.6015	9.07794	13.0581	4.02993	11.6299	27.5113
SL1344_1422	1.18604	2.34716	3.41014	3.30443	2.21029	1.70961	131.884	3.37416	2.39254	1.88523	4.05951	17.0234	5.16262	7.05161	3.3104	5.27452	7.13529
SL1344_1423	0.850738	1.26271	3.93499	2.59599	0.827181	1.2263	192.293	3.31195	1.71616	0.901512	1.66392	18.201	3.03656	5.66023	1.13978	3.05326	7.5553
SL1344_1424	0.864637	1.06945	4.86399	5.01871	17.4269	1.36317	286.588	4.36941	2.18025	1.33618	1.58541	26.3426	4.04589	7.03789	3.258	6.66165	8.66954
SL1344_1425	27.9951	25.9698	19.217	19.5657	2.73414	16.2135	21.3804	44.5375	23.0781	26.2667	48.0731	28.4305	28.1797	24.4148	8.79058	16.089	44.516
SL1344_1426	22.9225	15.0621	12.089	13.3051	2.32164	7.42145	14.3607	12.6027	14.867	19.2933	33.1286	17.823	15.2005	16.2245	11.8963	10.4092	55.6641
SL1344_1427	0.746222	0.307661	0.310952	1.15503	0.100772	0.448184	1.32978	0.558667	0	2.85552	14.1896	1.01044	0.324818	1.23241	0.555418	0.291104	1.18765
SL1344_1428	1.07148	1.01345	1.06369	3.59569	0.357483	0.965298	0.53912	0.754984	0.733522	6.84594	20.9565	1.96292	1.53636	0.936836	0.668498	1.05726	1.80562
SL1344_1429	2.57779	1.94415	2.16144	6.17271	0.993397	1.81257	3.89901	1.55333	1.70734	14.38	24.5429	2.55404	2.40835	1.82456	1.61449	1.96216	4.92324
SL1344_1430	33.8837	35.1303	35.5061	43.9626	69.2419	16.6097	67.1296	52.5999	36.7277	41.3622	33.2983	61.0621	47.7174	43.7335	34.4918	34.4061	78.2745
SL1344_1431	20.4915	20.3292	29.7526	35.116	81.6336	23.2685	32.1799	40.4304	32.7912	36.1909	30.9635	34.8283	33.6344	27.0438	31.4572	43.2999	31.9
SL1344_1432	112.364	182.03	133.101	79.083	5.99559	79.5022	90.8381	222.822	159.475	91.4809	130.878	128.585	101.996	59.1636	38.8589	56.77	111.88
SL1344_1433	109.817	139.726	112.526	71.6538	13.3105	68.1187	63.0393	182.963	109.647	72.3342	98.6635	113.353	95.6026	79.9581	62.3078	45.8246	153.433
SL1344_1434	6.12009	8.15208	11.7704	6.87048	0.762901	7.63425	13.5907	14.0981	12.4189	4.98873	5.37117	7.64958	10.0411	10.3297	4.99323	9.9172	13.0372
SL1344_1435	2.27555	2.81457	6.87463	5.45101	0.204865	1.3667	1.89236	8.802	1.2751	0.781459	0.72117	0.684724	2.31119	0.894797	0.493997	0.542484	2.41444
SL1344_1436	1.3555	5.02976	7.71949	6.29432	1.52543	0.542747	2.7376	9.24606	2.68766	1.463	0.490958	1.3256	2.55679	1.59904	0.924834	1.35135	3.23604
SL1344_1437	2.00327	3.99201	9.53027	9.00695	4.01284	1.80476	5.47379	3.91607	2.33142	11.6952	2.99301	3.46607	3.19731	2.91461	2.23658	4.86258	5.84526
SL1344_1438	4.39691	7.76918	7.00162	7.36129	2.37509	4.43277	4.25348	8.30785	7.06653	6.28639	8.10491	7.6548	7.92902	12.3003	3.33109	7.92283	27.4919
SL1344_1439	34.0211	17.7671	19.8473	125.379	2.14402	10.8977	20.2087	15.8482	6.45234	136.862	330.854	56.3042	17.4415	24.0802	18.5696	19.4653	62.088
SL1344_1440	29.5313	32.3757	24.7513	17.0669	4.35054	25.3956	29.6614	45.2227	35.7572	28.844	36.8287	35.4434	40.1215	45.1298	10.4906	28.3643	146.663
SL1344_1441	47.3174	65.9051	71.1107	72.0572	70.5111	78.7702	145.618	142.007	76.457	128.805	128.592	112.96	144.802	193.521	86.0178	112.678	138.698
SL1344_1442	11.4992	11.6202	10.3351	10.121	1.88783	7.24502	10.045	22.8448	17.4356	18.3181	16.2924	16.4867	21.6574	24.2046	9.98542	11.7571	32.5841
SL1344_1443	10.9624	8.34404	73.7914	197.463	1503.51	7.59697	359.746	25.2526	20.282	18.6164	26.1138	51.9534	59.8302	125.937	34.8342	79.279	70.8625
SL1344_1444	2.9122	2.16122	7.64518	20.8639	36.2204	3.67307	54.802	4.3605	3.61518	4.11468	9.96775	20.7025	6.33817	9.27566	3.57649	9.77014	9.03812
SL1344_1445	3.1321	3.87402	19.822	59.994	31.5641	2.82173	82.8846	12.0175	6.07526	9.33479	24.5676	46.652	15.5081	29.374	9.83494	17.564	33.2743
SL1344_1446	4.78391	5.11749	6.62692	4.63154	2.72382	6.05709	6.22094	6.00147	5.91864	9.01993	8.21869	10.0668	10.5806	6.03999	3.10358	16.3421	8.51929
SL1344_1447	8.33723	10.1017	11.9113	7.3365	0.758249	11.6498	11.0973	15.7955	12.5412	7.21209	7.48765	15.3211	20.3672	12.1635	3.13439	15.9964	14.217
SL1344_1448	49.968	40.6141	16.5087	12.3117	10.7001	24.4375	143.487	153.377	76.4296	51.6895	29.0864	21.2646	27.6539	21.7257	24.7058	109.438	55.896
SL1344_1449	30.7735	18.5435	8.87773	5.23435	0.639346	4.62067	93.6479	56.1204	24.1823	15.3296	5.14433	6.4107	8.93014	8.65676	1.32144	21.7011	50.108
SL1344_1450	41.0205	20.9947	10.1676	4.45704	3.43833	9.55747	145.568	52.4194	44.4474	24.6697	8.93368	9.81608	11.3906	7.25857	1.77663	35.7292	45.419
SL1344_1451	30.9254	24.2636	31.4473	32.4561	18.5127	20.3759	72.3004	38.1845	37.4236	36.4803	32.1613	42.0315	44.5027	83.4723	26.9259	41.054	257.19
SL1344_1452	18.3136	11.8044	6.36838	3.16546	1.25398	11.9675	9.79052	7.72431	14.9094	2.61943	11.1408	16.8521	28.4059	35.966	8.35134	36.8782	23.5845
SL1344_1453	7.21605	6.53074	3.96036	3.96958	1.92519	5.07394	24.0873	8.43297	7.51047	4.50721	3.87263	8.22198	6.66511	6.22869	2.84923	7.41515	7.39506
SL1344_1454	2.76428	4.92347	4.63057	4.25423	0.62714	1.79306	4.61073	8.27804	6.60575	3.80804	5.22633	6.96206	5.10177	5.0088	21.8504	4.1409	11.034
SL1344_1455	37.291	23.3696	16.2644	6.2668	0.604307	31.5053	13.645	28.7868	25.2038	7.02517	7.42866	15.7095	21.4986	13.3732	10.6398	4.84912	14.4024
SL1344_1456	13.2526	10.0466	10.154	9.3584	3.81026	15.0204	11.4272	13.7623	17.911	15.8556	14.2839	17.366	19.3528	12.406	9.78441	9.67267	20.82
SL1344_1457	105.786	70.8216	15.8482	5.90353	2.38094	31.1625	34.8297	25.6449	88.5897	13.9383	16.5576	45.8145	74.8442	75.1128	8.81104	75.8534	23.0097
SL1344_1458	3.11477	3.50234	3.00884	4.13243	3.32678	3.57142	9.68825	6.57172	5.71209	4.75096	5.53822	5.94301	4.93021	5.61179	6.16468	6.95912	9.19359
SL1344_1459	12.9908	8.59453	11.4246	6.81393	3.67184	11.0231	25.1956	14.3624	14.8844	9.60429	6.77061	11.8634	13.4792	11.7609	6.49295	12.6694	7.57305
SL1344_1460	2.70041	4.45342	5.06369	5.37403	0.547007	0.405469	0.962432	3.70643	4.19032	0.794881	5.50168	7.6178	3.33042	7.96395	1.00496	2.98475	7.30634
SL1344_1461	2.24932	2.35411	6.27268	8.8379	1.12156	0.935275	1.665	4.01564	5.1013	2.90306	5.07619	11.9487	4.51889	8.5727	1.25564	3.17239	13.053
SL1344_1462	4.19483	6.61979	11.3921	19.4788	4.51233	2.34568	4.48515	10.6127	8.64164	7.28092	9.31259	26.246	8.31119	14.5384	4.27963	6.20712	22.6534
SL1344_1463	5.98919	1.85197	10.7627	21.3549	0.606599	0.674462	2.40139	7.28629	5.80854	2.64443	7.93137	20.7814	5.70281	11.6577	0.626877	3.35859	18.7664
SL1344_1464	3.59302	5.71385	6.41664	17.0248	0.207948	2.31212	1.64643	3.84278	4.38069	1.81307	9.62089	19.1133	4.02166	7.99272	1.7192	1.00118	17.8907
SL1344_1465	8.32995	8.1176	18.3022	32.6523	1.1249	2.04668	4.04839	11.1498	9.79236	6.24139	13.3711	39.3069	10.4382	16.2585	3.10002	6.40063	33.0234
SL1344_1466	5.78364	5.36523	16.1388	31.9264	2.09207	3.34962	7.7299	10.361	8.33365	5.83697	15.655	32.4447	8.45169	17.2519	3.92045	6.28519	32.8421
SL1344_1467	2.21437	2.10685	8.57077	8.47459	1.20764	1.91821	3.46038	4.97344	5.08811	4.51256	7.91241	17.4139	3.7443	10.5494	2.90015	4.11983	29.8888
SL1344_1468	3.61768	3.26991	10.6104	13.2914	1.24015	0.877474	5.35576	9.16693	3.77845	3.19466	5.44282	22.2321	2.96773	13.4924	1.7088	2.33403	37.071
SL1344_1469	5.90822	6.78575	8.00139	6.15887	6.26894	2.66138	56.7037	13.7963	11.2417	10.0621	10.3175	12.0002	5.20474	27.182	8.32389	6.96934	130.84
SL1344_1470	52.835	72.7057	35.1691	47.035	4.91111	68.4112	51.6006	71.5765	67.0795	76.1457	71.2032	47.2304	66.5056	51.4811	59.6265	89.0473	71.531
SL1344_1471	2.69514	6.85229	10.482	10.3298	2.79036	0.944247	4.80277	10.3129	7.66727	5.68553	2.19638	3.64941	3.71497	19.2881	2.25676	4.20554	101.946
SL1344_1472	1.67078	3.54265	5.52001	5.69998	3.7712	1.18267	3.70042	8.57723	4.53707	1.79157	1.06982	2.50475	2.961	11.2345	1.46564	2.28122	78.2927
SL1344_1473	1.08496	0.975974	3.3908	7.85152	8.91089	0.622014	6.7494	3.61829	1.454	1.5678	2.81331	3.53924	4.508	53.4764	6.82743	8.7728	169.303
SL1344_1474	2.84438	3.67111	2.62819	1.72278	2.90591	1.67121	3.96683	3.14792	3.16638	2.29337	3.02349	3.18167	3.9835	5.95224	2.14011	4.10072	15.8838
SL1344_1475	2.03545	1.8882	1.97201	1.1477	0.206155	1.83375	5.4408	3.2763	2.52679	0.629105	0.497632	2.68724	1.6391	1.00849	0.113625	0.238211	6.60865
SL1344_1476	31.1349	35.0091	23.7856	30.8762	71.4774	18.9831	53.4653	40.7327	35.8689	31.9378	20.7598	30.8739	30.2536	25.8215	32.8297	34.72	23.5752
SL1344_1477	13.7969	11.7872	18.6701	38.2134	4.95568	10.5076	34.6743	22.1492	21.7403	8.66671	24.9216	16.6598	25.3225	230.244	19.612	36.6769	442.454
SL1344_1478	17.754	18.0555	13.5632	11.5156	3.0369	13.862	22.3574	25.9926	16.2236	7.31638	12.2178	25.3757	32.9728	27.925	4.62503	17.0839	42.9497
SL1344_1479	50.257	31.415	29.3866	26.8859	47.2891	29.2109	101.115	40.4575	56.6026	31.973	17.6157	35.4893	48.6919	28.6871	49.1716	60.0813	58.829
SL1344_1480	77.3554	75.7777	72.3334	71.4299	70.4499	54.0794	379.138	137.601	97.4687	84.1581	45.3889	66.1987	108.018	88.4795	177.219	149.918	78.3014
SL1344_1481	6.00949	3.43061	4.91202	5.82637	8.80209	2.49876	9.39096	3.8069	7.1732	12.6547	10.1715	6.88539	4.42679	5.88949	3.61273	13.3446	10.8152
SL1344_1482	8.45116	10.453	9.71966	7.06378	3.83467	5.78641	13.1926	14.9318	13.6386	13.8811	11.295	13.16	12.5074	9.21187	4.43463	21.0338	18.2389
SL1344_1483	1.56872	0.970155	1.30738	0.520314	0.211845	0.942179	1.11819	0	0.811414	0.230881	0.213069	1.23909	0.569032	1.2954	0	0.713958	1.62286
SL1344_1484	18.6345	41.9536	36.2514	22.7783	0.678597	74.2254	69.9585	59.409	81.3057	36.7014	36.0029	33.9504	33.6756	18.4505	6.36998	48.8439	11.0467
SL1344_1485	8.53475	8.48283	7.52569	7.78473	2.0993	6.31597	5.05157	11.41	6.38535	5.38341	5.21649	8.87387	12.4719	7.55112	2.2971	7.66961	9.31442
SL1344_1486	4.54813	3.53227	3.30561	2.87673	0.899866	2.76339	1.58327	4.0385	3.28256	3.17569	2.5859	3.29408	4.18966	3.51863	2.00751	2.64074	8.28231
SL1344_1487	4.85189	4.73778	3.99038	3.89615	2.37946	3.91098	3.68599	5.16186	5.15133	6.65234	3.22564	5.1867	5.94681	4.69939	2.9223	5.87747	10.6077
SL1344_1488	3.18041	4.39118	11.6964	12.9039	5.51348	4.39782	7.3546	7.42	6.31241	6.33549	9.76462	30.9467	12.2018	25.7567	6.81257	8.36744	19.3172
SL1344_1489	1.15348	1.80215	6.60269	7.12818	3.56629	1.14856	4.8034	3.81785	2.63774	2.19803	6.18431	22.4008	6.02507	14.9536	1.79616	4.73659	8.11627
SL1344_1490	1.37644	1.38327	6.61392	8.44596	1.95173	1.93757	8.18634	4.37957	3.3373	2.20308	5.04773	27.957	6.32843	14.9181	1.63279	3.42309	7.18817
SL1344_1491	0.977536	1.45091	6.47672	7.52212	6.57407	1.23293	7.31632	3.95195	1.36519	1.89911	9.87826	15.4867	4.08485	10.7936	3.71069	5.64384	7.84124
SL1344_1492	14.9275	11.5396	47.2354	53.8438	13.418	9.66593	75.314	32.8283	35.8311	116.99	3340.06	213.814	24.3663	22.4521	17.1867	60.5984	53.0098
SL1344_1493	6.40955	3.9639	39.8405	87.8715	78.3337	7.6992	272.222	28.7914	17.6817	25.4703	82.1236	90.1651	31.1547	99.3029	22.6607	55.1475	153.187
SL1344_1494	10.7074	15.8925	20.0781	31.7262	94.566	14.7911	2994.92	43.822	25.4765	17.6501	62.2449	94.2411	38.2183	49.5143	15.1423	47.6179	20.1089
SL1344_1495	35.4169	87.6124	375.665	614.408	204.791	111.192	4411.05	375.23	239.815	344.978	752.179	681.571	463.893	938.913	824.38	676.16	361.779
SL1344_1496	25.5939	38.9274	45.4489	25.0771	3.1876	25.2576	19.9196	49.9002	39.3642	22.3616	37.6615	55.9027	38.067	37.191	6.41161	20.0391	61.4898
SL1344_1497	11.2338	11.8514	24.4727	25.863	4.14956	14.5855	19.6066	28.9412	23.4561	14.7344	20.3292	33.2189	25.3123	84.5407	21.7641	15.4671	60.3422
SL1344_1498	39.745	32.5756	60.6102	76.5546	4.17096	16.3933	16.1279	46.7842	59.0731	56.0292	68.682	53.3313	46.7943	62.7028	21.3849	26.6195	45.7275
SL1344_1499	8.85422	6.65683	10.7432	21.6515	0.562683	1.09486	2.0419	10.5281	7.00441	25.1431	24.6182	10.4612	4.45866	2.70342	1.84139	2.70907	14.6722
SL1344_1500	13.3477	8.65965	16.3082	46.5103	0.673391	3.63019	2.47731	10.7848	7.30785	33.6261	28.8974	11.1852	7.49822	4.17116	1.29339	3.10454	10.0045
SL1344_1502	5.58761	3.68596	4.77316	4.69503	0.830025	3.69154	1.19486	5.15931	3.3237	4.11187	5.91965	2.77421	6.89122	3.95491	0.623834	1.81646	4.4465
SL1344_1503	2055.75	3213.41	781.475	1591.98	31.2813	1182.18	1348.43	3647.62	1815.71	1852.05	1250.38	291.621	1805.67	172.822	117.145	28.315	533.95
SL1344_1504	49.53	34.9454	22.4561	14.1143	1.69572	18.8543	5.22119	31.075	10.2838	14.1688	24.7301	8.73762	22.926	2.22194	1.16827	1.49676	14.3226
SL1344_1505	14.3462	8.04243	8.51553	7.1204	3.05237	26.314	68.9705	9.89045	33.7126	11.575	5.80359	18.0282	11.1865	7.88962	2.18936	5.19388	13.8968
SL1344_1506	113.91	83.0903	79.0002	58.3018	30.1201	171.994	419.321	97.2071	162.338	108.562	57.1261	85.5703	73.3923	47.1725	51.2854	70.643	63.7699
SL1344_1507	1.21629	0.95734	4.14678	4.40092	0.895914	1.49422	7.21165	0.910584	1.02947	1.07406	0.991201	3.74304	2.06959	6.10447	0.802415	13.5011	9.55574
SL1344_1508	1.80557	1.21814	4.66819	3.53878	0.748112	1.88543	4.29981	1.87402	1.84662	1.41325	0.969806	5.77877	2.8758	6.76749	1.37444	3.922	5.56445
SL1344_1509	1.59039	1.59828	3.85206	2.83533	0.644315	0.716398	2.0193	1.71158	1.38818	1.22887	0.972059	5.92215	2.33642	6.26161	1.55366	1.4735	5.9325
SL1344_1510	0.883298	0.819397	4.00278	4.24811	0.894625	0.596826	2.36107	1.4879	1.88464	0.390006	1.43967	3.88716	3.55649	8.75279	1.72579	2.92892	7.48598
SL1344_1511	1.80557	1.67494	6.63037	7.18645	2.83451	1.42331	5.55026	3.04145	2.97688	5.18192	3.67858	7.3346	7.0734	12.9395	6.04752	7.39577	10.0219
SL1344_1512	7.04636	4.46402	6.33796	8.09448	1.11402	3.71596	9.92286	9.52132	5.86708	6.98125	9.52393	13.4974	14.4381	12.8943	3.54973	5.69876	23.879
SL1344_1513	9.80775	10.3338	11.9201	8.91574	0.588653	11.2903	6.60263	12.7817	9.8642	7.05704	13.0252	21.7651	11.7006	12.2127	1.62222	7.79379	43.5334
SL1344_1514	84.993	105.426	149.509	209.093	37.3846	70.6638	197.848	204.346	139.8	201.575	310.502	140.077	32.8736	124.441	572.465	88.7637	808.264
SL1344_1515	82.1333	24.2846	18.9544	4.84151	0.666325	31.8574	11.3207	25.6272	16.5892	4.44798	4.69123	9.81303	41.2102	12.8055	5.45141	4.05018	33.1789
SL1344_1516	20.8335	15.461	5.64287	2.76402	1.96939	11.2614	22.2753	24.4356	18.3192	12.8782	7.35715	7.99283	10.2776	6.88143	5.0396	8.93994	32.4944
SL1344_1517	67.696	53.674	10.0359	6.81279	14.416	44.9589	22.5804	234.563	401.556	8.68601	8.13378	22.9163	69.2599	11.5693	18.572	16.5899	282.27
SL1344_1518	3.54726	3.76072	10.0454	8.01979	2.63957	3.91315	33.0511	14.6876	9.04296	3.70782	7.66948	31.172	6.20776	9.06944	2.42471	7.45557	6.4637
SL1344_1519	18.2321	6.8509	14.1369	14.8502	24.2161	7.69293	34.793	17.2781	11.997	6.11401	17.1151	63.9066	9.64393	9.14765	6.82809	24.5784	10.5785
SL1344_1520	18.6476	21.2343	41.2577	40.1538	55.0414	21.1997	60.1311	33.2399	26.1804	22.7403	45.5902	77.5544	30.4066	60.4422	12.4751	32.4467	74.7622
SL1344_1521	10.7282	10.6893	14.3427	16.4079	1.5695	11.8129	24.5345	30.3423	20.578	23.1581	18.9429	22.799	28.6675	21.5147	18.9646	24.4132	23.3352
SL1344_1522	13.3306	20.7161	15.5964	17.4593	1.10782	19.4002	27.7755	26.6136	25.1941	43.7672	29.5269	21.7533	30.2033	20.0805	19.6533	39.3358	17.7892
SL1344_1523	54.6707	46.4383	37.4657	22.2842	18.1459	74.1764	84.5123	88.7633	41.9062	50.0229	42.4062	36.5681	53.6155	50.8175	59.1991	32.8902	59.1258
SL1344_1524	113.563	100.023	65.3101	45.7712	0.51853	52.0983	41.5524	117.861	91.4504	17.262	27.4987	89.3331	79.7701	9.30629	4.87149	5.08377	6.22226
SL1344_1525	61.2142	60.6224	35.5912	19.2961	1.35574	27.5045	14.9727	60.8993	51.8881	7.59244	16.6566	54.6199	50.0864	5.9762	4.65584	3.75571	5.77672
SL1344_1526	48.6046	51.8837	32.7071	19.7063	1.30501	25.2153	15.3839	62.0584	47.3745	9.98755	19.4258	45.7015	47.9844	10.1332	5.27466	8.29363	9.46739
SL1344_1527	74.1106	34.6452	31.3683	15.4841	9.45649	30.4919	21.8377	14.8539	22.1851	26.7963	30.9112	22.9148	25.9089	28.9125	29.9694	43.4801	122.873
SL1344_1528	10.8334	13.7937	17.9908	27.6185	23.4937	9.37713	7.49498	22.9798	15.6569	10.6921	10.2135	17.6174	15.9036	68.1088	6.22539	19.8049	261.266
SL1344_1529	12.7176	20.1291	17.2456	18.66	0.873265	10.2922	12.3301	30.742	16.8076	5.0442	10.1884	25.393	21.3924	80.4033	7.46031	11.2678	394.282
SL1344_1530	11.1617	8.13544	15.0745	19.4361	5.41016	4.48912	15.7701	16.5634	10.825	9.3285	9.25854	20.3765	24.8998	152.503	21.6965	19.4385	734.591
SL1344_1530A	6.67274	3.30134	20.437	137.22	67.3128	4.80921	36.3862	3.49693	6.21261	6.48174	16.3137	40.2074	34.564	616.82	78.5959	41.9093	585.908
SL1344_1531	11.9539	6.20038	59.7747	288.03	101.388	9.03237	79.1612	8.66074	12.2665	5.44833	27.9683	73.3613	61.4331	1282.8	205.788	82.2843	1079.66
SL1344_1532	8.40063	2.59763	2.42346	10.3951	6.80668	3.78409	8.2911	1.8142	1.75479	1.4266	1.71151	3.71877	4.64114	676.354	16.1426	84.3859	943.67
SL1344_1533	6.67274	6.60268	8.34163	10.6235	20.5453	9.61842	25.6844	6.99386	8.8012	9.42798	8.70063	7.68007	9.00406	445.848	17.1347	44.2521	196.896
SL1344_1534	48.2925	43.0107	35.6558	12.3891	1.20301	24.7807	17.2951	44.93	25.5854	12.007	14.0737	27.511	34.0144	16.3717	2.48644	12.6508	24.14
SL1344_1535	41.8042	33.9989	20.9397	12.726	1.97201	31.2128	60.3109	36.0132	38.4328	31.859	30.1012	19.3856	23.1821	18.8478	16.3035	37.3074	31.7175
SL1344_1536	25.796	27.3944	19.9512	13.7415	2.90297	15.3758	118.962	31.0169	39.5232	19.9034	28.3481	15.9653	27.1641	20.5638	4.21821	63.4282	11.197
SL1344_1537	81.3315	68.4855	98.9445	142.958	124.818	74.9279	32.4259	135.884	77.7196	117.673	63.8464	74.508	82.5053	47.9721	42.1954	78.1543	69.3292
SL1344_1538	43.0034	40.1312	25.7527	42.0214	4.79885	25.2867	18.9975	57.064	55.5417	32.5174	38.8225	48.6409	53.3538	41.5558	14.8059	60.0714	52.0079
SL1344_1539	23.7861	18.9265	21.0229	20.8038	9.45229	15.1504	20.0866	31.8723	35.9694	21.0047	18.8904	24.4125	28.4891	17.9081	11.1637	74.4096	43.5474
SL1344_1540	1.72266	2.90551	5.48164	7.79143	8.37479	2.96282	10.0466	5.62771	5.46773	7.05295	6.8917	11.451	7.36211	11.1954	4.37108	18.8164	11.2161
SL1344_1541	6.54894	7.74804	11.7464	19.0772	5.76776	8.20867	4.56664	23.2356	13.2551	17.3495	12.0663	12.145	13.7575	15.7199	9.85481	14.1068	26.1028
SL1344_1542	0	0	1.20125	5.19057	1.05667	0.247343	0.880651	1.02772	0.532536	1.45468	1.45432	0.37176	0.896301	0.582978	0.91957	0.535514	9.83161
SL1344_1543	0.546168	0.675541	0.341384	4.70998	0	0.492045	0	0	0.847509	0.482303	1.33528	0.369775	0	0	0.304887	0.213062	7.04097
SL1344_1544	1.28576	0.86745	2.70325	3.79939	0.662963	0.94774	0.874838	1.13762	1.99516	2.37405	2.09564	1.5036	1.88253	3.80571	0.58725	1.77833	14.6222
SL1344_1545	0.761653	0.706552	1.66626	2.39994	0.231426	0.514633	1.42514	1.85321	0.590943	1.00889	1.39658	1.80483	1.07749	2.29117	1.16924	0.817091	14.7284
SL1344_1546	1.75599	3.04071	2.85372	2.79564	1.4228	0.316395	1.50201	1.31464	2.17986	2.79118	2.28964	3.32882	3.21028	3.23151	0.784195	2.05505	19.9545
SL1344_1547	0.971349	1.5018	1.36607	5.15484	0.0983804	0.218773	0.519287	1.09082	1.50728	1.07221	2.77057	4.11024	1.69125	5.84393	0.542236	1.04205	17.6239
SL1344_1548	3.68646	5.51962	7.39779	10.1679	2.75117	3.84554	6.63847	6.97239	9.48385	11.3082	7.58968	8.27576	8.10773	11.1238	12.239	17.1815	27.3288
SL1344_1549	16.8575	13.9004	18.4394	15.376	11.9515	16.4526	45.0603	23.6634	25.6134	42.7981	35.4894	24.4906	22.7777	25.3549	106.65	74.1188	39.5736
SL1344_1550	4.08581	4.57985	3.51154	2.45627	1.75873	1.61041	3.68599	1.52944	3.26912	0.451006	1.14458	3.37135	4.27948	2.3497	1.42551	3.33721	5.97444
SL1344_1551	10.1426	6.60268	3.50349	1.94763	4.64972	2.16414	6.56379	7.79316	4.763	1.4142	0.870063	4.51769	7.55179	3.58946	0.893982	4.58139	4.46042
SL1344_1552	40.4316	49.0912	39.183	25.5289	2.66739	23.8935	17.9463	63.0383	52.7384	17.77	19.1953	44.2624	38.468	23.8917	2.64008	12.7338	19.9689
SL1344_1553	11.5003	13.2174	25.1908	30.3804	4.20557	8.802	10.2287	19.8102	12.8708	11.234	13.6849	19.1552	15.4164	14.9112	2.38613	7.78157	20.6034
SL1344_1554	4.3425	5.79516	32.5715	48.6677	18.3335	5.66237	5.98707	26.7784	4.25585	21.6965	14.4349	13.4622	4.37735	4.7722	2.04136	5.17124	35.5206
SL1344_1555	16.9602	10.0775	193.417	174.276	93.3657	22.4699	83.2029	99.2141	28.7689	4.69867	4.06516	108.86	67.7452	53.7846	96.5332	120.325	279.14
SL1344_1556	15.3001	33.4095	94.1578	172.228	3.55841	25.2705	13.6325	92.98	26.6728	149.956	41.5622	23.3391	63.1044	1.87175	20.8252	23.5061	10.9128
SL1344_1557	29.5141	20.0354	18.5336	16.3913	3.78175	25.1053	18.934	33.2982	17.6802	12.7284	11.6346	27.4173	23.1246	31.7723	49.5035	17.5113	51.3866
SL1344_1558	85.9449	49.7001	39.418	21.102	2.26096	87.9867	81.1523	83.563	37.671	11.335	16.8278	48.3639	47.6133	26.8608	393.162	18.2877	46.0987
SL1344_1559	6.12361	2.8403	35.6444	123.134	17.366	4.1376	18.4146	3.43838	3.2664	2.02784	28.6947	40.9408	16.4928	26.8185	7.05042	19.1108	124.08
SL1344_1560	0.857392	1.06049	2.67957	3.83913	5.21032	0.386214	7.7922	1.12332	0.332612	1.1357	2.09617	1.45121	0.839719	67.21	5.50415	7.10753	107.564
SL1344_1561	1.12664	0.464503	1.01719	3.6538	3.44861	0.78944	6.55843	0.468594	1.1655	1.21599	0.612096	1.01703	2.01612	724.602	172.814	73.4463	539.964
SL1344_1562	11.1536	9.9328	5.01953	1.77572	3.25342	7.63672	7.63231	8.35023	9.69215	1.96987	2.90864	3.3226	11.4577	22.4204	6.4753	12.0089	25.3492
SL1344_1563	9.07528	8.73054	11.4711	18.1943	2.45111	9.2661	172.72	8.45513	13.1436	1.60282	3.61574	12.9713	54.3389	584.823	4.27803	11.4863	292.15
SL1344_1564	6.4046	4.10754	7.85815	11.6442	7.20747	6.19734	85.2176	4.08451	5.33721	2.30417	2.51303	7.86929	30.8725	201.307	6.88564	11.752	68.1816
SL1344_1565	1.2597	1.03872	0.787377	1.11418	0.680454	1.7023	20.6521	1.57181	0.814467	0.3708	0	1.70572	7.76794	68.2085	1.0548	2.45707	31.6771
SL1344_1566	0.677087	0.558315	1.83393	0.898306	1.09723	0.813322	5.30895	0.844847	2.27643	1.19583	1.2875	1.98645	4.61736	32.1093	0.881931	3.08157	16.3799
SL1344_1567	3.9606	1.9595	3.65148	6.0428	9.2663	2.05167	13.4452	2.14973	3.30337	3.3226	3.38904	5.89923	8.70611	21.7957	5.85895	9.96554	27.8457
SL1344_1568	110.584	110.398	109.985	87.9671	4.2265	54.5122	65.6874	53.1105	68.1714	12.2834	11.3358	68.4341	341.489	103.87	12.8122	13.9276	52.2467
SL1344_1569	49.8064	45.4868	38.3715	29.7741	5.8657	46.9579	22.6017	67.2052	57.5155	31.1968	33.0378	50.581	66.1741	44.886	5.98096	42.813	39.9574
SL1344_1570	32.9967	30.135	22.3034	14.3804	2.79794	24.8877	20.5118	38.7785	27.8338	18.635	23.4509	29.8732	28.8094	19.1457	6.53259	14.8179	28.0289
SL1344_1571	36.9327	29.3351	24.2157	17.8725	17.0977	24.5914	23.2138	35.6888	29.3873	18.7557	23.3027	37.3873	26.845	14.6991	14.6448	16.0493	22.93
SL1344_1572	8.62493	15.0606	8.40368	9.76011	3.39144	3.88513	11.3917	25.4487	13.7773	8.28844	7.85573	8.41559	12.1462	12.0299	5.80596	8.21364	14.4134
SL1344_1573	36.5738	33.8222	26.9199	26.7558	8.44713	28.3304	32.5266	34.2906	28.1113	17.205	23.6772	35.6384	33.6253	40.403	9.92207	40.1359	49.4506
SL1344_1574	19.9563	10.5786	11.8797	11.9774	5.38991	15.4103	9.65263	19.2092	10.3223	7.97219	9.68046	17.3714	18.6142	17.4882	3.18291	14.4579	30.1734
SL1344_1575	21.6951	25.8403	13.5606	11.7266	1.95319	17.3736	12.887	24.6642	18.7029	9.93393	8.51272	17.9525	17.1383	20.4744	3.58841	12.8518	38.3656
SL1344_1576	20.9599	20.7398	12.7007	8.96035	1.86341	16.7848	11.7655	15.9534	16.7139	9.2031	14.0919	16.0433	15.9915	21.1817	5.49271	15.9897	45.924
SL1344_1577	47.1747	116.698	23.667	23.5734	17.3516	55.222	104.364	155.096	134.727	40.6993	27.4424	67.1349	38.8397	76.3364	23.9088	62.9578	67.9436
SL1344_1578	31.8176	42.1323	12.1666	15.892	14.2551	29.6763	65.6379	40.6351	34.2704	11.9	18.3032	38.2681	13.5238	21.1958	12.3286	17.231	39.6775
SL1344_1579	22.7734	33.0666	50.7494	54.5166	3.61025	24.9769	53.9924	96.3671	33.8019	55.0853	50.8355	66.3663	53.4434	84.8002	2.21092	25.8795	107.79
SL1344_1580	26.1777	13.9672	14.7583	12.9388	34.1035	24.046	80.6753	18.0611	19.514	13.1448	18.4052	33.7089	9.83073	20.3451	34.0974	54.8646	34.3109
SL1344_1581	12.9781	10.127	8.3298	8.08918	4.02277	10.9859	12.4328	14.9004	6.28489	6.49946	9.0503	29.7214	9.38369	15.4126	5.42143	14.9167	38.6354
SL1344_1582	19.0957	70.8571	207.109	561.352	19.0541	47.4688	138.384	221.856	71.3353	1044.56	617.577	70.8673	56.4912	25.2799	159.502	69.3891	226.251
SL1344_1583	116.694	114.57	97.064	109.037	33.6636	83.0407	240.802	158.411	136.69	140.339	118.041	105.751	166.22	133.375	149.801	223.186	83.6847
SL1344_1584	103.575	72.9384	58.1243	17.5531	5.20689	75.6029	19.4004	88.8629	36.3677	18.6934	19.0996	39.9248	51.3373	36.3878	4.64239	7.07828	47.6489
SL1344_1585	56.465	43.447	31.6001	16.0062	2.99245	42.4406	12.4607	34.4083	30.1827	10.5813	11.1026	24.2264	33.0806	27.6508	4.30657	12.1022	37.8539
SL1344_1586	23.6972	13.2727	15.6504	14.2368	8.06075	35.2459	10.0393	17.1554	11.8815	4.93544	11.5689	23.309	17.4674	22.7858	4.86709	9.89847	24.8709
SL1344_1587	15.1443	17.9592	16.2972	10.1497	13.2196	18.9886	30.7156	27.9358	20.714	16.2688	22.775	27.9058	22.1548	18.2336	9.76135	24.4233	34.2164
SL1344_1588	9.30946	12.5016	14.1316	13.6744	2.90947	5.87086	7.53641	23.7963	23.4229	9.98251	7.26152	18.7284	39.8858	27.0159	9.42851	132.919	13.2079
SL1344_1589	32.7118	31.3568	21.2986	18.264	3.42357	17.6822	27.1062	42.6535	41.4542	31.294	18.8829	25.4692	44.6153	47.0787	20.239	47.4285	53.6246
SL1344_1590	27.7146	22.853	32.4109	36.3741	15.695	34.9018	50.6622	37.9279	31.9075	40.0003	102.729	66.7828	38.0071	35.2251	22.6244	50.8027	104.724
SL1344_1591	448.786	426.101	299.905	155.961	121.79	512.425	324.48	537.52	321.439	95.1574	126.236	255.622	384.125	223.179	295.983	278.891	463.641
SL1344_1592	85.8931	82.1848	108.186	173.514	106.626	92.5659	106.74	142.562	84.7482	231.985	213.427	117.732	112.093	116.428	115.799	134.029	296.054
SL1344_1593	217.521	263.067	285.143	360.737	56.0567	267.82	686.097	423.408	429.889	208.093	188.592	285.13	363.216	251.043	411.839	358.987	195.313
SL1344_1594	13.8438	18.0437	12.8401	10.7634	2.89473	11.6673	18.9401	23.8491	19.9806	19.9807	20.1376	13.0009	14.7086	14.7507	9.55618	19.86	25.3738
SL1344_1595	16.0611	18.289	19.4407	22.3234	9.8119	15.6179	64.3295	29.5837	21.7579	73.1667	31.5795	23.1288	22.638	19.4881	16.0815	26.6533	20.0846
SL1344_1596	10.0675	8.57819	6.15287	5.3427	41.602	9.2714	100.705	16.0792	9.37325	158.642	28.4419	8.33072	7.01153	6.49236	3.99642	3.84009	14.7411
SL1344_1597	1.65321	1.36321	0.86112	2.55891	1.89767	0	10.0166	0.618847	1.0689	0.729949	0.89818	2.05202	2.03891	2.14526	1.69193	2.79467	3.15741
SL1344_1598	0.739629	0.457414	0.809038	0.735962	2.99646	0.499752	10.0829	0.969029	1.00425	1.46957	0.753443	2.37859	1.77072	1.04702	0.309662	3.75092	2.91347
SL1344_1599	0.619468	0.383102	0.8228	0.719129	0.313706	0.348801	0.910717	0.521742	0.360469	0.478653	1.00966	1.31063	0.775227	0.986534	0.475482	1.05725	2.69895
SL1344_1600	0.36325	0.449295	0.908201	0.963863	5.37146	0.327254	4.07809	0.135975	0.281834	1.12271	1.62815	1.96747	1.18588	1.28554	1.11527	3.54263	1.21408
SL1344_1601	1.25211	0.221244	1.45347	3.55972	0.797134	0.644591	11.4752	0.803491	0.832693	0.315914	1.16617	4.35973	3.65944	1.64588	1.29808	4.11697	3.58705
SL1344_1602	43.7509	47.9689	79.1067	137.972	69.6689	23.5	279.049	74.9118	59.9658	19.7441	43.6401	78.8645	301.22	467.336	207.403	257.088	461.218
SL1344_1603	16.3141	21.6732	12.0855	15.6319	15.1769	7.62089	32.3021	24.8797	29.0656	26.6786	21.6659	22.9086	16.5696	12.4024	19.9005	17.2069	75.2978
SL1344_1604	5.4626	8.04351	6.50365	4.65901	4.00458	6.79607	14.1845	13.2426	6.25649	8.26946	4.4517	7.9251	8.15239	8.83756	8.27691	7.20475	12.6684
SL1344_1605	6.45749	10.117	6.86167	6.42547	16.3071	8.53247	49.7117	22.8831	15.0305	6.46273	4.73623	9.18111	9.74425	8.98888	9.25223	10.4962	9.45526
SL1344_1606	27.3744	27.3054	24.065	32.5692	5.43776	30.3896	27.0029	33.3194	47.9589	25.2651	24.6113	34.9146	37.9762	46.2514	11.9292	51.603	51.5225
SL1344_1607	6.27459	4.82433	6.04192	5.28727	10.1681	3.51391	15.5935	10.5377	8.02605	5.24139	6.08083	8.26662	8.56276	4.80125	4.35466	7.21092	14.9795
SL1344_1608	0.66081	0.408669	0.206521	1.09589	0.669284	0.297664	1.41309	0.865763	0.769053	0.58354	0.807782	0.671088	0.862919	0.935443	1.10665	0.773354	2.52412
SL1344_1609	29.02	26.1262	36.0402	40.6475	9.2513	22.2012	31.4354	60.8332	30.71	58.3952	40.5533	39.2308	35.7008	35.9625	19.1211	37.0061	108.396
SL1344_1610	9.69748	16.4273	13.5723	13.1455	6.32013	17.473	22.9913	16.2563	15.7022	17.1271	18.211	19.8393	22.8493	12.534	6.00184	20.8066	15.5012
SL1344_1611	12.4051	9.63888	10.7361	12.8711	4.51021	8.16694	12.7535	12.1448	9.00775	8.98834	15.1641	18.7355	13.8455	32.4196	13.9386	11.5398	159.997
SL1344_1612	880.499	719.542	298.782	297.779	35.2661	902.82	1095.15	439.614	755.397	152.669	128.779	455.465	671.608	563.322	393.657	544.04	640.533
SL1344_1613	36.9491	37.2016	25.2117	22.5286	21.0617	33.0185	34.8209	50.8509	31.2949	40.1921	40.1755	29.8032	32.0366	25.3067	24.7402	27.0408	99.8125
SL1344_1614	15.9114	28.805	11.8442	13.8175	0.99623	9.77367	35.4172	21.4421	41.3003	15.5837	11.6702	19.9783	15.4261	35.7317	4.52187	26.4085	101.94
SL1344_1615	14.2206	18.4009	11.2817	12.1908	0.842019	8.3767	54.5033	22.1936	37.1738	15.2625	10.6975	20.4407	16.7606	42.8164	3.4196	25.9453	122.74
SL1344_1616	45.4554	44.7363	113.037	164.709	19.9994	74.4164	105.564	196.865	56.5038	403.56	216.684	70.8155	54.0392	538.298	82.672	121.266	532.784
SL1344_1617	11.9681	11.32	15.4014	14.4773	3.13734	14.5876	42.9055	18.4471	11.4705	9.32527	14.9168	28.5982	15.935	22.4233	14.1479	16.7528	288.071
SL1344_1618	11.97	8.98902	7.48191	7.94046	3.81026	10.3987	36.5671	15.3626	13.2674	2.64259	9.05811	25.7596	14.1424	24.812	15.0346	17.6776	306.381
SL1344_1619	21.9247	18.6437	17.5584	17.271	6.38419	19.7521	62.2681	24.1083	15.9475	4.23523	8.37533	35.718	19.6834	26.1872	33.6574	28.0643	350.689
SL1344_1620	59.5053	50.2985	28.434	40.5403	16.1957	41.3966	95.3125	74.1341	55.0811	14.8106	19.285	96.4404	35.9023	46.6711	31.6786	25.8124	683.419
SL1344_1621	11.7454	8.52284	7.14572	7.58366	4.44117	5.92563	27.7956	12.1934	11.1785	7.46783	5.99833	11.769	9.67981	6.42902	8.30506	5.98705	12.7863
SL1344_1622	49.6065	36.0314	24.8403	12.9035	6.03289	29.0113	46.87	38.6017	36.5385	19.3963	23.285	32.3252	29.3307	23.3857	2.7536	19.4969	27.6404
SL1344_1623	31.3132	23.1904	15.9479	11.9246	2.66247	22.6378	22.5268	26.7712	26.9943	10.2414	18.4299	21.0693	16.8273	16.9646	1.72641	12.4416	9.41358
SL1344_1624	27.9356	32.6332	21.1259	13.8413	2.515	23.4584	24.3376	32.7915	29.5681	14.1618	19.6742	20.5479	22.8936	16.7214	3.5617	11.8396	13.009
SL1344_1625	36.357	37.5061	23.9822	9.85239	1.56695	29.4091	24.6473	43.3188	33.6099	13.5254	18.1555	30.1665	28.3514	18.5062	3.10911	9.89794	20.6834
SL1344_1626	23.4208	23.5517	12.1399	5.05251	2.00569	15.9536	13.8442	23.0939	17.876	8.23925	14.4313	18.3062	16.411	12.2645	2.76365	5.57107	18.1832
SL1344_1627	19.754	11.0084	12.0759	8.64001	27.6144	26.0102	51.062	18.6894	12.1265	18.0192	13.0909	14.109	32.599	19.9741	10.3002	28.6227	88.5144
SL1344_1628	2.68271	1.38257	2.09604	7.78576	4.5738	3.42389	24.7397	2.67791	1.9947	2.96127	4.64578	3.25418	4.42767	966.499	54.2244	96.7172	717.252
SL1344_1629	3.42957	0	0	4.55008	5.21032	0.772429	9.1673	0.641895	0.665224	3.02854	2.7949	1.74145	2.23925	589.87	57.4346	56.1913	162.522
SL1344_1630	26.691	27.9344	26.9499	16.3438	14.3484	31.9073	19.7572	14.2183	17.1245	19.4905	20.4967	30.2338	20.7786	306.266	32.6647	40.6479	174.005
SL1344_1631	383.488	353.637	233.248	129.327	8.91617	319.518	159.93	410.604	248.577	93.39	136.023	254.756	247.125	642.809	70.3434	99.227	406.75
SL1344_1632	22.215	17.4245	12.7002	15.4554	6.80484	11.4712	28.3871	16.3272	21.65	22.249	15.565	14.4901	73.2902	25.2156	22.6093	26.7911	22.9601
SL1344_1633	98.2418	94.0301	64.6304	26.5312	1.51101	88.5781	35.2116	123.989	78.9319	23.2653	30.7182	72.3157	137.892	94.7549	15.7703	32.6904	55.2808
SL1344_1634	8.36281	8.23669	10.406	9.55414	6.18	7.1853	10.763	12.2899	11.8354	16.0007	13.1256	14.8363	9.67348	11.8384	10.8496	30.4488	14.8997
SL1344_1635	94.8348	86.8548	66.0642	93.164	180.664	60.0017	136.23	85.0904	97.1697	124.66	115.632	103.417	91.6984	110.166	238.026	162.667	80.1913
SL1344_1636	36.5315	35.5926	21.686	28.0243	8.18546	42.4723	18.5479	48.5877	34.0441	33.3411	35.7585	45.4592	52.5906	37.4132	12.8738	55.8101	53.1073
SL1344_1637	16.8961	26.123	71.2865	155.981	145.459	16.4903	234.851	92.2356	25.1259	44.1396	108.434	195.898	22.3702	42.8534	16.8989	34.0548	55.4629
SL1344_1638	49.4315	55.9	35.6055	11.8672	2.86088	44.5331	11.5772	58.1545	26.2988	10.8089	6.90579	18.1678	36.476	27.6569	3.67922	7.89703	18.2072
SL1344_1639	53.5178	42.4986	29.8069	11.4655	7.50842	41.2731	24.937	53.3182	26.1739	7.53951	10.861	23.2627	38.7048	29.9207	6.74226	14.2974	23.6638
SL1344_1640	57.1223	60.0977	54.0298	36.797	2.50936	52.2058	103.902	83.8816	64.5034	51.1722	60.5728	72.5018	69.2009	53.7783	5.53226	54.9842	99.8293
SL1344_1641	118.593	98.6114	88.7653	69.084	7.46925	101.005	337.779	135.79	110.956	69.9637	96.2401	136.631	128.403	93.4627	54.7975	112.354	231.255
SL1344_1642	12.8564	12.4232	17.7041	19.189	19.3691	15.5638	42.0976	19.7013	16.5209	17.3844	29.1397	30.1928	25.5325	24.3134	16.0357	33.2266	62.3441
SL1344_1643	90.5231	87.1917	53.9803	33.9935	8.11455	72.4133	56.4597	126	74.2705	48.4682	44.093	53.1862	56.5006	48.7907	33.1076	37.9518	88.5549
SL1344_1644	7.11427	9.15427	37.475	32.9972	22.1046	5.73734	39.1987	12.3275	8.45767	6.38371	13.8397	90.4669	19.5543	22.8627	198.121	38.899	63.8548
SL1344_1644A	74.3385	72.6681	101.175	56.4717	27.6879	64.8116	28.2038	79.8908	75.3522	110.116	79.1468	63.3182	155.529	118.812	209.498	50.9835	325.172
SL1344_1645	28.6777	24.9465	36.0472	35.5387	128.375	32.5078	49.1947	44.5913	31.9082	31.4468	44.4299	60.8079	64.7467	35.5774	69.7525	43.5813	68.7642
SL1344_1646	102.532	75.7992	64.679	37.3989	3.4476	95.2467	82.6476	84.5927	86.2457	30.842	27.981	95.1846	78.3028	47.3916	6.76281	21.44	65.0391
SL1344_1647	280.043	284.362	323.712	302.585	35.1755	268.267	699.527	466.921	345.839	472.456	350.3	310.065	116.043	98.6743	97.2784	88.4938	225.966
SL1344_1648	43.1368	41.0142	35.0333	25.4034	4.04206	46.2645	31.5325	68.3244	42.1202	33.0396	36.1105	42.3177	45.2174	49.9524	28.4212	31.1372	99.4091
SL1344_1649	22.9907	22.6994	32.9007	22.4754	1.79748	15.8069	25.4444	62.5076	25.0355	22.9737	8.38193	33.3157	45.0337	22.8391	4.84093	11.1716	39.1909
SL1344_1650	24.1915	32.4958	31.5427	41.4134	2.73998	20.1538	48.9503	73.6134	49.0428	48.6979	25.2263	48.6073	51.2921	39.9531	31.2199	31.2544	40.1168
SL1344_1651	166.628	79.4019	71.2614	18.2673	0.923764	116.616	39.3827	92.5759	59.8777	15.9535	24.4426	56.6441	88.1053	41.9616	8.42046	22.7166	87.4315
SL1344_1652	35.3978	47.7629	32.3373	22.1679	7.8222	27.2069	37.3183	48.7395	44.7492	36.5049	35.9076	45.7525	41.5911	40.648	28.1893	43.6475	59.8045
SL1344_1653	34.1438	40.2924	35.388	30.97	18.9846	24.7966	46.0061	44.8642	43.1157	35.2279	38.7566	40.9258	37.1556	31.935	41.1348	33.0273	38.1779
SL1344_1654	3.73366	1.57987	1.65818	1.10803	0.437862	2.12443	4.51733	1.6183	1.37218	0.867652	0.5605	2.06217	43.2389	31.2254	27.9179	5.05948	396.838
SL1344_1655	3.36775	1.90422	2.10502	2.29786	0.506767	2.60059	3.90947	2.66537	2.09035	1.86934	1.48988	3.4527	50.2184	35.6192	11.2262	6.83162	151.335
SL1344_1656	6.21577	5.87094	3.60263	3.97336	1.09885	4.88712	11.2377	6.26107	5.61178	3.59277	5.15759	9.9469	67.5422	42.7954	10.8511	10.0519	114.072
SL1344_1657	6.81817	5.09175	5.46786	5.97365	0.625413	6.02663	7.70268	9.05325	6.0885	5.90731	6.49995	8.53551	70.2761	53.176	14.1472	13.0982	58.5366
SL1344_1658	7.80694	6.59448	6.18895	6.56826	1.31141	6.34714	10.3832	6.98519	7.53452	7.39851	7.75878	8.63741	67.716	62.2659	15.7316	13.6677	44.2761
SL1344_1659	0	0	15.8124	208.091	4520.77	2.27909	346.222	6.31314	8.50536	9.68052	41.9196	77.0737	10.6446	54.911	15.0634	43.4225	24.1577
SL1344_1660	0.305115	0.754779	3.43284	42.7068	99.2598	0.824641	192.803	1.59899	0.710189	0.269438	3.72977	35.1176	4.5156	6.91075	0.510974	7.73674	6.99276
SL1344_1661	0.303307	0	2.46457	21.931	64.1425	1.36625	74.2642	0.68122	0.941305	0.803521	2.22459	22.1777	2.77251	4.93765	1.1852	2.72139	2.89637
SL1344_1662	5.24396	6.48611	8.08511	20.6399	68.2666	5.51169	33.8282	4.97286	6.5098	6.94616	11.396	25.5625	11.7935	12.9909	6.73286	13.9789	12.4356
SL1344_1663	8.41937	11.6038	66.6089	1208.77	19.2961	6.06805	18.7757	30.0755	17.1707	945.08	108.408	32.2469	16.2299	31.8393	21.3512	25.2432	27.3358
SL1344_1664	9.87698	13.1563	29.6809	37.296	6.15608	9.58271	15.8408	44.6514	34.7793	44.6166	24.1475	32.1494	46.7961	29.8459	11.2393	43.2727	67.1113
SL1344_1665	78.4923	80.9894	66.3626	53.576	6.35991	56.3852	42.8457	90.6203	67.3103	41.5884	52.6883	71.0426	83.2581	104.681	41.6259	50.2815	270.134
SL1344_1666	95.3868	78.5369	67.0968	47.9763	11.9969	73.6215	48.102	115.752	65.3919	42.9966	54.2982	69.5925	97.4178	108.427	23.0475	79.8643	348.854
SL1344_1667	112.904	99.884	88.0344	57.3781	6.04709	63.4432	30.2818	76.7905	48.996	27.3758	27.1352	70.7395	70.636	57.9712	11.7507	24.7843	33.9894
SL1344_1668	97.3964	84.4834	5.92966	6.71262	7.00339	41.7833	25.2453	156.724	190.88	7.44655	16.3212	34.8259	79.5595	14.3246	23.772	21.5468	87.2696
SL1344_1669	67.9222	100.685	64.4927	116.254	20.3754	82.2115	175.737	189.04	164.533	157.505	98.0291	67.75	130.9	98.7197	25.7599	62.4999	128.98
SL1344_1670	11.4579	12.4818	14.1922	9.13483	1.83122	11.4589	20.1185	20.4615	16.3932	16.1519	15.9338	19.8562	23.8391	12.7229	6.33747	16.6899	17.1652
SL1344_1671	184.727	148.284	88.3478	53.8438	13.04	196.681	167.087	179.508	180.965	63.0264	69.9488	144.017	134.624	95.7514	14.3223	46.5862	89.9831
SL1344_1672	11.5792	17.9632	25.8836	17.7058	2.4648	11.6694	10.7018	14.5461	16.7497	15.9444	16.1537	13.5531	14.2664	18.0584	4.82049	17.7621	19.3035
SL1344_1673	54.113	48.7802	91.247	68.4467	8.48424	39.5239	52.628	47.951	52.3029	56.4247	47.3378	52.5744	48.5063	39.5996	17.0664	33.871	62.0384
SL1344_1674	12.8021	13.007	58.8719	36.3961	1.1114	9.19934	11.4068	14.0344	9.81453	28.3975	19.8723	21.7719	24.1477	19.3093	2.12694	7.61015	39.659
SL1344_1675	10.1414	13.798	63.8117	38.7947	3.21838	7.0046	13.5541	11.7683	10.6223	30.5981	18.4577	22.3148	24.7941	18.5434	3.39674	11.2092	34.5409
SL1344_1676	14.1796	11.142	75.8046	64.8473	3.31157	7.3641	16.5878	10.8655	11.9075	36.2388	22.7032	18.7484	27.3026	17.9473	4.56303	14.3819	55.0384
SL1344_1677	22.0188	19.2038	123.631	118.786	4.84145	14.9201	34.9116	30.574	21.6832	75.2006	48.2342	45.0411	50.4616	60.9411	17.0716	23.8968	90.7554
SL1344_1678	0.977536	0	1.83303	1.94538	1.18808	0.440334	3.65816	1.09776	0.75844	3.02131	1.59327	2.97822	2.34028	4.8433	1.63707	6.10145	27.3043
SL1344_1679	16.1301	17.0169	14.2336	5.66475	0.768797	19.6605	3.55073	11.8984	7.9138	5.02729	7.92571	11.2418	13.8358	11.0811	2.11866	6.84763	15.2899
SL1344_1680	70.5472	29.7712	27.5464	44.4412	15.0914	15.0759	19.7919	41.1887	28.9017	413.717	154.261	53.1174	104.073	93.1332	56.465	16.745	193.922
SL1344_1681	78.3534	74.454	43.8443	31.5159	7.15483	82.0177	81.9144	80.2618	65.6167	45.4686	30.4064	39.2387	60.5245	43.4865	19.5785	53.3692	47.7437
SL1344_1682	4365.25	3940.86	2937.79	3588.67	658.799	7030.08	4870	4270.19	5086.21	2939.6	2382.42	2407.22	3435.65	2962.42	772.304	2930.61	2196.57
SL1344_1683	96.0052	106.621	91.1746	60.2103	20.269	108.419	108.613	149.318	113.043	68.0621	89.5336	125.764	88.2141	98.4594	33.6843	58.5518	95.7137
SL1344_1684	34.5428	40.289	34.6594	26.9344	11.9074	34.2591	34.6656	51.1545	37.4975	20.4696	32.1013	66.1598	55.1317	45.3601	9.30312	37.2935	57.5086
SL1344_1685	42.0567	46.1458	47.6994	48.1479	7.07643	34.9863	56.7532	70.0822	48.551	33.0956	40.4928	86.3402	63.7778	53.4139	13.1587	37.2454	83.6425
SL1344_1686	83.1033	84.1373	63.2543	32.6764	7.19509	61.2833	53.7428	77.2684	71.237	39.0603	35.5007	56.4908	92.33	68.7821	13.2812	37.2557	50.8788
SL1344_1687	69.8102	64.9289	60.2688	44.7375	6.20288	47.1283	32.5461	70.8227	75.2351	27.202	27.183	50.5959	117.423	86.6962	18.0097	33.2772	58.6574
SL1344_1688	4.68223	7.85047	8.97503	10.4914	10.6648	5.81181	14.1288	12.6194	12.5937	13.5068	14.7542	15.7093	10.3717	10.826	6.56344	14.2471	18.8785
SL1344_1689	1.13348	0.841183	2.69224	4.21067	0.734729	1.42962	0.96954	2.03662	2.46241	96.0902	6.09655	2.91614	3.35502	4.81366	1.77168	3.18366	12.1228
SL1344_1690	0.432319	0.534724	1.216	3.58479	0.175145	0	0.231119	0.485489	1.00627	142.208	4.40393	1.02443	2.06999	1.22398	0.603333	2.27676	10.7337
SL1344_1691	0.499912	0.618329	0.937415	2.58665	0.202529	0.540449	0.748314	0.898235	1.39632	119.723	4.80731	2.03075	1.34914	1.41535	1.06045	1.0531	8.78385
SL1344_1692	0.533035	0.405721	0.948267	1.79517	0.132891	0.443275	0.569925	0.491153	0.763505	132.848	3.90953	1.13817	0.856694	0.580434	0.343334	0.895738	5.75576
SL1344_1693	0.878872	1.4947	5.08141	52.8353	9.25748	1.28664	1.99686	2.05618	2.64232	690.248	9.57957	4.61147	4.01687	4.27671	4.04756	16.8854	18.0442
SL1344_1694	9.82706	10.358	9.61424	5.38517	1.69635	6.85165	7.49207	9.27638	9.81242	16.0731	5.22292	10.2981	11.382	9.37494	2.0512	9.00057	20.2372
SL1344_1695	9.91672	6.71695	10.9211	12.5302	4.01755	8.5086	9.08832	8.66163	8.06046	16.2633	9.42847	11.3498	16.5469	23.8982	12.7851	21.4613	25.4783
SL1344_1696	16.9208	15.1968	11.5195	13.5124	21.2203	6.01996	50.2425	16.2989	13.2956	11.516	17.9176	30.9385	17.0764	17.6979	9.08473	21.9469	28.4571
SL1344_1697	119.126	103.786	67.3947	62.2962	11.2728	77.9453	152.938	108.715	92.7638	86.3842	60.2328	59.4594	84.2151	80.9327	47.0839	59.1921	88.017
SL1344_1698	16.0146	15.6814	202.702	243.454	263.033	48.0921	557.208	83.4268	70.4096	34.1764	60.9044	234.92	114.729	195.531	28.6819	119.481	108.962
SL1344_1699	47.1581	27.0935	28.081	19.0659	26.4533	43.8676	93.8323	45.8552	22.1913	7.5156	6.36728	41.5627	46.2772	15.1092	5.68559	15.784	68.7484
SL1344_1700	88.7772	99.1368	86.7178	48.4006	7.79026	58.7706	55.723	131.717	86.3085	53.3222	80.989	90.0363	89.1767	100.615	22.9733	45.008	69.2454
SL1344_1701	105.287	92.2151	64.9802	36.7465	2.53625	58.1088	44.8268	96.7198	63.2908	30.657	42.3605	68.4578	74.4013	64.1834	6.45991	31.8964	41.0322
SL1344_1702	61.1525	38.063	32.0585	12.039	2.23771	39.4534	22.7792	45.1917	29.08	19.8587	21.5419	39.7998	44.6507	30.7175	2.64288	22.1629	22.7935
SL1344_1703	61.7209	34.8662	24.5292	11.8552	0.522491	28.8812	12.0165	23.8626	16.7248	7.4841	13.363	30.1866	25.5027	16.3008	2.46838	9.12791	14.6908
SL1344_1704	95.3179	52.8077	43.7974	20.8885	1.20675	46.1309	27.7535	52.8834	26.9625	14.5297	16.9922	47.4399	51.7394	27.6089	7.60132	20.4179	36.436
SL1344_1705	115.105	89.926	75.4599	41.5014	4.50482	79.3701	60.0984	84.8937	66.7427	56.2179	71.3983	83.0593	85.3138	57.2547	71.5535	67.9263	106.592
SL1344_1706	20.2003	20.1101	26.0224	19.2831	3.59286	11.9844	28.1832	27.2955	21.789	15.0102	30.5151	55.0389	30.4533	32.6059	2.75035	17.5864	41.6381
SL1344_1707	185.574	195.627	148.233	75.9672	6.64871	104.47	66.9105	140.822	137.685	61.7915	83.626	163.369	151.821	185.089	10.168	37.6389	104.708
SL1344_1708	210.357	258.982	199.759	70.5239	2.56059	131.257	48.6912	370.419	150.887	46.0821	73.96	231.294	291.766	275.299	24.7882	29.2714	233.841
SL1344_1709	18.7568	18.857	26.6244	6.19062	1.34759	13.5684	3.95171	22.1359	8.9611	4.97722	7.0028	11.6356	10.2157	11.9681	2.57897	5.623	10.3675
SL1344_1710	1.10412	5.46265	76.9501	374.273	42.4947	25.8625	59.6171	78.9415	5.99658	375.869	216.401	31.3963	11.7749	6.25199	238.529	9.90663	118.616
SL1344_1711	44.9382	50.0571	43.5293	36.0861	7.23972	41.9056	24.1646	70.6315	40.983	20.4219	18.2039	31.8481	39.9224	30.6912	7.92184	13.8399	33.6277
SL1344_1712	97.4857	90.3026	71.2212	43.2054	11.512	70.4631	40.4596	111.424	76.8367	33.6644	32.099	71.43	71.8253	54.8618	31.0183	36.3833	57.5614
SL1344_1713	33.9703	32.8633	23.2049	13.7622	3.7355	44.3759	51.3688	23.6156	24.4739	18.3203	19.6753	20.2064	24.3981	9.96117	13.6129	21.2031	14.6557
SL1344_1714	0	0.169792	0.514823	0	0.222456	0.247343	0.29355	0.102772	0.213014	1.09101	77.974	0.743519	0.35852	0.194326	0	0.321309	0.655441
SL1344_1715	1.02715	1.90568	0.909531	0.624589	0.277419	0.84825	1.09824	1.34572	1.12899	1.88967	57.339	2.1442	1.08049	0.969355	0.621167	1.23548	2.12519
SL1344_1716	0.629849	0	0.918607	0.278545	0.595397	0.189145	0.22448	0.157181	0.325787	0.556199	58.3439	1.42143	0.456938	0.445807	0.3516	0.655217	1.10268
SL1344_1717	0.51501	0.637003	0.643817	0.170819	0.104323	0.463976	0.82598	1.1567	0.599371	1.13697	42.39	2.09208	1.12088	0.911311	0.143747	0.401815	0.983601
SL1344_1718	0.759768	0	0.474895	0.756	0.461706	0.684479	0	0.568808	0	0	37.15	0.51439	0.826786	0	0.424125	0.296389	2.35796
SL1344_1719	0.542947	0.447705	1.13124	0.36017	0	0.326096	0.193508	0.94846	0.280837	0.47946	39.3798	1.47038	0.472672	1.0248	0.10103	0.917826	3.54294
SL1344_1720	0.795197	0.24589	0.80769	0.461565	0.201349	0.179099	0.850231	0.967415	0.771211	0.78999	31.9159	1.81702	1.08168	0.844262	0.166464	0.853077	1.75602
SL1344_1721	1.75629	1.16971	1.68889	0.537719	0.109466	1.21712	0.722248	1.11258	1.25783	0.835115	26.6438	2.28668	1.29375	1.81685	0.150833	1.52838	3.61231
SL1344_1722	3.44883	14.9302	18.3235	18.3026	5.58889	12.4283	9.2188	10.328	18.7309	10.6594	130.693	28.0198	20.2665	21.9698	22.1403	30.9443	15.6437
SL1344_1723	26.1773	85.3863	334.701	188.018	30.5486	57.706	48.0519	128.08	85.6442	14.9336	14.4422	102.731	4.89058	5.65687	11.7679	13.1489	56.1892
SL1344_1724	3.9444	6.43105	32.7234	36.6913	15.1083	8.80307	13.3231	11.3423	8.06817	9.73706	14.0998	22.942	9.0139	31.9159	4.25364	6.36474	96.8626
SL1344_1725	5.43802	3.73675	34.3682	64.9327	77.1086	2.1774	75.5869	13.1184	14.064	19.2086	39.3926	57.2715	19.4627	64.5783	20.9124	69.2989	77.3172
SL1344_1726	103.291	88.7066	87.303	82.667	2.37185	54.0627	138.385	113.49	78.6804	48.5609	71.5668	128.68	153.905	4.73584	10.038	59.0548	15.8736
SL1344_1727	29.6396	31.6896	21.6664	9.66427	0.610571	23.5344	12.6227	47.953	27.6737	9.31611	9.62089	20.2372	26.8967	22.4013	1.40218	9.21084	29.2633
SL1344_1728	10.9144	12.8767	11.7549	11.9184	3.8095	9.37901	24.0576	18.1023	15.1124	14.9762	15.5997	20.2357	20.2459	22.7002	9.18597	24.8914	23.0899
SL1344_1729	52.5156	50.7154	49.8741	48.2311	25.6168	61.1939	70.6374	69.9473	63.1448	50.5979	49.3647	60.9171	78.6001	33.2216	24.0261	85.4355	40.339
SL1344_1730	8.17567	20.5794	118.252	33.9677	14.9921	11.2421	28.0648	28.5637	25.5956	5.1931	4.55868	79.6295	5.80636	8.52783	18.1755	31.0543	64.9232
SL1344_1731	9.81376	15.3558	134.951	64.4732	43.1116	13.7413	51.7063	51.4302	27.7047	3.23678	5.10693	83.8939	4.99231	6.61143	43.8927	36.7618	120.474
SL1344_1732	3.21831	3.35867	12.384	33.8915	19.8019	3.89606	40.9699	10.0141	9.05158	27.1765	31.5548	33.8412	10.419	35.6637	25.9378	51.1214	109.773
SL1344_1733	71.9338	66.7958	74.3148	83.4005	32.7745	89.2279	76.4558	164.598	59.7859	133.642	71.4943	56.9392	66.5256	69.9512	68.5148	76.0247	182.737
SL1344_1734	39.4617	39.5883	33.923	18.5945	5.07398	25.5217	50.3762	65.7842	47.738	28.1763	39.0444	65.8839	54.5165	34.1926	13.2616	33.9292	27.8116
SL1344_1735	304.05	236.03	184.256	79.1414	9.1505	303.922	154.497	264.918	270.053	105.609	132.859	192.13	195.119	245.541	43.3216	134.991	161.765
SL1344_1736	5.40081	6.12345	5.06369	1.79134	18.9629	9.73125	2.8873	8.76064	10.825	4.37185	4.40135	2.74241	3.91814	5.41549	5.77855	279.688	283.873
SL1344_1737	244.847	320.402	429.184	488.443	135.135	180.623	1060.45	579.145	557.519	839.016	651.384	527.943	84.1811	108	241.173	202.798	140.203
SL1344_1738	30.2465	19.3984	55.3166	115.184	291.367	47.4339	137.744	40.2566	31.2898	87.054	120.507	62.1924	45.3489	99.9063	114.439	127.607	97.3478
SL1344_1739	125.175	88.531	64.2993	29.8136	12.0037	98.9748	62.6479	94.2123	68.7071	26.4587	33.9131	67.6183	93.9028	50.4262	5.01774	26.7534	74.8678
SL1344_1740	61.7153	48.681	40.031	46.1921	56.7985	31.4715	38.0979	67.3006	63.4224	39.2803	45.9292	70.48	67.818	41.5392	18.2007	37.7938	54.3749
SL1344_1741	93.8405	88.0523	69.635	77.276	359.762	76.2122	102.806	175.464	104.729	78.7854	80.9951	105.159	134.615	98.8125	72.5126	103.511	98.4401
SL1344_1742	125.47	136.933	175.847	148.464	16.7094	99.7384	121.852	221.348	152.254	96.6135	111.804	247.495	147.971	79.8964	11.0273	59.5318	94.3186
SL1344_1743	199.402	261.129	278.453	237.719	6.81491	165.509	168.541	333.094	287.276	181.092	193.923	325.796	212.836	129.364	42.3091	110.598	130.764
SL1344_1744	224.44	297.586	383.715	332.216	13.5573	197.521	205.427	533.892	403.781	287.868	288.229	415.237	301.875	207.047	127.222	199.418	134.986
SL1344_1745	19.065	8.92709	10.9803	5.23946	1.93095	14.9674	2.76646	6.93269	5.38849	3.24688	4.77203	11.1559	9.12854	7.22904	1.74843	5.84361	18.3358
SL1344_1746	0	0	0	0	0	0	0	0	0	0	0	0	0	0	0	0	0
SL1344_1747	41.8977	26.1364	41.275	26.887	43.2099	35.3662	13.2444	26.6621	19.5043	12.2256	14.7711	21.583	20.854	15.4078	35.6421	11.5122	83.0632
SL1344_1748	85.8498	74.4932	40.7821	21.3779	4.38767	74.4869	32.1976	54.5821	53.9014	17.2616	26.6934	45.6045	53.9264	39.6372	11.7967	20.7125	63.0622
SL1344_1749	123.662	100.513	67.0811	17.1389	5.45721	150.798	124.665	109.444	78.6409	20.0853	21.775	58.3074	90.6424	41.4194	3.57486	24.9819	69.6934
SL1344_1750	29.2483	27.0329	17.2772	7.67558	0.52085	23.02	12.7152	34.0487	24.0644	8.58576	8.90562	22.7942	23.2241	16.2089	1.92877	8.36933	24.8609
SL1344_1751	428.743	539.131	319.019	248.897	29.823	632.642	1486.39	673.363	447.916	373.094	298.136	300.846	560.263	444.302	192.267	349.128	206.202
SL1344_1752	194.628	168.617	113.078	104.652	39.5984	203.149	173.262	222.738	186.263	138.556	107.603	99.2629	86.5844	89.2087	99.0747	84.2869	93.7471
SL1344_1753	23.7411	29.2256	27.2173	23.4368	2.2792	20.1721	27.1887	37.9066	33.6972	22.6541	22.1901	45.7068	31.2962	37.5102	6.78351	21.6833	67.5299
SL1344_1754	12.4796	20.0336	19.916	11.6251	1.61358	9.32928	9.36873	22.8606	16.893	8.9101	10.3866	26.4261	18.1458	21.237	2.66803	11.1869	32.9625
SL1344_1755	77.4116	123.861	103.665	59.189	3.50996	113.126	19.8502	153.059	64.5135	43.5197	44.1968	76.6351	19.1499	22.9362	5.40169	15.4943	38.4657
SL1344_1756	1.62963	2.01565	4.67361	5.27799	5.90307	2.50448	4.91977	2.94245	2.30564	3.38607	5.39034	5.6464	3.37986	6.58148	1.23078	8.6384	9.47446
SL1344_1757	12.6007	11.3239	9.84516	5.02836	0.677998	4.61178	3.3682	10.097	10.9222	7.12844	5.77624	8.93105	9.12721	14.1447	0.989172	8.10306	52.2678
SL1344_1759	62.1503	74.1266	142.208	245.16	8.28591	36.1374	33.2258	109.202	50.3117	503.467	110.73	25.0106	283.987	84.95	191.614	26.4098	614.311
SL1344_1760	38.5601	51.4906	87.1753	118.734	3.10882	24.3692	15.1788	48.5449	36.7644	299.854	67.695	21.3009	189.891	54.3142	72.0726	16.0154	565.892
SL1344_1761	55.5002	61.1419	113.888	184.32	8.1697	28.1353	22.7061	59.7209	50.953	461.581	97.7303	35.0383	245.001	101.807	189.179	39.055	649.535
SL1344_1762	10.723	6.21704	9.84422	11.3367	0.678782	8.15098	2.86628	12.5436	4.93979	16.571	6.0078	8.39422	20.8581	9.25001	2.43177	4.96742	37.9191
SL1344_1763	35.25	33.5383	34.2361	13.4905	1.20838	25.8941	16.8154	14.8192	9.04634	24.6631	22.7604	12.2999	22.3074	11.8992	0.908197	9.30849	23.8219
SL1344_1764	53.3077	31.9116	19.9209	5.15962	0.691703	31.7889	14.1985	25.1386	21.0479	6.1984	5.87481	18.2383	25.6813	22.6924	2.0121	5.77243	45.38
SL1344_1765	9.67452	5.76552	8.19105	3.03382	0.89078	9.34971	13.8234	10.1401	7.0285	4.42696	4.01376	6.84773	8.76687	7.7814	1.86566	3.73976	32.3768
SL1344_1766	2161.11	2722.97	4749.16	1766.78	66.0439	3895.23	1574.21	2569.01	4639.94	1905.16	1382.97	1433.32	4020.08	3942.32	197.991	1250.98	2489.01
SL1344_1767	2660.56	3781.94	5199.61	2701.83	348.71	6081.72	2009.3	3537.77	4685.56	2279.32	1779.86	2160.97	5477.02	4203.08	297.16	1196.15	2948.04
SL1344_1768	475.392	331.37	294.137	160.694	12.3486	344.939	371.071	387.134	326.938	170.944	245.785	348.649	268.148	832.691	489.561	255.753	1206.41
SL1344_1769	816.734	611.96	746.634	860.741	103.917	796.715	1366.69	1119.26	637.01	584.757	873.752	987.478	891.814	3630.31	3088.43	1040.83	3578.85
SL1344_1770	19.9066	44.4783	307.855	441.31	50.9899	43.967	262.963	70.6702	121.068	98.1013	364.748	852.558	33.5419	65.4497	62.0145	62.626	82.1698
SL1344_1771	150.175	169.188	114.241	89.9669	9.82561	101.033	82.9809	184.768	144.365	111.197	101.196	135.039	118.153	103.684	99.8619	92.3413	108.296
SL1344_1772	4.13584	5.39203	4.54142	4.3007	2.30954	5.33724	6.93189	6.27636	5.89738	5.82382	5.10124	5.52454	6.42256	8.22822	3.86871	13.4741	5.28372
SL1344_1773	109.574	131.866	89.2867	73.4959	27.383	68.5831	97.9725	131.462	121.238	32.4589	52.9531	122.542	115.637	54.0059	36.7588	53.0747	111.29
SL1344_1774	178.353	142.37	120.192	49.711	5.95048	135.767	54.8852	163.484	126.575	46.9184	52.8256	116.033	149.918	116.531	16.0637	56.5378	103.37
SL1344_1775	514.336	395.98	264.014	117.094	8.70108	304.948	154.766	505.322	289.529	100.756	92.8009	266.129	324.77	256.052	26.2265	92.7731	313.302
SL1344_1776	231.524	207.704	136.994	118.369	114.558	145.367	356.569	367.52	286.881	142.025	108.153	209.771	280.258	428.561	335.798	258.858	303.151
SL1344_1777	25.9576	20.2699	25.6458	22.9326	48.171	26.9417	57.043	28.7472	26.4508	19.7534	21.2514	37.2542	26.5551	37.931	19.5653	45.0312	107.033
SL1344_1778	22.39	19.2776	23.8459	18.479	4.07599	19.9093	21.0792	27.3424	20.8911	11.555	16.6825	33.7825	23.8713	30.7485	3.70093	26.1352	60.6719
SL1344_1779	34.9821	27.7023	16.1992	4.4572	0.432081	26.0387	4.90345	22.1175	17.7082	4.23817	5.99718	16.5356	24.1405	14.7958	1.42888	4.82625	18.8925
SL1344_1780	28.8966	23.0334	109.174	113.309	94.9557	17.9339	270.516	44.7097	29.8933	36.2918	99.4293	107.82	117.397	511.326	96.4272	275.555	271.038
SL1344_1781	20.8916	21.8649	45.202	66.6283	177.414	23.1648	105.674	48.1253	34.9121	61.0227	73.9952	88.1304	32.178	77.3479	33.6413	101.56	54.0955
SL1344_1782	2.59724	1.16817	5.90331	9.86755	11.5744	1.91444	10.8555	4.06566	4.21342	2.71055	4.61803	18.2237	6.06378	25.2352	1.31805	10.224	67.1905
SL1344_1783	33.6892	25.4646	77.7959	224.723	72.4128	40.4677	48.0277	81.2702	35.5773	33.0554	66.3489	126.082	97.3551	590.17	222.019	87.6153	1933.38
SL1344_1784	3.1885	2.62918	108.152	452.919	2.75574	3.83005	7.27289	1.5914	2.80371	2.25253	82.2839	240.051	24.8897	3.00909	2.96653	12.936	4.87169
SL1344_1785	6.99371	2.40287	5.58573	4.63935	3.77781	6.65071	23.6795	7.2721	4.52184	36.0262	21.2147	3.15666	2.87512	6.32519	3.25341	6.2144	12.0585
SL1344_1786	27.7283	21.1362	30.2297	19.0355	3.26557	21.2045	17.9263	23.6557	20.2628	20.2152	31.7934	32.3072	29.4725	29.4392	19.2585	24.401	112.535
SL1344_1787	53.1112	60.2553	100.279	72.4076	16.9167	34.3187	63.0531	96.2521	123.906	9.38017	17.0145	204.838	171.395	188.998	18.8113	145.747	84.1214
SL1344_1788	15.4044	21.1703	17.1174	36.7115	43.223	10.7939	17.0805	16.2311	25.2315	13.6031	23.2475	27.4252	19.8675	27.4599	12.1025	39.1718	23.1548
SL1344_1789	19.7234	25.1578	27.3532	71.9607	4.99409	21.6559	38.2229	27.6865	38.7353	46.8086	29.6354	36.7221	38.3655	89.433	25.1171	61.3131	185.109
SL1344_1790	0.899759	0.953904	0.803424	1.36426	1.09356	1.2738	0.962029	1.53969	0.997278	1.47559	1.8855	2.43668	1.4547	1.18272	0.717531	1.55443	3.0686
SL1344_1791	0.417046	0.515834	1.56406	2.48987	0.506873	1.50288	1.78364	1.56113	0.97072	1.47312	2.37908	2.25884	3.44914	2.65667	2.09527	2.27768	3.78339
SL1344_1792	4.60419	7.59308	6.23537	4.07232	2.79794	2.7653	8.20473	7.46845	11.3121	3.38818	5.00286	5.19534	6.34641	7.06084	5.1404	5.6877	16.1212
SL1344_1793	5.54115	3.73839	8.71126	13.4779	11.1564	3.63059	29.4437	7.41691	5.47172	1.77935	3.69467	12.1641	15.422	104.35	13.3103	14.8694	828.029
SL1344_1794	7.77079	2.40287	12.1429	19.3306	1.18057	0.875094	22.8486	8.72652	6.02912	2.5733	2.37478	11.8375	28.7512	162.942	3.25341	14.3992	1236.46
SL1344_1795	3.49939	2.16415	5.31202	8.12475	1.7215	1.35112	10.1557	2.99412	0.775733	0.882914	0.611099	5.92303	11.3154	78.9059	2.09299	5.36299	578.588
SL1344_1796	6.30711	2.60037	4.59932	2.78926	1.2776	0	3.37181	2.36094	4.07791	4.64134	1.71331	3.55845	3.66051	32.7373	1.17361	4.10072	104.898
SL1344_1797	9.27585	10.4301	29.5165	103.486	19.4728	3.79848	18.934	11.995	12.4309	7.44655	21.9906	23.9785	16.1505	558.66	102.62	63.818	769.019
SL1344_1798	0	0	2.3589	0	1.01929	1.13332	0	1.88359	0	0	1.02518	0.851695	2.19031	4.45198	0.70224	1.96297	27.0289
SL1344_1799	14.5799	8.54221	76.2634	342.075	63.1091	11.7525	82.0473	52.2791	15.4798	23.0396	71.2908	73.7738	82.8373	1385.01	399.666	232.896	2461.42
SL1344_1800	1.04522	0.430935	0.979976	1.73339	0.14115	0.470822	1.11756	0.521676	0.270318	1.69217	1.41965	1.4153	0.909934	1.10971	0.680718	1.56302	1.33082
SL1344_1801	2.33419	4.33065	5.47122	3.87103	6.85596	1.05144	2.49574	1.74752	2.71654	4.63781	4.28002	5.13608	3.04811	2.47821	2.60603	3.64231	1.67175
SL1344_1802	149.797	102.302	31.5933	17.0696	5.58471	36.429	89.4169	837.319	4072.08	17.0423	16.4765	17.4215	179.212	30.572	1285.61	330.542	1365.52
SL1344_1803	0	0.356148	0	0.382019	0.233307	0.778226	0	0.431141	0.446811	0	0.234656	0	0.125336	1.63044	0	0.336982	1.78728
SL1344_1804	0.667274	0.825335	0.417082	0.442644	0	0.601151	0	0.999123	0	0.589249	0.543789	0.903537	1.16181	0	0	0.520613	1.91161
SL1344_1805	0.705083	1.4535	0.587619	1.55908	0	0.211738	0.753881	0.879779	0.547052	0.415091	0.383068	0.954733	2.25068	0.998116	0	0.0916853	1.68327
SL1344_1806	3.59703	1.69488	2.99777	2.727	0.83272	2.16039	5.12796	2.82119	3.4553	2.8739	4.18766	3.13112	5.21909	4.24329	2.77291	5.34558	3.84384
SL1344_1807	50.8679	63.4549	40.7629	20.7654	2.46592	45.8271	63.6855	81.6989	74.5484	22.2679	32.9509	93.0157	56.0172	51.3907	7.76641	27.6456	67.881
SL1344_1808	64.7218	74.1952	55.255	31.9968	3.69506	51.3555	93.3933	102.162	97.7096	41.5101	46.4552	112.101	78.1038	43.6996	11.3578	46.2542	72.2733
SL1344_1809	45.6381	52.4522	40.6435	38.5799	29.9429	29.8361	120.48	93.7335	66.118	29.602	43.775	89.688	66.8043	56.3152	70.1168	51.3626	123.416
SL1344_1810	188.839	141.958	75.9089	15.4925	1.89233	143.675	283.955	156.862	161.528	30.0517	15.2261	62.7959	98.7542	85.0135	3.35243	22.6467	53.525
SL1344_1811	25.033	18.5197	31.2938	21.5721	71.1807	14.9646	120.319	32.9284	24.6863	24.7916	34.3184	51.003	25.0516	29.8066	16.8473	26.8322	76.7411
SL1344_1812	38.0385	45.961	45.9029	30.6299	6.0573	32.8825	81.107	88.0674	59.7081	54.1721	52.5014	61.1829	70.0584	57.5823	16.57	57.383	88.9208
SL1344_1813	10.1767	10.2734	14.3589	18.5647	11.3379	9.5727	20.8019	16.022	15.269	16.5197	19.3919	33.4873	21.3344	25.4225	13.3251	25.075	70.4915
SL1344_1814	28.8781	32.55	29.6957	21.6284	19.153	26.0164	61.5044	27.3736	23.1284	10.4885	25.0523	50.6132	41.7654	21.9235	111.544	42.0638	214.497
SL1344_1815	81.3016	97.8711	159.519	152.856	57.0685	94.7878	194.31	129.221	104.907	51.8305	85.7431	175.729	133.419	192.023	387.35	119.402	282.526
SL1344_1816	123.837	113.242	90.6362	65.9997	28.0866	109.658	388.735	132.332	101.83	53.2762	62.1045	103.19	111.955	73.0432	1408.59	192.824	382.058
SL1344_1817	3.51763	6.92917	5.13032	15.2971	0.844502	3.63855	7.38287	9.3636	6.26711	5.06214	3.82222	6.70366	65.9537	43.4329	6.32731	5.89557	19.0349
SL1344_1818	46.6884	40.5714	32.3255	29.0653	1.16399	24.8057	29.1838	77.2567	38.2675	41.4405	55.0237	68.893	46.5858	74.7349	10.6925	19.0539	72.2494
SL1344_1819	18.1354	13.9409	11.5475	7.30814	0.51499	7.55837	8.69856	16.8764	14.7282	16.6883	18.1633	18.4175	18.7391	14.8757	4.02111	5.91762	16.6302
SL1344_1820	56.2908	71.2977	36.5505	32.3025	5.22704	48.3692	36.1565	109.836	85.0882	47.2278	31.1195	54.8769	70.02	60.3163	32.9334	30.4832	68.6083
SL1344_1821	12.8924	25.5578	21.6364	25.1884	4.07832	31.6625	13.2182	68.0933	17.6763	99.8129	46.0563	13.5115	21.6019	20.6256	10.4504	16.3283	59.2804
SL1344_1822	31.1842	65.4258	39.9149	50.2686	4.95859	43.0519	22.7593	113.943	74.3187	191.731	101.393	35.164	51.1919	55.2181	15.8038	28.399	97.5689
SL1344_1823	61.6421	49.8516	48.1126	27.7849	12.7426	50.1228	46.9808	62.8336	49.7883	34.3354	31.0425	49.9737	41.6925	36.8061	40.322	31.1376	47.9969
SL1344_1824	47.0077	31.9496	40.437	27.0922	1.69701	54.8237	27.8675	56.7091	34.3954	21.2693	27.878	62.3913	44.6713	29.9778	3.70233	11.1207	104.278
SL1344_1825	51.3621	41.9098	47.054	28.6812	10.3731	62.0189	34.7533	55.2113	37.2333	27.2138	29.2375	58.5449	61.3318	31.9048	7.6173	14.1153	172.178
SL1344_1826	23.3767	21.1198	18.1693	9.97854	2.9647	15.2	6.52032	21.7624	20.9761	17.5916	23.5234	14.5882	25.3945	17.4093	10.5531	11.7362	36.2994
SL1344_1827	20.3327	21.7636	14.4199	7.26274	0.712851	15.852	7.52536	17.2715	13.8036	12.2579	16.8886	15.8838	21.1051	13.5612	1.96448	11.5165	21.6568
SL1344_1828	29.5712	39.6409	25.9183	16.7671	2.14171	26.1944	26.1421	48.2354	37.1709	14.8803	18.579	39.9297	47.101	31.2204	10.0521	25.5207	49.0625
SL1344_1829	70.8337	65.554	54.794	30.1592	6.71628	54.9891	89.4329	75.5965	55.1526	22.8467	30.9097	61.3917	69.319	54.0475	53.4231	59.7725	90.7883
SL1344_1830	1.56286	1.93306	2.14912	2.69553	14.2461	0.563197	19.551	0.936042	1.81887	0.552046	1.91046	3.80921	3.67356	4.09292	2.09385	9.57196	4.40267
SL1344_1830A	1.41777	0.438399	1.10772	1.41074	12.6363	0.957955	10.6112	0.530712	1.65	0.625992	0.577698	2.15973	0.462847	1.25437	3.75933	3.87153	7.78476
SL1344_1832	3.3308	4.7536	3.68341	4.07912	5.81282	2.76991	10.9579	4.60364	3.37943	6.56142	3.96721	6.59175	7.02616	3.62699	4.14779	8.39586	7.58473
SL1344_1833	225.055	164.322	125.757	29.7022	0.238681	118.892	35.5906	209.068	126.846	35.3776	38.1696	113.48	161.433	125.725	6.24872	14.0196	129.538
SL1344_1834	147.251	101.327	91.3916	37.9717	4.11709	77.7272	47.0109	171.262	79.9734	40.8413	38.1975	97.3073	128.553	158.539	14.8192	25.1618	171.61
SL1344_1835	259.41	202.006	154.929	48.4264	1.37559	167.631	70.067	304.788	126.978	46.7749	56.4482	149.194	200.709	213.892	22.7451	25.6966	232.967
SL1344_1836	146.544	99.7341	87.5377	38.0918	1.7895	85.7523	40.2828	124.172	73.1115	34.6466	36.491	90.9478	116.116	116.475	15.9066	18.8869	166.489
SL1344_1837	13.0154	11.0676	14.0673	14.21	6.15173	10.0156	35.3702	23.7512	20.8276	15.3246	16.5731	28.6386	18.0584	23.9904	3.33006	12.3761	72.8899
SL1344_1838	8.81814	9.51455	12.3136	6.09853	0.912124	6.25403	9.22782	16.5747	12.0822	7.9527	5.81017	16.3863	16.7419	16.8653	1.7805	7.09956	38.7891
SL1344_1839	88.9755	101.401	105.4	82.4774	32.2688	67.2072	82.6705	117.226	109.73	79.9439	100.057	121.268	111.961	104.503	68.7555	95.1865	93.4994
SL1344_1840	100.388	94.5302	70.4941	33.7076	2.00839	61.4097	32.9073	99.7442	74.0413	29.9145	35.6866	68.1058	78.6726	49.4164	5.65005	29.5726	73.2783
SL1344_1841	67.3322	55.912	40.4067	14.2594	0.512267	40.0128	10.9847	57.9821	38.6289	21.2154	23.4429	46.2284	48.366	29.87	2.11757	16.8328	25.2059
SL1344_1842	19.5442	17.8122	15.3023	10.9178	20.3365	18.7195	33.4348	25.5674	21.3888	9.62861	20.957	19.9178	28.7456	35.5299	6.54608	9.38987	199.698
SL1344_1843	32.0972	21.3514	16.8592	8.23053	0.983459	21.8696	17.3035	45.4346	27.2052	8.09829	4.39619	22.2788	38.7441	35.5094	2.86079	11.1534	22.0221
SL1344_1844	79.5262	78.6473	58.1219	31.0183	3.69543	51.3806	19.9792	85.3291	58.4038	21.8189	17.5374	48.6857	55.2398	47.4505	8.157	12.6789	44.9057
SL1344_1845	3.77326	3.04372	1.69196	0.979447	0.963718	1.69967	2.54342	2.94771	2.41841	2.60769	1.87173	2.33249	1.96378	2.55459	1.14475	1.59996	9.32134
SL1344_1846	20.481	12.3329	9.76974	5.80994	1.09177	8.98296	6.0509	10.2895	9.618	5.83041	8.56504	10.9472	12.2582	9.72791	1.95567	4.8359	12.1594
SL1344_1847	49.3306	40.1929	25.2058	29.088	5.86869	25.3956	8.37218	30.4835	23.9973	4.14879	22.3342	29.9527	38.0035	9.14473	7.21229	7.63654	8.41205
SL1344_1848	71.4189	49.9689	43.2557	28.4651	0.329134	37.0613	9.31818	42.9628	39.4243	6.1959	19.5011	51.2034	51.6303	9.20047	3.13338	4.75391	9.69756
SL1344_1849	153.206	115.611	95.7621	61.5625	0.270097	92.3767	28.656	66.2841	84.8319	18.3686	30.2084	93.3446	99.9453	15.1004	3.12622	6.44999	10.8867
SL1344_1850	216.626	287.393	224.926	197.451	1.8344	119.801	97.3357	348.801	266.255	195.294	244.511	279.29	217.218	13.1568	18.2255	113.884	29.243
SL1344_1851	187.403	236.674	218.491	250.987	12.3074	115.872	183.499	368.032	233.865	207.646	252.072	289.55	254.681	15.0795	54.6195	170.069	33.1542
SL1344_1852	134.746	172.998	138.543	178.188	1.95598	67.6166	149.547	151.702	165.956	159.945	216.997	192.361	187.039	5.48837	24.2564	137.89	15.9969
SL1344_1853	109.522	146.425	127.61	199.972	2.7283	68.4938	155.378	154.835	142.038	135.997	223.713	182.617	193.856	3.76311	67.4702	155.898	20.6465
SL1344_1854	108.198	145.484	176.091	282.194	12.2781	83.0754	253.206	200.745	168.899	252.614	313.168	216.196	240.19	4.38176	227.362	277.545	29.029
SL1344_1855	363.393	532.874	516.642	617.932	16.3167	192.416	478.582	553.481	547.793	683.564	679.812	560.023	492.466	19.8684	123.315	891.868	52.0086
SL1344_1856	213.263	225.343	218.47	238.478	1.97483	99.7016	212.794	257.169	222.431	162.969	224.446	310.534	274.014	5.93008	30.6128	250.654	39.1666
SL1344_1857	176.106	194.935	171.722	194.52	2.34249	96.1454	223.974	203.083	198.159	185.274	238.43	275.258	242.193	4.32642	44.4505	222.468	39.8337
SL1344_1858	170.669	165.584	188.737	247.529	4.34486	105.947	349.541	209.449	177.178	206.23	236.581	256.137	232.366	3.40281	71.4288	327.124	36.0211
SL1344_1859	181.088	211.503	275.007	318.811	18.072	140.178	470.14	195.806	211.781	454.884	482.975	356.843	245.951	117.837	283.255	475.442	109.03
SL1344_1860	122.778	142.641	268.601	306.006	5.15176	124.438	94.2372	164.142	162.622	252.081	347.699	285.298	249.466	161.701	24.4781	118.886	141.532
SL1344_1861	17.5705	25.2807	15.0169	22.1218	8.42578	16.7985	39.4901	42.6845	40.6191	108.612	100.233	27.4333	37.9286	51.5223	132.113	49.2393	178.915
SL1344_1862	3.67212	5.61065	14.2442	17.0516	15.0519	5.93536	85.1075	11.8053	9.21763	6.67622	25.7008	50.5275	17.1594	37.458	12.6008	39.9417	33.0552
SL1344_1863	3.82249	4.72794	16.008	15.9749	22.9968	3.61589	124.45	10.5885	12.0113	5.56961	30.5281	63.9227	17.637	37.2015	21.0182	58.3048	49.0043
SL1344_1864	4.6841	3.06722	5.85562	5.11782	2.34417	4.46816	9.72195	4.74449	4.06181	16.5455	16.8409	6.52915	3.71801	6.24077	6.76773	4.72945	8.55133
SL1344_1865	4.88185	7.54779	29.942	40.2779	2.96667	4.67296	30.992	13.7057	11.8365	68.4372	300.371	58.8736	13.2812	28.5068	4.59876	29.2806	24.4747
SL1344_1866	6.49494	5.65315	7.96901	8.29784	9.94043	4.55104	26.4918	9.18473	7.46552	12.1082	13.7226	11.4004	6.70137	7.32134	5.37136	10.1348	8.72907
SL1344_1867	157.596	135.995	99.9377	65.9473	0.556804	224.113	41.636	117.986	120.497	25.8918	65.3359	91.5	92.1301	13.9433	15.0887	9.82948	6.78098
SL1344_1868	140.812	163.855	462.272	262.407	10.6338	174.431	169.377	119.061	80.5014	207.518	157.032	174.781	98.7951	429.049	66.8838	74.2057	93.4777
SL1344_1869	3.21073	1.58851	2.40825	13.2052	0.780457	2.31405	4.11953	2.40375	2.98933	89.5954	42.3883	2.17378	3.91322	2.72707	7.52778	1.75353	5.82547
SL1344_1870	38.7802	27.2749	11.5653	4.37161	1.69432	30.0278	12.6018	22.6762	17.0107	5.25993	3.51151	11.7549	14.6186	14.4419	3.32506	5.93267	7.80586
SL1344_1871	42.0032	24.2636	40.8238	54.0425	5.51641	46.7813	39.7282	63.5833	23.9941	125.745	59.8087	36.0939	37.4707	17.6419	23.1898	31.5108	226.116
SL1344_1872	174.607	110.162	124.236	142.865	18.9587	79.3323	190.995	117.159	126.493	65.764	107.028	184.648	102.068	164.189	51.6849	80.6779	572.051
SL1344_1873	17.5977	14.7746	16.5992	18.6778	24.6286	9.12797	18.8156	24.9121	16.3842	12.7145	10.8645	20.7958	12.2095	25.8926	7.73977	7.57222	462.942
SL1344_1874	113.256	86.337	111.821	135.233	20.4134	85.3743	326.212	184.808	109.391	70.6211	81.7486	159.303	89.5419	517.293	152.509	86.1991	735.652
SL1344_1874A	51.9633	17.9364	19.639	0.801638	0	20.6853	23.2575	10.8566	17.8144	8.53715	3.93926	6.54531	13.1505	5.13205	0	3.77137	16.1558
SL1344_1875	71.1353	71.3583	89.1017	67.4386	9.19031	82.2524	73.9624	141.737	78.8763	114.258	112.747	73.1898	93.7455	67.1989	36.1141	82.9228	62.9819
SL1344_1876	51.1018	43.6229	41.4714	31.3982	4.00481	39.7738	23.1094	47.6029	38.1534	37.5807	29.5611	42.9353	31.8341	15.2981	5.70532	29.347	43.439
SL1344_1877	184.355	144.975	153.837	152.712	56.5844	183.369	133.077	217.538	139.586	257.213	170.639	144.297	96.9477	78.6562	45.1874	109.702	172.025
SL1344_1878	499.473	338.977	268.087	85.4461	6.66176	680.831	168.49	371.884	261.54	54.4529	46.3435	164.21	159.555	110.568	16.0637	35.5481	115.806
SL1344_1879	32.7353	47.8511	48.2301	83.618	63.8127	44.2371	133.639	151.82	61.6815	86.9101	76.2209	51.6656	44.5979	8.12456	116.169	164.851	25.0689
SL1344_1880	22.8577	18.4273	23.0892	22.7444	2.14972	16.5476	26.84	20.0157	26.2852	15.1387	21.2888	24.0423	51.0804	26.0015	8.31669	29.3779	21.7301
SL1344_1881	16.0825	12.7877	20.8229	24.5376	3.53698	14.0749	17.4412	17.8885	17.1126	8.52117	14.0425	19.5992	37.2024	21.3029	6.79743	24.1991	19.6359
SL1344_1882	14.6313	15.7868	15.2747	15.5913	2.90073	9.81596	22.1345	15.8482	13.6465	9.20926	11.5431	16.1235	31.5051	20.6019	10.1661	17.609	27.4979
SL1344_1883	98.2228	138.574	127.226	145.458	16.6322	63.429	161.838	154.827	119.67	86.0598	107.249	146.768	199.828	110.937	84.7094	151.921	93.2466
SL1344_1884	234.248	283.879	234.338	278.633	8.6889	115.43	300.493	407.048	284.829	172.176	218.365	307.195	252.183	28.5864	181.142	255.672	21.4116
SL1344_1885	672.165	755.876	673.236	629.681	3.02667	325.759	456.452	790.711	697.558	469.35	545.862	784.287	508.883	66.1741	153.592	282.199	36.8939
SL1344_1886	0	0	0	0	0	0	0	0	0	0	0	0	0	0	0	0	0
SL1344_1887	73.7435	97.9854	67.1899	47.2288	2.32194	58.6334	34.1807	114.995	79.2516	23.6189	51.6893	81.832	74.4549	11.9897	11.8023	14.9055	8.14879
SL1344_1888	1757.25	2278.43	1347.26	2581.97	221.987	684.722	2430.19	2412.73	1930.75	3155.5	2781.35	2328.78	2754.48	51.2094	1588.56	1544.76	55.2421
SL1344_1889	375.971	432.962	426.039	547.064	5.31801	236.321	549.945	583.75	429.196	384.557	437.884	602.26	536.291	29.8863	71.201	339.081	26.0626
SL1344_1890	328.44	473.868	402.807	495.032	2.13875	209.266	480.592	514.929	445.873	293.365	420.081	578.508	577.931	37.366	42.5209	248.308	19.6249
SL1344_1891	246.891	297.12	268.236	282.739	1.85853	184.478	399.981	320.968	291.54	212.13	285.489	405.462	359.073	22.7293	24.4448	188.234	11.9475
SL1344_1892	18.2017	12.6637	14.092	6.65457	5.57242	9.68972	12.3845	10.2201	10.5113	8.21931	13.3162	16.2442	14.6753	13.1027	3.52161	8.51258	15.9988
SL1344_1893	55.6114	69.231	64.103	37.3695	15.3612	64.0898	35.1356	107.059	62.7595	36.3532	43.8486	61.3661	65.3896	85.3691	18.5457	24.7934	61.8986
SL1344_1894	14.1947	7.95322	13.7258	3.29971	0.688119	13.8811	4.79961	19.3467	8.37761	3.53549	2.47177	3.36773	13.2024	9.01658	1.89633	2.31909	7.64643
SL1344_1895	15.8084	11.4059	24.291	7.42806	1.06741	10.088	10.564	27.1221	13.7984	8.14327	5.36788	8.02714	25.2308	19.1149	16.1786	5.39605	13.209
SL1344_1896	6.36158	11.3109	92.4495	89.6755	0.805394	4.29839	8.92743	12.7996	52.4424	16.1509	62.5358	272.15	11.5956	1.68852	1.55366	6.3593	4.36632
SL1344_1897	432.56	378.445	262.429	219.828	0.792057	218.846	125.945	536.806	410.695	57.8365	77.6718	321.979	312.108	7.6109	8.18534	22.3084	2.56707
SL1344_1898	202.563	175.043	128.837	102.292	0.480555	85.5729	41.4627	188.334	170.967	26.6703	57.1076	155.304	147.152	4.1333	7.18188	11.1768	2.39614
SL1344_1899	225.351	206.806	146.641	142.122	7.06124	114.642	49.4758	215.364	193.751	36.3676	67.5009	180.558	173.825	6.3321	23.5924	19.676	5.44984
SL1344_1900	179.522	171.301	119.674	103.104	0.263832	99.7384	28.3162	164.629	166.065	27.6039	60.3245	150.79	146.459	5.37764	10.5425	14.2266	4.35317
SL1344_1901	137.006	146.458	102.301	92.8906	0.272306	79.4266	20.8412	124.879	129.505	17.7076	55.5975	114.297	108.106	3.17163	8.00451	11.3623	4.06507
SL1344_1902	124.372	137.55	100.693	71.7023	0.280706	74.2822	12.9646	141.355	132.783	21.4151	47.7135	130.411	114.457	5.39463	5.22162	9.3252	3.47369
SL1344_1903	95.5897	117.141	75.671	57.3036	0.561989	67.3714	11.461	126.512	109.584	14.5884	45.8356	96.308	93.8664	4.73073	7.1805	7.92042	3.49231
SL1344_1904	248.12	212.59	142.763	126.443	0.532561	143.594	35.4894	219.219	173.64	31.6327	77.3997	196.689	201.414	12.0957	15.2267	12.3074	12.8669
SL1344_1905	190.924	191.907	115.325	71.7929	0.681216	115.68	26.314	163.651	144.93	25.6476	57.1791	153.066	157.296	9.7376	6.99722	13.4172	18.1006
SL1344_1906	148.642	158.572	87.5669	110.682	0	100.769	29.402	176.939	122.535	24.2833	55.4191	136.614	127.3	16.5704	7.46789	17.6857	45.9542
SL1344_1907	117.242	108.257	62.0865	65.0815	0.659697	75.1838	19.5869	103.318	104.862	23.0073	56.7301	104.458	91.0807	11.5256	4.77225	10.4813	31.0995
SL1344_1908	102.038	100.709	69.2457	42.5467	0.253093	72.2279	16.4763	96.6587	89.3467	14.3435	36.8257	78.5293	82.7576	46.8708	3.25489	9.58578	23.2661
SL1344_1909	91.2851	88.9152	53.8485	35.1976	0.462278	56.0255	6.10017	66.633	54.0043	11.5878	16.2733	59.872	65.8109	6.86499	1.59244	4.0062	11.4412
SL1344_1910	39.818	43.512	28.0296	17.8228	1.33123	40.9222	3.9267	27.3501	31.0435	5.63274	11.8141	30.3607	29.7002	5.33565	1.94221	4.37341	4.06076
SL1344_1911	18.7222	17.3678	8.77679	5.06589	1.69663	11.7625	921.617	34.8571	25.0383	3.04556	3.61362	12.8424	18.1219	7.84635	2.20028	7.30362	3.52865
SL1344_1912	245.241	247.558	174.551	186.298	178.517	266.552	434.766	429.984	315.487	363.269	230.802	170.321	106.405	151.744	236.264	194.116	133.714
SL1344_1913	4.05656	11.7074	40.1464	131.409	384.015	7.30915	135.179	27.839	25.1789	55.5244	116.807	70.9496	28.8406	92.8365	97.3731	196.755	76.1836
SL1344_1914	1.12986	1.63042	3.76653	4.62196	5.34031	1.3572	4.42955	2.81961	1.75325	2.16178	5.21771	8.03206	3.77055	9.99647	1.15633	6.02378	19.6907
SL1344_1915	9.32313	6.54193	18.3789	15.4615	3.99498	10.3376	7.76382	11.6778	9.25057	6.6497	7.45169	20.9392	14.1257	20.114	3.60308	12.5896	18.876
SL1344_1916	43.968	56.435	283.12	277.908	92.7605	101.643	161.434	114.899	105.558	117.945	139.945	300.487	100.387	319.426	105.587	148.544	285.983
SL1344_1917	23.4169	21.4623	21.4813	18.5512	9.21385	22.1588	38.0066	37.4589	23.0046	22.1664	20.1817	30.3394	27.7924	26.8292	13.8243	22.6732	34.0249
SL1344_1918	4.17046	4.95201	4.48363	3.09851	0.675831	6.31209	5.17255	10.8655	6.21261	8.83873	8.15684	4.74357	3.99374	4.6049	2.60745	10.7376	7.24818
SL1344_1919	18.6127	13.7322	8.16415	7.58145	1.45519	13.8265	10.8233	20.0462	15.2011	10.0925	15.4344	11.9382	15.7772	10.8628	2.00512	10.5729	18.0857
SL1344_1920	24.8991	23.4961	21.802	14.3813	2.47836	26.2026	27.1961	36.6392	28.6446	21.6085	17.3176	26.885	31.3934	18.7631	7.60874	17.1238	36.0242
SL1344_1921	26.0573	12.5641	9.10978	4.68757	1.4314	8.35557	18.8886	11.4073	9.9372	6.2401	5.21881	14.2031	13.3609	7.81499	1.72579	4.39337	18.8731
SL1344_1922	80.5862	19.6811	2.56666	3.06446	301.317	11.0982	118.543	6.14845	31.0631	7.25229	9.62089	15.9857	13.629	6.17619	16.3324	26.4311	24.2627
SL1344_1923	6.15946	4.60283	6.41664	5.61817	3.5871	2.65894	6.86014	4.61134	5.27674	8.6121	8.36599	6.86341	7.42891	7.08446	5.51575	11.1131	5.33044
SL1344_1924	99.1784	21.4898	32.5796	15.3673	3.81271	268.703	89.7876	24.931	12.9185	39.6353	46.0169	17.6446	43.8009	13.3223	48.4943	159.843	162.457
SL1344_1925	5.20453	4.79059	4.46356	3.61306	2.50079	4.68879	6.08237	4.80257	4.69539	4.48907	5.6223	6.88342	4.68895	5.82549	12.2294	11.0014	20.4578
SL1344_1926	10.9885	9.514	9.61577	3.15872	2.07749	6.92974	21.1482	7.95245	6.53634	5.17527	4.776	10.4155	7.17469	9.85173	115.73	23.8625	37.0764
SL1344_1927	2.85975	1.17905	2.97915	0.632348	1.15857	0.858787	1.01922	2.14098	0	1.68357	0.776842	1.93615	4.14934	7.42181	1.06426	1.1156	22.3021
SL1344_1927A	24.7333	19.6102	22.5948	23.9796	126.922	18.2829	89.5062	9.02101	20.1739	16.2409	21.7066	27.0501	27.329	47.1321	60.8917	79.6624	75.0951
SL1344_1927B	23.3022	12.9202	32.1437	43.7082	86.5913	31.1277	187.291	23.4611	18.0795	14.1913	43.8733	55.4895	53.8632	195.645	108.101	117.86	286.207
SL1344_1928	11.2781	3.20463	3.23891	18.6025	25.1299	17.4376	14.6659	2.28201	3.54742	4.30673	5.7133	8.35795	7.29739	891.141	119.96	185.379	878.684
SL1344_1929	4.09945	4.43669	8.9683	13.4271	3.73681	2.76991	7.94448	4.02818	6.56006	2.71507	6.68162	8.32642	16.6174	12.5131	9.72585	52.2742	8.1964
SL1344_1930	1.44332	2.14225	2.40574	2.93616	1.32539	1.56035	1.95473	2.66537	2.38897	1.01964	2.82293	4.95105	9.59134	4.83549	3.1691	29.0907	4.31859
SL1344_1931	1.56872	1.61692	1.79764	2.60157	0	1.41327	0.838644	1.17444	2.02854	0.230881	1.49148	4.07131	7.62502	4.25631	3.06497	25.7025	3.49539
SL1344_1932	2.35659	1.82176	4.78723	4.88522	0.716043	1.06153	0.944883	2.20536	1.59986	2.08103	4.56115	4.18818	12.9505	5.62949	5.42652	38.1516	5.62597
SL1344_1933	2.81602	3.48306	4.92845	5.60411	1.71128	2.02957	1.50546	3.37319	2.84032	1.98939	5.04876	7.24488	11.5222	9.9659	8.33153	50.8624	7.2606
SL1344_1934	1.48642	0.919259	3.25182	2.9581	0.150548	0.669563	0.397324	1.39103	1.44159	0	2.11986	5.2834	6.95541	3.41929	5.18603	35.0815	3.72601
SL1344_1935	2.87942	1.78074	5.03941	3.82019	0.466615	2.07527	1.23148	3.23356	2.01065	2.28845	3.51984	5.84841	13.1603	7.337	3.21476	34.2598	7.56155
SL1344_1936	2.90119	2.69131	3.6268	5.86984	0.470143	2.22165	1.39589	4.56122	3.15132	2.94624	3.66467	7.16937	11.4287	8.93257	4.37274	33.8964	6.99537
SL1344_1937	2.74877	2.54991	4.58167	4.25467	0.371203	0.825461	0.612294	4.28728	2.13269	1.82052	2.89345	6.20339	13.9591	7.86339	5.4345	41.5519	6.61692
SL1344_1938	4.85574	4.33215	7.86138	7.60392	2.12845	2.29485	2.04267	6.19788	4.2615	2.24942	4.99508	11.1021	17.4634	12.0009	6.62101	62.2926	11.9723
SL1344_1939	4.70776	2.91146	6.76798	5.9336	0.572176	3.81713	3.52351	9.51619	5.84417	1.24718	3.4529	13.3868	21.7216	13.9951	8.67245	92.3769	13.262
SL1344_1940	9.48429	5.86544	15.3594	24.8801	3.84236	3.10707	6.9141	7.42326	8.69649	11.0401	15.4583	18.0961	30.775	23.1903	40.6707	170.194	12.5561
SL1344_1941	1.02589	2.4109	4.42452	6.19287	0.623427	1.10908	0.987201	3.533	1.19393	0.905931	3.09335	6.32053	15.4507	10.6014	6.81492	82.8022	6.02489
SL1344_1942	1.3703	3.38977	3.93993	4.7268	0.777206	1.48141	0.586052	2.25695	2.12634	0.726039	1.78674	4.82424	12.0486	6.78927	4.13067	58.9083	4.44904
SL1344_1943	0.88884	1.09938	3.70381	4.12735	0.360095	0.533841	0.950355	1.55269	0.689624	1.04654	1.44871	6.01777	10.0593	6.29122	3.63863	46.1165	3.67806
SL1344_1944	1.51954	2.34934	3.79916	4.788	0.461706	1.02672	0.81235	3.12844	1.17896	0	1.8575	7.45866	13.5593	11.5619	2.75681	50.3861	5.44146
SL1344_1945	4.27634	4.1139	8.90979	6.6191	0.192497	1.28419	1.5241	6.75878	3.31788	0.839178	3.87218	9.32909	24.8189	12.1072	9.54872	89.8984	7.0329
SL1344_1946	2.3021	1.89827	6.71501	8.14465	0.621764	1.38265	0.820473	9.76643	1.19075	0	1.87607	3.63674	18.7052	14.1217	6.42549	83.22	9.15979
SL1344_1947	1.01891	2.52052	4.37849	6.50558	0.773981	0.688455	0.680891	2.47915	1.48226	1.23718	3.84037	6.29477	12.1966	11.5389	5.54565	82.0797	5.95956
SL1344_1948	2.68466	2.21373	5.174	7.42041	0.453181	0.806209	1.19603	1.33993	1.73579	0.395123	2.00552	4.6955	12.7571	9.50102	4.99553	68.0743	3.63187
SL1344_1949	1.73136	2.29444	5.10177	3.77371	0.250509	0.779898	0.661139	1.48138	1.05546	0.982873	1.71331	5.77725	11.466	6.47743	3.65889	42.9852	5.55049
SL1344_1950	3.36525	2.51934	5.53542	5.4047	0.753436	1.4361	1.13626	3.44764	2.61099	0.860242	2.52597	6.71527	13.7618	6.45627	5.24026	48.2971	4.98952
SL1344_1951	3.35627	5.66084	9.15424	12.7513	0.247222	2.7488	0.652464	4.56856	4.97132	1.34719	8.20549	9.91556	20.3202	13.8215	5.79104	66.536	3.20501
SL1344_1952	5.26193	5.96599	8.49655	12.7987	0.888235	4.74051	5.15726	7.22223	3.40214	4.64665	8.21899	12.1719	21.1865	12.4147	6.85386	72.3578	5.86226
SL1344_1953	9.1474	10.6856	25.094	32.6999	11.9412	9.61444	27.168	21.6863	16.1658	24.2334	29.8184	37.1587	41.808	33.4518	38.865	179.017	14.5586
SL1344_1954	4.02913	5.88962	11.9052	12.3919	0	0.659975	1.1749	7.12978	6.25215	1.29382	9.2535	9.42353	18.4947	12.185	4.49836	61.8709	4.5471
SL1344_1955	1.5822	1.95698	4.5492	4.82801	0	0.570164	0.33834	1.65834	1.96412	0.279438	2.32092	4.92754	10.4683	11.1988	3.00298	35.552	3.77723
SL1344_1956	0.749869	1.85499	3.59342	4.4769	0.607587	1.12593	0.801765	2.05845	0.775733	0.441457	1.8333	5.07688	8.48654	4.5999	2.23253	39.5886	4.1771
SL1344_1957	3.123	4.41458	4.4618	5.03121	0.361491	0	1.43106	3.6741	2.42304	1.18192	2.18148	6.6452	14.5649	4.10514	2.4905	47.5135	5.11244
SL1344_1958	171.428	86.7176	111.694	78.8374	178.389	55.8451	124.328	24.004	98.5105	114.387	116.362	182.633	140.494	215.744	71.116	345.214	34.7
SL1344_1959	5.17325	5.48457	3.54151	2.61465	0.499008	3.10707	6.58486	9.5903	5.73395	2.1754	5.01892	5.67068	4.93258	5.2309	1.10014	11.0515	3.88151
SL1344_1960	3.39337	2.09859	3.95284	3.99047	0.249956	1.25064	4.61774	2.65596	2.27379	1.49829	2.8911	2.50629	3.0213	3.3844	1.29156	8.54433	1.98846
SL1344_1961	4.23959	3.1463	4.55794	5.73725	0.755736	1.52779	7.43412	5.84018	5.26299	4.49262	3.04041	5.62589	4.72428	4.2011	2.65066	12.6356	4.45338
SL1344_1962	4.46842	2.33829	4.40434	2.39414	0.208879	1.08382	4.96143	5.01799	2.66685	0.151766	1.26052	3.95614	3.74044	1.94631	1.53502	6.57033	3.28234
SL1344_1963	3.23363	2.46129	2.64309	1.48504	0.201544	0.672276	5.05316	3.91067	2.70186	0.658966	2.2298	4.04176	3.573	2.64088	1.5274	7.85982	2.96914
SL1344_1964	5.81622	5.10537	4.45635	3.60933	0.0760103	2.87347	9.02721	7.16364	4.51262	1.98817	0.917395	4.06481	5.71675	3.45273	2.40891	12.2961	3.31454
SL1344_1965	863.54	968.935	793.795	1266.79	2644.09	896.203	1372.26	63.9174	1002.08	1020.27	1173.27	1173.6	2326.98	2751.5	1730.77	1763.01	2421.28
SL1344_1966	3.02623	3.4757	6.75555	8.02993	0.613007	2.14213	19.1829	6.95868	3.68965	2.09972	4.40393	9.80529	5.73952	3.21295	7.96399	14.5882	4.02514
SL1344_1967	226.787	225.061	206.212	194.68	75.3274	206.9	778.446	320.395	283.381	253.504	206.593	219.027	236.17	168.491	633.982	461.821	148.033
SL1344_1968	34.5965	59.522	125.033	224.668	52.2704	20.6225	60.0753	78.0925	60.3448	122.664	159.837	104.083	119.229	75.4875	138.384	377.387	25.8337
SL1344_1969	6.30966	8.7224	14.3835	16.8654	0.751831	4.51409	7.3416	19.312	8.63906	6.88288	11.0402	16.9618	20.6794	9.45736	7.76964	38.2968	13.8227
SL1344_1970	1.70842	2.46528	4.62736	4.5332	1.15355	1.02608	4.2622	6.39513	3.09286	3.77163	3.7127	5.78331	4.58582	2.01537	1.43054	7.10893	4.75833
SL1344_1971	2.98006	3.68596	5.02928	4.34908	0.120731	1.61085	4.46083	9.14731	3.00578	2.10528	2.91429	6.25458	4.66982	2.953	2.32898	4.76639	4.83779
SL1344_1972	1.74119	3.07661	1.86571	3.3001	0.503861	1.12046	2.12765	6.33156	3.08785	2.63586	3.24335	4.37857	3.78955	2.81694	1.5274	4.56064	4.15679
SL1344_1973	3.31635	6.38074	5.41255	3.17768	0.373208	2.65575	3.93985	8.82779	5.28905	5.04363	5.5554	5.48847	7.53854	6.3899	2.15983	9.84665	7.03753
SL1344_1974	2.15779	3.00254	4.72057	3.93634	0.764912	3.64494	1.73035	5.85602	5.0225	2.62003	2.63771	4.2001	6.22255	6.30006	1.65625	5.78713	6.18165
SL1344_1975	6.97605	7.05968	7.1352	4.62764	1.79849	2.28537	6.10269	5.69748	4.42841	3.36018	5.68507	9.01671	6.34917	5.38653	0.708043	8.16416	8.17568
SL1344_1976	7.44864	9.21304	7.08069	6.48525	1.88604	4.05428	5.30943	8.94564	6.74237	5.07028	5.94374	8.82525	10.4023	10.105	4.50456	14.1655	14.7446
SL1344_1977	9.62817	10.4798	39.5992	54.1614	2.65245	9.54148	14.8241	56.3684	8.51603	132.296	34.9949	15.5143	19.1947	14.72	10.642	12.3948	77.2318
SL1344_1978	20.1103	1.30915	5.29262	1.05319	1.07201	4.76775	5.65844	1.58482	2.05302	0.467335	0.862563	2.5081	2.53396	1.49832	0.886275	0.61935	13.6449
SL1344_1979	41.8563	15.6517	10.1405	1.93715	0.131451	34.4931	2.08154	7.04456	9.56628	3.43832	1.58653	6.37061	5.36694	2.7559	0.181127	0.126576	13.943
SL1344_1980	33.8544	11.8642	6.70091	1.87147	0	101.665	6.03289	2.53454	7.00441	3.48783	0.919644	1.14603	1.71923	0.798738	0.314975	1.32067	7.54335
SL1344_1981	2.32856	0.785491	1.19084	0.5617	0.0857606	3.8142	1.13169	0.792408	0.656966	0.747737	0.517538	0.429959	0.276432	1.04883	0	0.99096	3.13328
SL1344_1982	2.76082	2.45164	2.21238	2.62973	3.09735	3.06121	15.0622	3.65685	3.57005	2.5005	2.13452	3.49871	3.69766	2.05432	2.37103	5.82688	3.14339
SL1344_1983	16.057	20.2994	13.0308	11.8286	3.19867	14.8655	16.9786	6.90723	17.4827	10.2625	11.2781	12.4328	8.18642	9.6698	6.38835	9.51698	7.66669
SL1344_1985	6.04225	14.1997	8.30879	2.40491	0	5.4435	10.3367	10.4043	15.0016	12.8057	8.86334	14.7269	16.0436	9.40875	2.02378	7.54274	41.2551
SL1344_1986	16.044	23.761	18.7371	19.5354	2.9506	11.0308	18.8472	38.168	36.607	24.0482	22.2789	31.9438	35.194	30.4817	13.7289	22.8117	76.9573
SL1344_1987	35.779	26.2031	26.7777	27.4819	7.81974	21.6304	38.2552	37.7123	30.6819	48.2244	43.7367	42.3914	33.812	37.9866	13.9285	61.156	51.6994
SL1344_1988	43.7359	38.8506	32.5561	34.2877	38.0146	27.9395	34.4344	33.934	37.3266	64.2526	49.575	42.801	34.2675	39.1175	26.4122	40.3273	38.9172
SL1344_1989	24.813	37.5107	40.2097	59.134	51.3793	24.838	100.225	13.7604	43.4945	77.0963	77.1399	45.4203	48.0031	72.2021	166.729	69.9086	71.0843
SL1344_1990	6.42543	6.77488	6.51815	7.68626	5.54766	5.40912	13.9655	8.99005	7.51881	9.02275	11.0736	10.7687	9.17012	6.56094	6.29172	17.4639	12.6741
SL1344_1991	8.59053	7.56038	12.701	25.2054	14.5235	6.25094	36.5636	13.3575	11.9203	29.4688	33.9268	19.4616	11.5056	15.9025	14.2942	26.0362	34.5489
SL1344_1992	7.02821	13.6604	13.5376	17.3169	0.98785	4.26424	4.14071	12.2416	12.9091	34.9584	36.1188	13.7895	12.2371	12.6902	3.12267	10.1836	22.9423
SL1344_1993	8.46891	9.45302	14.073	18.6351	0.83683	5.21052	4.19623	17.4746	14.9044	30.6441	26.9333	13.2855	14.206	12.4272	2.53676	5.96287	20.6126
SL1344_1994	5.63204	5.5729	7.92072	14.1971	0.684511	1.77588	4.51637	9.90874	10.4873	26.3594	24.7848	10.1047	10.0513	10.5639	1.25759	6.37154	16.538
SL1344_1995	6.15912	8.49226	8.96177	17.8834	0.695394	5.54878	3.13075	9.22217	10.8108	41.4606	32.0907	9.16021	9.31744	9.14765	1.01455	6.89298	19.4766
SL1344_1996	12.4285	10.2483	17.891	29.9803	8.31562	8.1432	10.2685	19.3143	16.802	63.6895	48.9544	14.7892	17.7872	16.6608	9.77621	16.6756	30.9297
SL1344_1997	5.89409	6.44907	10.9107	18.948	0.642888	2.85924	2.90862	5.6007	7.739	53.0498	31.5912	3.83703	7.59813	5.29503	1.01239	3.89114	18.2925
SL1344_1998	6.00784	6.75541	6.82767	15.5792	4.2041	1.96818	1.7519	4.90673	9.74636	31.3497	28.4861	1.84888	6.89439	6.18524	3.35376	7.45718	25.5561
[truncated: 3,027 more rows]

## Sheet: b. TPM only orthologs 4-74_17
Systematic ID SL1344	4/74 EEP	4/74 MEP	4/74 LEP	4/74 ESP	4/74 LSP	4/74 25°C	4/74 NaCl shock	4/74 Bile shock	4/74 Low Fe2+ shock	4/74 Anaerobic shock	4/74 Anaerobic growth	4/74 Oxygen shock	4/74 NonSPI2	4/74 InSPI2	4/74 Peroxide shock (InSPI2)	4/74 Nitric oxide shock (InSPI2)	4/74 Macrophage
SL1344_0002	27.4463	9.3129	10.1281	11.5864	1.87778	7.18427	32.8122	16.4241	17.2066	12.2852	10.337	18.2071	238.662	59.9107	20.0144	330.643	44.088
SL1344_0003	37.2304	30.6381	26.8412	28.3175	1.63608	17.8011	44.1361	47.4244	33.6636	25.1862	34.9808	44.7721	290.591	158.524	46.573	272.332	715.046
SL1344_0004	45.3231	38.5787	31.5668	37.3802	3.29946	22.8116	65.9382	43.1759	41.8549	34.7246	41.7107	52.788	289.691	180.097	58.3021	210.46	499.36
SL1344_0005	51.5797	63.1586	43.4839	35.5357	2.62168	28.4628	66.8119	100.093	66.4081	54.0782	46.0924	44.3285	45.5844	51.0337	393.956	37.8211	108.078
SL1344_0006	26.5382	28.1974	19.3904	11.5994	4.03009	21.3189	32.0894	25.7447	25.0934	20.5525	11.317	13.4128	13.2644	19.2541	26.8944	16.7716	142.165
SL1344_0007	292.862	478.694	369.872	193.563	30.3027	218.042	257.964	619.61	583.626	462.593	444.257	405.012	197.694	298.138	75.1818	158.169	323.766
SL1344_0008	81.6909	63.9877	57.1403	55.6904	27.6934	67.7577	64.764	113.34	57.4407	73.2697	34.7292	30.6826	19.2656	16.8628	31.3388	19.735	40.5141
SL1344_0009	281.492	59.3673	17.7985	4.47988	2.46159	81.8098	15.7216	23.2453	16.0698	9.83065	6.68695	7.80554	15.3129	5.10982	3.10343	2.79509	23.1238
SL1344_0010	2.47037	1.94054	2.79781	1.62995	0.888219	2.21855	3.67065	1.69291	2.09698	1.80089	1.46436	2.1158	2.39131	2.27154	1.68561	3.28386	3.29754
SL1344_0011	9.11603	8.80656	7.15969	3.66116	1.56757	7.83082	15.1157	5.97548	11.1026	12.7132	7.10703	4.80094	6.15461	5.15434	4.11903	7.83178	9.11748
SL1344_0012	337.215	812.503	105.781	105.706	9.12269	144.853	1151.59	657.829	1249.27	160.765	86.5758	374.779	278.828	403.212	163.137	282.286	509.947
SL1344_ncRNA_1	381.25	1322.43	137.739	244.002	78.4085	222.551	1865.26	800.388	2115.16	349.882	177.122	478.481	433.016	709.268	332.378	840.731	381.595
SL1344_0013	171.231	341.347	67.3411	54.7268	9.78584	91.5335	351.867	315.38	451.236	96.9508	52.3647	161.111	135.347	147.477	56.9794	195.065	198.096
SL1344_ncRNA_2	233.833	847.107	166.237	328.69	146.765	235.105	1681.09	1019.28	1117.41	774.497	263.093	362.602	398.059	479.272	179.029	2255.01	202.771
SL1344_0014	25.8702	18.7848	9.05787	6.02442	2.00623	12.2999	17.5031	16.8247	28.8136	9.79258	2.48067	10.0131	10.8025	13.0712	0.878611	7.61775	23.8342
SL1344_0015	11.1715	6.32047	5.21905	8.90658	9.57314	4.59833	15.2161	5.96506	11.9525	9.95375	5.31149	5.01184	3.51078	7.73485	9.13744	8.27801	5.23996
SL1344_ncRNA_3	13.3437	12.3536	24.9355	68.2326	36.9425	11.9835	18.1748	15.0881	28.5532	112.947	48.9416	22.4489	23.6806	53.0229	28.8904	81.7377	9.79644
SL1344_0016	3.90549	2.22505	3.18126	4.55903	2.01991	1.88859	7.85644	2.26463	5.14279	8.83325	3.18319	3.23466	2.53244	3.90686	2.08141	6.41119	2.49966
SL1344_ncRNA_4	11.1715	11.4918	39.4329	8.59946	90.5766	8.3606	97.3833	18.2461	17.3855	8.29479	13.6581	41.3477	20.6517	72.6403	6.44996	89.0346	17.3146
SL1344_0017	3.97602	2.23091	1.12576	0.715466	3.43097	2.27227	16.9358	1.63483	4.50007	2.57644	0.589214	0.972953	1.44329	1.56686	2.50427	1.57131	2.65366
SL1344_0018	3.82667	5.66837	5.66776	4.15196	6.49107	2.36743	8.43204	3.84614	3.83779	3.86415	3.60412	8.41206	5.131	2.51893	2.40575	5.8139	23.0162
SL1344_0019	2.51197	1.58338	2.92967	1.51635	1.22601	1.39194	3.26128	2.41732	1.91302	2.71436	2.43945	3.05712	2.37122	2.04652	0.864013	2.6191	8.97244
SL1344_0020	1.8196	2.52688	3.40029	2.85136	0.899574	1.83838	6.19597	3.0862	3.36267	5.67439	2.22462	1.83672	3.33008	7.39473	2.88904	3.68539	9.23983
SL1344_0021	3.84064	2.55278	3.86454	4.2884	1.40214	1.85723	9.97939	1.55892	2.29881	2.6323	4.5751	4.77142	3.53898	2.34788	0.341142	2.68535	5.63928
SL1344_0022	1.16709	1.44066	2.03555	1.07807	1.93867	1.25775	1.01737	1.23168	2.90602	2.70367	1.90249	1.09954	1.76051	0.843195	0.943361	4.24332	1.14244
SL1344_0023	2.6881	1.65909	2.58773	1.49144	0.314113	1.48137	2.13022	2.07238	2.61456	2.01404	1.34445	1.89115	1.76181	1.41242	0.317453	2.41438	1.97349
SL1344_0024	4.61135	3.7294	3.2686	0.839329	0.943346	2.28484	2.25245	2.39731	3.3407	1.9835	2.07366	4.17321	3.3863	3.2167	1.00987	2.07375	3.81351
SL1344_0025	1.46904	2.90141	2.74519	0.581562	0.116202	0.791572	1.92086	1.10738	2.05754	1.57068	0.718408	1.77943	2.08563	1.06134	0.508896	1.39334	4.02643
SL1344_0026	1.85473	3.8158	2.11807	1.22375	0.489035	0.555221	0.673662	3.49531	1.20266	1.1017	1.76366	2.70426	2.46863	2.23333	0.535421	1.09947	2.87463
SL1344_0027	2.95685	3.36917	1.84183	1.35065	0.269872	3.06397	1.73487	4.45785	3.0087	1.01328	3.70769	1.5306	3.93555	2.79356	1.44452	2.60674	4.45293
SL1344_0028	12.1278	7.48528	7.55442	4.62612	0.974307	6.63703	5.78153	6.99945	9.28939	3.88334	6.17803	8.16129	10.6773	13.0062	6.01742	7.03952	11.9644
SL1344_0029	15.5745	14.4188	11.2172	3.85351	29.4513	5.24507	13.7886	16.5098	10.9826	7.37203	6.74372	10.8082	7.3417	9.84565	3.37201	12.887	5.95529
SL1344_0030	2.49638	0.440219	0.88857	0	2.25675	1.60136	5.44031	0	1.38748	2.54201	0	0.479976	0.791111	2.06123	0.411801	1.83218	0.698188
SL1344_0031	7.49589	4.52803	4.4705	3.57781	4.35236	4.44011	12.1648	6.85276	8.31466	4.26306	3.11978	3.54173	4.52856	4.03289	2.20995	9.13916	2.4979
SL1344_0032	3.27528	2.69534	2.94692	2.88138	0.719659	1.63412	13.4824	3.29195	1.9822	1.62125	1.18646	1.46938	4.52084	2.36631	0.840449	1.72584	2.13741
SL1344_0033	4.75342	6.32782	6.38627	5.71915	4.79214	3.26443	8.12472	6.53408	6.88975	8.13836	7.06491	6.39753	5.12758	6.53177	5.81172	9.90834	5.611
SL1344_0034	9.07137	9.18463	10.2853	11.4998	4.394	3.02067	14.6602	6.99181	14.0378	17.2549	9.80285	14.9526	8.27539	9.57303	9.18021	14.3399	10.0771
SL1344_0035	1.05207	1.29867	2.3592	2.08247	2.1637	0.37793	4.35623	1.42752	2.29217	2.06225	0.514497	1.41596	4.76101	3.95249	5.46678	7.40078	4.1194
SL1344_0036	6.54228	4.63365	10.7558	11.6053	10.7317	2.60058	20.2175	7.76133	6.4259	7.07141	8.82893	11.8364	8.61256	5.81144	5.51105	11.5711	11.6534
SL1344_ncRNA_5	176.34	290.232	349.728	567.036	1390.85	63.7099	382.086	326.972	247.614	480.384	335.363	200.505	399.273	429.065	637.784	657.64	120.037
SL1344_0037	5.51691	3.98638	4.77755	3.28493	0.745059	3.50443	4.10538	3.75301	3.87398	5.87466	4.0579	4.25585	4.41772	3.49976	1.78684	2.76521	5.72968
SL1344_0038	2.30028	2.68172	3.90052	2.02363	0.404341	1.60673	3.62046	3.94964	2.78426	3.30203	2.08317	3.78388	2.77817	1.56957	1.18052	4.19178	3.62773
SL1344_0039	11.7643	10.3727	10.8757	10.5959	7.9024	5.19868	15.5657	11.2611	13.513	9.81639	13.5457	17.5926	9.65174	15.7172	10.8352	18.5599	11.79
SL1344_0040	88.7142	51.025	100.341	66.0542	10.211	43.5353	110.134	77.2262	60.8019	28.7543	48.0181	341.931	81.826	85.2269	41.4674	60.2958	218.446
SL1344_0041	95.1132	62.8813	87.5377	43.5999	3.52225	47.1876	69.6749	62.0307	49.7551	33.3268	49.2138	322.305	74.2817	48.8997	11.929	40.4744	159.533
SL1344_0042	4.71187	5.2347	5.67438	3.41978	0.528009	2.75051	3.50839	5.15023	4.94961	4.33819	1.98423	4.28059	4.07645	3.00705	0.589427	1.95522	6.1498
SL1344_0043	1.63274	0.719804	3.48697	2.00067	1.19926	1.25683	3.81235	0.879132	1.63345	1.45476	0.665387	1.02025	1.55226	1.17961	0.202002	2.30447	1.31285
SL1344_0044	14418.6	8415.88	9652.59	1067.35	37.083	14323.4	3880.32	11154.9	7311.83	1009.54	848.072	3402.26	7154.42	3369.42	135.335	657.35	1763.21
SL1344_0045	8.93721	8.27407	3.24741	3.43978	0.294558	5.35078	10.5499	3.36851	5.21564	4.64508	10.9265	5.51302	7.59981	3.76653	5.58996	4.70927	14.9453
SL1344_0046	192.218	212.83	156.737	66.2287	3.03822	143.802	109.375	251.318	203.365	90.8041	71.0992	150.489	167.001	101.873	21.4861	47.4943	152.816
SL1344_0047	135.66	158.182	104.176	44.4746	5.4302	95.3946	68.1537	232.082	169.352	61.015	50.8412	114.522	122.731	100.95	26.9454	43.9438	122.369
SL1344_0048	257.801	310.719	193.499	97.8324	8.35956	211.965	90.0309	363.804	312.984	141.529	129.206	192.665	182.435	174.918	61.5713	115.551	177.903
SL1344_0049	171.18	152.316	86.1912	35.5306	2.25675	97.0425	40.0251	174.471	130.423	46.3917	46.5072	101.035	110.281	62.8674	6.58882	30.7243	198.111
SL1344_0050	139.056	132.119	84.5182	36.6996	2.73319	111.863	50.1396	153.486	128.924	55.7166	50.8305	84.6156	102.3	80.6152	16.057	73.006	115.825
SL1344_0051	26.7763	23.844	20.828	11.4264	2.68705	19.0221	17.9994	26.0088	23.2192	19.7032	18.1325	18.5567	19.3858	12.4156	5.84539	9.89749	23.2767
SL1344_0052	30.8067	25.137	24.0682	16.3069	1.03255	18.7568	12.5169	33.7186	24.1066	22.0209	23.5487	24.479	20.1542	21.1253	4.92394	10.3863	43.0192
SL1344_0053	5.1352	5.76263	8.72378	7.08444	0.369271	2.09624	3.0521	8.26986	7.99156	12.2705	5.89772	6.44014	5.90289	7.7574	2.15625	6.64172	14.6233
SL1344_0054	5.04409	5.61598	7.08482	9.85375	10.6789	3.37522	11.5313	9.39395	8.31151	16.2146	7.65814	8.85198	6.97692	16.2918	5.36766	10.8269	20.6215
SL1344_ncRNA_6	98.7555	80.1082	77.333	66.5552	44.3589	134.933	181.396	86.6735	92.2118	140.785	86.8156	54.1146	52.5772	45.3572	183.27	127.119	45.5729
SL1344_0055	0.123078	0	0.383328	0.0812072	0.0486779	0.110532	0	0.278335	0	0	0	0	0.109211	0	0	0.0486401	0.361437
SL1344_0056	0	0	0	0	0	0	0.196595	0.0680027	0	0	0.0735272	0	0.0400235	0	0	0	0.044153
SL1344_0057	0.669979	1.65404	3.33864	0.884105	0.264979	0.601683	0	1.01008	0	1.19389	0	0	0.891737	0	1.16045	1.32387	2.2954
SL1344_ncRNA_7	25.3435	35.55	29.4203	62.3262	77.9095	15.5182	28.8705	0.86838	36.7513	46.1883	50.702	53.4896	53.1535	85.7245	61.8546	54.6309	85.7013
SL1344_ncRNA_8	8.49148	10.4819	7.55621	7.20344	1.43932	9.8047	6.60903	0.91443	15.1025	8.64669	5.93231	8.16322	14.5313	230.496	25.9138	15.8202	320.017
SL1344_0058	1.91194	1.03254	2.08416	2.36531	1.18153	0.751206	1.56249	1.17102	1.85964	1.59706	1.65573	1.68869	1.9616	1.46766	1.37984	1.18061	2.33945
SL1344_0059	1.07158	0.944829	1.33498	1.31306	0.24218	0.687392	1.33444	1.73095	1.31028	0.954773	0.499085	1.64825	1.29043	0.552994	0.176768	0.84697	1.4985
SL1344_0060	0	2.0238	2.72333	1.08175	0.432287	0.490793	0.59549	2.47177	0.850483	0	0.445429	0.735526	1.45478	0.394834	0.315527	0.215975	1.06992
SL1344_0061	1.28984	1.81964	1.60689	0.85104	0.364384	0.33096	0.401561	0.972306	1.00365	1.4776	0.60074	1.11598	0.981014	1.46438	0.106386	0.218461	2.16446
SL1344_0062	1.05345	1.17034	1.64049	1.0426	0.0833289	0.756854	0.573942	2.22351	1.47548	0.469311	1.11621	1.34693	1.30866	1.14164	0.243288	0.666114	2.99049
SL1344_0063	2.03426	1.79363	1.99122	1.72569	0	0	0.316658	1.97158	3.84415	0.77679	1.18431	1.76006	0.902527	1.4697	0.33557	0.80393	3.27141
SL1344_0064	2.51036	2.87744	2.34555	0.709858	0.283673	1.61033	2.93077	2.02752	2.65097	3.51484	2.33838	2.05132	2.78439	2.20232	2.07054	2.12589	3.77377
SL1344_0065	40.7626	49.8359	55.6417	63.9565	35.329	42.2124	33.7906	80.5679	62.829	135.719	94.5846	126.392	517.54	421.882	152.581	428.783	128.487
SL1344_ncRNA_9	1122.95	3655.39	22750.2	53862.5	4664.21	2610.85	1950.99	2511.29	4100.33	6170.03	25317.4	38867.2	12626.1	6227.53	13199.9	16615.7	589.313
SL1344_ncRNA_10	30.437	53.9068	138.485	136.211	158.063	127.164	164.385	87.7853	94.7339	91.9694	124.039	165.639	46.3826	110.906	62.6517	165.262	30.4418
SL1344_0067	23.9909	29.9587	9.73092	31.3823	19.7492	10.6474	6.38336	57.3032	30.6063	2.98266	2.27371	15.5812	325.814	183.909	15.623	16.7022	24.9178
SL1344_0068	14.5884	26.0931	10.9107	16.9918	1.05975	8.0212	5.13649	44.0627	22.6257	5.30538	4.44877	13.0561	240.424	156.77	35.9828	8.94206	69.2399
SL1344_0069	14.1883	18.5148	8.33287	31.0265	8.65777	9.82952	11.4847	25.0577	10.4093	393.698	182.054	9.54787	24.1002	11.4222	7.25552	18.5837	31.547
SL1344_0070	2.14933	0.663283	2.84499	1.24086	0	3.13663	1.46375	1.6202	2.92675	1.67566	0.656934	1.80796	1.66877	1.94105	0.310233	1.59264	2.23543
SL1344_0071	1.22389	2.26615	3.30355	2.55715	0.16135	0.549563	0.666797	2.1527	1.42849	2.36269	1.4963	1.6472	1.08599	1.47371	0.35331	1.37041	2.09656
SL1344_0072	3.81495	2.67278	3.40394	2.58514	4.52648	2.5927	3.70753	3.34212	4.25214	3.6747	3.36152	4.71816	2.69895	3.57563	1.36918	5.17493	3.48206
SL1344_0074	3.50536	3.6347	5.67708	10.084	0.720919	1.88882	4.12515	5.49619	4.14592	14.7418	7.19981	5.00087	2.98599	2.53254	3.07625	3.1585	5.28425
SL1344_0075	0.738876	0.130295	1.24924	0.417866	0.125241	0.663557	0.345046	0.39784	0.574931	1.41072	0.77429	0.213094	0.234152	0.07626	0.0609423	0.208572	1.08491
SL1344_0076	0.831818	1.54019	2.33163	1.50929	0.657974	0.747025	3.17234	1.88111	1.77994	4.26158	1.35596	2.51894	2.58334	1.50242	0.600321	1.80802	1.52672
SL1344_0077	0.850824	0.840205	0.317987	0.785923	0.201902	0.152819	0.556254	1.02618	0.264816	1.66777	0.832163	0.916085	0.679464	0.737639	0.0982459	0.672484	1.08271
SL1344_0078	0.996112	0.3074	1.39608	0.903698	0.0492457	0.223643	0.542701	1.03247	1.35641	1.44224	0.710401	0.670323	0.939121	1.16946	0.287556	0.590489	1.95015
SL1344_0079	4.46341	3.44352	3.1278	3.31308	0.882648	2.00421	2.43176	3.36459	3.47305	4.47399	3.63793	1.5018	4.20805	3.22471	0.96637	1.32294	3.823
SL1344_0080	7.05028	5.90025	5.88031	3.7845	1.03975	6.43891	5.98956	7.74673	10.6929	11.3923	6.33075	6.996	6.62703	7.94265	2.89767	7.88649	10.8784
SL1344_0081	5.56956	10.3126	22.984	35.37	99.6759	9.37841	465.782	36.7362	23.8357	13.0264	24.9673	64.1842	25.6368	54.3223	6.83322	18.1588	26.2374
SL1344_0082	10.7776	11.8785	15.8244	28.9523	21.1607	16.9383	36.9089	31.3368	21.8642	17.4908	18.8237	28.4928	33.8131	145.72	53.114	25.7078	726.067
SL1344_ncRNA_11	69.1449	74.1218	138.279	403.393	495.845	71.9012	574.986	90.5286	87.7834	121.594	140.892	138.367	803.256	3439.04	2103.22	1548.22	1383.08
SL1344_0083	16.0125	10.9053	21.3241	43.3531	17.6887	22.81	246.075	19.1463	20.1931	12.2992	22.5019	27.8675	53.8937	526.174	18.4899	109.978	784.797
SL1344_ncRNA_12	91.234	45.967	69.5874	45.4543	34.6106	73.5733	217.084	49.124	120.249	94.5606	101.677	97.7308	140.431	107.615	102.124	356.138	86.5732
SL1344_0084	12.0369	8.05701	6.81139	5.25736	54.7809	6.16622	19.1197	7.34836	11.6087	6.94848	5.80355	7.58674	7.52162	5.57303	8.31996	13.4668	18.5453
SL1344_0086	12.387	5.5941	20.7012	26.1136	69.663	10.5817	28.97	21.408	15.7508	14.5362	19.4535	25.0072	22.6529	25.7566	18.3154	47.6397	17.5966
SL1344_0087	5.67575	5.51999	10.1777	10.5537	3.09507	4.86549	5.43488	8.75142	7.09299	7.43235	8.20073	12.6736	11.0264	10.5	2.28393	12.2347	10.6488
SL1344_0088	140.068	137.824	122.647	61.9787	17.4521	187.633	25.4979	141.368	96.2431	30.0829	32.1509	89.7579	88.6909	78.0098	15.4404	41.0863	64.3007
SL1344_ncRNA_13	73.5978	98.2153	82.3955	76.7771	15.3408	48.2318	67.1905	74.2222	128.465	124.061	102.95	78.9753	58.2454	127.183	70.629	131.278	61.3343
SL1344_0089	73.2647	66.663	54.9286	44.2287	20.5374	48.4994	58.4338	70.8856	61.1224	53.6697	61.7156	62.2638	52.1084	62.8908	30.3077	59.8481	94.0828
SL1344_0090	190.281	142.608	78.0474	43.157	3.69565	103.751	44.4295	102.775	114.02	41.2495	69.9289	95.4642	76.3181	89.6033	8.58284	38.1028	125.561
SL1344_0091	146.863	165.157	123.675	79.3987	33.4006	129.615	96.6963	201.567	161.929	82.1962	110.322	141.616	123.652	134.286	22.4086	73.3009	170.489
SL1344_0092	201.411	227.237	188.491	114.944	93.4261	307.379	366.246	151.339	234.704	241.342	221.697	159.616	148.046	140.134	268	229.769	114.269
SL1344_0093	157.012	162.922	115.254	63.7518	5.36778	136.869	102.028	218.226	163.156	80.7652	91.1343	124.01	146.503	111.728	22.2137	80.2082	184.837
SL1344_0094	134.749	135.597	105.997	62.495	7.13804	112.605	114.742	193.793	142.916	90.7408	75.8732	116.521	143.86	97.7942	18.7249	79.5032	149.437
SL1344_0095	66.2586	64.9935	55.5214	41.1152	14.8966	75.266	73.4872	97.0693	66.9012	56.4005	46.611	41.0051	45.1448	41.1741	24.8202	39.9791	69.9746
SL1344_ncRNA_14	113.506	242.694	132.568	112.337	2.40494	100.116	83.9263	39.7256	141.945	72.2382	47.909	83.2028	142.983	150.832	67.8742	62.4798	29.7613
SL1344_0096	121.005	49.7895	31.9356	14.2684	0.672701	78.1202	8.73716	47.2562	25.7132	12.3402	7.12957	29.7592	26.196	18.4326	6.45322	9.4105	21.2876
SL1344_0097	66.4524	25.0984	22.3098	9.23442	0.544821	39.3898	6.30428	27.5802	17.1501	5.79322	6.2426	25.029	21.9041	15.5655	2.95864	7.88288	24.3259
SL1344_0098	17.2317	14.9652	12.5155	9.70672	6.89599	17.2489	23.8229	13.7083	11.2353	8.25316	9.43719	11.8709	9.66965	6.69219	61.6985	17.2804	19.3012
SL1344_0099	17.5621	14.665	22.5224	12.6099	3.98366	16.0038	27.016	12.6545	12.8615	14.4972	15.7876	15.468	15.8125	9.70273	15.2094	24.802	15.1687
SL1344_0100	4.96808	5.18912	3.09462	1.76504	3.77864	5.83446	14.991	3.74502	3.56837	5.78854	1.86889	5.40058	4.91697	2.76101	3.089	7.24935	8.79108
SL1344_0101	0.921583	1.422	7.03217	14.2894	1.54908	1.44837	1.75734	0.694704	3.76476	8.00597	10.1404	5.1164	5.72423	7.65694	10.2426	14.5682	9.69777
SL1344_0102	0.959471	0.921177	2.45702	2.03986	1.30708	1.34037	2.67177	1.60725	2.40564	3.6095	1.30337	1.72178	1.22975	2.23363	1.29257	2.48573	4.85257
SL1344_0103	0.562171	0.346972	1.34234	0.618201	0.148227	0.168288	0.408376	0.63566	0.364528	1.33571	0.763668	0.189154	0.332554	0.609232	0.378669	0.296224	1.83433
SL1344_0104	13.0753	14.5027	21.837	18.5045	0.899361	12.253	13.6279	70.8516	12.5333	22.7935	7.25918	7.39617	14.2083	9.17277	2.40697	3.59465	43.2203
SL1344_0105	64.9268	43.0364	41.2232	13.2235	1.40366	38.2473	27.0703	40.6021	26.6411	21.2053	5.27488	42.006	26.6754	17.0438	1.44641	5.11527	50.681
SL1344_0106	20.6101	21.5271	11.1451	7.17288	1.16448	12.8141	9.13112	22.5361	19.7379	7.87008	6.64553	11.5832	28.7382	24.2172	4.70747	7.87653	7.64871
SL1344_0107	30.2348	26.8864	13.8771	6.95587	0.157342	25.1877	8.66974	27.9645	25.2287	7.79813	6.97139	16.5313	57.9365	38.155	7.17775	10.9661	7.93451
SL1344_0108	36.1625	39.6121	27.0917	12.3599	3.54339	30.2819	18.2821	47.0294	38.4054	11.9013	10.6214	25.9795	62.5138	61.0796	7.9941	14.3557	27.9841
SL1344_ncRNA_15	5746.51	26548.4	19093.3	11063.6	2891.12	13183	8057.38	291.59	27509.1	25344	8213.38	5302.97	3817.9	6022.19	3638.77	3553.68	1206.39
SL1344_0109	6.85698	4.88781	6.31659	4.26935	10.4659	7.28552	13.6805	8.08096	8.11601	5.07693	5.66754	9.16368	5.78446	4.32603	3.34558	4.65637	6.42855
SL1344_ncRNA_16	169.136	539.068	343.699	658.601	126.66	379.115	706.978	403.394	536.679	1023.4	595.491	411.426	557.878	359.079	515.876	770.875	182.188
SL1344_0109A	295.312	795.493	494.622	911.885	64.8873	611.749	1075.47	623.312	818.042	1330.81	883.622	638.578	704.012	467.487	562.274	804.496	307.062
SL1344_0110	7.67541	3.59379	8.408	5.4135	0.314033	2.3769	95.1701	5.58634	6.38424	2.59401	5.17729	7.83669	265.849	178.788	73.8067	505.828	55.1839
SL1344_0111	4.34625	4.37672	3.63346	2.5658	0.271414	2.05432	51.3465	4.82819	2.9369	2.95532	2.42377	6.1574	169.333	92.797	71.186	348.044	36.3868
SL1344_0112	6.45784	6.34101	6.21673	4.35772	0.580476	4.61327	73.2458	5.97439	3.88291	5.10004	3.70837	9.38284	216.446	124.381	82.7045	297.901	44.9685
SL1344_0113	2.95584	1.5098	3.30145	2.08476	0.362807	1.73917	32.7633	2.68916	1.74482	1.99793	1.74458	4.0468	112.554	59.1319	33.3665	104.568	39.5599
SL1344_0115	1.69624	1.2563	1.90186	1.67877	1.14048	1.52333	14.9711	1.40652	1.84782	1.51134	1.10602	2.28293	2.25768	2.81863	3.32975	8.17824	15.0267
SL1344_0116	7.23021	9.16296	9.0074	10.6859	2.66893	7.70524	9.66407	11.4092	10.5017	9.36248	7.77879	9.66612	126.857	104.682	32.9501	43.5079	48.2686
SL1344_0117	19.8933	28.9845	28.8459	21.7326	5.80417	11.4222	41.5763	34.9085	29.9436	26.442	20.2013	31.6021	164.655	151.971	24.854	50.1349	67.9965
SL1344_ncRNA_17	25.7672	43.1667	58.4694	127.509	53.1389	33.058	112.308	9.71188	47.2605	87.7341	97.5081	106.516	76.7577	192.811	81.823	82.556	58.103
SL1344_0118	44.1779	52.3676	72.6209	73.7659	2.20772	36.237	39.9702	141.383	41.3251	127.039	66.0354	59.7801	49.4603	40.6746	10.7735	23.6358	79.7766
SL1344_0119	440.868	356.475	336.248	158.014	7.88168	242.706	388.576	423.785	417.586	262.912	232.811	387.493	246.785	211.166	58.1341	156.82	471.94
SL1344_0120	232.105	209.631	180.299	89.4829	4.37455	156.333	145.368	255.776	225.093	149.342	146.599	215.051	146.462	163.51	29.2773	117.954	395.272
SL1344_0121	171.97	144.047	119.417	105.072	3.29663	118.588	137.671	186.844	157.025	144.234	151.607	180.378	105.492	164.497	38.4995	79.7511	284.499
SL1344_0122	193.129	200.568	199.089	194.61	8.78587	185.656	145.036	202.382	269.158	283.079	348.743	259.075	157.088	235.434	91.7165	231.91	159.894
SL1344_0123	142.357	135.848	98.7358	54.2818	1.10732	85.8752	72.9829	162.996	144.454	66.5859	81.9752	139.566	87.7631	86.6675	9.63662	62.3446	113.842
SL1344_0124	125.93	118.77	80.1314	43.1004	0.652886	84.6083	58.7162	134.749	118.265	61.1445	67.2736	114.182	72.6112	68.4918	7.82893	50.4196	97.7625
SL1344_0125	121.648	107.78	86.652	48.9195	1.11208	82.5335	75.1451	133.088	119.299	60.9184	71.7689	117.215	84.6986	76.6609	10.6804	60.0056	100.029
SL1344_0126	140.414	133.374	103.91	69.3633	2.16554	103.372	68.1474	148.68	140.502	87.055	100.462	136.576	87.9924	91.1602	18.7568	60.8765	100.287
SL1344_0127	119.852	97.8895	83.0177	31.8686	0.766309	79.7935	43.1295	119.453	97.4582	53.2702	55.0469	95.8335	71.6558	56.0934	8.23015	30.5192	98.5571
SL1344_0128	124.258	121.522	100.396	65.9449	1.18707	88.5456	53.1448	119.008	124.245	87.5812	87.4557	123.61	85.8227	85.0029	14.8162	37.0077	94.5306
SL1344_0129	125.712	110.689	100.351	52.0015	1.50275	81.2117	41.1651	116.368	125.272	59.6798	76.4484	132.228	91.7522	85.4903	9.27628	23.0385	130.017
SL1344_0130	168.479	169.728	167.176	192.468	11.7711	133.486	99.1872	178.433	195.561	165.467	181.58	250.881	136.524	143.854	37.5827	65.9633	167.477
SL1344_0131	163.405	154.316	143.604	100.432	3.43355	127.69	95.6478	157.062	162.275	118.262	113.371	203.046	119.744	103.421	19.7151	51.0058	138.614
SL1344_0132	231.813	208.465	189.605	114.106	4.16513	177.075	124.983	228.976	217.5	125.261	129.89	251.541	164.544	149.604	38.3863	57.063	205.555
SL1344_0133	174.732	193.365	180.333	120.245	2.0358	120.314	75.6427	260.706	180.669	119.987	150.921	275.237	162.205	194.184	36.9476	56.6833	318.321
SL1344_0134	668.09	584.784	516.113	304.624	61.8797	467.161	540.75	669.339	550.422	346.174	393.525	706.221	549.353	503.368	166.853	246.015	1122.33
SL1344_0135	153.017	133.004	55.9301	31.8433	2.66341	110.876	66.4486	150.599	127.798	89.0023	49.094	60.6748	77.3492	44.3284	11.2322	34.7453	122.135
SL1344_0136	157.876	136.205	77.3968	37.7295	2.34122	126.153	67.5338	156.582	146.613	72.7329	47.283	72.6994	82.545	54.5715	8.44178	27.3476	84.5717
SL1344_0137	22.7013	26.5212	38.1292	20.5952	0.961974	25.484	16.3436	31.4749	24.9191	7.58501	8.59059	42.5562	19.2442	29.2877	2.10644	9.29186	19.6425
SL1344_0138	90.5419	78.6494	45.9544	30.4229	1.65785	46.6793	58.464	154.831	81.5417	58.2633	35.5317	64.3142	62.115	49.6664	5.80834	21.5353	48.8283
SL1344_0139	60.3432	66.5068	46.3135	26.8748	0.937591	31.1604	38.7469	85.4518	65.4002	31.6832	25.6455	50.1791	52.0144	33.3202	3.35953	19.2483	41.1372
SL1344_0140	84.7113	96.9163	71.589	29.6503	3.1665	58.4487	66.6958	104.351	101.887	56.3778	46.0998	63.4361	76.198	39.7439	9.9905	30.3135	65.8574
SL1344_0141	145.08	94.7547	123.841	53.0785	2.42876	71.4186	62.3974	175.329	97.1202	73.4554	100.229	93.1875	179.682	191.332	22.3368	72.5029	151.483
SL1344_0142	1.06572	1.80885	1.41066	0.263687	0.210749	0.478543	0.290314	0.70294	1.96948	1.42433	0.651468	0.537876	0.531927	0.57747	0.153826	0.368524	1.23882
SL1344_0143	0.115614	0.285427	0.720158	0.686538	0.0914512	0.207657	0.755863	0.348606	0.899608	0.412045	0.56539	0.389005	0.359056	0.41764	0.600754	0.502591	1.01855
SL1344_0144	1.83209	0.452307	0.91297	0.483526	0.43476	0.329067	0.798528	1.10485	0	0.979431	0.298652	0.246578	0.487701	0	0	0.434422	1.7934
SL1344_0145	20.3913	20.9316	15.5095	10.7633	1.10361	17.156	8.65376	33.1695	26.7229	16.0648	14.3457	20.222	22.5696	22.1758	3.34602	8.2282	22.1668
SL1344_0146	30.1479	38.2678	26.7514	20.2669	2.58719	51.5951	39.3584	48.4534	34.9665	29.9025	23.8768	25.0725	33.9436	34.3155	26.766	24.6154	82.6869
SL1344_0147	26.8125	46.29	42.7465	30.3096	5.56177	50.8528	53.7328	51.3066	51.3556	55.2973	45.3884	30.5346	41.0944	32.3759	23.9243	44.9042	60.2011
SL1344_0148	11.6301	11.8595	10.1842	4.44844	0.599968	9.83911	7.71378	9.65638	14.2957	11.714	6.59423	8.16666	8.22589	9.98556	3.40603	8.65948	5.36226
SL1344_0149	2.04996	1.96815	4.04359	2.62999	1.21615	2.04555	5.08792	3.86324	3.98777	3.95743	1.76366	2.83564	5.40645	4.11403	1.77534	4.90584	5.01667
SL1344_0150	26.5903	16.9874	15.1102	9.38774	2.90589	10.7878	40.2838	18.6376	20.0551	13.1968	8.17475	16.7165	155.899	95.7172	98.5768	89.8744	47.5481
SL1344_0151	676.968	893.343	77.2869	74.5362	7.70902	881.824	505.165	156.727	524.639	39.2157	302.361	385.885	141.34	108.721	23.7174	109.747	265.479
SL1344_ncRNA_18	0	0	1.27874	1.35449	1.62385	0.92181	0	1.5475	0	6.40188	3.34643	2.0722	0.910792	5.93264	2.96312	6.89598	2.51191
SL1344_0152	514.108	863.447	73.7858	64.9455	3.90016	549.343	277.737	990.069	590.087	39.4313	300.18	762.293	201.601	230.461	34.2302	56.4846	412.488
SL1344_0153	574.297	970.712	96.9435	78.6366	4.79417	622.484	281.807	1169.73	648.966	56.7963	382.344	906.359	225.498	278.529	55.2543	62.8453	403.018
SL1344_0154	591.248	985.793	549.701	230.517	10.7625	681.344	470.014	1302.83	719.925	85.462	354.139	1032.52	399.161	357.702	80.244	169.001	517.395
SL1344_0155	20.8614	12.5276	7.37528	0.744018	0	36.4569	6.14361	9.35037	4.38717	1.50708	5.055	13.659	5.25309	2.03673	0.651052	0.891279	8.8306
SL1344_0156	1.61947	1.24942	1.26096	0.400697	0.24019	1.27259	2.86753	1.22078	1.10262	1.44294	1.15496	0.95358	1.16756	2.92507	0.35063	1.28002	3.96316
SL1344_0159	47.2914	132.812	260.051	102.233	6.3647	91.4753	192.618	210.222	122.005	68.451	80.5076	332.973	177.673	114.795	54.0386	122.736	176.6
SL1344_0160	96.037	157.986	202.801	86.4527	52.7248	301.268	810.641	457.015	297.284	104.715	111.291	148.194	166.214	159.928	50.1774	266.726	78.4646
SL1344_0161	52.6378	50.2336	69.9847	66.5423	30.4404	41.3134	102.181	87.3609	59.8886	112.718	63.4528	70.2488	40.6233	33.2359	67.677	59.7846	94.8252
SL1344_0162	4.20055	22.8147	6.80296	9.20146	1.32907	4.37594	48.334	338.683	58.7025	86.9796	3.69758	4.52275	2.60909	0.849743	2.03719	2.72247	5.8388
SL1344_0163	2.2677	31.8804	7.92599	8.81114	0.448442	3.50737	25.2589	248.342	60.7784	91.3719	2.87514	5.68021	3.57724	1.91142	1.67296	2.04132	4.56294
SL1344_0164	5.37551	35.9927	10.654	10.1029	1.54621	4.68126	24.6719	183.574	65.1498	181.567	9.69206	11.5099	8.02201	5.64898	4.42027	5.34314	15.7859
SL1344_0165	58.8726	111.585	56.6982	49.0373	5.03667	56.246	92.1301	231.495	157.247	309.522	70.1049	57.0382	66.7811	45.3997	54.7223	57.5055	65.3948
SL1344_0166	267.614	128.204	83.9139	13.9714	0.877367	124.061	79.1086	143.508	63.7102	7.18743	5.09551	92.6906	228.246	114.666	19.0953	5.02102	49.7472
SL1344_0167	167.2	83.4302	59.8452	16.5847	0.736395	74.2421	53.3579	85.8969	47.0856	10.7832	9.40892	60.0168	125.314	71.9677	32.8948	8.46197	85.2063
SL1344_0168	136.591	105.949	81.9206	39.5809	15.3306	183.172	177.495	126.27	120.646	118.001	68.8285	83.8436	131.642	102.017	46.3579	117.808	135.513
SL1344_0169	13.2277	18.4154	12.2664	8.79327	1.3374	10.8075	13.0046	18.9679	62.0657	18.432	10.5381	19.2084	53.6122	62.9449	43.5259	89.1041	22.2945
SL1344_0170	9.7147	5.78915	21.5342	29.6175	63.383	9.08542	61.907	15.8078	17.1515	7.76032	17.4196	63.7961	16.1107	72.4129	11.7979	46.4412	45.1866
SL1344_0171	321.445	270.305	173.804	80.0263	49.7424	300.214	128.58	285.998	163.648	48.9764	60.8726	119.616	138.505	105.542	25.5271	64.9336	78.0791
SL1344_0172	406.118	414.425	199.032	74.3703	19.8026	294.121	479.42	570.339	481.256	90.947	58.7496	204.929	486.775	489.483	67.1725	261.057	355.395
SL1344_0173	31.4717	26.2548	22.8351	13.0066	1.64138	27.0212	31.4664	41.8426	30.2743	12.788	12.5437	27.1132	25.1638	15.3666	8.08683	14.3509	35.1233
SL1344_0174	29.9455	19.2524	19.0416	10.4278	0.575727	18.4889	26.7383	32.606	24.7573	15.7493	10.3392	24.2098	22.0506	14.1228	5.88314	12.7383	23.2061
SL1344_0175	3.11643	3.11417	2.86562	5.777	4.87154	1.33274	3.23408	3.57975	3.23325	5.15676	3.87057	3.89474	3.29202	3.32371	2.14202	4.28128	4.64854
SL1344_0176	1.13207	0.776348	1.29281	0.62245	0.0746229	0.960188	1.78179	1.18524	1.8107	1.17678	0.717656	0.931107	1.11613	0.999647	0.21787	0.845069	1.26207
SL1344_0177	0.234444	0.578794	1.16828	1.39217	0	0.210545	1.53275	0.530182	0.547273	1.04444	0.382169	1.26213	0.416057	1.6938	0	0.463256	0.917968
SL1344_0178	2.37662	2.20028	1.8505	1.96012	5.52228	0.533589	10.0349	2.23942	2.31161	4.7645	2.90562	3.59848	2.63606	3.00484	1.88672	4.22655	2.47183
SL1344_0179	6.55057	2.69534	7.25396	20.1696	2.59077	4.2487	9.12046	3.56628	4.81393	195.523	59.0265	4.16324	4.52084	7.36186	2.94157	5.17752	6.05598
SL1344_0180	26.1881	20.9077	21.0197	7.73682	3.40096	16.9661	19.4496	22.6874	19.4649	26.4677	16.7784	16.4832	19.8269	18.1672	2.2567	13.5933	41.0669
SL1344_ncRNA_19	48.193	59.4894	35.8296	24.6176	6.7634	55.8456	81.3103	23.4378	81.0477	65.102	30.4103	28.2463	40.0041	46.0499	18.8489	78.6402	19.7831
SL1344_0181	191.729	250.194	167.199	115.938	7.66626	158.561	84.9435	305.891	313.785	126.902	85.1755	161.065	272.389	280.692	23.8422	85.7621	192.217
SL1344_0182	57.1875	66.4261	35.6221	19.2992	5.48761	32.1619	18.1834	95.4048	48.7295	29.904	20.9367	39.4932	51.3264	41.723	5.84575	7.92862	20.5565
SL1344_0183	55.4668	56.9735	27.8672	16.0279	4.5636	37.6322	13.0142	83.471	42.687	31.7446	19.4694	32.9666	49.9358	37.0021	4.09068	6.00007	25.8596
SL1344_0184	55.4922	40.0268	33.1085	14.5573	0.396639	38.4273	11.2919	38.051	36.9365	5.36131	9.53628	30.1443	41.9725	33.5708	2.12306	6.73762	12.4347
SL1344_0185	221.781	172.707	147.854	47.7588	1.33984	128.996	35.068	142.581	131.889	34.7118	34.0543	140.126	157.113	103.041	7.69325	23.1167	72.6236
SL1344_0186	40.6694	30.0373	39.3244	14.8203	2.08632	21.5474	18.5418	35.1468	22.2445	9.09694	14.1468	41.3383	32.7653	17.2116	1.47369	5.24538	32.981
SL1344_0187	337.494	473.945	523.7	316.719	27.8374	271.486	426.801	926.907	429.102	227.646	191.607	712.837	457.946	369.942	48.7645	134.628	545.156
SL1344_0188	39.5763	50.5376	52.4212	54.7762	68.6375	32.2738	177.205	62.7528	56.6344	64.8502	71.7439	83.724	51.364	49.6268	22.5871	74.1572	82.9358
SL1344_0189	54.6842	53.7034	38.0148	40.8648	13.2634	39.3421	120.818	87.2263	71.4662	76.4498	47.5256	48.1846	70.6396	43.8735	45.1781	56.4751	44.8049
SL1344_0190	41.0345	40.3466	31.8497	20.9251	2.68781	24.6452	25.4595	38.1045	38.6781	25.4316	19.9934	34.1034	26.9637	22.0711	5.0821	13.7611	34.5925
SL1344_0191	74.2213	67.7932	66.7187	41.3889	5.17287	50.747	48.9121	102.709	76.6743	40.9004	41.1922	64.9432	63.8869	55.7331	15.396	34.3001	75.1397
SL1344_ncRNA_20	187.168	152.856	17.7319	28.1735	62.4856	201.323	145.786	371.771	427.502	35.5091	22.6219	54.1167	86.8288	10.2832	367.743	35.9997	120.518
SL1344_0192	230.641	145.377	4.64764	5.4056	15.507	97.6857	50.2154	412.128	358.59	7.95148	5.18705	44.106	138.384	7.82165	8.36226	10.4649	113.744
SL1344_0193	97.4412	70.1848	3.50411	1.3256	0.794605	41.3184	11.3838	175.529	140.541	3.58019	1.47377	20.1448	48.9359	2.32244	0.69598	2.38196	49.4616
SL1344_0194	96.6147	75.0657	3.58623	2.73029	0.569258	50.4116	11.7626	120.027	137.895	4.1679	2.4929	15.4973	46.3767	22.0974	5.60929	4.19502	58.1182
SL1344_0195	68.7362	56.213	3.49121	2.05446	0.277088	43.4832	9.66969	111.609	113.693	4.30023	1.64963	11.2626	34.2948	6.35516	1.34831	3.56858	30.3656
SL1344_0196	2.2875	1.76481	3.20599	2.07528	4.86284	2.5679	4.36196	2.15544	2.66991	1.27384	0.46611	3.46354	2.53721	2.89216	0.825441	1.80802	2.37914
SL1344_0197	1.5669	1.19026	1.95204	2.18697	4.71936	0.974197	3.54604	2.49859	1.82884	2.36263	2.60334	2.27108	1.73794	5.79085	1.49617	4.12028	4.36545
SL1344_0198	0.425864	0.78853	0.928449	0.140493	0.168431	1.33859	0.464038	0.481535	0.662743	0.189721	0.347103	1.14632	0.661293	1.69222	0.245876	0.3366	2.70965
SL1344_0199	0.68576	0.846502	0.42716	0.678697	0	0.615856	1.12085	1.03387	1.8676	1.22202	0.558933	0.692213	0.304247	1.73406	0.197964	0.54202	1.84601
SL1344_0200	0.336397	2.49149	2.09542	2.66346	1.33046	0.604211	2.93241	3.04298	5.49687	2.99728	2.19346	2.94288	2.08946	1.45823	1.35955	2.12709	4.2808
SL1344_0201	2.11486	0.74588	0.940962	0.797362	0	1.0853	0	1.82196	0.705259	1.07676	0.738741	1.42317	0.670205	1.96449	0.872164	0.716386	2.21806
SL1344_0202	16.2224	17.9047	21.9932	29.5922	20.0784	8.74126	31.6099	11.5094	30.4435	55.9459	31.4222	19.1364	16.6808	24.4058	42.9741	50.685	23.6329
SL1344_ncRNA_21	75.0586	117.36	122.599	206.899	56.7331	47.9341	187.201	51.551	189.489	343.301	193.047	94.2852	81.402	142.198	320.684	367.16	107.761
SL1344_0203	83.0648	91.2625	68.3388	33.0983	3.41388	45.2753	50.8441	126.834	82.2527	50.3805	43.0278	59.4333	69.4877	59.6508	31.7795	43.555	64.1667
SL1344_0204	21.6355	27.9587	44.8523	38.8847	10.295	31.2702	45.0623	33.8075	34.985	40.0602	36.7377	44.0573	30.5964	37.1239	12.6215	38.0754	26.1422
SL1344_0205	1039.88	865.904	441.3	133.599	58.9116	742.839	878.479	973.358	601.971	67.1878	155.551	519.978	506.792	387.079	258.536	414.452	633.579
SL1344_0206	21.0758	14.5943	18.8917	10.6838	0.508266	12.6952	10.9224	19.3748	16.5994	8.70221	5.0277	14.1828	13.6838	7.24201	2.07751	3.35195	10.1896
SL1344_0207	44.0344	31.8724	29.1745	10.1689	2.77069	17.436	17.0116	35.9097	32.5506	13.5537	10.1146	24.9182	22.2893	13.5932	1.04006	5.69527	17.7316
SL1344_0208	78.4567	70.2281	51.7286	28.456	3.35703	51.2991	75.2407	90.788	62.2979	33.317	28.7947	50.6354	51.2966	50.2192	15.0992	20.7612	65.4593
SL1344_0209	18.622	17.2403	20.4521	17.2986	8.86717	14.0832	35.2428	30.1993	22.4024	21.9409	22.1679	32.9777	28.0471	26.1113	9.05396	23.7242	45.6318
SL1344_0210	40.0593	50.2803	58.9924	49.0124	31.6428	26.3016	94.5143	75.9586	54.396	51.0894	56.7041	70.3009	49.3857	64.2882	21.8328	42.1724	155.645
SL1344_ncRNA_22	113.192	172.099	161.651	162.119	269.698	102.893	282.775	226.842	156.819	179.568	168.764	154.2	167.193	196.467	76.5099	176.204	165.526
SL1344_0211	5.95106	5.46678	21.2932	8.58353	0.492627	7.70591	5.12728	35.6794	5.16905	31.4442	3.38403	2.88711	4.78933	3.09964	1.7579	1.7502	62.047
SL1344_0212	124.449	303.656	689.408	1197.46	169.482	201.547	377.434	675.759	342.8	1010.52	337.097	399.194	240.916	276.329	140.59	214.597	377.442
SL1344_0213	21.8707	17.1625	29.582	28.036	42.2612	26.9366	44.2579	26.3784	20.9078	25.6111	24.8289	30.5918	28.9712	71.8949	33.823	40.6849	291.236
SL1344_ncRNA_23	48.9638	53.9068	108.809	119.621	314.556	93.8875	187.456	76.8121	68.991	108.477	112.175	121.112	82.1971	204.602	132.944	178.337	294.055
SL1344_0214	98.9122	169.113	113.057	81.5458	8.76167	111.342	181.466	319.633	266.883	181.281	131.936	178.109	504.621	677.832	161.113	222.404	225.318
SL1344_0215	28.1657	27.8882	16.014	7.90797	0.521429	18.5673	10.1866	43.5025	30.7293	14.8971	14.9462	20.5669	19.9672	13.8114	5.67429	14.9439	24.1098
SL1344_0216	139.555	123.972	75.7486	44.9746	5.34397	101.603	126.354	206.141	147.192	64.3275	55.0644	86.9907	110.142	88.2947	41.9166	64.556	101.074
SL1344_ncRNA_24	3056.3	2516.56	2200.1	421.836	7.34261	2050.75	1630.99	1963.64	1835.53	349.439	375.455	1580.4	2032.93	1452.79	174.85	222.4	1497.01
SL1344_0217	2876.07	2082.64	1505.76	367.664	5.41581	1921.79	1288.01	2023.68	1412.49	185.767	221.058	1316.54	1427.5	1046.6	225.704	147.946	1251.35
SL1344_0218	1919.05	1413.57	870.486	321.793	2.8279	988.366	706.73	1412.57	806.432	132.947	134.652	666.153	815.603	692.487	177.512	91.6121	671.361
SL1344_0219	417.208	309.165	204.161	52.6067	0.960869	224.332	114.795	444.027	185.261	35.4216	43.9236	160.666	197.349	129.09	10.0738	22.8684	126.043
SL1344_0220	972.824	904.189	657.545	291.535	81.1806	556.621	559.145	1160.67	689.415	307.625	304.838	496.212	499.46	465.446	154.857	263.803	416.621
SL1344_ncRNA_25	645.427	994.373	764.177	716.798	606.019	530.962	480.487	720.515	877.921	735.301	903.536	601.767	665.607	921.932	627.234	539.347	296.606
SL1344_0221	97.1996	66.2717	59.6283	21.0241	28.2231	54.7074	34.283	82.5556	47.9214	28.7488	33.7189	62.2562	52.9249	35.4991	7.34339	17.5133	54.4538
SL1344_ncRNA_26	520.406	695.922	446.761	297.142	26.3875	461.366	1065.05	417.437	612.596	404.233	247.427	359.182	557.974	433.824	231.124	212.254	184.5
SL1344_0222	341.375	200.787	187.115	58.2611	4.59518	271.479	54.3231	198.096	141.691	47.6195	45.455	131.068	167.389	78.2944	4.63467	24.8782	177.628
SL1344_0223	195.999	122.7	105.096	45.86	4.06435	134.238	56.5986	121.972	98.8624	47.1129	38.8334	92.1634	100.055	63.0403	15.642	28.0592	131.046
SL1344_0224	316.697	244.441	211.952	111.746	5.52732	271.544	180.802	249.891	219.701	117.766	100.2	202.438	223.687	153.764	13.5392	70.3484	259.925
SL1344_0225	359.319	353.64	266.337	117.949	7.89657	387.623	185.465	343.164	344.987	134.278	128.997	273.225	292.937	237.363	67.7477	87.188	334.556
SL1344_0226	997.067	1142.34	621.279	301.921	8.22637	1584.79	430.98	1248.11	1216.16	343.88	304.884	513.889	630.294	902.354	97.7867	235.248	811.348
SL1344_0227	403.827	392.81	280.348	151.621	10.6271	317.908	271.676	392.261	338.779	157.842	147.445	328.415	377.249	274.261	47.5325	94.2729	366.091
SL1344_0228	358.61	289.754	263.713	125.387	5.98503	315.733	207.073	415.967	249.191	102.535	87.4853	213.851	314.145	199.845	32.3065	73.0163	405.81
SL1344_0229	295.053	206.437	185.434	86.612	10.046	239.062	100.746	251.826	170.133	68.0762	74.199	162.862	201.225	155.912	19.4754	42.7226	216.019
SL1344_0230	151.896	114.153	89.0553	55.3101	1.48947	103.468	51.6748	87.4794	90.842	33.4306	38.4257	86.3538	110.337	60.6648	5.63716	28.0023	85.4031
SL1344_0231	117.676	69.313	56.5651	36.1623	1.48762	86.3779	41.5704	79.1872	61.2526	29.6831	26.9343	68.1601	73.5449	39.4033	7.75582	20.1734	59.6991
SL1344_0232	150.514	96.5017	86.1356	30.615	1.85516	100.067	32.3702	100.391	74.0346	30.8942	32.5715	85.1638	78.5907	52.1951	5.33668	15.9928	77.2237
SL1344_0233	183.835	144.276	146.649	70.1766	3.6981	148.601	64.0421	218.125	125.635	59.2105	43.1407	151.238	158.381	119.909	13.8819	31.7394	160.257
SL1344_0234	19.255	11.6599	14.0872	8.03016	2.69413	17.4553	11.0843	11.7761	15.1239	13.7572	12.1405	14.9133	11.6455	10.7615	7.65605	11.8091	15.5143
SL1344_0235	21.6143	24.7419	24.0387	14.9026	3.16502	22.1648	23.9592	42.0578	31.0762	25.7886	20.5428	34.3747	26.3793	13.8327	5.743	15.2808	25.8798
SL1344_0236	35.4004	47.7632	47.6915	28.7891	13.5126	25.5074	67.7281	100.536	59.255	53.914	42.9444	75.8991	46.5698	36.2821	12.1206	29.1189	47.5468
SL1344_0237	31.4697	35.745	22.3204	11.6905	0.627547	21.6119	19.7387	46.3482	33.2324	18.3787	21.0154	31.4988	23.8175	14.8071	1.90853	8.46531	14.6906
SL1344_0238	153.19	292.596	256.816	373.104	39.8929	238.916	1581.3	485.195	489.063	731.326	373.035	232.902	264.868	420.843	647.146	810.941	306.39
SL1344_0239	169.674	296.487	278.637	331.975	56.0674	261.879	1319.79	496.108	422.94	725.132	352.02	246.155	306.001	412.332	625.942	701.604	410.192
SL1344_0240	53.1791	40.257	32.7593	20.7424	3.25365	32.1906	37.1367	56.4766	42.7512	23.2985	17.9602	26.6915	27.5042	36.9347	12.892	16.7201	113.459
SL1344_0241	60.7109	81.4989	54.3617	56.3302	109.702	60.3152	210.863	80.9466	88.5752	123.062	100.203	94.2214	67.3381	71.8243	57.1784	56.2329	104.743
SL1344_0242	37.9183	43.1408	35.429	21.2507	12.2866	28.7194	95.5774	57.1669	40.8802	35.0062	47.2892	62.8696	39.828	48.849	19.6504	34.3034	88.9925
SL1344_0243	124.707	129.433	84.0085	33.0235	1.62196	68.4693	31.4833	155.342	106.61	34.2143	34.0331	90.1299	88.6161	73.8023	11.5696	18.8958	63.4089
SL1344_0244	75.4196	78.2805	52.0577	32.1285	5.10581	38.4422	27.6402	72.9009	71.1976	31.4803	29.3511	61.2692	59.7876	48.2708	7.32273	22.9136	35.1397
SL1344_0245	143.082	132.588	111.346	63.5472	9.09193	82.5795	148.134	224.379	143.1	101.706	64.2863	117.09	121.51	92.2055	19.2222	50.5933	93.8907
SL1344_0246	136.745	120.05	132.173	101.502	28.9842	140.273	192.462	144.994	146.304	107.659	93.1991	149.005	844.133	802.14	252.733	280.92	266.175
SL1344_0247	54.6828	42.6796	38.186	17.7972	4.07329	42.2818	70.2723	45.2874	34.7265	24.2518	33.9768	53.7947	272.853	200.015	71.3545	72.2932	57.8485
SL1344_0248	52.8055	23.0058	29.4098	13.7315	5.9583	37.1013	50.9389	46.9473	25.4992	13.2845	25.6971	46.927	273.211	152.491	120.964	46.8928	59.8239
SL1344_0249	87.701	92.8924	58.8583	33.4124	3.24482	105.946	62.8862	123.051	85.632	54.4467	38.7382	60.5405	63.8874	57.6388	17.8039	30.2988	68.9559
SL1344_0250	54.2391	20.9227	15.278	8.94674	0.788667	21.8479	11.0814	31.5666	24.0502	14.2137	6.1761	14.0899	15.7477	12.822	4.02955	11.2692	28.5963
SL1344_0251	5.78132	3.89261	3.81944	4.16129	2.70226	3.61866	13.5536	8.05579	6.81596	9.83396	3.99814	4.12627	5.36311	4.55658	6.17004	6.57733	6.17369
SL1344_0252	2.99808	2.5233	3.14081	1.52856	0.808468	1.95816	2.52437	4.00637	4.24156	3.27838	1.44395	3.39312	1.69291	2.46141	0.944164	2.04653	4.40215
SL1344_0253	28.1606	45.9257	25.3516	22.2422	8.45484	30.2742	77.7202	72.051	64.4571	75.6391	64.8366	48.5518	58.0007	39.3542	20.7685	55.8073	70.0213
SL1344_0254	12.4773	18.9957	9.45605	5.89996	1.15145	11.5789	19.9404	13.9516	14.5631	20.9373	24.2377	15.9533	18.1756	15.3247	5.28282	43.146	33.9949
SL1344_0255	286.398	221.227	292.44	158.514	20.2452	198.294	78.7514	202.911	161.692	56.7759	58.2382	294.256	484.04	230.611	27.3899	61.3828	315.607
SL1344_0256	21.2086	12.0428	14.1356	11.7545	2.43254	10.8566	22.1853	33.8933	19.1432	16.8181	11.9275	15.8421	21.9241	22.0647	11.6327	20.8701	42.6632
SL1344_0257	18.8513	19.1635	19.4787	21.6569	12.6309	20.9131	32.1408	29.4239	23.4696	29.8383	17.8955	18.3571	24.107	12.9787	21.3837	30.501	23.1207
SL1344_0258	75.0907	61.7947	56.1716	20.1347	1.89854	92.9942	34.3726	92.2733	67.2337	33.6055	25.4314	39.9176	56.7421	35.1766	4.55318	27.2365	43.9686
SL1344_0259	62.6481	52.4565	41.7524	38.0111	15.9408	45.639	54.6588	69.3516	52.3268	44.4991	31.244	47.465	57.5331	54.4407	31.6174	42.1583	55.8572
SL1344_0260	2.12488	1.68618	1.98538	1.50214	0.480227	2.31719	0.992294	4.11884	2.4801	3.78651	3.71121	3.8812	2.2895	4.49587	1.22682	1.49954	5.79429
SL1344_0261	1.44837	2.18517	1.20292	1.27418	0.127296	1.7343	0.526066	3.76065	2.75488	1.1471	1.44283	3.46547	2.42756	1.62775	0.092914	0.317994	1.33901
SL1344_0262	2.55112	3.25407	3.60194	1.29047	0.470855	1.52737	0.833938	3.07691	2.84526	4.16722	1.94068	4.74967	2.86732	3.80911	0.343678	1.64671	3.07992
SL1344_0263	2.26898	5.60165	2.82669	1.49707	0.512793	2.32878	2.47237	4.64249	4.03549	3.75448	5.01965	4.1444	4.45809	0.936732	1.31001	1.92148	3.80752
SL1344_0264	3.10922	3.11839	2.42092	2.94898	0	2.26873	2.54095	3.36919	4.83867	5.71374	2.53419	3.26925	4.22457	3.36951	0.897567	2.07352	5.136
SL1344_0265	0.532566	0.6574	1.21637	1.05416	0.491474	0.478278	0	1.60583	0.966929	2.84708	1.73629	1.19462	1.73273	1.92383	1.22993	2.52562	3.90989
SL1344_0266	3.94397	1.87247	3.06142	1.4012	0.119989	1.03533	4.2975	3.84206	2.83279	1.94624	1.03855	2.40906	3.20347	1.92884	0.35032	1.05508	3.71218
SL1344_0267	2.36347	1.45873	2.39233	1.16956	0.46738	0	2.57533	3.11784	1.60917	1.31615	1.20397	2.58452	2.49039	2.34788	0.170571	1.75131	5.06089
SL1344_0268	1.71601	0.52956	1.60335	0.990695	0.169672	1.25213	1.98669	1.69779	2.58705	1.43339	1.39864	1.37129	2.28399	1.6272	0.371531	0.890085	3.67449
SL1344_0270	3.23122	2.65908	5.81455	3.0795	3.69188	2.57941	7.04173	1.62383	3.07299	1.91933	0.58525	3.86563	4.46002	3.37202	1.65829	3.68901	9.84037
SL1344_0271	1.98093	0	0.822614	0.871344	0	0.889499	3.23774	0.497752	0.770695	0	0.538189	0.888697	0.585911	0.715586	0	0.260952	2.90863
SL1344_0272	11.5554	6.92823	5.55264	5.01023	1.82808	7.70899	14.39	4.72864	5.65177	6.17748	3.22913	3.99914	5.12672	5.96322	5.33729	7.43712	6.14045
SL1344_0273	2.50849	2.06432	3.64592	0.5517	1.15747	3.0037	4.55557	1.26062	3.25315	2.98006	0.681519	1.9694	2.41134	1.20821	1.44829	1.98269	5.93414
SL1344_0274	2.64124	0.407543	1.23392	0.653508	0.261155	1.4825	4.31699	0.497752	0.513797	0.588332	0.807283	1.33305	2.05069	0.954115	0.762469	0.782855	3.23182
SL1344_0275	1.19496	0.737531	0.930428	0.591327	0.118153	0.536576	1.30208	0.225196	0.464909	0.532352	0.24349	0.603104	0.397622	0	0	0.118061	3.36296
SL1344_0276	1.07306	0.44153	1.03975	0.786675	0.188622	0.963679	1.81884	1.34815	0.371097	1.27479	0.68025	1.04304	0.47608	0.602982	0.413028	0.612547	2.33422
SL1344_0277	1.47354	2.1221	1.4533	0.648163	0	1.21306	1.73943	1.94387	2.19762	1.42233	1.10093	2.47901	1.47096	1.15332	0.0708968	0.727923	3.12525
SL1344_0278	3.9358	2.30132	2.70968	1.36676	2.45783	1.11619	6.54576	3.12302	2.25659	2.03024	1.68837	2.50916	2.57331	1.94557	1.31558	3.02896	4.46099
SL1344_0279	2.60064	1.37581	3.70272	1.96103	2.79181	3.33648	9.71574	3.64075	1.73451	1.98613	1.51405	3.00013	2.96694	1.61048	2.145	3.8174	2.36388
SL1344_0280	2.27627	2.60547	3.55761	1.72034	0.311003	1.70972	2.84108	2.15266	2.35086	2.02814	1.58542	3.31424	2.31358	2.12296	0.358424	1.8155	4.6792
SL1344_0281	1.62563	1.00334	1.26576	1.60889	0.241104	0.912451	0.442839	1.22543	1.58116	0.543161	1.82185	3.96558	2.25386	1.4681	0.234643	1.52581	3.1826
SL1344_0282	1.92458	1.42542	0.959057	2.28571	0.608942	1.38271	4.19419	3.19171	2.99509	1.71479	2.1961	4.66245	3.41547	2.78092	0.444468	3.4987	4.14465
SL1344_0283	3.99544	9.10518	5.16897	2.63619	1.82332	2.2081	10.7165	6.95037	5.26124	9.31055	4.75951	6.4115	6.2724	5.77322	5.32338	7.28762	6.61871
SL1344_0284	1.97505	0.993257	1.54921	0.965286	0.433965	1.44525	2.55062	1.81967	1.70757	1.6294	0.953939	1.77212	1.68761	1.90256	1.56264	1.85015	4.18889
SL1344_0285	1.07707	0.44318	0.447273	0.473769	0	0.96728	1.17362	1.89447	1.11745	0.319889	0.292625	0.966408	1.115	0.259387	0.207286	0.993196	2.98726
SL1344_0286A	114.462	101.46	165.352	109.668	75.8515	65.0664	190.4	233.607	81.9584	60.757	64.0148	144.629	191.786	125.364	27.4185	226.175	94.761
SL1344_0286B	37.8922	36.8588	45.6833	36.0617	41.9207	30.5796	67.9267	32.2494	39.4032	43.7191	34.1577	43.9479	48.8073	57.2755	23.9945	79.5668	43.9291
SL1344_0288	29.799	27.9203	33.7691	21.0827	9.65569	20.9577	72.3733	43.0315	31.568	28.1502	17.8501	32.1331	55.591	33.4609	6.42586	107.407	44.2817
SL1344_ncRNA_27	0.379443	0.468384	0.709066	0.500713	0.150071	1.70382	0	0.28603	0.295251	0	0	0	0.505036	0.274138	0.219074	0	5.57144
SL1344_0291	12.4773	8.34272	10.039	5.83136	4.72919	4.66891	18.6941	11.3651	7.6861	4.16894	3.81363	6.99705	13.8393	7.1365	3.30176	27.7367	13.9949
SL1344_0293	5.71875	4.23553	10.6866	9.05576	2.26179	6.16296	3.73882	2.58653	8.8997	12.2289	5.59332	9.2361	5.07441	8.26331	1.32071	6.78008	5.59797
SL1344_0295	17.5137	8.10708	11.6885	11.5555	9.77162	14.3241	54.5245	12.7306	15.0878	18.9484	16.5688	17.6785	22.4781	16.0424	33.9463	67.1122	19.5929
SL1344_0296	4.49158	3.04943	4.89617	4.5935	2.57583	4.03373	11.5014	4.06299	4.19397	3.40168	2.56262	5.894	9.26631	5.1921	2.59325	10.2066	12.8604
SL1344_0297	5.29497	4.09491	5.96067	5.89286	4.18836	2.8073	4.51837	6.63636	7.84308	6.76406	5.7196	8.37137	8.00989	7.83533	1.95212	6.90794	15.9553
SL1344_0298	8.1766	6.72879	7.63981	6.29407	0.404234	5.50732	4.826	8.47502	10.3388	6.37464	5.83133	9.1706	10.5807	9.84565	2.16371	6.19344	14.1736
SL1344_0299	3.12058	2.64828	3.88763	3.34581	2.62268	1.05093	2.97527	2.0583	3.18698	2.9542	3.02035	5.38116	5.27838	11.2727	3.26557	3.16019	33.2196
SL1344_0300	26.3775	18.5761	80.5729	77.5365	57.7794	17.4628	78.8562	28.806	48.2858	12.655	26.5983	149.286	35.7834	17.7133	4.19781	48.9808	25.9859
SL1344_0301	4.4686	6.43538	22.268	13.2677	2.65102	2.67539	18.6651	4.49134	8.69273	5.97225	5.46324	46.1089	10.2432	4.30461	1.28999	9.41854	13.8517
SL1344_0302	20.4889	17.0442	53.5471	99.9198	58.3094	27.8004	88.3312	42.977	28.2463	51.9884	25.0494	36.2679	67.8799	350.76	61.9758	50.7831	1367.2
SL1344_0303	13.77	17.9689	15.6842	11.6813	3.42324	17.3128	18.8625	26.9881	23.266	19.2798	15.7126	12.7081	14.3131	29.8454	8.17734	14.1488	136.91
SL1344_ncRNA_28	7.09914	5.84212	6.38741	7.28624	1.24788	2.12516	9.4545	9.51368	11.0479	11.9478	10.9295	6.36972	5.59935	4.55907	3.18791	14.3395	11.582
SL1344_ncRNA_29	6.81383	8.41099	8.48868	8.99153	0	12.2385	22.2738	7.70456	15.9058	6.07108	5.55365	4.5853	10.5807	14.7685	0	10.7712	16.6748
SL1344_0304	17.7453	22.9356	20.0264	17.9069	5.61465	23.2484	47.7712	32.7335	27.4533	26.7856	22.2906	27.8167	28.8057	32.73	18.8033	25.9063	58.9575
SL1344_0305	6.74831	6.71262	30.0777	19.4096	10.0799	5.11899	31.9116	16.4957	11.1137	17.2209	8.81108	12.1246	13.8653	12.4964	11.6507	12.2471	103.448
SL1344_0306	110.536	122.425	89.7332	64.158	9.20366	90.063	87.5411	190.037	121.578	107.373	80.3838	74.0113	94.7633	100.075	55.6616	70.6161	111.185
SL1344_0307	60.9602	59.014	51.3664	29.8907	1.65137	37.8723	20.2459	88.9155	59.6175	46.1307	37.775	50.9972	54.9254	36.1991	11.8123	25.0813	57.1183
SL1344_0308	98.2388	66.7764	107.155	41.4036	6.16184	57.9096	18.391	105.861	67.0123	35.282	30.6877	85.4755	141.315	102.398	7.24603	38.225	84.0906
SL1344_0309	24.2844	27.9157	20.9883	10.0143	8.70412	27.9426	39.8572	32.0354	22.7933	15.0108	10.7625	22.7765	14.4777	11.8428	128.991	32.5101	48.7315
SL1344_0311	8.34528	6.43838	7.95986	4.99001	0.825146	3.51309	5.39917	3.73516	4.66727	6.73851	7.6521	7.37083	9.14055	7.72499	6.92618	11.6461	54.2474
SL1344_0312	86.4917	138.646	95.2238	61.9981	7.99775	93.7627	47.5415	229.811	171.715	128.864	124.151	114.115	107.757	129.343	26.5229	50.4683	216.557
SL1344_0313	268.507	288.719	161.373	67.358	7.60513	285.093	58.6674	283.314	187.71	41.119	27.356	86.1095	131.226	135.388	12.3131	19.6198	138.776
SL1344_0314	55.9923	61.9668	43.4567	37.1136	11.3526	44.6203	61.8529	83.6395	63.3996	52.4119	40.4961	62.0195	39.6897	36.8262	32.4762	24.824	53.2347
SL1344_0315	281.117	410.104	303.703	191.014	18.7937	289.398	501.245	595.698	528.211	162.95	133.115	348.523	345.288	271.762	83.9192	145.183	247.427
SL1344_0316	4.10967	4.88509	3.03398	2.61113	3.43138	3.82744	8.45856	5.3927	6.98778	11.3919	9.18042	6.14569	3.84922	8.68748	3.16367	7.88002	9.90819
SL1344_0317	47.6165	43.1873	42.9532	27.6818	2.00956	27.1178	41.7609	97.8333	63.258	40.8738	33.9588	57.1499	68.0146	62.3007	7.29202	23.6944	89.4558
SL1344_0318	51.24	52.498	40.2159	30.3428	1.57058	27.2649	21.6353	72.1332	58.4105	32.8713	29.5477	57.9288	58.5384	65.895	12.4992	19.4399	50.4086
SL1344_0322	23.2999	91.1798	288.418	432.742	24.5085	120.206	110.737	637.531	155.07	2754.91	432.342	51.7088	49.7072	51.9335	96.7427	81.305	415.151
SL1344_0323	1.74727	0.924357	2.09901	1.39989	2.81357	0.896663	3.39981	1.78752	0.776902	4.33682	0.508616	0.671891	1.21817	0.811518	0.432343	2.36748	4.03158
SL1344_0324	1.58278	0.976894	1.64319	1.56648	0.938995	0.829173	1.58094	1.19313	1.02632	2.46794	1.50507	1.95272	2.22371	1.4294	0.533069	2.13716	2.77593
SL1344_0325	0.767372	1.89449	1.43399	0.675083	0.101166	0.229716	0.557439	1.92819	0.995174	0.455816	1.66787	1.54919	1.47531	0.73921	0	0.707613	2.1283
SL1344_0326	2.1885	3.37685	4.77125	3.24893	2.30815	2.94811	3.17956	4.53674	4.82489	3.73738	2.37833	4.66363	3.39835	3.42579	1.89532	4.18028	5.26643
SL1344_0327	5.25574	6.27143	5.45634	4.27688	2.28653	2.51733	6.68134	6.20692	8.04283	7.49254	4.99768	6.48413	5.44083	6.32858	4.85511	9.06979	10.118
SL1344_ncRNA_30	66.8877	82.5661	42.9269	52.1566	54.5119	56.4288	198.773	116.121	93.0525	169.76	67.7335	53.1953	108.811	67.3617	134.578	200.256	30.7534
SL1344_0328	10.7856	14.7476	10.8527	11.7146	6.23456	9.53715	23.5049	22.2647	17.3014	21.2897	8.11466	13.6228	21.0549	17.1432	14.8494	24.3943	12.1009
SL1344_0329	8.83042	5.81348	11.7343	12.8179	16.531	5.28685	23.0927	7.54405	10.9937	15.7357	18.7129	24.1655	7.5743	10.2076	16.6545	16.5181	9.22018
SL1344_0330	5.63254	4.46966	6.76641	5.04362	2.06857	9.03281	23.673	5.45901	6.57415	6.45243	1.9675	4.33184	6.06889	6.10406	4.6457	13.6737	6.89197
SL1344_0331	9.29485	5.21526	6.57928	4.18142	10.0259	4.36339	8.97712	5.4142	10.8487	7.52878	7.23147	7.39213	6.46686	7.93627	3.41502	12.1886	8.99515
SL1344_0332	6.28415	6.11622	5.04355	3.02998	1.14711	4.01561	6.58409	4.73709	6.58242	5.49147	4.03845	7.23785	6.70205	6.11173	3.69798	5.96989	12.3029
SL1344_0333	3.36843	4.23498	3.5747	2.67522	1.0115	3.92137	3.87428	2.63322	4.46545	8.39238	3.60977	4.32361	3.79148	4.50668	2.2329	4.60986	4.5185
SL1344_0334	0.210414	0.259735	0.262134	0.138831	0.665755	0.944825	0.229275	0	0.654905	0.187478	0.514497	0.283192	0.466766	0.608076	0.242968	0.249464	0.61791
SL1344_0335	1.19496	0.368765	0.930428	0	0.354459	0.268288	1.95312	0.225196	0.232455	0.798528	0	0.402069	0.662703	0	0.17248	0.472245	0.584862
SL1344_0336	26.8272	24.3192	62.9262	35.6778	12.8484	18.4458	102.54	37.2858	61.9717	25.7703	56.0308	104.652	16.6446	32.5557	4.84028	28.2444	41.8529
SL1344_0337	18.2542	13.0454	22.1427	12.4668	2.91318	14.0926	76.7705	16.4159	20.9321	11.9843	10.1798	42.2398	16.9079	10.4118	1.47919	15.0608	22.1008
SL1344_ncRNA_31	38.7671	35.3704	56.6954	84.5204	142.659	84.7677	229.577	36.8467	52.4614	13.5161	87.9231	134.977	85.9979	205.8	62.2817	126.562	57.7475
SL1344_0338	6.5108	6.90674	9.69537	10.3368	5.15009	7.21752	16.8493	8.20547	8.78661	7.07007	7.62833	12.1857	8.39502	9.48129	6.10847	22.1121	14.6884
SL1344_0339	72.1963	61.9843	45.7766	46.782	7.41549	47.2244	85.9477	64.8199	81.8341	30.7231	32.6716	43.6529	63.0101	45.932	38.8213	108.676	44.3016
SL1344_0340	40.0312	36.0483	35.7681	22.9487	4.15279	27.9943	42.9045	51.6953	50.5532	14.0332	21.9301	30.6924	41.7807	28.2104	6.44115	80.5274	21.8413
SL1344_0341	6.41722	1.88605	3.2359	1.61298	0.846011	2.19546	10.9881	0.921411	3.09112	1.08909	0.996266	2.05638	2.57594	2.64931	0.17643	6.5213	8.52515
SL1344_0342	6.49493	4.93375	2.64526	1.97786	6.32312	2.69209	8.16592	2.44799	2.91566	1.55802	1.22163	3.86639	2.9924	1.26335	0.865361	7.00926	9.78116
SL1344_0343	8.57812	7.05922	3.56221	1.41496	0.565446	3.20987	14.0206	4.31089	4.44985	1.91076	1.74791	2.88628	4.44011	4.13166	1.65088	4.80256	12.2456
SL1344_0344	11.1508	3.30348	10.2798	7.06299	10.5844	4.80676	18.4685	9.07808	16.312	10.3327	3.6354	7.20364	8.70707	6.12268	5.66542	9.34229	11.7885
SL1344_0345	0.879204	1.89926	1.57451	0.725124	0.912786	0.493488	2.87404	0.745603	1.45376	2.25218	1.34363	0.813521	0.877661	1.42921	1.26904	1.86759	1.66748
SL1344_0346	0.758407	0.811354	1.44873	0.567117	0.239962	0.590284	0.716205	0.686039	0.865521	1.03613	0.576935	0.782556	0.740252	0.767103	0.262723	0.659383	1.50952
SL1344_0347	0.317079	0	0.296263	0.627627	0	0.427136	0.345502	0.239019	0.493448	0.706289	0.387656	0.533438	0.351692	0.687246	0.0915341	0.43858	0.69836
SL1344_0348	0.909801	2.15973	1.65655	1.38528	0.359829	0.817059	1.98271	1.95196	2.77727	3.18015	1.02675	2.35477	2.63923	3.79217	2.14153	18.4753	5.10374
SL1344_0349	2.07058	2.12994	6.66379	2.04926	0.682435	3.09919	4.13634	5.72307	7.25018	5.22715	3.09401	3.9479	4.59322	7.47972	1.99244	34.7772	11.3166
SL1344_0350	6.60309	16.3017	14.9099	15.2485	1.30577	13.3425	18.8868	13.6882	54.5909	30.8874	24.8912	15.5522	23.4365	45.9168	17.1556	139.283	29.8943
SL1344_0351	6.51746	5.04794	22.7663	4.80613	0.909768	3.67252	42.4708	7.12862	8.6511	7.97041	6.35368	16.7695	4.36569	8.49413	7.45203	17.1712	32.6496
SL1344_0352	69.9218	66.2226	40.0903	13.8133	3.16973	42.1565	39.1195	82.422	57.7798	16.5404	13.9309	34.9459	45.2084	30.3101	5.47708	17.1614	28.859
SL1344_0353	51.9397	48.8997	33.0909	11.8613	6.4075	32.6758	17.9464	61.7116	40.3732	14.7226	13.073	32.3445	40.5953	21.8929	5.93541	11.3586	26.7649
SL1344_0355	5.25	2.81765	10.5927	17.3951	17.3334	2.6649	35.4429	8.34524	5.59482	5.18617	10.8837	68.6618	16.811	22.5106	2.30629	19.9359	25.3046
SL1344_0356	7.6099	5.28393	18.9608	34.5195	40.5061	5.83752	20.3846	12.7875	13.6932	14.1258	23.5178	75.6415	25.1108	30.0097	5.76665	26.6281	27.3137
SL1344_0357	0.714844	1.76481	6.23387	9.90474	16.6807	1.28395	7.78922	3.77202	6.11854	2.54769	9.3222	22.6092	7.29446	14.9773	2.88904	9.32262	9.0967
SL1344_0358	24.0825	25.1995	6.95412	5.6824	6.30777	12.7474	17.3783	46.0458	149.043	6.963	10.0093	16.3134	32.9028	14.5184	53.7754	14.2445	161.583
SL1344_0359	6.98838	6.37607	4.25843	3.50832	2.85406	3.47909	6.20772	9.677	32.4493	5.75284	4.5815	6.08292	6.5043	5.15869	5.52591	6.06391	29.5566
SL1344_0360	17.2286	16.263	47.188	49.3147	8.61769	22.526	44.4478	103.707	25.826	213.328	70.831	24.2107	27.7647	31.4843	27.3545	30.539	93.9963
SL1344_0361	9.89864	9.34384	113.162	315.415	112.612	22.4855	88.1909	34.2363	28.9968	55.5118	62.1706	92.8648	60.9667	210.76	49.4184	152.104	145.629
SL1344_0362	3.15323	11.5554	23.0174	12.0279	0.350751	11.5042	9.01919	79.4052	8.58752	2.89731	2.65037	28.0493	3.36629	2.49171	0.967163	3.27113	16.0119
SL1344_0363	0.902621	0.668517	4.49795	4.7644	1.57075	0.810611	2.95059	2.04123	1.96656	0.965076	0.882824	3.52298	0.881014	2.08679	0.938044	1.64088	2.56232
SL1344_ncRNA_32	53.375	32.943	54.0269	44.021	11.4346	79.8902	111.472	75.4405	105.56	156.541	68.8807	55.3738	82.882	93.1918	87.3133	184.569	34.8318
SL1344_0364	2.46557	1.18358	2.73032	4.33809	2.87125	1.23013	3.2836	3.61392	3.51724	3.5393	1.563	2.58095	1.39774	1.88028	2.76795	2.70662	2.81574
SL1344_0365	1.10355	1.77089	3.36827	3.20374	0.480103	0.69374	2.16445	2.24606	2.14672	2.06484	1.07935	3.63885	1.51778	1.83376	0.764571	2.26782	2.2145
SL1344_0366	2.20745	2.09606	3.70198	3.19304	1.14169	0.914967	1.4802	2.56002	3.03892	2.7233	2.28359	2.74243	2.03407	2.20822	1.07841	2.21449	6.02538
SL1344_0367	57.7042	62.3009	40.3474	22.4534	1.23539	56.3989	25.9747	95.2998	55.1343	36.0338	39.1264	48.7882	52.2966	57.7244	16.2309	24.0389	92.6941
SL1344_0368	15.4889	13.3971	19.2282	17.5604	5.3494	9.25703	17.7093	9.74354	16.0837	29.399	23.3373	24.3328	16.6958	23.287	9.06861	24.8295	33.4467
SL1344_0369	10.7949	7.61444	13.2883	11.0229	8.94549	5.77056	21.0046	7.94365	14.5995	35.2668	24.5101	20.9282	8.66641	9.47031	6.82612	23.9715	14.2151
SL1344_0370	23.5228	16.6173	18.7126	12.9025	1.79342	19.9796	11.426	30.8705	23.155	21.7162	13.3976	19.6437	29.1083	30.8156	5.9724	21.7283	34.8164
SL1344_0371	22.343	13.6133	12.5793	8.78846	1.52944	12.348	9.05165	26.9912	14.265	8.67763	10.156	15.0355	19.2537	20.0744	3.47305	11.4336	35.4004
SL1344_0372	19.0276	16.9834	12.217	11.6853	0.347331	13.8019	6.53895	22.7287	14.5779	9.52006	14.3156	18.4187	16.1695	18.7171	2.45067	10.701	17.9094
SL1344_0373	2.59943	3.20874	9.71512	12.0057	14.5988	6.06958	27.1914	16.4597	5.66344	9.26431	9.3222	13.2944	5.99703	19.5315	8.40449	5.34188	117.303
SL1344_0374	99.7988	127.788	249.123	190.171	25.9211	138.452	95.7603	430.607	119.96	319.847	128.69	74.6764	81.285	57.5742	120.399	82.7065	203.402
SL1344_0375	45.0809	60.3454	45.13	25.978	7.69917	55.3389	49.7599	107.796	66.5118	33.907	25.2909	46.6871	55.4567	51.9214	7.94355	20.6501	65.9782
SL1344_0376	2.02121	2.21776	6.29507	8.59429	12.4351	1.81518	18.8427	5.58662	3.84447	3.60178	8.96919	10.1256	5.18117	7.78814	4.53819	9.31905	21.2142
SL1344_0377	6.87572	5.22301	5.51834	3.57694	3.34692	6.41232	9.07691	7.77455	7.30495	6.59748	4.41862	8.09716	5.16241	11.2725	3.05365	20.693	13.914
SL1344_0378	101.734	144.9	373.095	533.019	82.1385	248.14	509.005	562.684	334.441	507.928	347.865	362.963	233.423	730.651	240.855	356.609	1290.18
SL1344_ncRNA_33	9.93023	6.12894	34.7937	36.8548	163.48	17.8359	77.0951	17.7782	45.3953	50.8747	45.527	60.142	36.8977	34.0782	44.433	138.335	5.46778
SL1344_0379	10.0078	8.64755	59.2218	158.476	176.928	16.1778	89.9655	24.5182	30.3702	54.8389	97.0674	76.1016	20.8685	93.6337	83.7823	97.2942	141.069
SL1344_0380	4.89591	6.04351	11.212	10.8311	14.01	7.6298	14.2784	11.9402	9.07577	10.7773	14.6707	17.2485	11.6912	14.981	8.23066	17.9827	29.6712
SL1344_0381	30.2832	30.7848	30.9459	26.2494	2.89643	27.1962	34.9388	57.7414	39.7351	38.7979	40.1696	39.692	46.1025	54.6257	28.9119	31.2102	100.75
SL1344_0382	45.0462	41.7037	26.5248	10.449	1.94861	43.2987	21.0908	29.1814	35.5988	20.3815	22.947	26.2874	21.859	19.832	4.2669	10.8481	53.0515
SL1344_0383	73.158	50.7746	34.5894	19.3854	2.78884	55.4101	77.1547	74.8591	48.238	38.22	30.1731	41.9155	151.86	99.7662	96.3509	75.5886	118.061
SL1344_0384	114.016	105.556	130.03	167.603	483.761	155.096	574.591	163.678	140.252	102.334	92.2459	191.25	268.173	251.966	201.84	355.83	250.297
SL1344_0385	43.2834	35.3274	33.0018	20.1313	9.54159	30.7996	58.2454	65.9686	33.3114	40.2512	22.7478	38.0404	69.048	42.0367	21.0298	56.1769	126.182
SL1344_0386	113.328	107.181	120.112	101.186	21.6303	126.587	191.066	180.207	151.796	220.536	140.161	111.549	161.345	178.825	65.1052	213.461	219.109
SL1344_0387	73.9985	73.5523	53.9767	26.6736	2.15503	70.2437	27.9625	88.9055	65.9222	23.3347	26.2168	44.947	48.8948	53.4621	7.50961	15.2124	53.9396
SL1344_0388	14.8133	20.027	20.4317	16.7551	4.74277	10.7693	18.4471	48.5212	29.2279	29.3826	24.2911	30.9735	22.3766	21.4045	9.2653	12.7537	30.6409
SL1344_0389	17.4881	15.5158	12.3401	5.67917	1.24282	17.9139	13.5474	14.8306	13.714	11.3211	9.01995	9.83765	12.0019	10.2657	4.81179	12.3106	17.9211
SL1344_0390	19.0212	19.3252	11.8483	4.91241	0.322701	15.8457	7.33476	22.834	16.4673	6.58828	5.73583	13.6924	13.3939	8.14226	1.97265	6.40869	10.0585
SL1344_0391	26.1102	19.8974	14.1896	4.0432	0.263436	25.8413	11.3222	25.105	18.7619	8.78337	5.32032	14.433	17.9082	9.62449	1.46135	7.89694	16.4306
SL1344_0392	74.8335	83.4812	65.7226	39.1014	3.03322	58.2305	323.127	103.536	93.8537	48.6612	51.1436	73.9737	72.3822	191.411	20.5294	78.4351	206.337
SL1344_0393	30.9122	35.258	26.4181	16.3167	0.537938	25.6512	77.7406	45.4857	33.6745	13.8814	18.3421	27.2923	30.5562	63.2479	4.28337	31.8603	104.334
SL1344_0394	146.528	112.99	95.961	40.7704	4.75335	73.7	111.248	81.263	114.677	55.489	53.4313	71.7274	67.1099	78.8492	55.0211	74.5073	138.324
SL1344_0395	79.4781	33.6163	32.6163	11.876	1.43301	57.6259	11.7168	31.718	23.1912	11.3512	12.5748	23.5172	30.6983	21.364	6.20828	10.1157	38.3277
SL1344_0396	17.0083	13.2715	7.68512	5.17496	1.08048	11.3174	9.0264	8.76887	9.05153	8.08754	6.46449	8.77692	7.155	8.21329	2.44225	7.03507	13.3279
SL1344_0397	478.779	492.504	332.197	186.38	4.20797	259.895	215.924	449.335	361.162	159.023	268.176	467.175	288.179	495.03	113.642	78.2075	624.629
SL1344_0398	60.3569	75.5252	63.3473	66.5544	8.72013	33.6611	67.2688	160.801	81.4912	86.9283	108.722	66.767	71.8977	69.2924	48.8502	29.0808	104.81
SL1344_0399	152.901	81.1811	61.0263	11.8162	0.416645	119.475	33.1247	66.7053	52.4614	14.2134	11.5301	42.7372	63.3634	34.6842	1.99844	5.65007	45.152
SL1344_0400	294.249	205.551	172.225	70.5899	3.65257	204.411	131.594	209.6	145.159	65.0689	42.6158	131.466	179.023	111.991	11.2383	31.2193	114.254
SL1344_0401	693.071	606.073	432.916	259.035	3.2428	512.404	506.093	702.415	508.14	182.206	128.938	335.272	478.462	355.074	49.0093	81.9601	366.363
SL1344_0402	342.097	273.104	230.913	102.504	4.93748	226.642	116.476	309.572	233.339	95.3196	71.7916	202.674	276.013	144.686	22.4241	53.0366	150.548
SL1344_0403	242.414	170.381	144.015	47.5482	2.15231	175.791	72.0555	202.003	146.666	55.5401	55.3764	152.144	184.445	124.979	22.9457	40.471	165.379
SL1344_0404	29.3928	22.2027	21.588	10.1309	1.56156	21.2749	9.08244	21.4954	16.3852	22.28	17.1631	20.37	20.8259	16.4813	10.638	13.1763	47.2376
SL1344_0405	16.8918	9.14027	10.3778	5.64894	0.915173	14.9621	4.03418	7.32601	10.623	14.0196	10.373	10.2772	10.2661	10.0306	4.14152	10.6992	24.9158
SL1344_0406	83.5234	69.4937	54.6137	51.7596	4.56268	83.2976	50.282	108.53	92.6389	108.956	116.219	64.2801	84.1445	86.3481	52.7521	62.0042	119.477
SL1344_ncRNA_34	596.158	1140.34	2028.6	3224.78	2514.69	1827.4	3221.14	258.123	1464.48	1900.81	2266.87	1871.61	2133.44	3038.1	2631.25	4263.18	637.824
SL1344_0407	144.725	489.221	113.842	85.6957	3.66918	217.453	138.693	665.205	303.91	606.06	86.2007	73.5428	50.2972	30.8318	9.96268	7.91926	84.8193
SL1344_0408	7.12987	6.96754	13.1385	11.1727	5.99226	3.73512	12.6246	17.9154	8.78411	9.7937	11.3804	18.5921	6.45834	5.79505	2.22976	5.6354	15.4126
SL1344_0409	200.424	235.077	157.055	112.004	17.7719	108.572	217.612	283.347	214.227	148.708	108.129	155.032	153.95	304.289	161.22	93.0185	390.112
SL1344_0410	68.3761	91.9299	71.0763	43.4862	2.35406	42.6322	45.7156	102.32	74.6671	59.1119	58.3335	70.7292	60.8009	118.413	19.3616	37.6931	368.197
SL1344_0411	490.936	335.178	259.966	82.2725	6.87198	358.282	240.186	396.271	229.044	131.742	103.02	215.738	251.971	266.571	34.8161	75.533	706.344
SL1344_0412	573.622	524.573	416.821	239.794	30.2291	513.776	311.896	677.56	389.845	323.818	284.071	355.667	350.8	432.098	86.2714	154.653	742.566
SL1344_0413	124.396	70.809	53.6993	21.4113	1.10195	64.6154	27.6808	61.4025	46.4205	20.4441	22.442	53.9324	65.2973	52.1003	4.16354	24.2242	110.458
SL1344_0414	111.621	47.9753	42.9956	24.0022	4.30398	61.9886	22.6991	47.11	38.2255	30.7503	28.8898	43.5203	35.8657	42.9051	6.10346	23.7149	57.9797
SL1344_0415	23.0159	25.3668	20.7881	22.6704	8.32263	19.7839	16.6596	24.6615	20.8512	31.7859	23.985	21.6837	18.6722	18.5288	9.20697	19.1012	51.1749
SL1344_0416	76.2787	73.0338	60.9058	29.0511	1.32646	41.7042	30.5478	84.6619	65.8444	38.8474	36.658	63.0786	62.4954	38.2722	11.5189	32.2861	43.8578
SL1344_0417	84.7825	85.967	65.9029	38.6641	6.83316	50.3868	42.3096	104.861	79.137	61.4165	54.1497	69.2793	70.4096	52.2455	14.9112	30.4086	89.7045
SL1344_0418	136.305	110.264	147.964	99.1019	16.7484	82.003	137.708	274.329	129.744	106.708	83.0523	132.689	145.313	103.257	95.8876	86.292	164.192
SL1344_0419	85.5917	76.4424	43.1205	14.5196	1.0934	83.5205	28.0756	75.4405	58.5118	18.425	14.7816	41.5986	40.1818	28.7618	5.55463	11.887	47.0879
SL1344_0420	1.80819	4.21605	3.12867	2.51864	0.317842	1.26301	8.53784	3.33188	4.22093	6.80235	6.38635	4.3264	4.27855	5.37064	0.927974	5.16092	7.66999
SL1344_0421	2.97907	2.75802	1.73968	0.491398	0.441837	1.3377	2.43458	1.5439	1.59367	1.99075	1.66932	1.25296	1.98256	0.941633	0.644996	2.86971	6.92586
SL1344_0422	2.02142	3.02993	2.3384	1.04793	0.856582	2.33403	4.71989	4.35364	5.28043	6.43239	4.47197	3.69222	2.17802	4.06832	2.83434	3.02424	8.55091
SL1344_0423	4.07097	5.02521	3.90938	3.46946	1.74426	3.04666	8.50213	4.21955	6.0714	8.4635	6.63614	3.88099	2.85973	5.39216	6.85536	4.55836	7.13978
SL1344_0424	14.6985	14.5701	9.017	7.64093	1.14505	6.4001	9.70673	10.7442	11.6105	9.92145	7.98675	8.84216	10.2759	7.56225	5.2718	8.71321	8.82906
SL1344_0425	1.01621	1.0752	1.17556	0.766277	0.114832	1.04299	0.790927	0.547166	1.35553	2.32826	1.53821	0.87923	1.09493	3.88069	0.92198	1.37692	9.80533
SL1344_0426	0.591595	0.243421	0.982679	0.780669	0.0779926	0.354193	1.07437	0.891907	1.38099	2.10843	0.64291	0.928918	1.13737	2.70695	0.341562	1.63657	6.27358
SL1344_0427	27.1398	32.1613	25.3581	25.0696	10.3045	27.7855	27.7983	53.3965	35.2669	55.6173	36.2776	33.2395	25.286	29.4118	15.9828	28.101	43.0379
SL1344_0428	30.4079	34.9319	29.2328	25.2819	13.4168	27.6239	50.1793	50.8789	37.6112	37.2728	34.8124	43.8825	27.9956	34.6678	39.9836	32.3003	74.8444
SL1344_0429	466.848	531.619	191.058	148.824	44.2937	326.875	320.506	490.882	469.009	194.245	87.9474	174.651	239.085	205.463	35.5994	83.1726	118.866
SL1344_0430	29.5832	28.4025	27.568	16.1109	1.95004	21.5071	12.9196	36.2822	33.7066	21.1286	17.7012	30.7306	29.1667	34.0104	4.40558	17.6295	41.9437
SL1344_0431	16.5318	10.2034	11.6839	8.11083	9.01121	9.89771	24.4801	13.8998	17.5638	4.81548	2.93671	13.8348	15.3273	8.80472	6.17961	15.8725	17.9461
SL1344_0432	30.4525	19.4115	20.8346	9.2228	1.82635	19.0541	48.5493	29.5412	28.6483	9.89686	5.79822	17.1332	18.8817	9.82838	4.0352	20.1729	17.1648
SL1344_0433	513.839	799.961	823.824	286.443	16.295	488.12	213.099	876.669	577.34	40.8775	26.982	741.69	397.355	213.565	61.7022	122.082	275.533
SL1344_0434	430.731	549.117	566.922	217.402	11.1646	375.46	193.04	925.648	422.641	36.4265	23.8014	581.35	289.133	178.628	75.0273	99.8259	274.181
SL1344_0435	436.224	544.232	541.705	139.089	10.0836	340.379	230.379	631.649	403.787	17.1759	16.9791	512.828	296.996	156.345	54.7516	92.5251	280.616
SL1344_0436	430.029	546.216	558.976	151.179	7.88842	359.036	185.257	746.296	386.741	20.5658	13.4378	560.962	302.614	168.91	41.1402	67.8258	293.411
SL1344_0437	841.996	965.341	1057.1	380.497	38.2232	784.294	461.93	1542.14	736.496	38.2046	20.4776	861.811	516.688	305.552	64.4051	129.937	447.357
SL1344_0438	62.8558	53.2002	33.608	12.7497	0.858712	31.6853	12.6571	60.4751	40.7154	11.0267	8.49426	45.2204	38.2421	15.2941	1.1282	5.23407	10.6267
SL1344_0439	109.706	107.273	102.741	44.634	9.92036	90.3315	54.6626	193.471	114.541	42.6657	28.0846	96.1607	92.3992	53.45	6.58263	26.634	53.5704
SL1344_0440	258.625	250.658	264.93	459.93	222.754	350.66	827.809	415.423	360.031	216.481	155.625	356.236	230.157	233.927	319.344	527.007	257.86
SL1344_0441	952.855	976.566	622.273	255.417	5.26937	714.248	336.321	847.723	639.105	114.202	91.9005	448.202	533.525	445.544	53.2759	82.4405	268.081
SL1344_0442	198.935	282.369	186.516	155.508	54.4861	157.652	524.276	376.452	398.986	216.868	147.479	272.932	234.449	178.636	116.638	165.363	362.044
SL1344_0443	352.124	485.515	335.089	254.609	57.9985	281.042	627.765	581.206	711.009	320.588	284.844	448.822	355.879	333.861	154.64	346.725	477.814
SL1344_ncRNA_35	19.638	14.9176	21.6421	20.9308	6.57198	23.0626	19.7523	13.6647	21.1578	26.9189	14.7748	27.4469	22.787	21.8276	12.2103	26.2675	10.351
SL1344_0444	216.788	396.324	112.623	82.043	15.7652	120.161	362.966	369.857	538.292	119.033	84.1612	204.294	185.753	233.437	73.7553	120.406	348.877
SL1344_0445	1571.23	2613.16	2841.18	3226.61	47.4975	1016.13	1527.33	3735.19	2777.29	2690.28	2032.99	1570.76	2049.5	2035.57	748.092	659.795	2867.48
SL1344_0446	179.552	152.126	136.312	57.6532	2.40322	128.661	65.5576	220.765	132.72	56.2751	51.6881	104.299	126.364	101.465	15.2682	47.5198	216.977
SL1344_0447	8.13469	7.39897	6.40055	5.36727	0.507994	4.22948	8.39736	8.71398	6.99602	6.86649	6.28127	4.60982	6.07844	4.94915	3.46067	2.1996	8.80108
SL1344_0448	6.43719	6.9528	11.7786	11.4145	3.50065	2.52919	35.5094	9.40163	7.82637	5.01856	6.23042	8.1222	12.3163	14.2428	2.32285	7.31386	30.9154
SL1344_0449	79.7169	63.9901	54.5352	30.8591	6.46968	59.7969	77.5739	83.7118	62.5668	47.8305	41.5006	44.6522	70.6329	60.5897	18.0908	44.0689	59.4271
SL1344_0450	1.78963	4.41824	4.28304	5.84185	2.5332	3.38358	3.38693	31.6673	3.37141	13.176	2.30313	1.64801	4.34608	3.60669	3.37168	2.97792	19.178
SL1344_0451	14.2899	13.7733	15.1198	10.72	19.1229	30.2372	16.2107	18.0024	22.086	32.0921	32.2288	14.4902	18.4986	14.7083	122.738	22.744	21.8444
SL1344_ncRNA_36	66.4348	77.8016	76.3981	60.6928	152.261	166.749	79.8146	66.7729	95.435	182.132	170.775	68.7795	108.83	87.3801	374.715	157.529	65.8655
SL1344_0452	7.43708	8.24357	10.116	4.50642	3.12148	6.67897	11.0806	6.52149	11.9281	11.2243	8.41207	8.27309	7.74389	6.79863	7.18564	8.09754	13.3714
SL1344_0453	46.8488	35.8202	42.031	37.6005	347.485	32.3398	86.4773	60.6159	49.7839	33.9543	21.6568	59.759	25.9039	30.816	41.7839	60.5174	86.9274
SL1344_0454	34.0672	23.0899	23.078	15.5018	7.32655	18.9085	21.859	29.0863	27.7739	12.6407	11.4897	27.8508	17.4798	14.4282	4.33031	23.2839	46.9256
SL1344_0455	24.6346	17.6461	16.745	11.2116	0.782291	15.9063	18.2218	22.0942	19.0986	13.6182	12.1644	20.9943	15.4369	11.8869	2.64734	19.5776	34.9394
SL1344_0456	4.73743	15.2045	0.590189	0.625151	0	8.93446	2.06483	9.28498	6.26665	0.844204	0.772253	0.637601	120.435	320.362	260.937	38.942	8.57913
SL1344_0457	5.47862	23.8235	6.59258	5.01142	1.28039	12.4122	6.37674	14.0791	9.78551	12.7582	5.78469	4.69226	111.866	259.17	218.04	63.576	13.8948
SL1344_0458	31.094	28.7294	28.8788	17.8132	10.1623	21.0687	57.8213	42.8081	31.8733	21.7324	18.3626	31.4493	22.8821	25.2896	15.5874	22.4426	48.9367
SL1344_0459	9.00527	17.7163	112.889	133.316	41.2925	16.1746	272.297	49.2153	38.3203	44.8823	197.487	329.513	23.5973	56.115	13.3231	55.9407	133.328
SL1344_0460	50.9723	61.0135	73.1227	81.5309	37.0613	53.1745	148.671	70.2494	68.107	188.545	120.02	68.2561	88.8593	96.7153	96.9084	214.259	95.5075
SL1344_ncRNA_37	11144.7	26065.1	14845.9	31488.4	44908.7	15807	27192.8	4977.24	31637.6	49826.7	38430.3	21991.3	20646.6	28517.2	27408.4	21238.1	28016.1
SL1344_0461	27.0663	27.7997	23.8094	15.609	6.98673	24.4	24.9898	33.3301	37.6199	38.1989	25.0076	23.567	23.2375	18.2859	14.2551	29.3949	16.7361
SL1344_0462	30.1774	20.526	23.401	24.7872	232.859	26.5481	81.8707	32.0332	32.1074	36.7651	14.557	8.70325	34.1547	11.5686	28.0904	24.8255	313.788
SL1344_0464	129.122	72.7551	158.95	114.417	23.5803	127.892	101.717	232.935	94.3746	13.6599	16.9386	110.506	86.9128	178.945	61.9608	110.674	118.725
SL1344_0465	177.852	136.316	93.7683	60.2074	107.81	81.949	268.526	196.282	134.093	131.536	71.7691	122.226	66.658	67.6062	50.671	84.7572	166.415
SL1344_0466	554.561	401.663	178.895	125.521	519.713	187.998	1128.51	602.417	466.377	276.179	128.116	329.195	143.061	213.861	339.264	289.698	348.717
SL1344_0467	450.405	351.98	208.018	225.143	743.365	193.403	923.709	300.148	476.729	403.216	174.829	320.382	138.284	176.623	639.236	361.75	187.128
SL1344_0468	150.616	126.165	100.122	53.1775	3.27812	82.5642	70.146	233.168	130.254	41.9086	58.0232	162.949	82.0285	75.1649	16.7343	42.6025	94.2499
SL1344_0469	149.522	114.983	98.8223	59.0686	5.2023	78.7116	99.5975	210.652	132.533	52.6194	55.355	149.032	67.3497	79.2253	13.4838	56.9156	114.962
SL1344_0470	79.2042	78.3974	60.6394	55.8184	17.8449	64.5239	182.761	104.808	94.0669	68.6042	33.7769	63.8606	73.4352	37.9125	18.1218	64.153	69.2502
SL1344_0471	56.3438	41.9774	34.0286	14.0784	1.43161	37.5973	31.5016	37.2311	31.4269	14.9375	21.8941	37.948	31.8019	27.7345	4.50973	19.8576	33.7776
SL1344_0472	30.8262	26.0021	27.5224	28.8138	4.74128	22.4547	30.7903	41.8271	38.1116	39.8256	37.8272	33.1907	28.7206	23.8797	15.9191	19.0181	56.2431
SL1344_0473	28.765	27.2224	23.293	12.0201	1.89611	33.5826	35.5226	47.7037	38.7963	22.2122	11.7225	30.9714	33.6066	29.7875	11.6254	21.5988	61.0078
SL1344_0474	21.4536	21.4929	12.0078	12.1037	1.96753	10.3314	26.0871	35.1567	25.8869	9.97308	14.9517	25.1078	21.5194	20.217	9.87324	11.6732	38.1966
SL1344_0476	233.358	110.488	104.448	40.0743	1.49417	139.105	67.4481	118.952	89.7722	20.9733	22.5019	97.5853	184.244	91.9612	16.4429	22.7397	203.681
SL1344_0477	193.429	149.987	104.605	63.9492	13.6646	149.769	93.031	125.212	129.443	80.5851	94.7693	112.002	115.001	85.6847	16.3513	71.2894	96.2572
SL1344_0478	164.505	142.987	87.6153	55.2337	4.04234	101.842	45.078	178.306	96.9499	37.2938	51.9663	99.5665	106.887	137.136	9.27304	28.2744	158.887
SL1344_0479	247.201	278.028	157.444	57.8022	1.46549	154.498	51.3342	229.439	179.171	62.9636	95.1327	169.557	139.383	137.868	9.01573	31.0651	91.3255
SL1344_0480	261.805	783.039	75.525	60.6053	2.29799	78.5771	1075.36	842.808	1216.9	108.411	41.8554	235.634	182.684	175.443	29.2543	70.2032	115.341
SL1344_ncRNA_38	30.8675	61.917	97.3385	210.028	135.816	38.1163	105.107	1.45427	69.0531	144.389	190.263	136.316	157.49	210.466	164.85	264.559	119.918
SL1344_0481	230.988	245.538	251.523	77.9255	1.86843	266.838	178.001	317.319	172.77	45.6368	59.1757	216.513	146.606	136.704	12.3457	27.5134	97.9644
SL1344_0482	35.4539	49.3118	45.1016	31.9587	27.9126	29.8965	50.7837	64.1166	51.1594	35.1485	45.1768	50.965	35.2993	22.3676	499.054	31.0484	37.5564
SL1344_0483	1.97889	2.03562	2.9789	2.06731	0.45655	0.148097	2.15627	5.71825	3.33624	4.99567	2.55376	1.55362	1.39011	1.66798	0.190421	0.977561	5.56914
SL1344_0484	70.7301	52.2945	36.7913	10.9377	3.20535	54.0361	17.7957	61.926	39.3661	15.3174	8.60731	26.5255	39.0621	27.4134	5.52995	10.1909	44.655
SL1344_0485	46.1458	44.1075	42.313	61.7135	5.93246	25.6545	50.5946	46.1645	42.5231	19.9194	25.0743	104.668	54.6801	35.6861	37.5093	49.2352	83.4685
SL1344_0486	19.0312	12.6372	10.6282	5.62892	2.02448	13.2015	12.5853	24.141	19.0979	13.0976	6.95345	11.747	16.3047	6.92222	4.24358	26.0904	7.77292
SL1344_0487	34.7002	45.3465	76.497	66.3194	4.17855	31.163	46.4713	130.715	53.0211	56.3945	30.6527	50.6811	53.9694	29.3418	9.28971	26.5458	52.1844
SL1344_0488	79.8954	77.1651	48.7257	46.7597	4.89188	57.9412	76.4937	114.657	99.6246	55.9959	65.9366	63.4379	58.2869	74.8701	14.2824	35.2734	59.8831
SL1344_ncRNA_39	54964.3	40642.6	51182.2	73734.9	88040.1	35769.6	50577.7	32045	43047.8	56433.5	44904.7	35545.1	92936.7	72002.8	152917	185596	26933.5
SL1344_0489	31.2587	25.6408	18.5917	12.7739	2.6321	20.2845	35.5989	43.174	31.6982	26.5935	21.697	27.4136	28.1841	23.0207	4.6574	16.657	43.4301
SL1344_0490	9.68108	12.4283	8.56309	5.87657	12.7885	6.43372	24.2624	10.5088	18.9831	17.9416	13.0984	10.5539	10.652	13.2892	11.1789	32.8264	12.3196
SL1344_0491	14.1494	24.7369	13.4	14.8696	1.82317	10.9821	18.4176	22.2973	126.987	78.6655	22.0736	21.8008	89.7893	157.594	110.488	316.1	12.8165
SL1344_0492	46.9597	55.5914	43.6371	51.0475	5.32824	29.3827	106.113	90.2384	58.4042	91.9127	59.6083	54.3953	70.1879	52.8375	36.4464	50.9593	67.2564
SL1344_0493	9.56499	15.7427	20.3015	15.4268	2.24177	12.4077	16.2126	13.3523	12.4044	20.2011	30.6065	18.118	15.56	11.0056	16.3627	18.7602	39.7059
SL1344_0494	19.0334	25.8659	27.1925	18.7798	8.63277	18.975	39.5764	31.0647	22.2832	25.3602	31.0266	31.1395	25.2558	17.4097	43.049	34.9873	86.7471
SL1344_0495	21.2869	18.3936	13.5543	11.08	20.5799	13.8067	21.1333	27.6355	18.036	21.2847	15.615	14.1657	15.5305	13.3287	9.83214	14.3013	10.6502
SL1344_0496	15.2108	17.0001	17.2852	12.8842	6.09724	11.0759	20.158	22.4675	15.0347	24.3584	20.2719	17.1522	16.5065	14.7021	15.9027	23.5577	10.2617
SL1344_0497	63.375	160.395	35.1549	31.7941	2.15055	37.887	309.934	159.856	302.881	48.4478	24.4517	97.2819	98.1607	125.033	20.1354	63.5031	84.7955
SL1344_0498	29.5295	30.5472	25.5184	19.8952	3.12538	23.3445	24.6989	50.3198	48.0584	21.8638	16.78	28.5479	42.4405	28.546	5.16276	24.737	43.3588
SL1344_0499	33.9027	30.2604	31.0272	14.2817	4.22887	22.4837	48.5925	48.164	47.4844	31.3689	25.0819	33.8707	47.2069	46.7268	6.17333	32.2588	43.015
SL1344_0500	7.23597	7.77955	14.685	10.1646	1.29245	7.33685	7.63025	14.2523	10.5343	5.40733	5.32697	18.378	14.1876	10.7929	2.56055	6.82621	40.3282
SL1344_0501	8.02615	9.98936	15.8662	16.1933	3.90893	10.6631	8.60105	11.6505	13.368	16.6075	15.6786	19.9975	16.6274	14.4249	5.4382	17.9042	25.4529
SL1344_ncRNA_40	28.2574	116.27	205.351	418.459	140.319	67.6717	71.8441	85.2034	136.811	436.404	271.258	141.56	176.908	199.616	74.3221	375.962	23.0505
SL1344_0502	15.5461	19.3646	10.564	8.76536	3.46554	18.0229	10.9338	36.6482	23.5335	14.9848	11.6342	14.0756	14.108	8.88324	4.89582	11.5056	17.9155
SL1344_0503	9.64608	10.7164	9.01283	7.76468	0.839313	14.7267	7.35752	10.4708	20.866	9.96974	13.6801	15.579	475.124	268.588	114.169	262.806	45.5122
SL1344_0504	5.83132	7.58727	5.7921	4.99136	0.997323	9.05841	4.63673	7.60345	16.6782	4.7744	8.86343	13.9996	351.852	141.306	36.8524	146.679	24.8382
SL1344_0505	7.77542	12.8973	8.92985	10.5811	0.3844	11.7835	14.5619	9.34134	19.474	15.5877	14.6552	14.2256	351.543	202.407	55.2732	236.511	20.8119
SL1344_0506	28.8342	30.3534	22.8841	21.0528	7.75705	24.0547	18.022	36.1894	29.9531	67.4229	44.3785	26.7909	22.4684	16.1792	12.5069	16.1383	29.5863
SL1344_0507	4.15011	5.5498	3.66223	3.65099	0.957473	2.17412	4.3337	5.60508	3.90203	4.15994	3.52351	3.7237	5.83064	3.74794	0.998374	1.43509	5.83978
SL1344_0508	14.9494	14.7629	18.2101	26.5222	3.9417	9.2487	18.0994	27.7972	22.7478	24.2717	15.7046	16.9903	12.8229	22.5612	14.9607	8.92758	31.7063
SL1344_0509	28.5798	32.8625	34.6292	36.4223	3.0194	21.4473	42.6598	68.4682	50.8741	46.394	36.058	49.3985	63.7465	58.126	24.073	35.5084	71.1859
SL1344_0510	1.34861	1.33178	1.6801	1.60166	0.284469	1.69559	4.31053	1.69434	1.46912	1.36182	0.879354	1.57306	1.31633	1.81876	0.622904	0.604028	3.60835
SL1344_0511	1.44443	2.29243	2.6992	3.81213	2.36671	2.22375	5.84593	2.9554	1.28449	2.02239	2.35458	4.44348	4.21124	2.98161	2.62099	5.54522	6.36264
SL1344_0512	0.911874	1.35074	1.81762	2.28629	0.432779	0.655136	1.39106	2.88702	1.56099	1.94994	1.04052	2.08636	1.861	1.05409	0.315886	0.792812	3.4812
SL1344_0513	1.28408	0.792535	1.51972	2.20282	1.11729	0.80723	2.93829	1.45194	0.799331	2.97468	0.837279	2.16027	1.08243	2.13375	1.55689	2.33434	3.83373
SL1344_0515	0.220254	0.135941	1.37197	0.871944	2.22134	0.395605	1.79998	0.415078	0.51415	0.784982	0.538559	0.889308	0.732893	0.55695	0.635828	0.69635	4.31205
SL1344_0517	1.11027	0.761395	1.38317	1.30232	0.634276	0.775513	1.61305	0.929929	1.24788	1.4289	1.50821	1.24524	1.80615	1.06952	0.641021	1.56008	1.81136
SL1344_0518	1.39482	1.03306	1.73766	1.38045	0.165496	1.00211	1.36786	2.62859	1.73653	1.86416	0.909483	2.06498	1.23766	1.10849	0.885839	1.10245	2.18457
SL1344_ncRNA_41	66.5135	203.74	374.416	603.021	346.853	163.713	322.114	219.126	226.189	392.892	323.265	227.113	466.69	329.261	455.136	656.173	13.2629
SL1344_0519	10.199	14.8558	17.2801	15.3429	5.16321	8.97619	10.4465	20.1431	16.6657	12.3587	13.7992	23.4726	16.1993	15.9161	3.76864	8.62553	16.8723
SL1344_0520	0.518623	0.640189	1.85754	3.07969	0.0512793	0.582196	0.70639	2.15021	0.605323	2.31045	3.1703	1.13426	0.977903	0.936732	0.299431	0.512395	3.04602
SL1344_0521	0.457936	0.753702	2.85249	2.6186	0.482974	1.09668	1.33063	2.30133	0.83143	5.16823	2.36388	1.12993	1.35447	1.76452	0.616917	1.56845	1.4195
SL1344_0522	0.769832	1.30663	1.85817	4.12697	0.34253	0.345679	0.943694	1.01555	0.973404	0.857394	1.41178	2.33123	0.597707	0.278092	0.444468	0.532411	4.61563
SL1344_0523	0.635921	0.627985	1.0299	0.419581	0.201207	0.685317	0.55434	1.15048	0.593784	0.679923	0.725636	0.513524	0.507844	0.551325	0.293723	0.402102	1.92972
SL1344_0524	0.989648	0.977297	1.72607	0.914158	0	0.533259	0.647015	1.04442	1.07808	1.05812	0.645295	0.932363	0.702514	0.571997	0.114276	0.469326	1.84062
SL1344_0525	3.94485	4.86952	3.57418	2.60281	0.354591	2.25446	8.20615	2.02752	7.95292	6.07108	3.65372	4.2233	2.78439	3.4978	1.75996	3.04712	3.07167
SL1344_0526	30.0141	53.1658	26.735	38.9134	1.18707	23.4504	27.1447	65.1602	46.3585	15.3768	15.2895	33.2251	133.894	98.9894	19.3217	9.9043	21.3006
SL1344_0527	40.5818	64.4622	30.9611	41.3054	1.2442	38.4226	61.016	53.3567	56.0558	9.53005	8.46141	39.3759	194.423	133.642	3.99585	4.7243	63.4363
SL1344_0528	55.4449	75.5591	47.6606	21.0716	1.40343	35.851	25.3743	56.8416	59.019	27.467	25.3068	36.7141	43.4909	35.2507	5.63404	10.6929	31.696
SL1344_0529	439.209	486.943	314.369	193.978	15.6402	335.345	587.364	690.998	581.11	170.396	153.76	273.967	389.292	348.933	44.7275	143.086	233.37
SL1344_0530	110.527	115.598	80.6577	36.2339	8.59642	96.9757	74.9564	154.345	99.4067	71.3867	55.2197	71.1102	80.7363	63.0637	25.5654	62.0472	66.6017
SL1344_0531	3.6922	6.95642	5.20498	3.8465	1.69085	2.79228	4.23491	6.00594	7.56042	9.86919	5.22677	8.63082	5.25916	6.59862	2.24392	5.52939	9.51111
SL1344_0532	5.49628	5.87999	5.02133	2.17587	1.88396	2.30347	1.59706	5.52425	4.84697	4.89715	4.77843	7.15076	4.55187	2.38256	1.69244	3.62018	9.50502
SL1344_0533	4.70092	10.8803	4.75833	0.969271	0.464807	3.16629	4.80216	2.8792	3.65786	2.35603	4.07098	11.6652	5.08372	1.91042	0.339264	2.20612	8.34046
SL1344_0534	70.9988	107.22	75.2769	86.7132	7.46816	86.824	39.5046	144.049	126.359	86.8136	88.0332	69.6338	102.541	100.953	64.1041	58.2064	56.1909
SL1344_0535	96.5188	109.557	66.1107	48.1893	4.68028	94.3184	51.7794	115.966	92.2239	57.0023	44.7595	65.8223	95.4059	86.4308	40.46	39.5322	85.7924
SL1344_0536	8.56757	5.83493	9.56934	19.8826	7.0107	3.71445	11.9109	3.56324	9.8849	7.37043	35.3968	36.9785	30.5401	11.9528	17.2277	15.6451	7.51904
SL1344_0537	0.901266	0	2.61986	1.98219	0	1.34899	1.30941	1.35878	0.467526	0.803023	3.67291	6.26715	4.39846	1.08524	0.346902	1.30598	1.17631
SL1344_0538	1.15697	0.8569	1.44136	0.763371	0.274552	0.207807	0.756409	0.697716	0.720207	0.824685	2.07459	4.20429	2.97718	0.167177	0.400792	1.1888	1.24579
SL1344_0539	1.22607	1.36212	1.79474	1.0921	0.16972	1.15614	1.06878	1.06287	1.76495	1.0378	2.44833	4.20787	2.93741	1.28442	0.424729	1.5263	2.55038
SL1344_0540	3.49826	4.90711	3.4667	3.14748	1.38357	1.85643	4.50491	2.63705	2.47459	3.967	2.33286	5.77829	3.80959	3.33158	3.48866	5.40432	4.04699
SL1344_0541	3.09122	5.72369	6.73932	5.71084	5.13486	3.05372	9.09444	6.05854	5.29171	6.88564	5.54293	10.193	5.623	4.24332	2.32016	11.6056	6.35445
SL1344_0542	1.77354	3.1275	4.8924	4.01204	3.70761	6.37099	14.6319	3.24681	5.71721	4.28914	9.0862	6.13791	6.96929	3.66096	2.04793	6.1078	3.10014
SL1344_0543	1.55246	0.54753	0.690734	0.14633	0.263144	0.398344	1.2083	0.334362	0	0.790418	0.723052	1.49244	0.68877	0.640922	0.384139	0.788819	1.95386
SL1344_0544	3.08923	1.90667	3.20714	2.03827	0.814534	0	4.48819	3.88118	3.20503	4.58747	5.03579	3.46477	4.5686	0.743964	1.48632	3.2556	1.76399
SL1344_0545	9.13465	6.63283	5.85733	9.3951	11.4759	4.10174	20.7852	7.29089	14.0066	15.0809	7.44525	10.4862	11.443	7.95829	10.3928	22.0846	6.70629
SL1344_0546	2.76078	2.72632	4.81513	3.27881	1.74703	2.47935	6.0165	4.99468	4.72605	5.41164	4.05034	3.34411	6.61423	4.3881	6.37582	6.32808	5.40493
SL1344_0547	17.2532	223.024	24.4525	3.38951	4.71525	46.8315	10.2448	25.9384	20.2129	4.31811	2.76506	8.34902	18.2765	60.8544	2.79811	5.17125	2.65666
SL1344_0548	22.3068	200.22	16.1569	4.10736	1.91495	35.407	2.6379	9.38525	11.5715	2.46515	2.67787	7.68013	14.0396	54.2202	0.499187	2.87019	3.13148
SL1344_0549	33.6174	283.383	35.8189	3.79408	2.79912	45.2858	7.22977	13.671	14.8	3.15294	2.52369	5.35796	25.9047	102.264	2.29847	4.71984	7.57736
SL1344_ncRNA_42	8.81422	21.7605	4.57532	2.90781	28.4694	10.5543	9.60432	5.53692	13.717	3.92671	16.7629	2.96572	9.12463	20.1655	7954.89	11.0306	6.47105
SL1344_0550	5.35372	3.60471	4.5475	7.70703	8.27717	10.053	7.95494	3.66884	6.43808	7.37203	6.74372	3.93026	4.75051	6.68098	5.90103	9.61714	2.38211
SL1344_0550A	18.3194	17.5882	24.9355	28.2033	4.02521	20.1079	17.0043	17.3897	20.59	15.1134	18.2494	41.5494	27.3932	11.7647	9.0099	25.2051	19.925
SL1344_0551	4.125	3.93465	4.08778	4.82479	1.70561	2.02064	6.74214	9.61115	7.14894	8.01895	5.65445	3.78529	3.99298	3.65753	6.38702	3.77906	3.94611
SL1344_0552	3.38377	4.47528	4.21551	3.34892	6.83486	2.60472	6.84746	5.64807	3.38524	6.56822	3.44746	5.53004	5.62972	5.06401	6.83777	6.78179	9.75948
SL1344_0553	0	1.67507	0	1.34301	1.61008	0.609332	2.21795	1.02292	0	0	0.553012	1.82635	1.50512	0	1.56694	1.87697	1.9925
SL1344_0554	1.42969	1.05888	1.42488	1.50929	5.76755	0.51358	1.86941	0.431089	0.667477	1.01907	0.233055	1.73177	2.15662	1.2395	1.65088	1.46902	3.35878
SL1344_0555	45.7889	52.3164	50.7623	36.5955	11.2647	41.6109	15.7402	61.5338	57.6852	48.8115	40.4306	62.4518	55.08	17.6237	10.9366	51.3248	18.0088
SL1344_0556	133.706	82.0976	55.7381	30.4674	6.17853	124.821	48.3133	82.5191	61.0465	21.4927	16.8522	37.1034	97.1346	46.7227	23.8087	30.7779	29.8532
SL1344_0557	27.9156	24.6635	22.6847	19.8212	2.85826	23.0338	89.8641	39.0955	27.6757	22.095	16.1695	30.896	36.4639	12.6948	7.93592	30.1284	25.3841
SL1344_0558	6.17741	6.72239	11.0881	15.5526	9.35483	4.67175	13.728	6.80113	8.09556	11.0805	10.2024	15.0419	11.648	14.8572	7.18008	24.6056	43.3629
SL1344_0559	6.98236	7.31531	13.4134	14.8275	4.29316	6.11252	7.80006	21.8056	13.3316	25.1987	10.8082	12.2009	10.9075	10.0892	5.48802	12.7999	21.2226
SL1344_0560	2.43598	1.60372	2.02316	1.17866	0.192688	0.437532	1.06173	0.979349	1.01092	0.578785	1.05891	1.85784	1.58511	0.821303	0.375048	1.15523	1.5102
SL1344_0561	0.46057	0.947547	0.860669	0.607769	0.242876	0.275747	1.171	0.347185	0.597295	0.820731	0.12513	0.309936	0.681129	0.443668	1.06366	0.788735	0.826546
SL1344_0562	1.125	0.9258	1.05114	0.49485	0.444941	0	0.408615	0.565362	0.43769	0	0.611292	0.630881	0.499122	1.08371	0.108255	0.296397	3.02841
SL1344_0563	0.712723	0	0.88791	0.470254	0.281884	0.426713	0.77661	0.537262	0.55458	0.635032	0.193636	0.319746	0.421613	0.343283	0.274331	0.469442	1.97673
SL1344_0564	0	0	0.848868	0	0	0.305962	0.371231	0.513637	0	0.303554	0.833048	0	0.453458	0.246141	0	0	3.00146
SL1344_0565	1.4265	0	0.666427	0	0.141047	0.320272	0.777187	0	0	0.635503	0	0.239988	0.158222	0.257653	0	0.422812	2.6182
SL1344_0566	47.3264	56.9062	35.1312	31.3877	2.32759	27.0868	79.8914	116.823	83.7634	49.159	44.9693	49.5044	55.8107	61.475	14.4408	18.0249	78.2515
SL1344_0567	12.1834	12.3536	11.3836	8.61281	0.860462	12.1138	107.153	28.2082	30.1332	16.283	8.15693	16.983	18.7257	15.0895	2.00977	8.59793	27.0467
SL1344_0568	17.9142	22.4534	17.854	17.275	4.68707	12.1279	123.126	31.7863	25.5196	19.1537	16.6227	20.772	26.0446	28.4736	6.0466	13.7235	29.9458
SL1344_0569	23.0092	13.3318	14.6249	14.8716	5.38583	11.8078	334.119	42.8307	32.5191	21.3378	16.0746	30.0196	6.87501	7.12438	9.48894	7.42297	71.2469
SL1344_0570	25.8266	26.3013	27.7508	13.2063	7.40552	23.7738	33.0665	32.6098	42.7042	8.62926	9.99881	22.1592	33.5157	25.1898	10.0651	23.4751	57.1986
SL1344_0571	5.44253	2.82874	4.9068	5.85897	7.08072	3.98736	6.55465	37.4638	61.5178	4.46643	5.13638	11.1803	6.9898	8.89895	2.14999	9.73551	39.7466
SL1344_0572	8.41566	4.21147	0.991752	0.750359	0.989531	4.28956	2.23055	68.7537	145.834	1.21594	1.11231	2.29591	7.36654	1.15029	0.919241	1.97752	36.2914
SL1344_0573	24.143	11.0443	2.52119	2.67054	4.999	15.0498	6.88629	265.069	533.911	5.31455	3.58832	4.15727	24.6047	2.97553	3.56678	4.79868	136.516
SL1344_0574	63.7071	21.0032	0.657278	0.0870268	216.334	18.7156	11.4978	315.881	561.502	0.822647	0.430019	4.61551	26.8016	0.667055	51.4031	2.60629	163.844
SL1344_0575	32.3188	16.3204	0.915064	1.93854	2.32404	14.5122	4.80216	251.93	500.098	3.27226	0.598674	0.494287	26.7221	0.530672	4.66488	5.22502	165.371
SL1344_0576	23.5405	13.5877	2.0801	1.16966	1.48379	12.218	3.77348	210.084	347.771	2.05704	1.20968	3.13498	18.9859	2.14455	1.11872	4.30127	183.459
SL1344_0577	55.1134	42.6288	26.5159	16.9264	4.7386	46.4573	15.0518	84.1533	81.7111	29.6393	25.3899	25.0415	52.9061	43.8916	16.1949	50.5244	75.474
SL1344_0578	40.1321	33.6069	2.00991	1.72979	0.797607	44.3722	5.05416	89.0844	77.0485	2.5156	1.47934	7.32839	22.5473	2.47691	1.39722	4.78192	16.7798
SL1344_0579	34.9717	25.3818	2.11788	1.28191	0.384206	35.7688	7.05676	51.9922	62.7388	0.865544	1.0557	5.3387	18.8918	1.52065	2.89781	3.19923	16.4033
SL1344_0580	72.8275	52.9967	2.17907	0.734413	122.383	75.5426	21.6582	97.9303	131.401	3.967	1.68485	8.13242	39.1541	0.919058	100.345	4.96443	34.7886
SL1344_0581	67.3194	41.629	3.44767	2.63277	5.24356	65.4277	12.623	109.061	138.518	2.86717	2.51789	7.44927	29.6388	1.85991	1.78359	2.74692	15.1829
SL1344_0582	28.8091	15.9202	3.54731	2.21026	161.902	14.7412	15.1482	70.4532	114.039	6.26795	3.00339	7.10098	17.0916	1.93617	76.9767	5.36166	86.7334
SL1344_0583	31.7524	15.6444	1.61285	0.719323	0.916264	14.6862	3.8608	181.314	446.53	2.30701	1.6661	2.75118	16.7477	0.984565	2.75381	0.969408	67.4329
SL1344_0584	30.2348	19.5203	1.79659	0.9187	0.0786708	18.5782	4.00975	226.94	512.932	0.974767	0.729564	3.0787	19.018	0.790404	0.803908	1.10054	54.276
SL1344_0585	15.6949	11.532	1.62939	0.739677	0.517281	9.56445	1.62874	123.099	266.638	0.998859	0.304576	2.26322	13.5949	1.3499	0.323627	0.959919	99.5877
SL1344_0586	20.7844	13.6135	2.11374	1.25941	0.251642	14.4755	2.07988	145.006	291.934	2.83451	0.691448	3.85347	15.2434	1.22582	0.367349	1.50868	128.093
SL1344_0587	24.4258	13.4006	1.93205	2.30231	0.306683	13.9276	0.422466	168.636	358.1	2.76359	1.58003	7.04448	15.9973	2.52101	0.895394	2.29833	127.52
SL1344_0588	21.0711	23.0054	149.352	191.476	37.3662	24.32	27.6845	110.842	173.25	16.6053	15.3141	39.928	90.1775	30.8314	35.7061	33.2487	375.997
SL1344_0589	17.882	30.1002	83.5402	133.002	20.8957	24.8187	45.1695	87.6182	65.7764	49.2466	25.8372	39.9293	84.3846	40.5196	30.5036	41.4377	323.83
SL1344_0590	7.06434	5.08679	7.60899	3.7871	9.37144	5.41902	14.2726	9.31912	7.32916	7.08107	8.15693	9.70583	122.887	131.104	336.149	24.8935	44.3721
SL1344_0591	9.80075	7.49738	6.10489	3.91636	4.96813	9.04963	14.1388	10.4056	6.12238	6.27258	9.33827	10.5897	142.206	161.163	263.321	16.2021	57.8328
SL1344_0592	8.56422	13.4549	8.08281	12.3287	2.56604	5.36054	17.8155	11.5423	10.0969	12.4866	9.51862	15.1939	10.9384	20.2498	5.39413	7.28191	16.8937
SL1344_0593	13.2249	11.8435	14.2142	11.2922	15.8966	8.73293	36.0259	14.2696	11.8038	8.31763	7.2917	18.6716	20.5935	15.9244	10.4052	21.2132	10.2169
SL1344_0594	20.7701	19.2837	18.2455	16.3981	17.4122	19.45	42.5557	16.0583	23.3444	20.8786	17.9416	23.7729	27.3298	22.1882	11.9918	40.0591	27.9774
SL1344_ncRNA_43	10.3785	42.0939	25.859	54.7817	18.7644	0	33.9264	0	19.6123	14.5312	42.2952	48.8886	13.8137	308.497	55.6408	35.7419	81.9999
SL1344_0595	8.58579	13.5128	22.1946	20.252	8.99863	11.7586	18.2431	26.0502	20.0422	11.2836	13.296	35.0997	24.4742	28.689	12.5166	16.1171	41.497
SL1344_ncRNA_44	1370.08	3213.58	2876.66	2134	148.05	1112.33	2408.03	1488.43	2862.4	2525.55	4427	10472.2	1963.29	4229.83	8294.12	3488.83	1512.42
SL1344_0596	436.006	534.344	295.683	205.484	8.66147	290.925	348.027	2221.14	490.637	168.012	599.701	1165.39	402.654	807.544	5086.36	281.897	670.543
SL1344_0597	55.0462	47.9937	32.3763	17.8222	2.22565	32.9872	24.8618	60.3138	45.5391	26.3462	94.9018	83.4495	43.2152	55.5886	483.513	39.9498	53.0323
SL1344_0598	0.285937	1.05888	0	0.377323	0.565446	0.25679	0	0.431089	0.444985	0.254769	0.93222	0.384838	0.507441	0.413166	0.165088	0.113001	1.11959
SL1344_0599	2.24835	1.30095	2.45088	1.52982	0.583558	1.95606	1.30151	3.01894	2.07751	4.31955	2.63427	2.22223	1.65213	2.23352	1.09528	1.27728	4.78001
SL1344_0600	2.01234	4.25835	3.93954	1.7071	0.341095	0.774519	1.87948	4.55081	2.68429	3.32983	3.74896	4.83638	3.57122	3.73852	0.66391	3.06747	11.6783
SL1344_0601	8.97702	14.9468	14.3046	19.8353	6.60547	7.68696	20.0184	18.57	22.0926	24.9255	18.0367	22.4781	29.1762	25.3394	13.3792	36.6319	33.3105
SL1344_0602	179.954	266.469	355.389	473.946	118.966	237.543	615.159	438.26	325.463	1194.03	448.86	222.558	188.725	278.674	1006.79	336.068	626.972
SL1344_0603	3.36288	3.67216	4.10892	6.05912	6.08745	2.09083	10.0064	5.06999	3.42185	5.53165	6.53608	17.669	5.04982	11.7742	3.13641	4.75373	17.6621
SL1344_0604	58.9729	45.7989	98.7688	54.629	6.48746	73.3041	19.1501	83.9046	29.7814	38.2774	27.3754	53.0888	62.5514	51.6356	3.15681	10.1867	212.941
SL1344_ncRNA_45	134.842	147.724	204.733	220.198	545.304	125.638	178.152	151.199	188.861	241.789	351.692	199.629	268.463	614.965	306.543	448.961	431.456
SL1344_0605	71.9172	70.1368	70.4133	64.6225	9.90022	53.346	63.86	101.985	79.1477	62.8387	113.671	85.8293	117.14	330.266	131.563	77.1774	775.742
SL1344_0606	4.48744	6.48503	5.11322	3.24967	1.08219	4.32488	5.60525	4.20775	6.47251	5.16851	4.28197	7.43896	6.5069	6.95858	2.14852	3.54684	9.16031
SL1344_0607	0.178711	0.220601	0.333957	0	0.141362	0	0	0	0.139058	1.11461	0.291319	0.120262	0.0792877	0.516457	0.20636	0.565007	0.612278
SL1344_0608	0	0	0.18102	0	0	0.521968	0	0	0.226127	1.29465	12.0799	6.6491	0.128932	0.209957	0	0.114847	1.13788
SL1344_0609	0.104725	0.129273	0.587101	0.276391	0.0414192	0.0940499	0.342338	0.394718	0.162977	1.67957	0.768213	0.986634	0.604017	0.226984	0.30232	0.248322	1.69147
SL1344_0610	0.176349	0	0.329544	0.116355	0	0	0	0	0	1.09988	1.43734	0.712034	0	0	0.101817	0.0696925	2.50306
SL1344_0611	0	0	0	0	0	0.485819	0	0	0.420932	0.481995	2.20457	0.364035	0.240006	0	0	0.213786	2.11815
SL1344_0612	0.148815	0.183697	0.463485	0.0981882	0.353141	0.534581	0.486464	0	0.463181	1.9889	0.727756	0.400574	0.462167	0.107515	0.0859195	0.5293	3.05911
SL1344_0613	2.50647	2.73699	6.78557	4.32525	0.915063	2.07782	6.09256	5.8136	3.07551	7.30101	4.95014	7.20093	4.23428	5.71119	1.2245	4.76225	10.3803
SL1344_0614	7.06434	7.55752	10.5609	10.4097	1.76951	5.92127	12.0595	7.81031	10.9937	12.5886	8.63675	10.617	8.5668	10.3778	5.98202	12.8423	9.79644
SL1344_ncRNA_46	17.5479	21.6612	37.574	41.9707	21.6883	8.86453	17.9259	11.5744	18.7747	100.651	56.3163	28.0457	24.3294	81.6144	34.1936	28.6064	11.2726
SL1344_0615	6.51746	4.73244	5.73138	7.25135	2.98202	2.0658	4.03821	6.64695	3.77864	32.3371	16.5612	5.24583	4.98936	12.2796	4.64829	4.89883	5.19141
SL1344_0616	286.377	173.815	109.158	58.1817	13.1753	99.8068	607.014	236.978	102.595	75.0766	80.7707	79.6856	186.795	585.308	271.853	212.3	505.442
SL1344_0617	5781.12	10463.8	11703.7	3618.53	1359.5	13097.5	2515.12	23795.4	9510.42	5743.16	4218.21	3449.67	6164.55	3609.74	2331.29	3470.59	6744.76
SL1344_0618	91.5597	98.5711	59.3764	68.6866	31.7477	60.825	102.5	82.5709	97.2693	114.36	109.384	80.1829	71.9692	83.0646	187.554	93.1863	50.1332
SL1344_0619	7.72176	9.28091	9.4932	8.58075	2.97362	3.10233	8.19252	11.0289	10.4357	11.5874	8.44677	12.1702	11.7201	9.10223	6.33537	18.9521	32.5222
SL1344_0620	93.0776	77.8949	144.945	113.457	12.1668	102.008	79.074	143.894	99.4311	151.807	135.011	142.257	181.629	240.491	46.4524	82.6079	407.3
SL1344_0621	169.583	237.395	104.29	46.4205	1.50942	192.233	67.2601	235.281	162.168	52.1893	32.5939	123.387	63.3118	79.0024	35.4469	71.1499	123.202
SL1344_0622	18.8185	12.237	16.0131	20.6201	54.5581	7.09203	50.7141	17.2254	15.1659	10.3298	9.86021	21.9353	51.5109	35.5678	8.63378	70.5186	21.0526
SL1344_0623	64.9493	68.4557	42.3242	14.3395	2.37117	44.6438	43.5516	90.5757	56.175	20.2543	20.9713	40.1768	55.8581	68.2207	11.8266	26.1613	67.6123
SL1344_0624	386.281	635.767	245.756	257.591	39.8261	277.968	1260.02	409.401	908.778	233.126	174.239	402.135	407.575	441.874	357.407	303.03	372.063
SL1344_0625	172.29	157.996	129.228	39.957	3.24233	130.384	98.4053	188.682	131.592	40.8808	37.9354	109	119.381	85.308	17.9402	37.3623	108.788
SL1344_0627	76.0306	66.8341	50.4091	19.5719	4.95477	70.4786	29.4982	63.6088	52.3257	22.4526	18.4264	49.5167	51.6203	34.9556	4.90514	20.828	38.6924
SL1344_0628	88.949	67.6883	38.1968	20.6744	1.86559	59.1549	19.6414	63.6224	49.7465	22.1398	20.5275	43.5893	44.2469	27.8718	4.23098	18.5415	28.8585
SL1344_0629	150.867	87.1897	50.6185	13.8002	0	75.1344	15.3182	81.1591	67.5005	24.1348	17.8859	62.2992	55.373	29.2313	1.78168	8.80782	85.2521
SL1344_0630	154.569	88.5409	66.7044	21.9966	0.998896	76.2107	23.6674	122.228	68.7831	27.4539	26.3492	71.3831	72.1623	55.4711	9.33243	15.371	141.168
SL1344_0631	10.7979	18.2054	15.5847	12.685	2.49987	5.20337	8.89611	18.4631	10.4513	14.7833	12.6647	17.9	12.5024	18.076	5.32192	12.3855	38.6702
SL1344_0632	3.36643	4.51687	12.1258	11.0093	0.578885	2.89182	2.71127	19.3084	4.78338	20.2138	10.9753	5.31878	2.98713	2.53791	0.845059	1.21471	20.6316
SL1344_0633	36.4715	31.761	21.3177	12.3616	0.493994	22.4341	10.3435	27.8694	22.9365	9.79329	9.56944	25.7199	29.924	19.3111	2.1634	10.3658	20.785
SL1344_0634	86.8185	85.5049	51.2737	20.6997	2.45703	55.6519	16.2463	87.8066	66.8297	28.7832	27.3427	65.8442	67.1141	43.3123	3.76613	17.7383	65.449
SL1344_0635	151.169	153.436	104.814	81.8344	11.9146	141.121	59.441	206.63	125.018	84.3932	92.6848	126.749	102.348	121.373	28.2049	64.9969	113.971
SL1344_0636	100.9	97.9105	71.2332	37.8902	8.48651	81.3692	44.2616	121.874	83.1925	44.4809	46.4521	84.0502	81.9374	72.8529	14.2505	29.3856	99.7097
SL1344_0637	2.20862	1.36316	1.71969	0.364312	0	0	1.80495	1.24867	0.859281	233.192	112.059	6.31664	3.18463	3.98919	0	0.654629	1.35123
SL1344_0638	1.22963	2.0238	2.46802	1.9832	1.13475	1.10428	3.12632	1.44187	1.38203	62.9357	43.9862	6.43585	2.48525	3.25738	0.946581	3.07765	4.34655
SL1344_0639	11.955	14.3101	20.1966	19.6003	12.1788	22.7741	27.435	8.60226	18.041	63.427	43.1099	19.1374	18.7248	19.7609	30.7467	44.5256	15.1601
SL1344_0640	18.6868	28.603	26.4358	25.8646	6.5695	17.7515	33.8459	35.9986	30.5673	54.6114	45.8277	32.5834	25.9037	15.9009	18.6529	33.4456	25.1212
SL1344_0641	21.3274	43.8776	94.0484	150.323	95.0619	59.2842	164.519	137.037	45.3075	246.129	104.574	85.429	38.4497	52.5847	47.2997	82.0108	128.907
SL1344_0642	7.24183	5.95954	6.21508	6.58325	30.3602	7.37077	9.99525	8.12786	10.6439	10.3239	5.509	9.31345	6.14029	5.69712	5.76067	9.66702	9.53061
SL1344_0643	1.81188	1.95701	2.25724	1.94265	4.21006	1.01699	4.68895	2.04874	2.99594	2.01797	2.76897	3.50545	3.21547	2.45445	0.523052	2.68518	3.21467
SL1344_0644	2.01134	1.2414	2.15771	1.84317	0.176776	1.10386	2.19163	1.43195	1.652	2.38946	1.4572	3.23339	1.98302	2.09899	0.70966	2.2963	4.10179
SL1344_0647	5.11269	4.4312	5.28524	2.65562	3.05464	3.71229	4.1486	4.42803	4.99399	3.00461	2.92585	5.05099	4.72968	3.85097	2.07257	5.50268	8.03947
SL1344_0648	2.67034	6.00391	6.89104	6.79586	2.11226	2.14119	2.80579	6.3264	4.4525	84.2937	31.4034	4.94169	3.08877	4.61643	1.32149	3.91972	5.08785
SL1344_0649	7.37248	16.6046	21.7531	11.2648	1.27888	10.338	3.80527	60.5474	9.05785	75.4839	18.7649	6.96313	12.2229	4.29853	2.09094	3.01581	35.1976
SL1344_0650	8.04906	16.7005	24.2154	21.5821	2.16744	12.7653	4.29198	76.554	8.52848	102.387	21.7751	7.95194	17.3995	5.93898	7.1191	2.09808	52.8065
SL1344_0651	9.27621	19.3569	111.436	35.994	3.23201	14.0827	21.6594	22.4761	17.1856	5.70682	3.42028	21.8482	92.9912	64.4652	8.16105	34.0407	66.3726
SL1344_0652	10.9284	21.9946	135.998	45.4579	3.75846	10.4545	27.4402	27.7585	21.0741	6.98535	1.35545	27.9778	120.792	59.388	10.4246	39.9026	75.9297
SL1344_0653	8.00625	9.88291	97.9897	34.6933	3.1665	7.7731	22.3993	30.0131	9.59724	3.85596	1.41093	23.8807	74.2098	47.0562	15.2417	24.1151	89.0682
SL1344_ncRNA_47	257.043	1141.74	5192.49	4523.51	3794.38	550.611	724.315	1742.28	1254.97	831.618	207.787	821.628	1525.53	949.085	1730.39	1132.81	1138.45
SL1344_0654	54.816	160.944	866.01	694.373	525.994	99.3882	126.243	383.362	188.239	94.6	26.2149	164.308	360.195	235.371	353.025	223.26	469.214
SL1344_0655	68.6101	71.7122	31.7773	23.974	2.59414	38.9893	54.5671	49.4434	75.9078	14.8422	20.4507	49.6736	63.8821	52.3522	3.96727	44.1073	47.9503
SL1344_0656	137.875	162.089	81.4521	59.8044	6.7802	89.7536	130.759	175.833	205.767	67.9228	57.2286	137.454	153.735	145.86	15.1625	83.4615	199.41
SL1344_0657	121.194	162.556	80.1309	76.6134	27.0458	101.239	163.412	169.956	244.187	101.347	68.1526	143.293	136.076	148.949	43.977	151.981	131.724
SL1344_0658	77.3323	147.196	59.2936	61.9297	20.6625	39.3634	223.525	164.648	196.712	82.1834	55.0912	124.836	106.464	102.358	55.5548	110.289	153.276
SL1344_0659	135.611	103.965	69.0629	25.0772	1.64551	79.677	45.58	122.061	58.1855	26.2498	18.0552	73.6272	94.6891	96.3512	14.6075	17.8199	175.125
[truncated: 3,991 more rows]

## Sheet: c.TPM complete genome D23580_17
Systematic ID D23580	start	end	D23580 EEP	D23580 MEP	D23580 LEP	D23580 ESP	D23580 LSP	D23580 25°C	D23580 NaCl shock	D23580 Bile shock	D23580 Low Fe2+ shock	D23580 Anaerobic shock	D23580 Anaerobic growth	D23580 Oxygen shock	D23580 NonSPI2	D23580 InSPI2	D23580 Peroxide shock (InSPI2)	D23580 Nitric oxide shock (InSPI2)	D23580 Macrophage
[truncated: 5,110 more rows]

[truncated: 9 more sheets: d. TPM only orthologs D23580_17, e. Only expressed in 4-74, f. Only expressed in D23580, g.1031 differentially expressed, h. Percentage expressed, i. DE by condition, j. TPM complete genome 474_5, k. TPM complete genome D23580_5, l. TPM D23580 delta pBT1]
