# Supplementary material for: Adding function to the genome of African Salmonella Typhimurium ST313 strain D23580
Source: PLoS Biol. 2019 Jan 15;17(1):e3000059. doi: 10.1371/journal.pbio.3000059 (PMC6333337; doi:10.1371/journal.pbio.3000059)
Supplement: S6 Table — RNA-seq, RNA sequencing. (XLSX) [file pbio.3000059.s006.xlsx]

## Sheet: Content S6 Table 
S6 Table tabs	Contents
a. Output data Degust_1	Data downloaded from Degust. Results are expressed in fold-change (FC) of D23580 versus 4/74, FDR, and p-value.
b. Output data Degust_2	Data downloaded from Degust including the CPM values that were used for obtaining Fig 3A.
c. 677 differentially expressed	List of 677 genes and noncoding sRNAs differentially expressed between strains in at least one of the five infection-relevant growth conditions (Fig 3A).
d. DE by condition	Number of genes and noncoding sRNAs that are differentially expressed between D23580 and 4/74 in five infection-relevant growth conditions (Fig 3B).
e. Input data Venn diagrams	Gene and sRNA lists used for obtaining the Venn diagrams in Fig 3C and 3D.

## Sheet: a. Output data Degust_1
ORTHOLOG ID	FEATURE	GENE	ESP_FC D23580 vs. 4/74	ESP_FDR	ESP_p-value	Anaerobic growth_FC D23580 vs. 4/74	Anaerobic growth_FDR	Anaerobic growth_p-value	NonSPI2_FC D23580 vs. 4/74	NonSPI2_FDR	NonSPI2_p-value	InSPI2_FC D23580 vs. 4/74	InSPI2_FDR	InSPI2_p-value	Macrophage_FC D23580 vs. 4/74	Macrophage_FDR	Macrophage_p-value	AveExpr
SLT-BT0001	SLP1_0097	srgC	0.758668	0.00198554	0.000116404	0.694667	0.00432172	0.000505881	0.214443	0.689739	0.163863	0.147071	0.839114	0.426765	0.262521	0.169109	0.0662038	5.41269
SLT-BT0011	SLP1_0096	rcK	0.0288826	0.960392	0.900997	0.428356	0.193162	0.0758925	0.103258	0.946012	0.571265	0.445113	0.483011	0.0865115	0.316547	0.198679	0.0835446	4.48777
SLT-BT0021	SLP1_0095	srgB	0.24162	0.825398	0.608848	1.27918	0.0283971	0.00545092	0.32287	0.74545	0.207816	0.243726	0.885858	0.54192	0.276071	0.323669	0.165194	2.93202
SLT-BT0031	SLP1_0094	srgA	0.513834	0.636587	0.364815	0.432861	0.59461	0.402398	0.30334	0.826034	0.307318	0.626078	0.591386	0.135286	0.721821	0.00941695	0.00128053	3.25722
SLT-BT0041	SLP1_0093	orf7	0.0782542	0.961701	0.904925	-0.184425	0.817442	0.681522	0.391265	0.75383	0.215841	0.184512	0.927874	0.653683	0.0693141	0.885611	0.793991	3.6742
SLT-BT0051	SLP1_0092	pefI	0.320775	0.638061	0.366889	0.162223	0.697677	0.531059	0.342017	0.446327	0.0589399	0.0738197	0.954047	0.747398	0.504414	0.0244417	0.00457661	4.56515
SLT-BT0061	SLP1_0091	orf6	-0.0951132	0.619871	0.350327	0.0304221	0.865591	0.758002	0.0441634	0.953996	0.658366	-0.0541261	0.902112	0.583004	0.0178888	0.92748	0.864365	8.40033
SLT-BT0071	SLP1_0090	orf5	0.503063	0.253587	0.076787	1.26049	0.00131353	0.000116997	0.122087	0.946012	0.58275	-0.0100532	0.996397	0.971116	0.315544	0.121128	0.0408867	3.68142
SLT-BT0081	SLP1_0089	pefD	-0.0313489	0.977755	0.939473	0.383642	0.481899	0.293285	-0.117997	0.956941	0.682988	0.353077	0.8064	0.357289	0.0890195	0.811643	0.677652	2.83411
SLT-BT0091	SLP1_0088	pefC	0.335014	0.493108	0.230251	1.25205	0.00030886	1.77966e-05	0.345047	0.574357	0.0977566	-0.243375	0.830443	0.408969	-0.202893	0.354207	0.188576	3.69968
SLT-BT0101	SLP1_0087	pefA	0.63365	0.463906	0.205839	1.22296	0.0013625	0.000123017	0.043142	0.993119	0.90259	0.110296	0.973119	0.842721	0.992086	0.0626722	0.0167376	3.77949
SLT-BT0111	SLP1_0086	pefB	-0.114905	0.957087	0.888065	1.58076	0.0197865	0.0033916	1.28466	0.362952	0.0401542	1.27432	0.459637	0.0786093	0.371315	0.617951	0.434933	1.16259
SLT-BT0121	SLP1_0084	repA2	-0.405125	0.0895375	0.0162482	-0.301842	0.174321	0.0654309	0.162632	0.834398	0.313593	0.0429834	0.9654	0.789565	-0.176917	0.482929	0.295979	8.48585
SLT-BT0131	SLP1_0081	PSLT026	0.0358393	0.961701	0.905107	0.290045	0.59461	0.401996	-0.209072	0.858987	0.370917	-0.51212	0.333265	0.0404368	0.883361	0.00953608	0.00130399	7.002
SLT-BT0141	SLP1_0077	PSLT030	0.0256783	0.961701	0.904605	0.949958	0.00101932	8.47683e-05	-0.0848087	0.952794	0.63839	0.152892	0.878951	0.520355	-0.270823	0.271349	0.128063	6.11446
SLT-BT0151	SLP1_0076	rsdB	0.211974	0.57131	0.303188	0.890825	0.00114035	9.85116e-05	-0.090773	0.946075	0.596726	0.0285357	0.9833	0.897263	0.105072	0.697896	0.525942	6.13989
SLT-BT0161	SLP1_0075	PSLT032	-0.304646	0.359957	0.134564	0.301606	0.297226	0.141903	0.0399349	0.982931	0.813154	0.114116	0.901273	0.577447	0.0511275	0.849328	0.73337	5.46959
SLT-BT0171	SLP1_0074	PSLT033	-0.840976	0.299436	0.0995131	0.55527	0.377337	0.200588	-0.172641	0.946075	0.599673	0.373881	0.787813	0.319073	-0.538302	0.0831505	0.0243597	2.57113
SLT-BT0191	SLP1_0072	PSLT035	-0.403281	0.171667	0.0412321	0.305774	0.269044	0.121679	0.185105	0.857325	0.358893	0.422697	0.282106	0.0301846	-0.121762	0.71031	0.541283	9.33917
SLT-BT0211	SLP1_0070	spvD	0.420408	0.815755	0.594578	-1.52862	0.337192	0.170292	0.66924	0.707026	0.179291	0.807585	0.277657	0.0294473	1.61304	0.00101382	6.07468e-05	3.19665
SLT-BT0221	SLP1_0069	spvC	0.848675	0.693635	0.431197	-0.194439	0.937244	0.882696	1.18831	0.642064	0.131863	0.974154	0.127852	0.00843237	1.62567	0.0010529	6.35393e-05	3.22743
SLT-BT0231	SLP1_0068	spvB	0.742724	0.42286	0.176214	0.6672	0.576393	0.382741	0.565053	0.72896	0.192808	0.73268	0.224246	0.0199521	0.957295	0.0227069	0.0041847	5.47682
SLT-BT0241	SLP1_0067	spvA	0.957441	0.542083	0.273304	1.22226	0.473632	0.284942	0.490769	0.92019	0.48087	1.01166	0.0828657	0.00446868	1.17192	0.0096665	0.00132596	4.15869
SLT-BT0251	SLP1_0066	spvR	1.23524	0.311488	0.105451	0.110606	0.937244	0.882193	-0.0027134	0.999667	0.995051	0.897724	0.122705	0.00779873	0.13234	0.765554	0.609593	3.20665
SLT-BT0261	SLP1_0065	PSLT042	0.268413	0.756995	0.513519	0.710657	0.220382	0.0911614	0.631202	0.267551	0.0249058	0.620165	0.274303	0.0285997	0.907547	0.00282946	0.000246435	4.04016
SLT-BT0271	SLP1_0064	PSLT043	-3.43053	5.80442e-12	1.49054e-14	-2.23872	2.15901e-09	1.06264e-11	-3.35241	4.63254e-15	3.24671e-17	-3.68504	2.66163e-13	2.27831e-16	-4.05327	8.05465e-18	5.33282e-21	5.99824
SLT-BT0281	SLP1_0063	rlgA	-5.32754	6.92467e-13	1.18548e-15	-3.9206	1.87804e-12	3.21514e-15	-5.21914	9.14946e-17	2.74112e-19	-6.01698	1.08749e-13	6.98153e-17	-5.60463	7.45962e-19	3.19265e-22	6.25825
SLT-BT0291	SLP1_0062	rlgA	-5.65858	2.28519e-13	1.95608e-16	-4.16343	1.44595e-12	1.85656e-15	-5.95701	3.00384e-17	2.75323e-20	-6.48712	2.4683e-14	1.05641e-17	-6.77427	1.25337e-20	2.68215e-24	5.83046
SLT-BT0571	SLP1_0061	PSLT046	0.240863	0.165316	0.0384193	-0.051355	0.809565	0.668662	-0.055398	0.953402	0.647504	-0.144226	0.727455	0.245183	-0.113109	0.627143	0.444571	9.78955
SLT-BT0581	SLP1_0060	PSLT047	0.202527	0.788477	0.551917	1.44345	0.00284644	0.000299689	0.444046	0.629971	0.123891	0.473276	0.562617	0.119697	0.724369	0.0433801	0.0100312	6.38704
SLT-BT0591	SLP1_0059	tlpA	0.273915	0.624943	0.354273	0.803633	0.0324276	0.00641017	0.119946	0.950908	0.633489	-0.0727787	0.971138	0.819345	-0.277714	0.42309	0.241468	6.31924
SLT-BT0592	SLP1_0058	PSLT049	1.06159	0.0450856	0.00626162	1.34548	0.00480134	0.000572298	0.23781	0.881983	0.429062	0.320102	0.839114	0.422779	0.318741	0.340189	0.17843	4.95939
SLT-BT0601	SLP1_0056	samB	-0.0666718	0.823	0.605142	0.590011	0.00114035	9.82302e-05	-0.0940263	0.907242	0.466338	0.135595	0.780786	0.310032	-0.147469	0.467857	0.282227	8.18312
SLT-BT0611	SLP1_0055	parA	0.287674	0.443526	0.18973	0.716379	0.0161155	0.00260028	0.261246	0.746993	0.210957	-0.160035	0.854973	0.461852	-0.223345	0.492041	0.305333	7.70659
SLT-BT0621	SLP1_0054	parB	0.153371	0.717206	0.457621	0.805854	0.00442782	0.000520824	0.304792	0.654544	0.143077	-0.396136	0.414419	0.0638339	-0.40792	0.163223	0.0631865	8.11933
SLT-BT0631	SLP1_0053	samB	-0.306169	0.562444	0.292716	0.239971	0.592162	0.399189	-0.245167	0.773138	0.238741	-0.493458	0.459637	0.0787698	-0.571399	0.0169628	0.0028587	5.04217
SLT-BT0641	SLP1_0052	samA	-0.338291	0.525632	0.259273	0.321792	0.481244	0.292577	-0.557881	0.263407	0.0243509	-0.140209	0.927874	0.653792	-0.623239	0.0227501	0.00420631	4.84807
SLT-BT0651	SLP1_0051	PSLT056	-1.20426	0.487972	0.227017	0.312091	0.847842	0.728956	-1.66087	0.354346	0.0387869	2.00565	0.378682	0.0534389	-1.14885	0.0889265	0.0269082	-0.66531
SLT-BT0661	SLP1_0050	PSLT057	-1.11868	0.393317	0.153775	1.80407	0.0771991	0.0208485	0.298289	0.946012	0.568087	1.29613	0.357032	0.0473437	-1.00952	0.0263192	0.00505771	0.18405
SLT-BT0671	SLP1_0049	PSLT059	0.493358	0.842123	0.636142	-0.700584	0.700415	0.535391	0.410236	0.954236	0.664636	-0.633842	0.87924	0.523066	0.0431029	0.95978	0.921578	-0.660461
SLT-BT0672	SLP1_0047	SLP1_0047	1.68795	0.242946	0.0725553	-0.191154	0.905245	0.823108	-0.0117187	0.997636	0.986748	-0.587634	0.864105	0.482072	-0.214089	0.780898	0.631875	1.0109
SLT-BT0681	SLP1_0045	PSLT061	-0.877843	0.464117	0.206689	1.54383	0.0934419	0.0270348	-0.576035	0.785536	0.249294	-0.646406	0.780786	0.310777	-0.188154	0.712238	0.543524	1.89094
SLT-BT0691	SLP1_0044	PSLT062	0.52824	0.771896	0.531556	0.727578	0.594523	0.401523	-0.0401589	0.997206	0.949093	-1.13769	0.691602	0.213216	-0.220308	0.774647	0.6216	1.52521
SLT-BT0701	SLP1_0043	PSLT063	0.776577	0.451148	0.194439	0.842976	0.341829	0.173866	-0.0390315	0.99423	0.924967	-0.42192	0.839866	0.428857	-0.326577	0.449643	0.265956	1.84156
SLT-BT0711	SLP1_0042	PSLT064	-0.55572	0.391	0.152047	-0.386239	0.440452	0.252508	-0.511187	0.446327	0.0593772	-0.375515	0.741209	0.26235	-0.796426	0.0158881	0.00257038	3.97016
SLT-BT0721	SLP1_0041	ssbB	-1.0501	0.439244	0.186686	0.0446347	0.97385	0.955376	1.05871	0.594263	0.107587	-0.492463	0.886102	0.54513	0.699571	0.172221	0.0678492	0.437733
SLT-BT0731	SLP1_0040	PSLT067	-1.22422	0.479907	0.219015	-0.0423549	0.979366	0.965148	0.302674	0.963773	0.710453	1.44755	0.58462	0.132495	0.214315	0.810075	0.674458	0.134611
SLT-BT0741	SLP1_0039	PSLT068	0.354738	0.740875	0.491644	0.674804	0.453843	0.267372	0.11503	0.974655	0.752872	0.396217	0.839114	0.426226	-0.112248	0.783797	0.636699	2.48481
SLT-BT0751	SLP1_0038	psiB	0.48931	0.240927	0.071356	0.108518	0.811655	0.672507	0.327781	0.666896	0.15137	0.295663	0.790006	0.324807	-0.167041	0.584284	0.398734	3.42689
SLT-BT0761	SLP1_0037	psiA	-1.01168	0.0488059	0.00695586	0.339139	0.503906	0.312717	0.152993	0.928769	0.522718	-0.466259	0.646353	0.179535	-0.315335	0.197989	0.0831698	2.93006
SLT-BT0771	SLP1_0036	finP	-0.0032523	0.995062	0.989588	-0.452117	0.280352	0.129451	-0.113963	0.946075	0.584848	-0.273684	0.784193	0.315059	-0.0762207	0.820459	0.690183	4.76476
SLT-BT0781	SLP1_0035	traM	0.785451	0.189665	0.0479337	-0.544268	0.460146	0.272961	-0.120421	0.952814	0.64257	0.066105	0.971334	0.838058	0.0803067	0.873282	0.774666	4.31415
SLT-BT0791	SLP1_0034	traJ	1.20494	0.559484	0.289141	0.647183	0.753758	0.595612	0.677952	0.579735	0.0992485	-0.181722	0.94281	0.71594	1.78468	0.00119754	7.57698e-05	2.75155
SLT-BT0801	SLP1_0033	traY	0.730864	0.330433	0.116147	0.639687	0.479731	0.290734	1.0052	0.0527042	0.00278829	0.979742	0.175286	0.0135787	0.529302	0.264756	0.123693	4.86441
SLT-BT0811	SLP1_0032	traA	0.936993	0.108581	0.0210284	0.97136	0.124041	0.0403206	0.921353	0.000560913	1.71647e-05	0.95126	0.0165932	0.000504223	-0.0795709	0.851653	0.73699	3.79077
SLT-BT0821	SLP1_0031	traL	0.827084	0.333212	0.117868	-0.825097	0.304198	0.146468	1.11476	0.000849779	2.67318e-05	0.695953	0.373427	0.0517827	-0.0729686	0.88118	0.787084	2.44102
SLT-BT0831	SLP1_0030	traE	0.141591	0.898112	0.757236	0.62803	0.357214	0.186366	-0.00285735	0.999667	0.991286	-0.524344	0.762068	0.282876	-0.00569578	0.992784	0.980469	1.99708
SLT-BT0841	SLP1_0029	traK	-0.637079	0.384763	0.148866	-0.145408	0.869012	0.763942	-0.383856	0.74545	0.209932	-0.417017	0.82187	0.393375	-0.615542	0.121128	0.0410715	2.73867
SLT-BT0851	SLP1_0028	traB	0.15832	0.894494	0.751049	0.409036	0.609568	0.420424	-0.794487	0.137416	0.00941002	-0.228217	0.923835	0.635659	-0.471652	0.13303	0.0474273	2.6212
SLT-BT0861	SLP1_0027	traP	-0.132138	0.89175	0.739112	1.67286	0.00789267	0.00104718	-0.0837861	0.982931	0.821497	-0.272708	0.916707	0.615585	0.14005	0.777199	0.625201	3.01537
SLT-BT0871	SLP1_0026	trbD	0.278641	0.744245	0.495544	0.748728	0.363504	0.190612	0.0681558	0.984027	0.847127	-0.121827	0.969786	0.816334	0.398377	0.307048	0.153975	2.76203
SLT-BT0881	SLP1_0025	traV	0.611442	0.333387	0.118002	0.585616	0.481519	0.29295	-0.202592	0.92226	0.493565	-0.153752	0.947075	0.733867	-0.517782	0.138498	0.0502658	2.8881
SLT-BT0891	SLP1_0024	traR	1.05355	0.531533	0.264231	0.432439	0.819789	0.684835	0.93782	0.626842	0.122069	1.00196	0.800487	0.347549	0.0535082	0.95611	0.913853	0.294948
SLT-BT0901	SLP1_0023	PSLT087	0.114168	0.938968	0.844731	0.290467	0.820507	0.686385	0.0430292	0.993119	0.902981	-0.211886	0.952838	0.743075	0.153019	0.758503	0.600583	1.57629
SLT-BT0911	SLP1_0022	traC	0.103795	0.914847	0.78705	0.146031	0.84426	0.722129	-0.0219825	0.995109	0.930406	-0.169494	0.927874	0.648552	-0.200164	0.539031	0.353779	4.01342
SLT-BT0921	SLP1_0021	trbI	0.24909	0.887431	0.729881	1.20823	0.250779	0.11039	-0.514294	0.853296	0.349349	-0.776278	0.779727	0.306355	0.0666198	0.92748	0.864313	1.47122
SLT-BT0931	SLP1_0020	traW	-0.369068	0.727996	0.474424	0.850986	0.304198	0.146341	-0.527433	0.649813	0.140656	0.245947	0.923835	0.633689	-0.0270885	0.95611	0.914576	1.81994
SLT-BT0941	SLP1_0019	traU	0.103425	0.924784	0.814616	0.184566	0.841741	0.718353	-0.332274	0.807403	0.270614	-0.0748082	0.977666	0.864527	-0.33996	0.319893	0.162651	2.8408
SLT-BT0951	SLP1_0018	PSLT093	0.518162	0.535225	0.268128	0.940606	0.151046	0.0537757	-0.180344	0.945798	0.565545	0.513177	0.738025	0.259012	0.293255	0.431498	0.248206	2.35029
SLT-BT0961	SLP1_0017	trbC	0.387979	0.646258	0.376165	-0.0814872	0.921049	0.848113	0.10845	0.956941	0.685462	0.511343	0.638594	0.172053	-0.513392	0.109396	0.0354898	2.89505
SLT-BT0971	SLP1_0016	traN	0.397363	0.325169	0.112674	0.324544	0.384686	0.206302	-0.0824754	0.952814	0.641707	-0.250515	0.775603	0.297769	-0.0352581	0.900319	0.816283	4.84639
SLT-BT0981	SLP1_0015	trbE	-0.60325	0.463906	0.206224	-0.103295	0.914399	0.840181	0.30317	0.848014	0.338063	0.310712	0.877755	0.509021	-0.148785	0.714514	0.548921	2.48038
SLT-BT0991	SLP1_0014	traF	-0.150514	0.843358	0.640157	0.919672	0.0590945	0.0144092	0.174534	0.895682	0.44717	-0.110803	0.945802	0.731868	-0.22329	0.446166	0.26196	3.4212
SLT-BT0992	SLP1_0013	traQ	0.70759	0.291414	0.094976	0.773339	0.275194	0.126089	0.103291	0.968974	0.730313	0.537007	0.706354	0.226309	0.370346	0.269894	0.126775	2.66419
SLT-BT1001	SLP1_0012	trbB	0.268774	0.776302	0.537248	-0.864472	0.242807	0.10501	0.280646	0.853143	0.347387	-0.117269	0.9654	0.790241	0.224445	0.467857	0.282436	2.40549
SLT-BT1011	SLP1_0011	traH	0.276632	0.409292	0.165276	0.198526	0.630017	0.442729	0.165831	0.826034	0.297787	-0.00404918	0.996584	0.98525	-0.0247342	0.924833	0.858731	4.38153
SLT-BT1021	SLP1_0010	traG	0.173344	0.41965	0.173556	0.593773	0.000810347	6.32948e-05	0.190687	0.654544	0.143431	0.336751	0.154263	0.0110919	-0.117931	0.556471	0.370941	8.65276
SLT-BT1031	SLP1_0009	traS	0.150219	0.693561	0.430266	0.593773	0.0180721	0.00299333	0.179429	0.858987	0.370083	0.103747	0.905228	0.590241	0.158631	0.612027	0.427358	9.66083
SLT-BT1041	SLP1_0008	traT	-0.0556174	0.904741	0.769988	0.371348	0.142174	0.0492573	0.0933125	0.953402	0.648377	-0.239945	0.707049	0.227109	-0.343038	0.213349	0.0922245	9.73274
SLT-BT1051	SLP1_0007	traD	0.0588025	0.9149	0.788371	0.708655	0.040149	0.00852222	-0.119265	0.878154	0.42207	-0.273982	0.645885	0.178934	0.175534	0.36543	0.196986	5.02332
SLT-BT1061	SLP1_0004	trbH	-0.583226	0.342648	0.123293	0.766326	0.0930563	0.0268834	0.172689	0.856892	0.35849	0.162265	0.898143	0.568563	0.409925	0.085698	0.0255095	3.50776
SLT-BT1071	SLP1_0003	traI	0.0827962	0.806973	0.579024	0.311074	0.132962	0.0443586	-0.0281936	0.982931	0.823192	0.112728	0.841905	0.432213	-0.353289	0.0489883	0.0119146	7.07668
SLT-BT1081	SLP1_0002	traX	-0.109016	0.871308	0.693243	0.0538696	0.90476	0.822027	-0.247814	0.696051	0.169326	0.32582	0.614802	0.155773	-0.0222726	0.938807	0.882345	4.21236
SLT-BT1091	SLP1_0001	finO	0.0403182	0.931247	0.828499	0.43419	0.0826652	0.0229793	-0.0210866	0.990622	0.890407	0.317274	0.536657	0.10689	-0.104525	0.654127	0.478847	5.76812
SLT-BT1101	SLP1_0104	PSLT001	0.0160015	0.983372	0.95349	-0.161704	0.703342	0.53909	0.0773231	0.964851	0.717702	0.168408	0.885858	0.536443	-0.548701	0.0362561	0.00788913	4.93169
SLT-BT1121	SLP1_0102	repC	0.147667	0.630136	0.359254	-0.237421	0.298897	0.143212	0.0203685	0.993119	0.902861	-0.0293044	0.974891	0.854478	-0.37961	0.0951666	0.0294802	8.61981
SLT-BT1131	SLP1_0099	repA	-0.450206	0.0615085	0.00967446	-0.163845	0.494642	0.304571	-0.0441799	0.977259	0.764094	-0.0501239	0.952838	0.743381	-0.0474693	0.865213	0.758471	7.66577
STMMW_00011	SL1344_0002	thrA	-0.382191	0.284723	0.0916845	0.166222	0.662849	0.484264	0.0690814	0.973424	0.749909	-0.196649	0.775603	0.298756	0.159512	0.600399	0.416504	8.01023
STMMW_00021	SL1344_0003	thrB	-0.00598383	0.98813	0.971848	-0.0751409	0.820507	0.686518	-0.114166	0.919856	0.48013	-0.312183	0.345489	0.0439163	-0.215502	0.380217	0.2087	8.26259
STMMW_00031	SL1344_0004	thrC	-0.0221296	0.955836	0.881872	-0.340537	0.10485	0.0315609	-0.158389	0.826034	0.298475	-0.342806	0.202603	0.0169956	-0.0455451	0.8708	0.768956	8.67947
STMMW_00041	SL1344_0005	yaaA	0.194344	0.710833	0.45026	0.326014	0.390058	0.21068	0.265803	0.817452	0.284355	-0.443212	0.620054	0.159028	-0.0499701	0.905726	0.827616	6.30539
STMMW_00051	SL1344_0006	yaaJ	-0.0625259	0.871955	0.694504	0.0616947	0.83296	0.703194	-0.152659	0.840007	0.320328	-0.215908	0.662154	0.18957	0.249292	0.187269	0.0767052	6.56832
STMMW_00061	SL1344_0007	talB	-0.313185	0.0979334	0.0182119	-0.249158	0.185543	0.0715094	-0.0516544	0.956941	0.688115	0.0329568	0.9654	0.788428	-0.119425	0.552474	0.367704	9.4878
STMMW_00071	SL1344_0008	mog	-0.0576464	0.889696	0.734137	-0.144058	0.604873	0.415213	-0.142917	0.881983	0.429195	-0.0647305	0.9654	0.784055	0.449062	0.0590768	0.0154866	5.93686
STMMW_00081	SL1344_0009	yaaH	-0.555042	0.294704	0.09649	-0.501467	0.280797	0.130052	0.108718	0.946075	0.597811	-0.339152	0.772044	0.294741	0.185962	0.523727	0.338131	3.9556
STMMW_00091	SL1344_0010	htgA	0.147769	0.894494	0.751842	0.31974	0.600035	0.408583	-0.435988	0.781755	0.246079	-0.141627	0.952963	0.744343	0.362764	0.425375	0.243209	1.91537
STMMW_00101	SL1344_0011	yaaI	-0.0883746	0.915297	0.789549	0.561395	0.101584	0.0302381	0.140522	0.949108	0.605861	0.383723	0.748825	0.267863	-0.317902	0.311848	0.157359	2.72193
STMMW_00111	SL1344_0012	dnaK	-0.0891514	0.938712	0.843947	2.23552	0.000543386	3.75591e-05	0.260124	0.946012	0.568099	-0.828464	0.424747	0.0668978	-0.112966	0.901523	0.820496	9.99701
STMMW_00121	SL1344_0013	dnaJ	0.107949	0.889696	0.733611	1.61771	0.000624895	4.48812e-05	0.0964141	0.975083	0.758893	-1.06129	0.075096	0.00396934	0.234436	0.658944	0.48409	8.03367
STMMW_00131	SL1344_0014	STM0014	-0.0373405	0.972779	0.929934	0.634651	0.165921	0.0613682	0.30176	0.8078	0.271053	-0.6062	0.354338	0.0463905	0.192734	0.578927	0.394087	4.64117
STMMW_00141	SL1344_0015	STM0015	0.471743	0.817446	0.597909	0.963078	0.477837	0.289381	0.271861	0.965989	0.720554	-0.0692935	0.989209	0.937853	0.669422	0.410574	0.231953	1.73392
STMMW_00151	SL1344_0016	STM0016	0.283507	0.868601	0.688909	1.12635	0.260385	0.116513	1.00069	0.583165	0.102056	-2.73888	0.0736343	0.00379363	-0.0482025	0.95329	0.907186	0.756812
STMMW_00161	SL1344_0017	STM0017	1.54956	0.346989	0.126232	0.108814	0.951304	0.908757	1.05517	0.76519	0.227249	0.666731	0.899872	0.573925	-0.56935	0.507325	0.319942	0.0108375
STMMW_00171	SL1344_0018	chiA	0.816549	0.136799	0.0291714	0.919367	0.0641176	0.0160808	0.733989	0.234685	0.0207355	0.539844	0.645885	0.177052	-0.242823	0.493238	0.306616	4.79882
STMMW_00181	SL1344_0019	STM0019	0.42504	0.411349	0.166829	0.321487	0.431943	0.245319	0.328164	0.669593	0.153197	-0.0903338	0.958364	0.756943	-0.160162	0.552474	0.367465	4.21788
STMMW_00191	SL1344_0020	STM0020	-0.0466647	0.976166	0.936685	-0.350213	0.59461	0.402637	0.177034	0.959144	0.693568	-0.407716	0.839114	0.423528	-0.131455	0.793166	0.650878	2.67928
STMMW_00201	SL1344_0021	bcfA	1.18046	0.0389553	0.00514346	0.764756	0.205705	0.0829775	0.661459	0.520022	0.0802334	-0.34745	0.885858	0.534658	0.606547	0.157896	0.0603472	2.44366
STMMW_00211	SL1344_0022	bcfB	0.288015	0.86277	0.675396	0.0600188	0.958409	0.924787	-0.103761	0.982931	0.837758	-0.664134	0.815985	0.381174	0.477643	0.534642	0.34931	1.15916
STMMW_00221	SL1344_0023	bcfC	0.300137	0.610562	0.341697	0.603023	0.166159	0.061585	0.229868	0.848014	0.338249	0.716846	0.335901	0.0413224	0.215955	0.545167	0.360606	3.54562
STMMW_00231	SL1344_0024	bcfD	0.332541	0.665922	0.400722	0.407598	0.525999	0.333632	0.516705	0.584903	0.103474	0.111797	0.965853	0.795337	-0.306793	0.482932	0.296155	2.67697
STMMW_00241	SL1344_0025	bcfE	0.0219433	0.986064	0.965807	0.441291	0.605678	0.416139	0.0745707	0.984338	0.851075	-0.40252	0.842788	0.435113	-0.363939	0.504843	0.317392	1.52294
STMMW_00251	SL1344_0026	bcfF	-0.462715	0.578021	0.310595	-0.596794	0.293468	0.138853	0.461351	0.732769	0.195185	0.179267	0.938079	0.688928	0.0141147	0.980416	0.959882	1.48493
STMMW_00261	SL1344_0027	bcfG	-0.00275274	0.998092	0.99617	-0.336177	0.665704	0.488771	-0.0983803	0.982931	0.798716	-0.128597	0.969023	0.809709	-0.334329	0.520445	0.33345	1.85455
STMMW_00271	SL1344_0028	bcfH	-0.199055	0.734743	0.483629	-0.568634	0.105604	0.0319999	-0.137515	0.921929	0.487343	-0.796163	0.0866124	0.00472634	-0.635954	0.00832814	0.00109782	3.82999
STMMW_00281	SL1344_0029	SL1344_0029	1.55178	0.0217678	0.00232823	0.309203	0.658585	0.477819	0.405785	0.714364	0.182018	0.634487	0.584755	0.132797	0.673353	0.10324	0.0329404	2.83251
STMMW_00291	SL1344_0030	STM0029	-0.0626659	0.980791	0.94595	-1.45402	0.197864	0.0784173	0.687584	0.826034	0.30726	-0.18988	0.968218	0.807982	0.241251	0.832774	0.707849	0.0246066
STMMW_00301	SL1344_0031	STM0030	0.34725	0.724219	0.469123	-0.331947	0.623117	0.435769	0.180826	0.946012	0.578151	0.0446156	0.987971	0.92196	0.252538	0.588785	0.403821	2.67334
STMMW_00311	SL1344_0032	STM0031	-0.0428173	0.984445	0.959098	0.329393	0.768968	0.615931	0.155385	0.982931	0.792792	0.0881108	0.984192	0.900705	-0.394092	0.660951	0.48646	1.16784
STMMW_00331	SL1344_0033	STM0032	0.297592	0.511019	0.24605	0.417851	0.249242	0.108807	0.00546592	0.997636	0.981285	0.032462	0.986786	0.907599	-0.054191	0.885563	0.793084	4.10104
STMMW_00341	SL1344_0034	STM0033	-0.0232536	0.958975	0.896799	0.531252	0.036726	0.00750168	0.48226	0.123552	0.00824913	-0.317111	0.602146	0.145221	0.00751757	0.98298	0.963627	5.12949
STMMW_00351	SL1344_0035	STM0034	1.73454	0.189665	0.0479044	0.121972	0.927833	0.861318	-0.516865	0.891455	0.44397	-1.31666	0.575365	0.127263	-0.774006	0.121128	0.0409276	0.547181
STMMW_00361	SL1344_0036	STM0035	0.170285	0.67602	0.412295	-0.0272774	0.949673	0.905106	0.369947	0.528937	0.082742	-0.412909	0.614802	0.155739	-0.354789	0.174847	0.06937	4.67566
STMMW_00371	SL1344_0037	STM0036	-0.233473	0.703254	0.440343	0.331433	0.433168	0.246571	-0.139231	0.946075	0.588485	0.034457	0.987971	0.918225	-0.00719012	0.990175	0.976246	3.6676
STMMW_00381	SL1344_0038	STM0037	0.43111	0.733728	0.482348	0.0520588	0.961551	0.930068	-0.103045	0.984338	0.858525	-1.32968	0.566154	0.121865	-0.0320244	0.972913	0.948137	2.53928
STMMW_00391	SL1344_0039	STM0038	0.18669	0.47992	0.219293	0.00908901	0.97412	0.955985	0.138428	0.842956	0.325976	-0.0326662	0.973676	0.844075	-0.0349399	0.885563	0.792948	5.33166
STMMW_00401	SL1344_0040	nhaA	0.29206	0.415575	0.170427	-0.12612	0.749086	0.589105	-0.0355169	0.984895	0.865155	-0.0228753	0.987694	0.915574	-0.418332	0.174771	0.0691398	8.00575
STMMW_00411	SL1344_0041	nhaR	0.529324	0.0470448	0.00665312	-0.134054	0.698511	0.532142	0.119568	0.923117	0.503431	-0.239676	0.736302	0.256359	-0.390632	0.125527	0.0433953	7.19498
STMMW_00421	SL1344_0042	STM0041	-0.0455488	0.941026	0.850004	-0.302301	0.425245	0.239422	-0.00760031	0.997206	0.969255	0.436122	0.49204	0.0890529	-0.492666	0.0352167	0.00758142	4.01434
STMMW_00431	SL1344_0043	STM0042	0.898763	0.142206	0.0307966	-0.54162	0.545577	0.352532	0.586792	0.723034	0.188106	-0.728958	0.722512	0.238415	0.0453839	0.951544	0.903692	2.22496
STMMW_00441	SL1344_0044	rpsT	-0.17946	0.670625	0.405561	-0.852101	0.00751554	0.00097784	-0.0438788	0.986531	0.877388	-0.336813	0.681291	0.200177	-0.0547649	0.901523	0.819087	10.673
STMMW_00451	SL1344_0045	yaaY	0.628695	0.296131	0.0970203	-0.226753	0.592162	0.399267	0.249072	0.817452	0.283732	0.841861	0.110965	0.00686258	0.287449	0.457689	0.273066	4.56006
STMMW_00461	SL1344_0046	ribF	0.204054	0.551724	0.281203	-0.27327	0.273581	0.124513	-0.0648289	0.962742	0.707893	0.184266	0.778015	0.302356	-0.479689	0.0488489	0.0118228	7.78655
STMMW_00471	SL1344_0047	ileS	0.116743	0.504826	0.239282	-0.286004	0.036726	0.00752124	-0.122289	0.79687	0.257723	0.0785316	0.842788	0.433143	-0.036321	0.851653	0.73709	9.38673
STMMW_00481	SL1344_0048	lspA	0.144238	0.546684	0.277144	-0.664613	0.000387916	2.38245e-05	-0.150784	0.775265	0.240062	-0.061249	0.923835	0.639088	-0.252124	0.16649	0.0647593	7.7816
STMMW_00491	SL1344_0049	fkpB	-0.020106	0.972282	0.92838	-0.641119	0.0246095	0.00446057	-0.246438	0.705192	0.177166	-0.159584	0.84311	0.436669	-0.144856	0.627505	0.445417	6.96551
STMMW_00501	SL1344_0050	ispH	0.178201	0.60368	0.334588	-0.814847	0.00100634	8.3341e-05	-0.128554	0.876335	0.418586	0.03082	0.974891	0.852615	-0.290094	0.207324	0.0886882	7.37133
STMMW_00511	SL1344_0051	STM0050	0.232771	0.420119	0.174146	0.173385	0.445451	0.259187	-0.180239	0.761665	0.220819	0.0582322	0.955104	0.749935	-0.367957	0.0558755	0.0143485	5.7387
STMMW_00521	SL1344_0052	rihC	-0.0831963	0.849394	0.65099	-0.0429039	0.891762	0.79994	-0.119137	0.920193	0.483401	0.05624	0.9654	0.788139	-0.429636	0.0428932	0.00985209	5.90195
STMMW_00531	SL1344_0053	citB2	-0.0855955	0.865695	0.681427	0.0461803	0.901987	0.817409	-0.31791	0.624979	0.120566	-0.323166	0.644809	0.175932	-0.349926	0.0820171	0.0239224	3.97678
STMMW_00541	SL1344_0054	citA2	-0.0699012	0.872238	0.69615	0.306989	0.268019	0.121019	0.270422	0.689739	0.164058	-0.28784	0.555949	0.11532	-0.329609	0.112892	0.0371451	5.475
STMMW_00551	SL1344_0055	STM0054	0.931355	0.451933	0.195905	0.777267	0.373044	0.197339	1.00055	0.642064	0.132494	-0.105923	0.983164	0.893692	-0.934473	0.183843	0.0747096	-0.266949
STMMW_00561	SL1344_0056	STM0055	0.160162	0.951528	0.870704	2.12995	0.0704446	0.0182405	0.00228541	0.999667	0.998075	0.666731	0.852021	0.457173	0.548501	0.632037	0.452385	-1.54097
STMMW_00571	SL1344_0057	oadG	0.160162	0.940038	0.847375	0.39498	0.706273	0.542287	0.422387	0.945798	0.563871	1.22139	0.578196	0.128977	-1.02233	0.141168	0.0517788	-1.14063
STMMW_00581	SL1344_0058	STM0057	0.340613	0.597465	0.329737	0.10571	0.807535	0.66513	-0.46039	0.669593	0.152582	-0.60098	0.540127	0.108483	-0.12116	0.765554	0.608977	2.55334
STMMW_00591	SL1344_0059	citC2	0.0134521	0.993827	0.983947	0.996118	0.00764587	0.00100206	-0.0948995	0.984338	0.862766	-1.10082	0.645885	0.177447	0.497856	0.400731	0.223476	2.22995
STMMW_00601	SL1344_0060	citD2	0.435945	0.720888	0.461874	0.588056	0.0594252	0.0145098	-0.791137	0.74545	0.208621	-0.0332613	0.996397	0.965099	-0.0401959	0.968188	0.938449	1.03636
STMMW_00611	SL1344_0061	citE2	-0.433925	0.732988	0.481705	0.0982865	0.809565	0.669697	0.138358	0.982931	0.785143	0.383737	0.890463	0.550704	0.567118	0.325691	0.167062	2.2123
STMMW_00621	SL1344_0062	citF2	1.30311	0.0231553	0.00253702	0.384196	0.152143	0.0544435	1.9213	4.44625e-05	1.08468e-06	2.70876	7.30792e-05	9.53955e-07	1.0631	0.00417362	0.000423346	3.79746
STMMW_00631	SL1344_0063	citX2	0.466645	0.506046	0.241132	0.422012	0.0646451	0.0162685	0.786116	0.220838	0.018611	0.866968	0.344348	0.0432554	0.808709	0.0174594	0.00296657	2.84717
STMMW_00641	SL1344_0064	citG2	-0.0594819	0.928907	0.824547	0.588418	0.00181951	0.000173598	0.798946	0.00980524	0.00040689	0.678892	0.174254	0.0132751	0.607259	0.00995835	0.00139137	3.46475
STMMW_00651	SL1344_0065	dapB	0.234772	0.253355	0.0766626	-0.233782	0.227072	0.0953382	-0.225716	0.497437	0.0733624	0.372998	0.0682757	0.00335487	0.0788177	0.684326	0.509913	8.04984
STMMW_00681	SL1344_0067	carA	-2.44156	9.38496e-08	1.04434e-09	0.562576	0.352668	0.182938	0.137904	0.950908	0.613017	0.179879	0.860645	0.473696	0.472823	0.20302	0.0861465	7.69564
STMMW_00691	SL1344_0068	carB	-2.74165	5.42785e-11	2.43922e-13	0.546789	0.105425	0.0318649	-0.0695423	0.974655	0.752922	-0.00249136	0.997895	0.990029	-1.19695	7.26176e-05	1.88032e-06	8.98085
STMMW_00701	SL1344_0069	caiF	0.198261	0.523913	0.257864	-0.485189	0.0194293	0.003315	0.000442164	0.999667	0.998259	-0.56588	0.412171	0.0624474	-0.231846	0.454326	0.270115	5.79136
STMMW_00711	SL1344_0070	caiE	2.3717	0.0105396	0.000947279	2.50671	0.00117154	0.000102789	0.0221012	0.997206	0.964226	0.564929	0.818043	0.386387	0.740577	0.206768	0.0883621	1.5487
STMMW_00721	SL1344_0071	caiD	1.41252	0.00971975	0.000859446	2.49916	6.8946e-06	1.6082e-07	0.850037	0.424522	0.0542349	-0.013838	0.996397	0.980884	0.978928	0.0837131	0.0246679	2.5177
STMMW_00731	SL1344_0072	caiC	1.46481	0.0148367	0.00143302	1.91556	0.000348619	2.09634e-05	0.280351	0.876335	0.419011	0.41552	0.82187	0.394795	0.489904	0.206768	0.0882987	3.53718
STMMW_00751	SL1344_0074	caiA	0.698688	0.100813	0.0190424	0.261849	0.446324	0.260103	-0.35799	0.802006	0.263617	1.18563	0.0978787	0.00563436	0.69842	0.0315351	0.00654591	4.1243
STMMW_00761	SL1344_0075	caiT	0.919997	0.309804	0.104417	-0.51655	0.238589	0.102049	-0.0266333	0.997206	0.955989	0.692611	0.73049	0.248582	-0.69676	0.129033	0.0452126	1.28582
STMMW_00771	SL1344_0076	fixA	0.756876	0.386389	0.149826	-0.0207692	0.972707	0.953349	0.652614	0.642064	0.131551	-0.293713	0.912623	0.604334	-0.0348777	0.963511	0.928347	2.06053
STMMW_00781	SL1344_0077	fixB	1.7061	0.078933	0.0136819	-0.0052679	0.994132	0.991792	-0.0380374	0.997206	0.945659	0.3715	0.929017	0.657449	0.267896	0.767444	0.612575	1.10497
STMMW_00791	SL1344_0078	fixC	0.55727	0.554677	0.28407	-0.27511	0.643281	0.457303	-0.576053	0.692602	0.167787	-0.572146	0.803504	0.351458	-0.798009	0.0858917	0.0255855	1.91374
STMMW_00801	SL1344_0079	fixX	-0.758977	0.647554	0.378289	0.518748	0.632436	0.44594	-0.17352	0.982931	0.807801	-0.057618	0.991498	0.943443	-0.829279	0.401042	0.223821	0.837785
STMMW_00811	SL1344_0080	yaaU	-0.110537	0.841698	0.635461	0.158198	0.613625	0.425191	0.231793	0.74545	0.203644	-0.0619854	0.9654	0.784173	0.147144	0.549898	0.364912	4.50555
STMMW_00821	SL1344_0081	STM0080	-0.790278	0.463906	0.20621	-0.386857	0.79972	0.65331	0.602022	0.848014	0.336626	0.388423	0.885858	0.541979	1.53127	0.0116623	0.00170704	4.035
STMMW_00841	SL1344_0082	STM0081	0.322612	0.579823	0.312184	0.330187	0.617527	0.428952	-0.280908	0.840007	0.319978	-0.338427	0.683346	0.203454	0.440329	0.213349	0.092206	6.38704
STMMW_00851	SL1344_0083	STM0082	0.014801	0.984445	0.960076	-0.581247	0.330949	0.165935	0.137787	0.942206	0.546155	-0.43816	0.301294	0.0330759	0.721008	0.00982494	0.00136452	6.15295
STMMW_00881	SL1344_0084	STM0084	-0.268193	0.812999	0.591496	0.379547	0.619998	0.432261	0.383165	0.826034	0.304203	0.103841	0.972445	0.840926	1.44903	0.000841167	4.64415e-05	4.80293
STMMW_00901	SL1344_0086	yabF	0.296648	0.402765	0.16111	-0.0551171	0.908088	0.828445	0.328637	0.484619	0.0693794	0.0882652	0.940212	0.694747	0.172463	0.545167	0.360352	4.79137
STMMW_00911	SL1344_0087	kefC	0.00690374	0.985497	0.963564	0.0765321	0.816333	0.6792	0.219955	0.613624	0.115161	0.00223245	0.997487	0.989376	-0.0139707	0.958831	0.920461	5.67918
STMMW_00921	SL1344_0088	folA	-0.0974826	0.915664	0.791826	-0.781951	0.1032	0.0309182	0.284516	0.814318	0.279826	0.00570703	0.996584	0.984908	-0.138419	0.765491	0.608661	5.87541
STMMW_00931	SL1344_0089	apaH	0.0368828	0.924784	0.812343	-0.486766	0.0244892	0.00442828	-0.211944	0.656481	0.144933	-0.0127849	0.988986	0.934461	0.0712429	0.780898	0.632004	7.19124
STMMW_00941	SL1344_0090	apaG	-0.301697	0.56448	0.294997	-0.50452	0.158736	0.0574623	-0.0588011	0.982931	0.787171	0.13516	0.899872	0.574475	0.433625	0.167012	0.0650595	6.64189
STMMW_00951	SL1344_0091	ksgA	-0.012122	0.9836	0.954648	-0.544579	0.0580223	0.0139604	-0.135704	0.923117	0.503276	0.0205721	0.987971	0.920502	0.271036	0.378708	0.207659	7.87246
STMMW_00961	SL1344_0092	pdxAa	0.173076	0.479634	0.218725	-0.0592708	0.808037	0.666418	-0.0708478	0.950908	0.614157	0.203055	0.604874	0.148963	0.391635	0.0462283	0.0109808	8.32119
STMMW_00971	SL1344_0093	surA	0.00752586	0.983777	0.955957	-0.214799	0.273515	0.124378	-0.073237	0.950908	0.614631	0.0844162	0.885858	0.541792	0.43765	0.0306131	0.00628903	9.02181
STMMW_00981	SL1344_0094	imp	0.179661	0.412914	0.168072	-0.129708	0.51021	0.318813	-0.0356999	0.982931	0.797338	0.133742	0.779727	0.307431	0.229823	0.245798	0.111988	9.37344
STMMW_00991	SL1344_0095	djlA	0.19778	0.482524	0.221609	-0.0568734	0.841427	0.717447	-0.105308	0.908284	0.467954	0.138898	0.821593	0.392951	0.148005	0.513803	0.326226	6.96808
STMMW_01001	SL1344_0096	rluA	0.512503	0.227549	0.0658349	0.406956	0.29722	0.141645	-0.121724	0.934743	0.528281	0.178159	0.851795	0.455202	-0.0648344	0.865767	0.759908	5.22411
STMMW_01011	SL1344_0097	hepA	0.389353	0.249936	0.0751467	0.32736	0.240585	0.103277	-0.151837	0.842956	0.328671	0.199602	0.73049	0.250261	-0.15484	0.530245	0.344381	6.64336
STMMW_01021	SL1344_0098	polB	-0.540185	0.12365	0.0253228	-0.0600656	0.887065	0.793669	-0.174581	0.858987	0.37833	-0.00462263	0.996584	0.984817	0.127026	0.679886	0.505441	6.04196
STMMW_01031	SL1344_0099	STM0098	0.202232	0.687137	0.422674	0.231463	0.590151	0.396969	0.257946	0.72896	0.192665	0.435059	0.578196	0.128849	0.638971	0.0130634	0.0019848	4.1005
STMMW_01061	SL1344_0100	STM0100	0.408394	0.752967	0.50815	-0.382178	0.652673	0.470134	0.389887	0.866204	0.392883	-0.807076	0.694109	0.216563	0.294331	0.517578	0.330395	1.91037
STMMW_01071	SL1344_0101	araD	0.0432276	0.968052	0.917091	0.525689	0.380835	0.203416	-0.224084	0.945798	0.557134	-0.233683	0.923835	0.635602	-0.055293	0.927212	0.863527	3.30214
STMMW_01081	SL1344_0102	araA	0.02013	0.984533	0.961382	0.853416	0.0487013	0.0109509	0.131393	0.962821	0.708156	0.0451972	0.987694	0.911026	-0.653727	0.0457688	0.0108031	2.86265
STMMW_01091	SL1344_0103	araB	0.645526	0.514056	0.249823	1.16771	0.0790413	0.0214983	1.51751	0.369828	0.041391	0.13443	0.974435	0.845536	-0.117967	0.836498	0.712625	1.63396
STMMW_01101	SL1344_0104	araC	-0.307726	0.485742	0.225668	0.950624	0.0115697	0.00174184	0.440005	0.592376	0.106737	0.289752	0.839866	0.429229	0.285687	0.350697	0.186043	5.17301
STMMW_01111	SL1344_0105	yabI	0.18016	0.728893	0.478066	0.831034	0.0182319	0.0030549	-0.00519994	0.997636	0.979509	0.17506	0.859388	0.470011	0.689402	0.006152	0.000709593	5.64857
STMMW_01121	SL1344_0106	thiQ	0.282239	0.46389	0.205489	0.170007	0.562073	0.368815	-0.190542	0.642064	0.132423	0.187799	0.681805	0.200821	0.435853	0.0850349	0.0252029	4.98294
STMMW_01131	SL1344_0107	thiP	-0.128464	0.841698	0.635322	0.150793	0.697677	0.530672	-0.01621	0.99423	0.926624	-0.0160143	0.988986	0.931286	0.555256	0.0575391	0.0149597	6.28971
STMMW_01141	SL1344_0108	tbpA	-0.0828231	0.927733	0.821187	-0.23145	0.662849	0.48393	-0.109975	0.950908	0.617513	0.00486265	0.996584	0.984145	0.056734	0.903279	0.822769	5.88619
STMMW_01151	SL1344_0109	yabN	-0.11512	0.843358	0.640872	0.653853	0.0596347	0.0146119	-0.0120233	0.997206	0.956802	0.266399	0.818043	0.383494	-0.181046	0.594327	0.408975	4.33657
STMMW_01152	SL1344_0109A	sgrT	-1.4321	6.87967e-05	1.9286e-06	-0.469503	0.149537	0.0530521	-0.0677343	0.982376	0.774831	-0.272558	0.7375	0.258264	1.04285	0.00315501	0.000288968	8.18678
STMMW_01161	SL1344_0110	leuD	-0.637442	0.454044	0.198019	-0.153521	0.878081	0.779618	-0.222181	0.854882	0.353028	-0.55044	0.287867	0.0310909	0.0831606	0.854189	0.740127	5.95019
STMMW_01171	SL1344_0111	leuC	-0.312315	0.755777	0.512046	0.0543681	0.954487	0.913873	-0.294215	0.784754	0.248798	-0.313053	0.691104	0.211915	-0.000242229	0.999386	0.999238	6.35802
STMMW_01181	SL1344_0112	leuB	-0.0765739	0.924784	0.811805	-0.10714	0.879706	0.782002	-0.239652	0.766592	0.230687	-0.324367	0.514264	0.0978298	0.75055	0.00617816	0.000713932	6.62724
STMMW_01191	SL1344_0113	leuA	0.130096	0.886472	0.726836	0.153019	0.847219	0.728104	-0.00799119	0.997206	0.967288	-0.210639	0.754373	0.274767	1.28945	2.89505e-05	5.63769e-07	6.49314
STMMW_01211	SL1344_0115	leuO	1.57695	0.0346773	0.00435599	1.27947	0.117941	0.0374126	0.411768	0.822012	0.292521	0.958029	0.387601	0.0557389	-0.105727	0.782016	0.633913	2.72344
STMMW_01221	SL1344_0116	ilvI	0.150094	0.752725	0.507494	-0.286841	0.363504	0.190692	-0.168291	0.808739	0.271714	-0.0973085	0.879255	0.524406	-0.578615	0.00762751	0.000959884	6.80531
STMMW_01231	SL1344_0117	ilvH	-0.0927327	0.864092	0.677701	0.278486	0.424077	0.238583	-0.14559	0.857938	0.360396	-0.317536	0.459637	0.0787303	-0.452791	0.0549422	0.0139795	6.2807
STMMW_01241	SL1344_0118	fruR	0.188895	0.299038	0.0993166	-0.264118	0.0856453	0.0241939	-0.185067	0.604495	0.112155	0.0767576	0.892941	0.556252	-0.580534	0.000704266	3.58689e-05	7.44794
STMMW_01251	SL1344_0119	mraZ	0.150988	0.59589	0.328137	0.221529	0.317486	0.156127	0.0550354	0.965989	0.722419	0.148555	0.794664	0.341562	0.0806464	0.7741	0.620612	8.48303
STMMW_01261	SL1344_0120	mraW	0.280078	0.17578	0.0426258	0.0290735	0.906964	0.826613	0.111525	0.873182	0.412767	0.0899806	0.87627	0.501228	-0.377531	0.0536951	0.0135588	8.72672
STMMW_01271	SL1344_0121	ftsL	0.350958	0.225607	0.0647058	-0.281093	0.311102	0.151379	0.102179	0.946012	0.574109	-0.216937	0.754373	0.274293	0.250344	0.365381	0.196725	7.71923
STMMW_01281	SL1344_0122	ftsI	0.412654	0.0267045	0.00302514	-0.163742	0.377283	0.200345	0.134768	0.826034	0.30721	-0.0796556	0.881334	0.529404	-0.249267	0.157896	0.0603234	9.94591
STMMW_01291	SL1344_0123	murE	0.417229	0.0218403	0.00234153	0.0422651	0.851679	0.73529	-0.0623271	0.950908	0.629152	0.135483	0.76412	0.285019	-0.891071	1.64638e-05	2.889e-07	8.55109
STMMW_01301	SL1344_0124	murF	0.112641	0.674733	0.411065	-0.120693	0.571942	0.378194	-0.122069	0.858987	0.377444	0.0986616	0.861863	0.475026	-0.724748	0.000510016	2.30287e-05	8.13435
STMMW_01311	SL1344_0125	mraY	0.166484	0.394354	0.155062	-0.235871	0.140097	0.0479506	-0.124988	0.817452	0.283495	0.0763148	0.877755	0.510641	-0.408505	0.0127482	0.00192686	8.11346
STMMW_01321	SL1344_0126	murD	0.317822	0.0607404	0.00952068	-0.237316	0.137497	0.046666	-0.0842108	0.913496	0.473657	0.177453	0.583276	0.131495	-0.754699	4.83903e-05	1.03102e-06	8.28008
STMMW_01331	SL1344_0127	ftsW	0.149358	0.482524	0.221798	-0.170805	0.3287	0.164385	-0.00297953	0.997636	0.980462	0.279541	0.269462	0.0275137	-0.483568	0.00571128	0.000633092	8.16923
STMMW_01341	SL1344_0128	murG	0.41307	0.0257425	0.00286456	0.060367	0.785575	0.635603	-0.112061	0.858987	0.383979	0.308566	0.235111	0.0217351	-0.619279	0.00113244	7.07624e-05	8.13997
STMMW_01351	SL1344_0129	murC	0.228108	0.281485	0.0902944	-0.264403	0.14733	0.0519897	-0.024162	0.984338	0.858747	0.152241	0.731138	0.252826	-0.840743	6.70018e-05	1.6202e-06	8.48139
STMMW_01361	SL1344_0130	ddl	0.316225	0.0245399	0.00271499	-0.00990246	0.955964	0.917635	0.0575587	0.945798	0.560646	0.186101	0.41189	0.0620117	-0.327403	0.017222	0.00291705	8.5684
STMMW_01371	SL1344_0131	ftsQ	0.505025	0.00575273	0.000434563	0.159512	0.39826	0.217241	0.10937	0.868402	0.397685	0.24941	0.403106	0.0595214	-0.158464	0.419316	0.2383	8.27983
STMMW_01381	SL1344_0132	ftsA	0.50805	0.00306109	0.000197173	0.173748	0.304198	0.146404	0.0619581	0.950908	0.615444	0.168256	0.620018	0.15865	-0.244445	0.152967	0.0580704	9.05799
STMMW_01391	SL1344_0133	ftsZ	0.255	0.063866	0.0101956	-0.241087	0.0555361	0.013168	-0.0403094	0.956839	0.673368	0.06579	0.859482	0.471584	-0.321756	0.0165129	0.00270327	9.33279
STMMW_01401	SL1344_0134	lpxC	0.00563909	0.984445	0.958383	-0.151346	0.341829	0.173764	-0.0791138	0.924375	0.506017	-0.13171	0.714877	0.233452	-0.175025	0.323665	0.165039	10.2435
STMMW_01411	SL1344_0135	yacA	-0.537505	0.0424256	0.00574693	-0.0226911	0.932826	0.870036	-0.122833	0.856892	0.357572	0.215342	0.645885	0.17719	0.0293265	0.904307	0.824191	6.1806
STMMW_01421	SL1344_0136	secA	0.281191	0.194966	0.0500661	-0.370049	0.0583445	0.014146	-0.0564521	0.96068	0.701487	0.0124536	0.988986	0.928618	-0.433946	0.0298333	0.00603528	9.0001
STMMW_01431	SL1344_0137	mutT	-0.311925	0.377715	0.144118	-0.132366	0.703005	0.538274	0.222189	0.732137	0.194553	-0.0865729	0.930215	0.660894	0.080388	0.794666	0.6525	4.35289
STMMW_01441	SL1344_0138	yacG	-0.0818532	0.809655	0.587252	-0.089241	0.703342	0.538778	0.149511	0.80942	0.272762	0.24376	0.604874	0.147628	0.130976	0.54023	0.354797	5.37595
STMMW_01451	SL1344_0139	yacF	-0.334203	0.186406	0.0467909	-0.290474	0.160239	0.0582251	0.0737588	0.946075	0.596787	0.059128	0.942949	0.723603	-0.391257	0.0499689	0.0122222	6.4782
STMMW_01461	SL1344_0140	coaE	-0.633228	0.0155094	0.00152007	-0.593855	0.00662261	0.000830484	-0.0528391	0.966493	0.723681	-0.0213782	0.985435	0.904246	-0.365548	0.091895	0.0281408	6.48496
STMMW_01471	SL1344_0141	guaC	-0.527736	0.036232	0.00461331	0.486852	0.0371565	0.00765378	-0.0248724	0.990053	0.886311	0.100684	0.891278	0.552612	-0.377305	0.119959	0.0403287	8.47874
STMMW_01481	SL1344_0142	pilC	-0.292057	0.817551	0.598161	0.728334	0.341829	0.173783	-0.185063	0.961853	0.705882	0.28013	0.926134	0.643375	-0.10394	0.890895	0.799847	1.22534
STMMW_01491	SL1344_0143	pilB	0.35731	0.809236	0.586348	-0.272887	0.818261	0.68308	0.276165	0.950176	0.61011	-1.10331	0.594607	0.136914	0.466371	0.455501	0.271273	0.688956
STMMW_01501	SL1344_0144	pilA	1.42322	0.332749	0.117562	-1.17782	0.304198	0.146293	0.423956	0.939968	0.540064	1.75755	0.42142	0.0660131	-0.583892	0.417178	0.236487	-0.339722
STMMW_01511	SL1344_0145	nadC	0.270278	0.420961	0.175032	-0.679092	0.0064978	0.000805099	-0.249314	0.604495	0.111687	-0.0226061	0.985435	0.904231	-0.15427	0.50479	0.316797	5.23726
STMMW_01521	SL1344_0146	ampD	-0.55731	0.0170477	0.00170003	-0.383191	0.0828298	0.0230427	0.026644	0.984027	0.847784	-0.215437	0.686844	0.205467	-0.170066	0.374238	0.204297	6.03967
STMMW_01531	SL1344_0147	ampE	-0.375402	0.0460128	0.00643962	-0.0906072	0.652764	0.470621	0.0299286	0.982931	0.795487	0.0320714	0.969103	0.811221	-0.357337	0.0185095	0.00318857	6.26251
STMMW_01541	SL1344_0148	STM0148	0.0470909	0.93336	0.835005	0.0680901	0.856846	0.744812	0.126595	0.90708	0.465025	0.258412	0.693253	0.215319	0.295218	0.302645	0.150772	4.19932
STMMW_01551	SL1344_0149	STM0149	-0.14423	0.854043	0.659768	0.429073	0.440458	0.252606	0.0657571	0.974655	0.75308	0.245714	0.811046	0.373918	0.229836	0.523236	0.337547	4.02239
STMMW_01561	SL1344_0150	aroP	-0.408825	0.041822	0.00563832	0.525241	0.0077257	0.00101841	-0.0355869	0.97149	0.738206	0.218677	0.333265	0.0402315	-0.124464	0.437193	0.253765	7.23588
STMMW_01571	SL1344_0151	pdhR	0.12274	0.852397	0.656627	0.673281	0.0539862	0.0127081	-0.193319	0.891455	0.442376	-0.0678181	0.9654	0.790114	-0.424906	0.245798	0.112142	8.22113
STMMW_01581	SL1344_0152	aceE	-0.0740702	0.846943	0.64794	-0.228657	0.368579	0.194662	-0.25746	0.689739	0.163822	-0.222453	0.673347	0.195559	-0.774197	0.00337858	0.000314505	10.209
STMMW_01591	SL1344_0153	aceF	0.213233	0.590939	0.321709	-1.25182	9.85982e-05	4.32541e-06	-0.29999	0.747645	0.21215	-0.284067	0.688516	0.20711	-0.94516	0.00457537	0.000479024	9.71766
STMMW_01601	SL1344_0154	lpdA	-0.608909	0.00189975	0.000108546	-0.761129	6.30889e-05	2.55164e-06	-0.465728	0.0533021	0.0028516	-0.194173	0.604997	0.149574	-0.585588	0.00338096	0.00031545	10.0318
STMMW_01611	SL1344_0155	STM0155	0.570138	0.722114	0.463587	0.0116938	0.992205	0.987746	-0.797128	0.308021	0.0305965	0.196557	0.94281	0.718255	-1.21416	0.0512803	0.0126527	1.1616
STMMW_01621	SL1344_0156	STM0156	-1.16167	0.288671	0.0937732	0.766313	0.377337	0.200508	0.522267	0.826034	0.299483	0.772127	0.606458	0.151063	0.198281	0.706759	0.537216	1.75328
STMMW_01641	SL1344_0159	acnB	-0.847512	0.000919764	4.39177e-05	-0.161503	0.522652	0.330048	-0.368191	0.397387	0.0481982	0.106769	0.879255	0.523535	-0.244109	0.343608	0.180591	9.72356
STMMW_01651	SL1344_0160	STM0159	-1.02429	0.000316214	1.25863e-05	-1.11345	0.000210125	1.10507e-05	0.0151936	0.997206	0.936046	-0.00686099	0.996397	0.971302	0.351837	0.207356	0.0887466	7.87358
STMMW_01661	SL1344_0161	yacL	-0.489379	0.0830453	0.0146613	0.309254	0.271505	0.123057	0.0251232	0.993119	0.904494	-0.336892	0.683162	0.202776	-0.0932056	0.778063	0.627255	6.07067
STMMW_01671	SL1344_0162	kdgT	-0.102028	0.93336	0.834978	2.68317	2.4801e-05	7.85479e-07	0.153067	0.982931	0.820309	0.38707	0.937313	0.680357	0.0489441	0.958831	0.920261	3.76456
STMMW_01681	SL1344_0163	STM0162	0.000523155	0.999828	0.998972	3.27403	5.5713e-08	5.1266e-10	0.097028	0.984338	0.85977	-0.230919	0.962404	0.775401	-0.0130087	0.990175	0.976061	4.66742
STMMW_01691	SL1344_0164	pdxAb	0.296282	0.628443	0.357346	1.9611	1.78143e-05	5.12927e-07	0.215226	0.92226	0.491647	0.331158	0.818043	0.386936	0.0546133	0.929288	0.867839	6.7611
STMMW_01701	SL1344_0165	STM0164	0.166352	0.638891	0.368049	1.82961	2.7593e-08	2.18477e-10	-0.0245364	0.990622	0.890728	0.227337	0.740511	0.261944	-0.281257	0.294403	0.145343	7.60625
STMMW_01711	SL1344_0166	speD	-1.17953	0.000919764	4.44682e-05	0.124854	0.816652	0.680124	-0.277354	0.686863	0.15992	-0.307551	0.578196	0.129052	-0.272729	0.346812	0.183006	6.78616
STMMW_01721	SL1344_0167	speE	-1.45631	1.1925e-06	1.93944e-08	-0.108503	0.762298	0.606511	-0.294532	0.379847	0.0435428	-0.441392	0.104052	0.00620575	-0.318585	0.110519	0.035996	6.79358
STMMW_01731	SL1344_0168	yacC	-0.00719289	0.98813	0.971158	-0.433641	0.0576641	0.0138453	0.0697051	0.950908	0.63444	0.0818611	0.912623	0.604985	-0.0836831	0.751656	0.591252	6.76061
STMMW_01741	SL1344_0169	cueO	0.120468	0.882504	0.717637	-0.531886	0.215849	0.0887321	-0.464825	0.413453	0.0520245	0.352546	0.626467	0.165029	-0.205985	0.611316	0.426558	6.38464
STMMW_01751	SL1344_0170	gcd	0.131256	0.705127	0.44227	0.161421	0.677076	0.501468	0.220885	0.732769	0.195282	-0.132707	0.831152	0.409973	-0.0449346	0.879265	0.784998	6.93315
STMMW_01761	SL1344_0171	hpt	-0.227396	0.517418	0.252369	0.0225674	0.949532	0.903817	-0.0654824	0.959371	0.698072	0.0304352	0.977785	0.866887	-0.202393	0.457689	0.27302	7.0086
STMMW_01771	SL1344_0172	yadF	-0.16791	0.531533	0.264119	0.341728	0.0792359	0.0215851	0.22538	0.646104	0.136722	0.264919	0.414419	0.0644447	0.134675	0.536029	0.351006	8.62287
STMMW_01781	SL1344_0173	yadG	0.210054	0.464421	0.207152	0.249251	0.283582	0.132415	-0.110372	0.863816	0.390039	0.195627	0.691104	0.211931	0.0988432	0.610042	0.425319	5.74022
STMMW_01791	SL1344_0174	yadH	0.157906	0.751779	0.503979	0.0955356	0.821987	0.688302	-0.0442477	0.982931	0.823306	0.00936134	0.996397	0.96819	0.295017	0.283242	0.136499	5.69934
STMMW_01801	SL1344_0175	stiH	0.832304	0.199897	0.0524873	-0.0347382	0.963581	0.933727	-0.14839	0.956941	0.68779	0.844067	0.445134	0.0728712	-0.0305019	0.961532	0.925112	2.761
STMMW_01811	SL1344_0176	stiC	1.16061	0.00270094	0.000165883	0.852308	0.017015	0.00277818	0.418371	0.380059	0.0443244	1.17765	0.0164064	0.000495036	0.301937	0.259701	0.12082	2.97907
STMMW_01821	SL1344_0177	stiB	2.87624	0.00750973	0.000607463	1.32855	0.179092	0.0680306	1.44207	0.2155	0.0178469	2.14717	0.0883562	0.00487822	1.39384	0.0550522	0.0140375	1.21719
STMMW_01831	SL1344_0178	stiA	1.50666	0.0577553	0.00888637	1.36932	0.044102	0.00956974	0.541764	0.757989	0.218475	1.65545	0.0913034	0.00509955	0.637878	0.181989	0.0733049	1.67998
STMMW_01841	SL1344_0179	yadI	1.27918	0.000976348	4.83605e-05	0.179241	0.764808	0.609734	0.249662	0.950908	0.629242	-0.77374	0.723569	0.24079	1.77996	0.00288922	0.000255349	4.27566
STMMW_01851	SL1344_0180	yadE	-0.00447773	0.991681	0.978756	-0.68431	0.00103306	8.70497e-05	-0.00275917	0.997636	0.981974	0.0330481	0.969103	0.810614	0.360997	0.0320257	0.00669572	6.27169
STMMW_01861	SL1344_0181	panD	-0.215697	0.45395	0.197832	-0.00667847	0.97956	0.965725	0.0954703	0.94126	0.542699	0.0617735	0.938747	0.690454	0.0931309	0.728452	0.565094	7.94712
STMMW_01871	SL1344_0182	panC	0.434612	0.139722	0.030035	-0.654158	0.0104143	0.0015111	-0.0165566	0.993119	0.911084	-0.137984	0.851795	0.456247	-0.238986	0.33133	0.170876	6.05559
STMMW_01881	SL1344_0183	panB	0.446055	0.226109	0.0649668	-0.552503	0.0688298	0.0176898	0.14136	0.876335	0.418558	0.370996	0.498519	0.0927055	-0.251329	0.373342	0.203329	5.64046
STMMW_01891	SL1344_0184	folK	-0.567719	0.453657	0.197462	-0.259566	0.640374	0.454552	-0.265182	0.821035	0.291342	0.296028	0.793002	0.338082	0.0344751	0.954203	0.908463	4.5156
STMMW_01901	SL1344_0185	pcnB	-0.14526	0.790016	0.555869	-0.533791	0.0902055	0.0257896	-0.167514	0.909271	0.468937	-0.0130851	0.995067	0.953095	-0.310125	0.353009	0.187647	7.93167
STMMW_01911	SL1344_0186	yadB	0.395195	0.46179	0.203398	-1.1468	0.00278321	0.000291841	-0.344766	0.58729	0.105424	-0.0255097	0.987971	0.917792	0.256296	0.440295	0.256376	5.9463
STMMW_01921	SL1344_0187	dksA	0.262115	0.220863	0.0621988	0.238562	0.213437	0.0869185	0.200823	0.689739	0.163292	0.0197287	0.981204	0.881899	0.0720457	0.766701	0.61149	9.27424
STMMW_01931	SL1344_0188	sfsA	-0.0470452	0.903771	0.768196	-0.203592	0.461757	0.274406	-0.0173922	0.99423	0.916276	-0.213954	0.763054	0.283961	-0.242323	0.304926	0.152234	6.65892
STMMW_01941	SL1344_0189	ligT	0.336645	0.100104	0.0187485	0.653569	0.000442923	2.85379e-05	0.167353	0.692602	0.167926	0.508124	0.0360938	0.00132851	-0.324626	0.0567886	0.0146919	6.09344
STMMW_01951	SL1344_0190	hrpB	0.0731824	0.782546	0.545213	0.232049	0.157193	0.0567483	-0.0340225	0.977259	0.764008	-0.117656	0.8064	0.358087	-0.115464	0.52248	0.335979	7.33247
STMMW_01961	SL1344_0191	mrcB	0.240972	0.157043	0.0359254	-0.276888	0.0678488	0.017394	-0.0907796	0.88176	0.428689	-0.0507002	0.927874	0.647556	-0.0414021	0.843164	0.7238	8.65477
STMMW_01971	SL1344_0192	fhuA	-0.170047	0.740948	0.491851	0.272841	0.524541	0.332033	-0.34411	0.540401	0.0854603	-0.409791	0.61775	0.156945	-0.27456	0.305369	0.152587	6.84531
STMMW_01981	SL1344_0193	fhuC	-0.0946342	0.94739	0.860619	-0.145949	0.876924	0.776715	-0.582026	0.0507973	0.00266324	0.353031	0.877755	0.510601	-0.701	0.00765553	0.000969839	3.91111
STMMW_01991	SL1344_0194	fhuD	0.20093	0.864953	0.678932	0.20828	0.805541	0.661775	-0.466062	0.18587	0.0144384	-0.55545	0.529705	0.104475	-0.923146	0.000693132	3.47085e-05	4.52325
STMMW_02001	SL1344_0195	fhuB	-0.134503	0.88637	0.726032	0.0111536	0.984112	0.974862	-0.441882	0.219013	0.0182784	-0.119076	0.941572	0.700629	-0.662368	0.00995835	0.00138971	5.32231
STMMW_02011	SL1344_0196	stfA	-0.337887	0.805389	0.576753	-0.137768	0.922152	0.850124	0.272572	0.946012	0.576015	-0.425377	0.885907	0.542887	0.377276	0.57012	0.383952	1.5891
STMMW_02021	SL1344_0197	stfC	0.396115	0.452563	0.196501	0.542266	0.251622	0.110922	0.462511	0.593495	0.107192	-0.155664	0.898403	0.569223	-0.112331	0.714514	0.547729	3.74211
STMMW_02031	SL1344_0198	stfD	0.576086	0.728476	0.47609	-0.589976	0.61281	0.424233	0.218213	0.97244	0.747357	-0.262478	0.935806	0.673268	0.400567	0.517156	0.329904	0.553969
STMMW_02041	SL1344_0199	stfE	0.929298	0.356225	0.132391	1.76787	0.0752003	0.0200908	-0.241448	0.953402	0.655292	0.138234	0.969103	0.810261	0.141908	0.828577	0.700943	0.604647
STMMW_02051	SL1344_0200	stfF	0.194953	0.888371	0.731582	1.34864	0.105425	0.0319006	-0.278866	0.946075	0.597392	0.457919	0.84476	0.444058	-0.018535	0.980416	0.960139	1.52749
STMMW_02061	SL1344_0201	stfG	1.50929	0.175517	0.0425178	0.378509	0.68547	0.510127	-0.692964	0.704524	0.175284	-0.0597127	0.987971	0.921736	-0.514335	0.355259	0.189299	0.937412
STMMW_02071	SL1344_0202	STM0201	0.0477237	0.930076	0.826689	0.416452	0.14261	0.0495611	0.278446	0.74545	0.206402	-0.263136	0.767028	0.287738	-0.0766177	0.805864	0.667731	4.83769
STMMW_02081	SL1344_0203	hemL	-0.272583	0.146062	0.032405	0.00517374	0.979366	0.965324	-0.132552	0.788486	0.252457	-0.0889423	0.857961	0.467947	-0.380286	0.0209049	0.00369962	7.51375
STMMW_02091	SL1344_0204	clcA	0.14923	0.546833	0.277511	-0.314405	0.0822286	0.0227299	0.0492751	0.959371	0.698019	0.15261	0.757374	0.277924	0.00500053	0.98661	0.96937	6.63076
STMMW_02101	SL1344_0205	yadR	0.072653	0.868507	0.688398	0.458563	0.0581864	0.0140862	0.0129791	0.997206	0.94356	0.0280785	0.979206	0.872757	-0.0107512	0.976306	0.95416	8.67014
STMMW_02111	SL1344_0206	yadS	-0.197129	0.604111	0.335603	-0.348971	0.242697	0.104789	-0.245831	0.656481	0.144979	-0.299247	0.673347	0.196109	0.188876	0.456976	0.272249	4.26257
STMMW_02121	SL1344_0207	btuF	0.147861	0.736187	0.484752	-0.197418	0.501882	0.311354	-0.105729	0.92226	0.497126	0.176335	0.818043	0.386695	-0.229628	0.336192	0.17425	5.18811
STMMW_02131	SL1344_0208	mtn	0.118631	0.751779	0.505313	-0.0375371	0.9011	0.813754	-0.263119	0.520022	0.0802345	-0.0668199	0.939733	0.694191	-0.0900815	0.714514	0.546987	6.56588
STMMW_02141	SL1344_0209	dgt	0.534288	0.0149564	0.00145947	0.202841	0.368579	0.194594	0.434019	0.0634513	0.00355507	-0.023878	0.981204	0.880971	-0.0268719	0.915459	0.844641	6.54924
STMMW_02151	SL1344_0210	htrA	0.569236	0.0274884	0.00317061	0.0673573	0.838375	0.711589	0.180099	0.834816	0.314418	0.273191	0.604874	0.149207	0.715392	0.00817346	0.00106694	8.05222
STMMW_02161	SL1344_0211	cdaR	0.449197	0.329244	0.115337	1.10812	0.00346619	0.000382742	-0.103819	0.964801	0.715922	0.00788202	0.996584	0.984934	0.0340094	0.927003	0.862729	4.97564
STMMW_02171	SL1344_0212	yaeH	-0.0860117	0.883927	0.721442	1.00387	0.00228744	0.000227798	0.557405	0.234685	0.0205126	-0.136539	0.901392	0.578811	-0.561021	0.0837131	0.0246601	8.4319
STMMW_02181	SL1344_0213	STM0212	0.851544	0.000363752	1.49455e-05	0.462653	0.061981	0.0153328	0.505931	0.0368985	0.0018319	0.149656	0.779727	0.305855	0.710858	0.0016398	0.000118958	7.4352
STMMW_02191	SL1344_0214	dapD	0.274665	0.130758	0.0271982	-0.132973	0.453904	0.2677	-0.191844	0.668146	0.151988	-0.020601	0.97884	0.870121	0.1334	0.485368	0.298512	9.28235
STMMW_02201	SL1344_0215	glnD	0.00394001	0.991681	0.97895	0.121634	0.582079	0.388068	-0.142459	0.811215	0.27543	0.110693	0.842788	0.436093	-0.281112	0.13401	0.0480008	7.09765
STMMW_02211	SL1344_0216	map	-0.125123	0.56727	0.298297	0.201074	0.214003	0.0871948	-0.127647	0.787781	0.25127	0.106569	0.8064	0.357482	-0.332881	0.0337707	0.0071545	7.54636
STMMW_02221	SL1344_0217	rpsB	0.191793	0.46389	0.205405	0.0977744	0.686583	0.512675	-0.0749725	0.956839	0.669449	-0.219795	0.639285	0.174015	0.13492	0.620641	0.438552	10.5328
STMMW_02231	SL1344_0218	tsf	0.351227	0.164969	0.0382326	0.488835	0.0258344	0.00476851	-0.0373705	0.982985	0.842739	-0.279782	0.528759	0.103108	-0.101051	0.739929	0.578042	10.1986
STMMW_02241	SL1344_0219	pyrH	-0.383545	0.0588066	0.00909848	-0.0893632	0.69564	0.527722	-0.00747322	0.997206	0.958134	0.205925	0.597999	0.142941	0.306644	0.118859	0.0398316	8.20784
STMMW_02251	SL1344_0220	frr	0.0514112	0.889696	0.734123	-0.15502	0.499457	0.309101	0.0343244	0.982931	0.829118	0.0620208	0.937313	0.682456	-0.0634821	0.822007	0.691837	8.89505
STMMW_02261	SL1344_0221	dxr	0.772466	0.00632274	0.000488446	-0.282811	0.250063	0.109379	-0.243062	0.638948	0.128464	-0.175018	0.788919	0.321856	0.121409	0.641801	0.46408	7.06689
STMMW_02271	SL1344_0222	uppS	0.164092	0.578021	0.310576	-0.777465	0.000546017	3.79746e-05	-0.144446	0.848014	0.339588	-0.0140849	0.988459	0.924165	0.19762	0.371477	0.201836	7.85932
STMMW_02281	SL1344_0223	cdsA	-0.307963	0.173917	0.0420185	-0.478858	0.0139736	0.00217693	-0.106553	0.896617	0.449732	-0.0118498	0.988986	0.931749	0.53493	0.00742256	0.000930798	8.05133
STMMW_02291	SL1344_0224	yaeL	0.18277	0.411265	0.166337	-0.10203	0.622466	0.435047	-0.0430435	0.975428	0.759803	0.218167	0.533311	0.105567	0.359882	0.0705218	0.0194376	9.33227
STMMW_02301	SL1344_0225	yaeT	0.379598	0.0321421	0.00390685	-0.0156726	0.946659	0.898242	0.0618929	0.953402	0.64701	0.272867	0.319978	0.0362226	0.29041	0.125937	0.0436318	10.5679
STMMW_02311	SL1344_0226	hlpA	0.00766543	0.988651	0.972615	-0.605436	0.0567635	0.0135562	0.0137567	0.997206	0.954823	-0.187618	0.839114	0.424137	0.331494	0.368504	0.199669	9.70561
STMMW_02321	SL1344_0227	lpxD	0.21405	0.509883	0.24517	-0.359004	0.160605	0.0585642	-0.0368355	0.984338	0.855978	-0.0349705	0.974891	0.851819	0.237582	0.430587	0.247314	9.40406
STMMW_02331	SL1344_0228	fabZ	0.320257	0.142506	0.030892	-0.416565	0.0293104	0.00566387	-0.114595	0.876335	0.416618	-0.0704999	0.912943	0.607001	0.266056	0.185989	0.0759797	8.27877
STMMW_02341	SL1344_0229	lpxA	0.555302	0.00548398	0.000410263	-0.291199	0.130956	0.0433811	-0.190871	0.723185	0.188495	0.0670295	0.920895	0.625022	-0.00456656	0.989581	0.97497	8.47626
STMMW_02351	SL1344_0230	lpxB	0.467094	0.0447129	0.00616201	-0.185518	0.412107	0.228321	-0.172277	0.77648	0.240986	-0.00101344	0.998974	0.994516	0.0967512	0.692447	0.518335	7.70718
STMMW_02361	SL1344_0231	rnhB	0.567122	0.0384756	0.00505543	-0.366551	0.134268	0.0449668	-0.179473	0.76652	0.229422	0.0832359	0.918983	0.618714	-0.00410917	0.992134	0.979395	6.69545
STMMW_02371	SL1344_0232	dnaE	0.431346	0.0305712	0.0036374	-0.415347	0.0265312	0.00495809	-0.0573689	0.96068	0.702834	0.124377	0.810757	0.371125	-0.197552	0.348786	0.184506	9.11444
STMMW_02381	SL1344_0233	accA	0.399177	0.0210666	0.002209	-0.50574	0.00182109	0.000174267	-0.0651643	0.946075	0.589085	0.0112685	0.988027	0.922701	-0.136843	0.450453	0.266628	8.34453
STMMW_02391	SL1344_0234	STM0233	0.969923	0.000151188	4.95009e-06	1.22312	1.78143e-05	5.13398e-07	0.82921	0.00021779	5.91896e-06	1.17689	3.59501e-05	4.07737e-07	0.941273	5.16377e-05	1.14661e-06	6.00344
STMMW_02401	SL1344_0235	ldcC	-0.111692	0.639386	0.368745	-0.0909778	0.64111	0.455348	0.0551126	0.950908	0.624231	0.373868	0.144805	0.0101329	0.139567	0.432208	0.248892	6.85045
STMMW_02411	SL1344_0236	yaeR	-0.0586683	0.915664	0.790982	-0.106971	0.75823	0.601327	0.154819	0.88176	0.427571	-0.212647	0.833869	0.415333	0.28866	0.254807	0.11767	5.31571
STMMW_02421	SL1344_0237	mesJ	-0.241807	0.551724	0.281352	-0.28875	0.331255	0.166159	-0.0510836	0.982931	0.786273	-0.0438232	0.974891	0.853626	0.0632084	0.864296	0.755727	6.18742
STMMW_02431	SL1344_0238	rof	-0.0522264	0.922894	0.807755	0.993712	0.00106157	9.01868e-05	0.210444	0.854613	0.352531	-0.122254	0.920059	0.622561	-0.118138	0.757631	0.599555	7.42686
STMMW_02441	SL1344_0239	yaeP	-0.0826838	0.879325	0.711286	0.957464	0.00225432	0.000222875	0.185037	0.873182	0.407468	0.126366	0.901943	0.579885	-0.107612	0.788794	0.64464	8.32797
STMMW_02451	SL1344_0240	yaeQ	0.0660497	0.908082	0.774874	-0.117708	0.731288	0.569162	0.052068	0.97993	0.767923	-0.33368	0.528759	0.103534	-0.165019	0.484029	0.297482	5.74526
STMMW_02461	SL1344_0241	yaeJ	-0.173885	0.642814	0.372254	0.39313	0.126328	0.0412263	0.0351258	0.98388	0.84492	0.0763444	0.94281	0.715535	0.302337	0.207407	0.0888128	6.44537
STMMW_02471	SL1344_0242	cutF	-0.146468	0.693635	0.431648	-0.247143	0.312392	0.152188	-0.0488344	0.974655	0.753848	-0.133245	0.857961	0.467988	0.53358	0.0117986	0.00172952	6.58457
STMMW_02481	SL1344_0243	proS	-0.0200812	0.951528	0.871093	-0.45619	0.00529197	0.000636441	-0.13164	0.818086	0.286363	0.00618276	0.995342	0.958593	0.0948049	0.629144	0.447792	8.2601
STMMW_02491	SL1344_0244	yaeB	-0.446496	0.26372	0.082015	-0.690795	0.0182023	0.00303197	-0.0991027	0.946012	0.581969	0.0871048	0.937611	0.683239	-0.0583975	0.872906	0.772451	6.02625
STMMW_02501	SL1344_0245	rcsF	-0.031263	0.926205	0.81858	0.126003	0.480377	0.291845	-0.172344	0.642876	0.134573	0.0645711	0.915667	0.61156	-0.212343	0.207575	0.0889289	6.76996
STMMW_02511	SL1344_0246	metQ	-0.172748	0.752967	0.508537	0.294481	0.474384	0.28597	0.173812	0.942206	0.548204	-0.161056	0.893305	0.557903	-0.0549927	0.914291	0.840737	8.88293
STMMW_02521	SL1344_0247	yaeE	0.338581	0.584423	0.316286	0.711094	0.142085	0.0491806	0.379429	0.730871	0.193627	0.350456	0.697291	0.219349	0.18051	0.714514	0.547894	7.34708
STMMW_02531	SL1344_0248	abc	0.614303	0.396187	0.156932	0.238984	0.717208	0.553139	0.605289	0.490706	0.0708931	0.37897	0.723569	0.241706	0.082839	0.893211	0.804289	7.16004
STMMW_02532	SL1344_0249	yaeD	-0.0866079	0.76214	0.520141	-0.293449	0.0965786	0.0281283	-0.0351703	0.975465	0.76004	-0.179932	0.652491	0.182496	9.78194e-05	0.999386	0.999354	6.70348
STMMW_02541	SL1344_0250	dkgB	0.440341	0.330085	0.115844	0.766871	0.0122166	0.00185615	0.0819488	0.956839	0.677555	0.0946135	0.942894	0.721345	0.435389	0.0945338	0.0292118	5.27325
STMMW_02551	SL1344_0251	yafC	-0.515682	0.168307	0.0395466	1.06941	0.00103306	8.66591e-05	0.580258	0.192344	0.0151883	0.439596	0.605027	0.14993	0.304873	0.294042	0.145102	3.95799
STMMW_02561	SL1344_0252	STM0257	0.0555347	0.946806	0.85948	0.24169	0.592162	0.399294	0.236357	0.876749	0.42045	0.380221	0.768467	0.288949	0.715106	0.0152867	0.00242075	3.51723
STMMW_02571	SL1344_0253	yafD	-0.336213	0.312583	0.10609	0.141772	0.644625	0.458949	-0.127443	0.917573	0.477703	-0.0634137	0.9654	0.790831	-0.382448	0.136948	0.0494679	6.49566
STMMW_02581	SL1344_0254	yafE	-0.769706	0.0409758	0.00548916	-1.09177	0.000281303	1.58922e-05	-0.122867	0.896617	0.450024	0.139646	0.877755	0.513444	-0.027642	0.926143	0.86074	5.01644
STMMW_02591	SL1344_0255	dniR	0.506549	0.0666117	0.0108477	-0.627574	0.0168875	0.0027393	0.430435	0.457029	0.0619087	-0.0194849	0.987971	0.920371	-0.080937	0.827913	0.699996	9.48742
STMMW_02601	SL1344_0256	gloB	0.422736	0.274811	0.0873303	0.0349206	0.937135	0.881783	0.213088	0.798345	0.260363	-0.158888	0.877755	0.51173	-0.0787241	0.783885	0.637274	5.21839
STMMW_02611	SL1344_0257	yafS	-0.347822	0.379982	0.145797	0.62008	0.0674679	0.0172676	-0.0869386	0.956941	0.682244	0.149048	0.912365	0.60193	-0.236802	0.455114	0.270945	4.9091
STMMW_02621	SL1344_0258	rnhA	0.529754	0.0717332	0.011946	-0.116247	0.669682	0.492983	-0.0292468	0.983178	0.843896	0.185686	0.778015	0.302002	-0.133667	0.587789	0.402886	5.82728
STMMW_02631	SL1344_0259	dnaQ	0.0981473	0.722346	0.464637	0.10477	0.623285	0.436026	0.256222	0.351605	0.0381489	0.193454	0.624833	0.163038	-0.281353	0.10081	0.0319495	6.61241
STMMW_02641	SL1344_0260	sciA	0.154206	0.8461	0.646932	-0.714439	0.128915	0.0424916	0.0289586	0.993119	0.911247	0.111616	0.943622	0.726985	-0.375268	0.184513	0.075228	2.75604
STMMW_02651	SL1344_0261	sciB	-0.631134	0.562444	0.292017	-0.0987776	0.928867	0.863001	0.0275106	0.997206	0.941873	0.154772	0.958597	0.7633	-0.404247	0.513967	0.32666	2.16825
STMMW_02661	SL1344_0262	sciC	0.328512	0.584547	0.316479	-0.0926584	0.856031	0.742822	-0.116182	0.946075	0.59158	0.229979	0.813998	0.37817	-0.0985612	0.765902	0.610334	3.39585
STMMW_02671	SL1344_0263	sciD	-0.012742	0.993822	0.982142	0.812141	0.318593	0.157081	0.488383	0.766991	0.231591	-0.0415946	0.988986	0.935108	0.171388	0.801055	0.662032	2.117
STMMW_02691	SL1344_0264	sciE	-0.976879	0.124502	0.0256038	0.0171892	0.977137	0.960931	-0.283063	0.825786	0.29688	-0.145148	0.937313	0.681177	-0.439734	0.181989	0.0734052	2.74598
STMMW_02701	SL1344_0265	sciF	-0.182946	0.881608	0.715811	-0.0697331	0.939841	0.887148	-0.360132	0.893272	0.445202	0.346684	0.877755	0.514476	-0.225523	0.660141	0.485535	2.27739
STMMW_02711	SL1344_0266	sciG	0.54964	0.257329	0.0790764	0.510794	0.221818	0.0924679	0.169076	0.909271	0.468831	0.264095	0.859388	0.470296	-0.103526	0.765554	0.609286	3.70123
STMMW_02731	SL1344_0267	sciH	0.569583	0.761058	0.517797	1.16707	0.296758	0.141217	-0.315993	0.946687	0.601696	0.0770671	0.988986	0.935405	0.0209355	0.981859	0.962319	1.43032
STMMW_02741	SL1344_0268	sciI	0.516568	0.615283	0.346298	0.435855	0.596355	0.404802	0.573654	0.689783	0.165137	0.111319	0.971334	0.8312	-0.0879769	0.867168	0.761737	2.72687
STMMW_02771	SL1344_0270	sciJ	-0.339219	0.722346	0.465009	0.0630036	0.939233	0.886172	-0.242286	0.876335	0.418391	-0.100639	0.9654	0.786592	0.684954	0.0168575	0.00280127	2.25942
STMMW_02791	SL1344_0271	sciK	0.407154	0.870209	0.69181	-0.832358	0.566025	0.372343	0.232665	0.97244	0.747147	0.328451	0.941572	0.704872	-0.0623066	0.943283	0.891002	0.198716
STMMW_02811	SL1344_0272	STM0277	0.696325	0.619778	0.350142	0.836668	0.543566	0.350009	0.329454	0.944016	0.553117	-0.533899	0.851795	0.45596	0.721001	0.204433	0.0869908	2.29594
STMMW_02831	SL1344_0273	STM0278	0.85662	0.717206	0.457673	0.435474	0.847219	0.728081	-0.157938	0.982931	0.817745	-0.0402544	0.996397	0.969657	0.635159	0.340189	0.178228	0.847407
STMMW_02841	SL1344_0274	sciK1	0.40238	0.835385	0.62269	0.872749	0.461996	0.274647	0.213664	0.964801	0.714527	-0.460232	0.910021	0.598245	0.358715	0.615898	0.432249	1.00636
STMMW_02851	SL1344_0275	sciN	-0.170037	0.938712	0.844098	-0.824772	0.525288	0.332956	-0.121409	0.984041	0.848006	0.909088	0.762068	0.283105	0.0545301	0.95611	0.913097	0.104983
STMMW_02861	SL1344_0276	sciO	-0.380222	0.788803	0.553166	0.906462	0.310609	0.151017	0.123567	0.982931	0.81606	-0.798707	0.806438	0.361208	-0.319877	0.578588	0.392511	1.40408
STMMW_02871	SL1344_0277	sciP	0.220108	0.809655	0.587105	0.494777	0.387073	0.208571	0.283886	0.834398	0.313545	1.06906	0.143628	0.00995835	-0.250409	0.46997	0.28459	2.21956
STMMW_02881	SL1344_0278	sciQ	0.424131	0.728893	0.477539	0.237361	0.809567	0.669932	0.555931	0.764233	0.225768	0.451173	0.861863	0.475657	0.0900582	0.893329	0.805051	2.16833
STMMW_02891	SL1344_0279	sciR	1.87745	0.113573	0.0224327	-0.048486	0.968498	0.943563	0.682241	0.770292	0.233082	-0.388317	0.910021	0.598538	0.429878	0.48956	0.302308	0.760477
STMMW_02901	SL1344_0280	sciS	-0.213558	0.644816	0.374636	0.266973	0.441088	0.254289	0.136047	0.883993	0.432628	0.0909609	0.930215	0.662477	-0.19272	0.385582	0.21247	4.45667
STMMW_02911	SL1344_0281	sciT	0.463526	0.527192	0.261049	-0.445476	0.471587	0.282871	0.261527	0.859863	0.386046	0.651753	0.562764	0.119947	-0.0851655	0.850084	0.734561	2.62024
STMMW_02921	SL1344_0282	sciU	0.706171	0.315921	0.108169	0.619938	0.400416	0.218845	-0.000463834	0.999667	0.999053	-0.639148	0.678292	0.198131	0.34056	0.405386	0.227721	2.36364
STMMW_02931	SL1344_0283	sciV	0.971806	0.121808	0.0247109	-0.0355894	0.960757	0.928684	-0.15628	0.950908	0.617381	0.00665163	0.996675	0.986463	0.46164	0.210191	0.0905446	3.03346
STMMW_02941	SL1344_0284	vgrS	0.106415	0.894506	0.752472	0.704494	0.142408	0.0493867	0.146904	0.945798	0.564496	0.202368	0.905228	0.589775	0.15283	0.639814	0.461137	3.46617
STMMW_02951	SL1344_0285	sciW	0.876857	0.623195	0.352589	0.0805335	0.96202	0.93114	0.0337157	0.997206	0.952297	0.196588	0.968218	0.806394	-0.000448786	0.999386	0.999202	0.136181
STMMW_02971	SL1344_0286A	SL1344_0286A	0.321638	0.473268	0.214404	0.000178995	0.999517	0.999517	0.291049	0.701478	0.173381	-0.0548287	0.971334	0.824839	0.902103	0.00250299	0.000211436	5.70288
STMMW_02981	SL1344_0286B	STM0292	-0.227546	0.220636	0.0620878	0.411193	0.0142279	0.00223481	0.195451	0.491149	0.0717799	0.18607	0.531348	0.104951	0.547757	0.00081248	4.34667e-05	7.03018
STMMW_02991	SL1344_0288	sciX	-0.250372	0.633046	0.361815	-0.106692	0.819846	0.685456	0.0746981	0.959371	0.6965	0.239723	0.787804	0.318797	0.824776	0.00285852	0.000251413	5.23806
STMMW_03051	SL1344_0291	STM0295	0.818095	0.554677	0.284311	0.111658	0.934855	0.874959	0.143165	0.975083	0.757798	0.437677	0.851795	0.453289	1.27425	0.00652711	0.000768224	2.48544
STMMW_03071	SL1344_0293	STM0297	-0.791109	0.484508	0.224162	0.950351	0.338453	0.171074	0.667489	0.773085	0.237331	0.514155	0.842788	0.432924	0.0754008	0.932357	0.872701	1.30013
STMMW_03091	SL1344_0295	safA	0.336103	0.678182	0.41533	0.895794	0.186668	0.0721444	-0.0331302	0.99423	0.919611	0.224269	0.904972	0.587638	1.47095	0.000821016	4.46262e-05	4.83563
STMMW_03101	SL1344_0296	safB	1.13722	0.124131	0.0255008	0.0456936	0.958409	0.925168	0.251095	0.858987	0.367402	0.196656	0.935055	0.671336	0.613217	0.0594921	0.015666	3.38266
STMMW_03111	SL1344_0297	safC	0.524732	0.253704	0.0768766	0.300574	0.505584	0.313867	-0.0451278	0.982985	0.841747	0.25315	0.821593	0.39287	0.130776	0.712238	0.543666	5.70923
STMMW_03121	SL1344_0298	safD	0.803586	0.184834	0.0462778	-0.352602	0.467031	0.278839	0.190192	0.858987	0.375903	0.14229	0.926321	0.644265	0.00221556	0.996432	0.991247	3.79196
STMMW_03131	SL1344_0299	ybeJ	1.13698	0.0534816	0.00786258	0.354579	0.661804	0.481943	-0.454952	0.638948	0.128316	-0.537868	0.494646	0.0907092	0.0442789	0.898306	0.812573	3.9957
STMMW_03151	SL1344_0300	sinR	0.49334	0.0839345	0.0148902	0.381243	0.285393	0.133985	0.402751	0.479694	0.0683266	-0.16244	0.885858	0.541599	0.0957614	0.789951	0.645755	6.10624
STMMW_03161	SL1344_0301	STM0305	0.136163	0.93447	0.837683	-0.314904	0.865591	0.75885	0.792752	0.74545	0.207365	0.143302	0.97884	0.869648	0.594741	0.46983	0.28423	1.70454
STMMW_03171	SL1344_0302	pagN	0.511504	0.0314601	0.00378356	0.560903	0.073998	0.0195118	0.142339	0.858987	0.383368	-0.655176	0.0131209	0.000390285	-0.309099	0.251255	0.115331	8.04137
STMMW_03181	SL1344_0303	sciZ	0.160715	0.892737	0.742945	0.378436	0.571546	0.377565	0.552892	0.744413	0.202601	1.34706	0.024002	0.00082181	2.34462	6.39518e-07	5.94931e-09	5.25155
STMMW_03191	SL1344_0304	yafV	-0.165293	0.615104	0.346054	0.42993	0.0747004	0.01987	-0.180713	0.788486	0.252475	0.2436	0.68187	0.201087	-0.21829	0.271349	0.128155	5.69782
STMMW_03201	SL1344_0305	fadE	-0.371649	0.33629	0.119605	0.545493	0.124428	0.0404731	-0.306573	0.744413	0.202784	-0.0576629	0.971334	0.834527	-0.656389	0.0345624	0.00735182	6.88399
STMMW_03211	SL1344_0306	gmhA	-0.101794	0.668188	0.402657	0.078223	0.678791	0.503029	0.0595938	0.946687	0.601825	-0.114362	0.814357	0.378513	0.213472	0.196653	0.0820192	7.18371
STMMW_03221	SL1344_0307	yafJ	0.0828228	0.766017	0.525492	-0.0675838	0.753055	0.594483	0.0672818	0.945798	0.564912	-0.0680574	0.923835	0.636976	0.0395317	0.858647	0.747848	6.751
STMMW_03231	SL1344_0308	yafK	0.15181	0.803899	0.57402	-0.684955	0.0192616	0.00326245	0.0371206	0.982985	0.843154	0.0672986	0.94461	0.729586	-0.37818	0.176437	0.0703028	6.84578
STMMW_03241	SL1344_0309	dbh	-0.562386	0.16116	0.0371775	0.0641361	0.894777	0.80459	-0.516846	0.394593	0.0477092	-0.147828	0.921355	0.627184	0.383645	0.181989	0.0735149	5.70429
STMMW_03261	SL1344_0311	prfH	0.487471	0.738634	0.487657	-0.158339	0.914918	0.841105	0.271891	0.950908	0.622709	-0.189556	0.968218	0.804499	0.206159	0.71335	0.545225	3.79442
STMMW_03271	SL1344_0312	pepD	-0.155195	0.604408	0.336156	-0.21935	0.357047	0.186126	-0.058965	0.964851	0.717196	-0.0349378	0.971334	0.828397	-0.304176	0.200149	0.0843343	8.78856
STMMW_03281	SL1344_0313	gpt	-0.792482	0.0266981	0.00300376	-0.903246	0.00130926	0.000116109	-0.110457	0.942206	0.547942	0.0993312	0.912623	0.604392	-0.172605	0.566437	0.38066	7.05767
STMMW_03291	SL1344_0314	frsA	0.0233522	0.940038	0.847179	0.486658	0.00340907	0.000374246	0.0113055	0.99423	0.922951	0.276498	0.362488	0.0490247	-0.0945676	0.616857	0.433269	7.00009
STMMW_03301	SL1344_0315	crl	-0.342962	0.158077	0.0362633	0.448813	0.0316993	0.00619333	0.0897765	0.945798	0.558876	0.203542	0.673347	0.196139	-0.043831	0.877327	0.782892	8.04563
STMMW_03311	SL1344_0316	phoE	0.228503	0.928201	0.821933	0.287803	0.853494	0.737758	0.523172	0.945798	0.560119	0.0756229	0.988986	0.928077	1.6799	0.0356967	0.00772295	4.13685
STMMW_03321	SL1344_0317	proB	0.748096	0.000952761	4.669e-05	-0.241091	0.241432	0.103744	0.00526884	0.997206	0.969192	0.197893	0.638594	0.173498	0.0162482	0.954598	0.909417	7.52508
STMMW_03331	SL1344_0318	proA	0.712583	0.00134929	7.21853e-05	-0.0405341	0.876619	0.775882	-0.0672666	0.950908	0.621856	0.0229887	0.979206	0.872152	-0.0825491	0.728165	0.564706	7.49125
STMMW_03971	SL1344_0322	STM0327	-0.570138	0.299038	0.0993096	0.556093	0.260653	0.1168	0.301423	0.924375	0.50517	0.249686	0.934306	0.668734	-0.263463	0.630394	0.449626	7.20389
STMMW_03981	SL1344_0323	STM0328	-0.100661	0.932264	0.831716	1.32138	0.00749841	0.000974007	0.272064	0.942206	0.549302	0.681245	0.714877	0.233335	-0.0596913	0.903279	0.823061	2.57675
STMMW_03991	SL1344_0324	leuC2	0.705656	0.191447	0.0485875	1.26954	0.00729554	0.000939849	0.601524	0.424724	0.0545334	0.022376	0.995342	0.957229	0.210371	0.567023	0.381251	2.47179
STMMW_04001	SL1344_0325	leuD2	1.1442	0.239631	0.0704146	1.16845	0.140644	0.0482458	0.779117	0.624979	0.120643	0.0190225	0.996397	0.981194	0.900681	0.104692	0.0336501	1.26454
STMMW_04011	SL1344_0326	STM0331	0.502812	0.258967	0.0801341	0.580811	0.136063	0.0459369	0.102431	0.952814	0.639396	-0.0594248	0.97461	0.847179	0.732117	0.00702775	0.000852715	3.27977
STMMW_04021	SL1344_0327	STM0332	0.0719963	0.923864	0.809196	0.811367	0.036443	0.00740875	0.343851	0.663299	0.14833	0.235648	0.844298	0.440264	0.0270207	0.945508	0.894722	3.96921
STMMW_04031	SL1344_0328	STM0333	0.00309554	0.994053	0.987246	0.200881	0.500206	0.309671	0.26266	0.578845	0.0989722	0.238658	0.705081	0.22495	0.500777	0.0259837	0.00497655	5.16638
STMMW_04041	SL1344_0329	STM0334	-0.094707	0.872238	0.695345	0.568676	0.179092	0.0680649	0.165362	0.942206	0.550041	-0.105371	0.961583	0.769839	0.26853	0.463559	0.278155	2.61844
STMMW_04051	SL1344_0330	STM0335	0.151513	0.900492	0.762235	0.791129	0.285393	0.133846	-0.0582149	0.984895	0.866868	-0.621774	0.597786	0.1411	-0.228088	0.5778	0.390816	1.94311
STMMW_04061	SL1344_0331	stbE	-0.0185535	0.9836	0.954401	-0.185562	0.700415	0.535143	0.0733099	0.97244	0.741839	0.108115	0.940305	0.69621	0.451994	0.0786743	0.0225594	3.4622
STMMW_04071	SL1344_0332	stbD	-0.473084	0.56448	0.295954	0.36378	0.571654	0.377881	-0.00170563	0.999667	0.995498	-0.0618459	0.974891	0.85018	-0.0310954	0.947356	0.897282	4.00428
STMMW_04081	SL1344_0333	stbC	-0.499475	0.269058	0.0844251	0.369382	0.362405	0.18985	-0.0398815	0.986193	0.87176	0.0924208	0.958364	0.75922	-0.150698	0.658593	0.483692	4.2657
STMMW_04091	SL1344_0334	stbB	0.152425	0.951528	0.869341	-0.669773	0.633518	0.446974	-0.871382	0.848014	0.340006	-0.374468	0.941572	0.707778	-0.0127996	0.995056	0.984965	-0.562923
STMMW_04101	SL1344_0335	stbA	0.85528	0.579099	0.31167	2.36112	0.0745436	0.0198124	-0.430441	0.950908	0.633789	-0.0554913	0.995342	0.958706	0.0637769	0.960026	0.922599	-0.73257
STMMW_04111	SL1344_0336	STM0341	0.335974	0.462231	0.203963	-0.835162	0.0280054	0.0053582	-0.628429	0.394593	0.0476476	-0.766915	0.116497	0.00727951	-0.645848	0.0407997	0.00924606	5.592
STMMW_04121	SL1344_0337	STM0342	0.432515	0.276475	0.0882008	-0.980618	0.00843052	0.00115101	-0.316919	0.689961	0.165863	-0.507314	0.26769	0.0269809	-0.513912	0.0403025	0.00908008	4.55465
STMMW_04131	SL1344_0338	STM0343	0.586839	0.0135827	0.00128153	0.497163	0.0678488	0.0173942	0.494077	0.0660386	0.0037591	-0.4519	0.245987	0.0234248	-0.221057	0.277124	0.132424	5.15586
STMMW_04141	SL1344_0339	STM0344	0.466471	0.0588193	0.00911303	0.366135	0.111475	0.0343992	0.284157	0.459318	0.0627102	-0.0463181	0.9654	0.785693	-0.0136777	0.963379	0.927743	6.36419
STMMW_04151	SL1344_0340	STM0345	0.239074	0.601083	0.332377	0.231493	0.555303	0.361944	0.319414	0.601391	0.109777	-0.0187674	0.989092	0.9366	-0.0217954	0.95611	0.912962	5.08065
STMMW_04161	SL1344_0341	STM0346	0.207965	0.930533	0.827389	0.719341	0.614182	0.426079	0.74945	0.686863	0.159811	-0.5577	0.833869	0.415564	0.205143	0.739484	0.577124	1.89916
STMMW_04171	SL1344_0342	STM0347	0.758583	0.639511	0.369091	-0.0786891	0.958397	0.923813	0.0824724	0.986531	0.87475	0.483135	0.876404	0.501606	0.567103	0.2385	0.10769	2.42405
STMMW_04181	SL1344_0343	STM0348	0.0149618	0.993908	0.985095	1.11197	0.309365	0.150147	0.223717	0.961197	0.705111	0.872965	0.7375	0.257889	0.458985	0.423393	0.241822	1.4151
STMMW_04191	SL1344_0344	STM0349	-0.406053	0.65844	0.391992	0.196849	0.788514	0.638674	0.734322	0.446327	0.0592296	0.250089	0.912623	0.60305	0.527479	0.181899	0.0732191	2.98395
STMMW_04201	SL1344_0345	STM0350	0.372629	0.723237	0.468016	0.834259	0.260815	0.116929	-0.240856	0.946075	0.587966	0.287318	0.901392	0.578936	0.199948	0.71335	0.54502	2.16064
STMMW_04211	SL1344_0346	STM0351	-0.284252	0.798947	0.566085	-0.0146798	0.982358	0.971847	-0.202888	0.946012	0.577416	0.0722444	0.981204	0.882097	-0.255826	0.537787	0.352502	2.87388
STMMW_04221	SL1344_0347	STM0352	-0.353143	0.871955	0.694424	1.13291	0.31341	0.15305	-0.591472	0.90708	0.465105	1.21485	0.604874	0.147733	-0.398695	0.664138	0.490038	0.572976
STMMW_04231	SL1344_0348	STM0353	-0.145702	0.86277	0.675246	-0.225792	0.669806	0.494422	-0.300344	0.761665	0.222605	0.185869	0.894745	0.560222	-0.654584	0.030251	0.00617579	3.90367
STMMW_04241	SL1344_0349	STM0354	0.347886	0.615283	0.346467	0.252987	0.647337	0.461642	-0.107391	0.956839	0.677215	0.0035274	0.998974	0.99301	-0.72242	0.0165505	0.00271297	2.58115
STMMW_04251	SL1344_0350	STM0355	-0.341692	0.511205	0.246249	0.247337	0.525043	0.332688	-0.522287	0.379847	0.0437407	-0.0818444	0.963179	0.779532	-0.156213	0.696765	0.524102	3.82407
STMMW_04261	SL1344_0351	STM0356	-0.793642	0.239624	0.070354	0.569545	0.316606	0.155423	-0.110453	0.97244	0.747007	1.08893	0.0615608	0.0028587	0.88379	0.0081627	0.00106379	4.93468
STMMW_04271	SL1344_0352	mod	0.622436	0.00151011	8.24048e-05	-0.421359	0.010387	0.00150259	-0.0136705	0.993119	0.902638	0.00202382	0.996675	0.986537	0.0333493	0.875202	0.779186	7.18762
STMMW_04281	SL1344_0353	res	0.305559	0.198481	0.0518183	-0.442016	0.0307223	0.00599588	-0.104617	0.904633	0.459396	-0.169541	0.742576	0.263469	-0.13821	0.53565	0.350448	7.47855
STMMW_04301	SL1344_0355	STM0360	0.578734	0.192397	0.0491109	0.0501333	0.955964	0.91748	0.656593	0.1741	0.0131515	-0.486286	0.57636	0.127902	-0.0367802	0.936764	0.878028	5.40607
STMMW_04311	SL1344_0356	STM0361	0.3057	0.437816	0.185345	0.272188	0.604326	0.41407	0.336732	0.63943	0.128899	-0.386958	0.604874	0.148704	0.384965	0.17783	0.0710481	5.56815
STMMW_04321	SL1344_0357	STM0362	0.0715329	0.954557	0.877955	-0.919603	0.488004	0.297979	0.556324	0.723357	0.189005	-0.659226	0.770236	0.290873	1.05579	0.0447857	0.0105232	2.45339
STMMW_04331	SL1344_0358	STM0363	-0.536312	0.258499	0.0798739	0.669535	0.0752003	0.0200995	-0.22884	0.705192	0.17705	-0.0860838	0.955104	0.751239	-0.394355	0.0744648	0.0209069	5.45204
STMMW_04341	SL1344_0359	foxA	-0.300321	0.573987	0.305714	-0.0884564	0.851469	0.734854	-0.103379	0.946075	0.597103	0.190751	0.863672	0.477764	-0.02422	0.938807	0.882904	5.03423
STMMW_04351	SL1344_0360	yahN	0.399978	0.1336	0.0282181	0.53929	0.0205493	0.00357953	0.198748	0.848014	0.334684	-0.0480384	0.971334	0.830513	0.348013	0.140839	0.0515597	6.45801
STMMW_04361	SL1344_0361	yahO	-0.243155	0.660662	0.394315	-0.0220637	0.975822	0.958281	0.738823	0.394593	0.0474824	-0.987097	0.197037	0.0164443	0.098528	0.860827	0.751036	6.10748
STMMW_04371	SL1344_0362	prpR	0.228007	0.574744	0.306743	2.4397	8.46363e-08	8.33141e-10	-0.107403	0.968051	0.727955	-0.306614	0.819777	0.3891	-0.536824	0.029546	0.00594751	4.32336
STMMW_04381	SL1344_0363	prpB	-0.0502735	0.947375	0.860403	0.411589	0.687286	0.514471	-0.664551	0.625701	0.121445	-0.138746	0.961583	0.768541	1.18502	0.00271903	0.000235071	1.81547
STMMW_04391	SL1344_0364	prpC	0.198377	0.624453	0.353719	0.422166	0.432091	0.245588	-0.57344	0.456775	0.0616723	0.455517	0.763054	0.284015	1.14549	0.000441381	1.85211e-05	2.66005
STMMW_04401	SL1344_0365	prpD	0.293441	0.505985	0.240574	1.4109	0.00958281	0.0013719	-0.131333	0.956839	0.670051	0.210561	0.916707	0.61331	0.661533	0.0426873	0.00973778	2.97347
STMMW_04411	SL1344_0366	prpE	0.42578	0.285609	0.092473	0.247303	0.634459	0.448724	0.0608476	0.982931	0.831805	-0.298893	0.841184	0.431303	-0.0307027	0.939344	0.884392	3.91256
STMMW_04421	SL1344_0367	hemB	-0.567974	0.0267045	0.00302754	-0.385865	0.0742105	0.0196918	-0.207553	0.689961	0.165955	0.0463745	0.963179	0.778029	-0.276441	0.19036	0.0784986	6.9339
STMMW_04431	SL1344_0368	yaiU	0.0738364	0.833757	0.62005	0.159888	0.501224	0.310732	0.367946	0.143409	0.010015	-0.282677	0.400314	0.0588521	-0.00226217	0.995056	0.986801	6.96267
STMMW_04441	SL1344_0369	yaiV	0.613134	0.0619818	0.00976217	-0.821925	0.0127199	0.00194896	0.218886	0.858987	0.376264	-0.230519	0.872749	0.496327	0.581959	0.0403025	0.00904918	4.14064
STMMW_04451	SL1344_0370	ampH	0.28201	0.240927	0.0712726	0.146425	0.497343	0.306941	0.591308	0.000949656	3.02801e-05	0.305702	0.269462	0.0273942	-0.0871264	0.640989	0.462944	6.05052
STMMW_04461	SL1344_0371	sbmA	0.267524	0.463911	0.206392	-0.240487	0.433168	0.246567	-0.0684625	0.95486	0.666008	0.110405	0.87924	0.521403	0.954001	7.26176e-05	1.85476e-06	6.24111
STMMW_04471	SL1344_0372	yaiW	0.231407	0.702227	0.439249	-0.0363651	0.948956	0.901844	-0.372318	0.623469	0.119544	0.16914	0.877755	0.516811	0.918702	0.00473978	0.00050106	5.83126
STMMW_04481	SL1344_0373	yaiY	-1.05227	0.46309	0.204725	-0.58817	0.686583	0.51239	0.209423	0.982931	0.796267	0.133805	0.975267	0.856515	2.2333	7.54733e-05	1.9996e-06	3.90417
STMMW_04491	SL1344_0374	yaiZ	-0.0738474	0.844615	0.644411	0.320833	0.159051	0.0576479	0.174558	0.852471	0.346345	0.430124	0.377993	0.0531439	0.434195	0.0563569	0.0145204	6.6726
STMMW_04501	SL1344_0375	ddlA	0.514009	0.0127891	0.00118335	-0.260873	0.140097	0.047968	-0.112143	0.856008	0.354857	-0.0111704	0.988986	0.932927	0.0314393	0.892648	0.802867	7.13786
STMMW_04511	SL1344_0376	STM0381	-0.717561	0.1414	0.0304726	0.306932	0.656992	0.475908	0.246794	0.92562	0.509457	-0.141942	0.958364	0.758998	0.685226	0.0400743	0.00895304	3.97019
STMMW_04521	SL1344_0377	STM0382	-0.557495	0.226886	0.0655458	-0.1848	0.68547	0.510211	0.510202	0.143409	0.0100805	0.158094	0.843681	0.438343	-0.836131	0.00169917	0.000126175	4.72845
STMMW_04531	SL1344_0378	yaiB	0.269516	0.438434	0.185961	0.935843	0.000786743	6.07777e-05	0.160598	0.891455	0.442939	-0.0220973	0.987686	0.91054	0.0802475	0.83392	0.70946	8.57198
STMMW_04541	SL1344_0379	psiF	-0.0873997	0.865695	0.681479	-0.14533	0.807535	0.665438	0.654009	0.469472	0.0660054	-0.364617	0.73049	0.250437	-0.418808	0.169658	0.0664764	5.32542
STMMW_04551	SL1344_0380	adrA	0.0291333	0.957584	0.891887	-0.0973026	0.848472	0.730089	0.319353	0.642064	0.130052	-0.176134	0.861863	0.475492	0.417871	0.0868271	0.0260011	5.33488
STMMW_04561	SL1344_0381	proC	0.00973177	0.981125	0.947322	-0.1882	0.421496	0.235959	-0.0125833	0.99423	0.923854	-0.113576	0.864028	0.479104	-0.0188519	0.941005	0.887222	6.57813
STMMW_04571	SL1344_0382	yaiI	-0.500456	0.176522	0.0430465	0.0499354	0.884563	0.78916	-0.371531	0.322246	0.0334452	0.258001	0.693268	0.215824	-0.528868	0.00812455	0.00105006	4.61963
STMMW_04581	SL1344_0383	aroL	-0.44774	0.100048	0.0187122	-0.505875	0.0258344	0.00474622	-0.0237785	0.984267	0.848833	0.165532	0.691159	0.212095	-0.238226	0.194505	0.080832	6.71674
STMMW_04591	SL1344_0384	yaiA	-0.425493	0.20886	0.0560476	-0.233917	0.552288	0.358461	0.0249034	0.990463	0.889142	0.201329	0.784193	0.31494	0.541318	0.0337503	0.00714296	6.59969
STMMW_04601	SL1344_0385	aroM	-0.19632	0.602031	0.333417	-0.138372	0.699693	0.53409	0.252412	0.604495	0.111391	0.0533637	0.961583	0.76851	0.248905	0.272594	0.128918	6.32475
STMMW_04611	SL1344_0386	yaiE	-0.253624	0.383173	0.147704	0.315138	0.16535	0.0610728	-0.0069194	0.997206	0.962703	0.108998	0.880326	0.527499	-0.0472469	0.860827	0.751018	6.54056
STMMW_04621	SL1344_0387	rdgC	-0.216107	0.48045	0.220125	-0.35705	0.0841765	0.0235795	-0.231164	0.546346	0.0869851	0.00203458	0.997475	0.98915	-0.338207	0.0740233	0.0207354	6.59191
STMMW_04631	SL1344_0388	yajF	0.260473	0.337522	0.12026	-0.107799	0.659106	0.478709	-0.00495716	0.997636	0.974139	0.0957919	0.912623	0.605699	-0.205127	0.324535	0.165983	5.91549
STMMW_04641	SL1344_0389	araJ	-0.608045	0.0369354	0.0047424	-0.45325	0.0647705	0.0163276	-0.0636045	0.956839	0.676464	0.26218	0.606458	0.150668	0.0568794	0.822041	0.692041	5.21768
STMMW_04651	SL1344_0390	sbcC	-0.154332	0.595423	0.325935	0.257139	0.220592	0.0913901	-0.062026	0.950908	0.629153	0.340209	0.310835	0.034589	-0.459648	0.0156101	0.0025043	6.33395
STMMW_04661	SL1344_0391	sbcD	-0.238411	0.578021	0.310441	-0.130854	0.685977	0.511584	-0.264469	0.574357	0.0970198	0.121883	0.892898	0.554941	-0.240869	0.288639	0.140242	5.16213
STMMW_04671	SL1344_0392	phoB	0.281259	0.303571	0.101603	-0.0608549	0.838462	0.712684	0.0916054	0.938478	0.535613	0.312957	0.333265	0.0401243	0.799242	0.000465158	2.0283e-05	7.48154
STMMW_04681	SL1344_0393	phoR	0.259805	0.503713	0.238219	-0.277778	0.384686	0.206455	0.245053	0.727539	0.191307	0.0822785	0.929017	0.657079	0.559836	0.0304126	0.00622831	7.16602
STMMW_04691	SL1344_0394	brnQ	0.0657141	0.86277	0.675098	0.365678	0.0757118	0.0202849	0.392165	0.176173	0.0133835	0.134208	0.810757	0.368972	0.195475	0.395373	0.219727	8.18625
STMMW_04701	SL1344_0395	proY	0.705744	0.0556982	0.00837917	-0.276677	0.423687	0.238092	-0.119128	0.92226	0.491596	0.0808653	0.931996	0.664743	0.208687	0.441292	0.257523	6.49501
STMMW_04711	SL1344_0396	malZ	0.119374	0.841698	0.635254	-0.0845022	0.838375	0.712402	-0.0105704	0.997206	0.955045	-0.0452456	0.972472	0.841387	-0.182652	0.480191	0.29317	4.95741
STMMW_04721	SL1344_0397	tsaA	-0.573449	0.0631607	0.0100019	0.824878	0.00791479	0.00105451	-0.406193	0.46709	0.0649784	-0.432482	0.36049	0.0481827	0.798067	0.0127744	0.00193817	9.457
STMMW_04731	SL1344_0398	yajB	-0.146595	0.649129	0.380566	0.363841	0.121064	0.0388658	0.141969	0.865505	0.391913	0.100059	0.902551	0.583674	-0.570211	0.0169628	0.00285348	7.32351
STMMW_04741	SL1344_0399	queA	0.262762	0.719459	0.460343	-0.44162	0.195752	0.0773508	-0.217778	0.797506	0.258554	-0.08695	0.937313	0.679326	-0.0516814	0.891428	0.800816	6.25215
STMMW_04751	SL1344_0400	tgt	0.124719	0.745102	0.496362	0.0540652	0.871149	0.766939	-0.0598975	0.975083	0.758621	-0.00567737	0.996397	0.975296	-0.308564	0.252373	0.116276	8.68577
STMMW_04761	SL1344_0401	yajC	0.122435	0.658177	0.391695	0.259278	0.200349	0.0798738	0.00789876	0.997206	0.958427	-0.0870606	0.885907	0.544279	0.281719	0.175587	0.0698516	8.91624
STMMW_04771	SL1344_0402	secD	0.635031	0.000569204	2.49704e-05	-0.260878	0.136063	0.0460167	-0.0775327	0.946012	0.58277	-0.0501996	0.940305	0.695737	-0.302817	0.0958964	0.0297997	9.62278
STMMW_04781	SL1344_0403	secF	0.256801	0.27894	0.089299	-0.178704	0.401673	0.21979	-0.194614	0.74545	0.206698	-0.0529581	0.94281	0.714305	-0.243105	0.252843	0.116601	8.54844
STMMW_04791	SL1344_0404	STM0409	0.0479887	0.948112	0.862695	0.770043	0.0395579	0.00831282	-0.26554	0.76652	0.229237	0.214881	0.839114	0.42165	-0.0842012	0.791388	0.647607	4.57572
STMMW_04801	SL1344_0405	STM0410	0.395111	0.288752	0.0938613	-0.497838	0.136305	0.0461449	-0.083233	0.950908	0.630062	0.203616	0.806438	0.362144	-0.0696016	0.790612	0.646634	4.46977
STMMW_04811	SL1344_0406	yajD	0.0325256	0.924784	0.812362	-0.0864884	0.663162	0.484777	-0.148056	0.75723	0.217462	0.106916	0.842788	0.434646	-0.0923246	0.627579	0.445604	6.50114
STMMW_04831	SL1344_0407	tsx	-0.272636	0.374089	0.142335	0.0776426	0.833516	0.704261	-0.0433996	0.982931	0.815879	-0.170294	0.844298	0.441242	-1.17087	7.59436e-05	2.06395e-06	7.8897
STMMW_04841	SL1344_0408	yajI	-0.125215	0.86277	0.675786	-0.275431	0.630662	0.443609	0.107952	0.977259	0.764366	0.0242161	0.995342	0.958383	1.01758	0.00384999	0.000378203	3.91678
STMMW_04851	SL1344_0409	nrdR	0.0276019	0.924784	0.810205	0.102897	0.554099	0.360348	0.140888	0.741575	0.200153	-0.0707721	0.878951	0.518636	0.319004	0.0430836	0.00994773	7.94182
STMMW_04861	SL1344_0410	ribD	0.0662933	0.866599	0.685857	0.115944	0.654102	0.472134	0.0982507	0.936115	0.532005	-0.108374	0.872749	0.49494	-0.0540323	0.865767	0.75975	8.23662
STMMW_04871	SL1344_0411	ribH	-0.0935451	0.737282	0.485947	0.127194	0.523089	0.330667	-0.0951154	0.916585	0.476436	0.222811	0.502813	0.0943648	0.531494	0.00875657	0.00116554	8.69435
STMMW_04881	SL1344_0412	nusB	0.146412	0.46309	0.204772	-0.109154	0.528301	0.335657	-0.00408108	0.997206	0.971604	-0.026275	0.969786	0.816165	0.144674	0.435495	0.252089	8.64634
STMMW_04891	SL1344_0413	thiL	0.263788	0.562435	0.291226	-0.326566	0.277691	0.12812	-0.214069	0.766592	0.23109	-0.135527	0.872749	0.495672	0.0744911	0.817184	0.686628	6.82675
STMMW_04901	SL1344_0414	pgpA	0.355521	0.608986	0.339922	0.0496141	0.932511	0.868862	-0.345904	0.689961	0.166248	-0.103601	0.94281	0.716812	0.387883	0.245504	0.11164	5.75565
STMMW_04911	SL1344_0415	yajO	-0.2727	0.394214	0.154885	-0.397556	0.160605	0.0585392	-0.0148072	0.997206	0.934992	-0.0747622	0.944172	0.728384	-0.104695	0.709952	0.540554	5.98552
STMMW_04921	SL1344_0416	dxs	-0.0157562	0.969902	0.920296	-0.302183	0.146985	0.0516678	-0.118088	0.883009	0.431391	-0.1253	0.839114	0.425491	0.184385	0.421486	0.239831	7.78595
STMMW_04931	SL1344_0417	ispA	-0.0367509	0.924784	0.811597	-0.209633	0.311443	0.151623	-0.0674717	0.950908	0.613307	0.145588	0.796871	0.343862	-0.148333	0.481151	0.293859	7.09477
STMMW_04941	SL1344_0418	xseB	0.121889	0.694499	0.433077	-0.067762	0.809565	0.669025	-0.062399	0.953402	0.650286	0.128748	0.846005	0.446499	0.136055	0.534642	0.348975	6.58081
STMMW_04951	SL1344_0419	thiI	-0.0392815	0.955406	0.879145	-0.724259	0.0106109	0.00155315	-0.18102	0.848014	0.339294	-0.144908	0.859482	0.471496	-0.105208	0.754892	0.596095	7.05952
STMMW_04961	SL1344_0420	phnV	-0.0255145	0.979801	0.943946	0.476041	0.237476	0.10126	0.31882	0.804916	0.267502	-0.139525	0.93947	0.693256	0.158364	0.587745	0.402731	3.10924
STMMW_04971	SL1344_0421	phnU	-0.437221	0.765719	0.524189	-0.283666	0.776831	0.62489	0.163828	0.977259	0.763722	-0.0592022	0.988649	0.925603	0.556815	0.190387	0.078591	2.34384
STMMW_04981	SL1344_0422	phnT	-0.393583	0.687137	0.422768	0.209467	0.707832	0.544696	-0.268643	0.926482	0.511716	0.108435	0.971282	0.82034	0.844015	0.00973171	0.0013474	3.34503
STMMW_04991	SL1344_0423	phnS	-0.340213	0.63771	0.366277	0.89579	0.0469632	0.0104519	0.105435	0.982931	0.792579	0.237522	0.923359	0.631159	1.45327	5.43072e-05	1.26674e-06	3.62727
STMMW_05001	SL1344_0424	phnR	0.39659	0.415575	0.170481	0.37084	0.359415	0.18813	0.030445	0.993119	0.904509	0.0737686	0.971334	0.824226	-0.260199	0.495781	0.308842	4.31098
STMMW_05011	SL1344_0425	phnW	-0.0188276	0.98813	0.971457	-0.445404	0.562047	0.368613	0.626219	0.642876	0.133326	0.329673	0.842788	0.435911	0.252167	0.367829	0.198988	2.38661
STMMW_05021	SL1344_0426	phnX	-0.341698	0.782503	0.544889	-1.33295	0.103834	0.0311523	0.499316	0.78199	0.246612	1.38987	0.106887	0.0064503	0.0801738	0.833206	0.708572	1.69385
STMMW_05031	SL1344_0427	thiJ	0.00552057	0.98766	0.969489	0.451635	0.0254834	0.00466445	0.0320273	0.982931	0.819852	0.125056	0.848489	0.449453	-0.28348	0.0854749	0.0254248	5.40067
STMMW_05041	SL1344_0428	apbA	-0.0769438	0.803453	0.5722	0.276867	0.145732	0.0508642	0.0782621	0.94126	0.543042	-0.232895	0.562617	0.119644	-0.488062	0.00396955	0.000395001	6.34082
STMMW_05051	SL1344_0429	yajQ	-0.0673488	0.868623	0.690177	0.47996	0.0369963	0.00760035	0.209142	0.761968	0.224155	0.214019	0.691602	0.213912	-0.280515	0.257533	0.11948	8.06862
STMMW_05061	SL1344_0430	yajR	-0.240937	0.451933	0.196131	-0.0746397	0.794124	0.645597	-0.060788	0.956941	0.687332	0.091184	0.898143	0.567128	0.405395	0.0469497	0.0112225	6.64778
STMMW_05081	SL1344_0431	STM0437	1.25915	0.00468627	0.000335951	0.410288	0.470408	0.281717	0.401134	0.522883	0.0811984	0.0259326	0.988986	0.931027	0.5877	0.047871	0.0115145	5.26921
STMMW_05091	SL1344_0432	STM0438	1.12842	0.0348748	0.00440566	0.540512	0.429898	0.242778	0.13374	0.950908	0.625326	0.141805	0.938079	0.689673	0.205364	0.61423	0.429903	4.97285
STMMW_05101	SL1344_0433	cyoE	0.437747	0.156507	0.0357357	1.48506	1.78143e-05	5.14643e-07	-0.0788425	0.959144	0.693882	-0.283026	0.59479	0.13721	-0.429671	0.107107	0.0346555	8.98618
STMMW_05111	SL1344_0434	cyoD	0.813667	0.00943276	0.000825593	1.8603	8.19619e-05	3.50789e-06	-0.0573289	0.982931	0.789412	-0.176443	0.830094	0.407831	-0.0628954	0.873028	0.77337	8.0295
STMMW_05121	SL1344_0435	cyoC	0.391435	0.276475	0.0882547	2.43597	2.82851e-06	5.44759e-08	-0.0899448	0.956941	0.685626	-0.0320927	0.981204	0.881884	-0.257307	0.44308	0.25904	8.14056
STMMW_05131	SL1344_0436	cyoB	0.0172668	0.970729	0.924035	3.72736	7.34472e-14	3.14347e-17	-0.0555635	0.977259	0.763741	-0.147763	0.818307	0.387352	-0.507428	0.037249	0.00814647	9.91832
STMMW_05141	SL1344_0437	cyoA	0.279559	0.311376	0.105343	4.554	2.89523e-15	6.19565e-19	0.0706145	0.956941	0.683942	-0.0884926	0.901957	0.582486	-0.455214	0.0465595	0.0110993	9.52783
STMMW_05151	SL1344_0438	ampG	-0.250234	0.420458	0.174643	-0.840702	0.000453516	2.98915e-05	-0.0963838	0.926681	0.518637	-0.176853	0.788919	0.322381	0.0458535	0.885448	0.792602	6.42713
STMMW_05161	SL1344_0439	yajG	-0.300004	0.415575	0.170224	-0.676458	0.0108549	0.00159816	-0.0286238	0.986531	0.875059	0.0853062	0.937286	0.676908	-0.305886	0.278665	0.133472	6.70485
STMMW_05171	SL1344_0440	bolA	-0.269726	0.481292	0.220923	1.19399	0.000561567	3.92965e-05	0.549163	0.222721	0.0189624	0.0713799	0.962565	0.775751	0.0167664	0.969094	0.941513	7.36967
STMMW_05181	SL1344_0441	tig	0.26617	0.214957	0.0590637	-0.20894	0.297226	0.141765	0.118125	0.904633	0.458815	-0.214553	0.597786	0.140537	-0.542152	0.00705072	0.000861536	10.1417
STMMW_05191	SL1344_0442	clpP	-0.508588	0.00486562	0.000350056	0.0909503	0.649463	0.466006	0.100896	0.881255	0.425694	-0.00995129	0.989201	0.93755	0.238947	0.195714	0.0814184	8.57644
STMMW_05201	SL1344_0443	clpX	0.10639	0.661635	0.395877	-0.178111	0.31792	0.156507	-0.0228466	0.984338	0.862784	-0.289085	0.251791	0.0244086	0.0700201	0.767028	0.611915	10.2106
STMMW_05211	SL1344_0444	lon	0.0755888	0.840548	0.633202	0.705737	0.00135587	0.000121863	0.019825	0.993119	0.906206	-0.450409	0.127852	0.00845136	-0.3469	0.154443	0.0587373	9.92094
STMMW_05221	SL1344_0445	hupB	-0.634903	0.0888436	0.0160272	-0.00519626	0.99066	0.98397	-0.133661	0.946075	0.596303	-0.291273	0.698668	0.221564	-0.202701	0.605596	0.421081	10.9771
STMMW_05231	SL1344_0446	cypD	0.407464	0.0495309	0.00706979	-0.713735	0.000379559	2.30676e-05	-0.0413957	0.982931	0.780317	-0.151305	0.769763	0.289917	-0.238718	0.271349	0.128097	8.95283
STMMW_05241	SL1344_0447	comE1	-0.606735	0.25628	0.0783701	0.297654	0.532959	0.340441	-0.00998027	0.997482	0.972721	0.0405712	0.987971	0.919266	0.675491	0.0403025	0.00902474	3.14115
STMMW_05251	SL1344_0448	ybaW	-0.820245	0.0268319	0.00305469	-0.0884886	0.908553	0.830588	0.0298347	0.992671	0.896229	-0.302245	0.796871	0.343952	0.273952	0.29468	0.145543	3.79185
STMMW_05261	SL1344_0449	ybaX	0.778818	0.00287921	0.000181818	-0.269968	0.221079	0.0919874	0.0834243	0.942206	0.544948	0.196043	0.698668	0.221726	0.034589	0.897877	0.811606	6.53315
STMMW_05271	SL1344_0450	ybaE	0.00480733	0.994592	0.987994	1.76945	0.000609798	4.34545e-05	-0.188915	0.946075	0.596644	0.0612684	0.984192	0.902082	-0.875337	0.0130713	0.00198881	4.47339
STMMW_05281	SL1344_0451	cof	-0.676707	0.100813	0.0190507	-0.680695	0.0669812	0.0170485	0.365673	0.631817	0.124525	-0.326008	0.752141	0.271009	-0.299924	0.281306	0.135262	4.48345
STMMW_05291	SL1344_0452	STM0458	0.18762	0.920861	0.804964	1.14814	0.226932	0.0952306	-0.0476362	0.997206	0.941569	0.117536	0.981764	0.885256	2.46926	0.000625498	3.0117e-05	4.63682
STMMW_05301	SL1344_0453	ybaO	0.190029	0.559233	0.288652	0.610657	0.0262409	0.00489104	-0.12743	0.914622	0.475024	-0.00314305	0.997475	0.988922	-0.654956	0.0035457	0.000334615	5.75359
STMMW_05311	SL1344_0454	mdlA	-0.037394	0.920075	0.801391	-0.300147	0.146985	0.0517845	-0.252334	0.418306	0.0529037	-0.402299	0.18618	0.0148423	-0.74487	8.19714e-05	2.28039e-06	6.32567
STMMW_05321	SL1344_0455	mdlB	0.0292033	0.966041	0.911671	0.0538724	0.910048	0.833318	-0.129433	0.945798	0.557624	-0.173039	0.878178	0.51736	-0.589406	0.042247	0.00959213	6.05423
STMMW_05331	SL1344_0456	glnK	-1.11868	0.86277	0.673808	-0.254019	0.954487	0.914033	-1.95193	0.01267	0.000539554	-0.418279	0.825519	0.403509	-0.430046	0.71339	0.545461	3.63842
STMMW_05341	SL1344_0457	amtB	-0.0665721	0.972779	0.930072	-0.0950345	0.941807	0.890431	-2.06288	0.00120981	3.98695e-05	-0.687452	0.53721	0.10719	0.0139404	0.990175	0.976402	6.27819
STMMW_05351	SL1344_0458	tesB	-0.290126	0.226588	0.0654113	-0.0159235	0.954487	0.914163	0.0563383	0.953996	0.661015	0.0611005	0.938079	0.687871	0.235356	0.165696	0.064341	5.98346
STMMW_05361	SL1344_0459	ybaY	-0.209503	0.594273	0.325051	-0.304602	0.389182	0.20979	0.570354	0.332676	0.0356667	-0.312425	0.784193	0.314732	0.270085	0.396955	0.220776	6.81929
STMMW_05371	SL1344_0460	ybaZ	0.296078	0.399552	0.158949	0.554635	0.0402835	0.00862014	-0.0763526	0.956941	0.685073	0.487801	0.262133	0.0257893	-0.0180591	0.958831	0.919664	6.03149
STMMW_05381	SL1344_0461	ylaB	-0.17455	0.52597	0.259834	0.340014	0.0788747	0.0214192	0.117009	0.873138	0.403404	0.516037	0.0736343	0.00381329	-0.0600369	0.811643	0.677098	6.28146
STMMW_05391	SL1344_0462	rpmE2	-0.160272	0.968052	0.916939	0.324298	0.910048	0.833056	-1.43461	0.583165	0.101592	-0.59425	0.923339	0.629917	-1.03957	0.431343	0.248024	5.62361
STMMW_05411	SL1344_0464	ylaC	-0.137934	0.778377	0.53985	0.815635	0.060429	0.0148583	0.102368	0.953402	0.653919	0.0556593	0.969786	0.815202	0.568706	0.065944	0.0178513	6.58044
STMMW_05421	SL1344_0465	maa	-0.532009	0.010265	0.000920404	-0.00541586	0.979998	0.967244	0.135427	0.826034	0.306692	-0.249133	0.494646	0.0907964	0.637061	0.00102724	6.17707e-05	7.27241
STMMW_05431	SL1344_0466	hha	0.0303877	0.916764	0.796331	0.416908	0.00498833	0.000595654	0.23236	0.397387	0.048217	-0.00683426	0.995067	0.954822	0.685688	4.83903e-05	1.03553e-06	7.00291
STMMW_05441	SL1344_0467	ybaJ	-0.235248	0.244886	0.0732614	0.162795	0.365065	0.192259	0.285962	0.310005	0.03101	-0.216603	0.559625	0.117601	0.513771	0.00391037	0.000386602	7.2572
STMMW_05451	SL1344_0468	acrB	0.210651	0.27894	0.0892786	-0.471407	0.00425934	0.000497668	-0.00988765	0.997206	0.938147	-0.090254	0.851795	0.454213	-0.0157336	0.950892	0.901852	9.44315
STMMW_05461	SL1344_0469	acrA	0.163105	0.57131	0.303238	-0.342896	0.117876	0.0373249	0.0189615	0.993119	0.901351	-0.0454257	0.963179	0.777702	-0.291226	0.190176	0.0783818	7.82879
STMMW_05471	SL1344_0470	acrR	0.160112	0.535761	0.268511	0.730127	0.000442923	2.84928e-05	0.258248	0.439113	0.0575085	0.0257632	0.97944	0.876066	-0.47755	0.0100884	0.00142211	6.42722
STMMW_05481	SL1344_0471	aefA	-0.0170775	0.970353	0.921646	-0.672375	0.00309194	0.000333477	-0.0754487	0.953402	0.651208	0.0516842	0.957122	0.753327	0.796422	0.00128234	8.50684e-05	8.18386
STMMW_05491	SL1344_0472	STM0479	-0.25497	0.449136	0.193225	0.0640727	0.848982	0.7318	-0.0680917	0.959371	0.698234	-0.0219611	0.987971	0.916788	-0.0601916	0.841138	0.719278	6.28569
STMMW_05501	SL1344_0473	ybaM	-0.366588	0.47992	0.219528	0.304944	0.480094	0.291467	0.132522	0.924375	0.50529	0.494403	0.456611	0.0771955	-0.109606	0.703328	0.532651	3.86834
STMMW_05511	SL1344_0474	priC	-0.272423	0.449136	0.193264	0.193626	0.541521	0.347765	0.0120894	0.997206	0.938247	-0.197466	0.790534	0.328531	0.0688762	0.791577	0.647931	5.23596
STMMW_05531	SL1344_0476	apt	0.208333	0.716793	0.456961	-0.340999	0.297226	0.141827	-0.173557	0.834398	0.313725	-0.415045	0.263964	0.0264924	-0.377656	0.120635	0.0406076	6.75923
STMMW_05541	SL1344_0477	dnaX	0.168558	0.592714	0.323767	-0.404295	0.0724892	0.0190181	-0.15829	0.856892	0.358411	0.0414918	0.966235	0.800045	-0.106494	0.706502	0.536717	8.40994
STMMW_05551	SL1344_0478	ybaB	-0.156206	0.717971	0.459077	-0.539973	0.0477755	0.010694	-0.135355	0.904633	0.458329	0.0518873	0.9654	0.790114	0.849374	0.00182692	0.000141725	7.12328
STMMW_05561	SL1344_0479	recR	0.0824288	0.842239	0.63663	-0.318944	0.151046	0.0539796	-0.212781	0.704448	0.174416	0.232997	0.624833	0.164064	-0.138398	0.584322	0.399385	7.32262
STMMW_05571	SL1344_0480	htpG	-0.185298	0.859322	0.666605	1.73195	0.00558493	0.000675259	0.298363	0.923017	0.500527	-0.788877	0.457276	0.0775011	-0.430164	0.524593	0.339139	9.11873
STMMW_05581	SL1344_0481	adk	-0.67697	0.0341629	0.00419634	-0.242887	0.448818	0.262587	-0.124941	0.945798	0.559117	-0.00508968	0.996397	0.981033	0.000171978	0.999386	0.999386	7.88644
STMMW_05591	SL1344_0482	hemH	-0.0818701	0.840203	0.632137	-0.0861996	0.751448	0.591812	-0.0100883	0.997206	0.952305	0.194687	0.8064	0.35897	-0.08725	0.753746	0.594545	6.24639
STMMW_05601	SL1344_0483	aes	-0.348047	0.706347	0.444844	0.104929	0.836051	0.706863	-0.0813333	0.984338	0.862807	1.22601	0.414419	0.0645756	-0.844795	0.0773858	0.0219588	2.4972
STMMW_05611	SL1344_0484	gsk	-0.0941791	0.876457	0.706434	-0.626423	0.0254834	0.00465761	-0.161	0.848014	0.335035	0.0929136	0.913497	0.607576	0.00206427	0.996218	0.990675	6.60868
STMMW_05621	SL1344_0485	ybaL	-0.0347812	0.951528	0.871181	0.498782	0.134643	0.0452604	-0.0977329	0.953402	0.648986	-0.632431	0.167668	0.0125222	-0.734183	0.0169628	0.00285088	7.69039
STMMW_05631	SL1344_0486	fsr	-0.768244	0.00179626	0.000101095	-0.0299424	0.908349	0.829818	0.131756	0.800477	0.261915	0.436443	0.105469	0.00631955	0.702994	0.000674756	3.32108e-05	5.38895
STMMW_05641	SL1344_0487	ushA	-0.203843	0.521898	0.256314	0.213992	0.411451	0.227782	0.154	0.858987	0.380901	-0.284467	0.620308	0.160088	-0.285342	0.273031	0.129183	7.94955
STMMW_05651	SL1344_0488	ybaK	0.11987	0.658177	0.391564	-0.362406	0.017485	0.00288096	0.0298728	0.982931	0.787501	0.107525	0.82187	0.395919	0.139365	0.401796	0.224907	6.16338
STMMW_05661	SL1344_0489	ybaP	0.323955	0.214981	0.0591622	0.093943	0.669806	0.494507	-0.13301	0.806693	0.2693	0.20595	0.627508	0.166243	-0.57782	0.000510896	2.36151e-05	5.50809
STMMW_05671	SL1344_0490	STM0497	0.370576	0.730432	0.47945	0.53546	0.339875	0.17201	-0.0255442	0.997206	0.944033	0.180796	0.937611	0.684052	0.345973	0.520734	0.333858	4.23944
STMMW_05681	SL1344_0491	copA	0.595606	0.143715	0.0312561	-0.315088	0.38155	0.204125	-0.446863	0.546892	0.0880083	0.252248	0.779727	0.308579	-0.668288	0.0712147	0.0197353	7.87224
STMMW_05691	SL1344_0492	cueR	-0.112957	0.79781	0.564937	0.12227	0.65853	0.477586	-0.0619661	0.96068	0.702177	0.0284243	0.982437	0.8872	0.152164	0.545318	0.36135	6.11336
STMMW_05701	SL1344_0493	ybbJ	-0.168556	0.693635	0.431259	0.259744	0.428856	0.241914	-0.0918499	0.953402	0.654468	-0.127848	0.927874	0.647125	-0.325004	0.177125	0.0707289	4.65275
STMMW_05711	SL1344_0494	ybbK	0.204087	0.28535	0.0922603	0.106806	0.590861	0.397659	-0.0931691	0.881255	0.424715	0.23337	0.529705	0.104393	0.0783148	0.659307	0.484498	6.55472
STMMW_05721	SL1344_0495	ybbL	-0.253457	0.649129	0.380704	-0.216456	0.527406	0.334976	0.161508	0.909438	0.469413	0.109794	0.941572	0.700841	-0.54159	0.148437	0.055366	4.33559
STMMW_05731	SL1344_0496	ybbM	-0.276945	0.380593	0.146194	0.176181	0.492255	0.3018	0.0352235	0.982931	0.822158	-0.119346	0.896523	0.563157	-0.106236	0.709608	0.54014	4.89106
STMMW_05741	SL1344_0497	ybbN	0.141418	0.827162	0.611471	1.35617	0.000475382	3.14344e-05	0.136324	0.946012	0.582817	-0.113844	0.937313	0.677747	0.136762	0.753155	0.593602	7.00552
STMMW_05751	SL1344_0498	ybbO	0.436398	0.184465	0.0459879	-0.227599	0.436022	0.248425	0.0666447	0.954065	0.662792	0.0914908	0.923359	0.630952	-0.371891	0.0826862	0.0241706	5.75126
STMMW_05761	SL1344_0499	tesA	0.123806	0.843358	0.642632	-0.253163	0.455874	0.269544	-0.0407025	0.982931	0.827472	0.0120371	0.995342	0.957487	0.107332	0.732292	0.569003	5.6806
STMMW_05771	SL1344_0500	ybbA	0.484205	0.201194	0.0529801	-0.240827	0.587893	0.394151	0.0979168	0.946075	0.597723	-0.162953	0.885858	0.537789	-0.127213	0.615702	0.431769	4.9113
STMMW_05781	SL1344_0501	ybbP	0.11454	0.816687	0.596855	-0.107164	0.794178	0.645811	0.0893841	0.952814	0.643038	-0.119547	0.90931	0.596405	-0.0691772	0.846057	0.728426	6.74433
STMMW_05791	SL1344_0502	STM0509	-0.115493	0.840352	0.632646	0.323803	0.308989	0.149833	0.130685	0.923017	0.500477	0.45311	0.469436	0.0824278	-0.122272	0.70286	0.531845	5.13396
STMMW_05801	SL1344_0503	sfbA	-0.691065	0.209642	0.0567061	-0.232416	0.687881	0.515947	-0.181125	0.883009	0.431104	-0.424471	0.357032	0.0475783	-1.08573	0.000798029	4.25228e-05	6.85724
STMMW_05811	SL1344_0504	sfbB	-0.768874	0.0717332	0.0119581	-0.799211	0.071963	0.0188339	-0.110894	0.945798	0.560649	-0.452598	0.17064	0.0127806	-1.32356	1.62468e-05	2.81616e-07	6.65887
STMMW_05821	SL1344_0505	sfbC	-0.397742	0.511317	0.246741	-0.450162	0.391169	0.212284	-0.201233	0.856846	0.35646	-0.427311	0.344579	0.0434319	-0.971671	0.00430134	0.000439063	6.41242
STMMW_05831	SL1344_0506	ybbB	0.03178	0.938968	0.844931	-0.0257286	0.934218	0.873243	0.0457646	0.982658	0.777132	0.339911	0.494646	0.0907731	-0.337405	0.115942	0.0386606	6.01242
STMMW_05841	SL1344_0507	ybbS	0.204443	0.746666	0.49833	1.02394	0.00894361	0.0012536	-0.060531	0.982931	0.811924	-0.136371	0.939387	0.692529	0.248077	0.509637	0.322272	3.88286
STMMW_05851	SL1344_0508	allA	0.597001	0.0279198	0.00325025	0.851215	0.000582023	4.11016e-05	0.260857	0.77648	0.243126	0.309531	0.723569	0.240136	0.0173481	0.958831	0.919228	4.79109
STMMW_05861	SL1344_0509	allR	-0.0698571	0.843572	0.643337	0.0919525	0.692542	0.524779	0.0987129	0.912841	0.471701	-0.0723605	0.927874	0.65276	-0.272424	0.168636	0.0659317	6.99769
STMMW_05871	SL1344_0510	gcl	0.504046	0.330927	0.116614	0.160314	0.696077	0.5285	-0.28326	0.827443	0.308631	-0.546049	0.543252	0.110092	0.281303	0.318732	0.161855	3.42785
STMMW_05881	SL1344_0511	gip	0.709133	0.239631	0.0705099	0.273738	0.585861	0.392376	0.281608	0.873182	0.407025	0.5855	0.681291	0.200004	0.0880728	0.843164	0.724592	2.97286
STMMW_05891	SL1344_0512	garRa	0.190028	0.842123	0.636085	0.105906	0.873095	0.770453	0.232445	0.945798	0.562773	0.725938	0.688516	0.206785	0.304087	0.48956	0.302348	2.56176
STMMW_05901	SL1344_0513	STM0520	0.115442	0.920075	0.801613	1.1649	0.101018	0.0299189	-1.0755	0.22143	0.0187644	-1.47059	0.218005	0.0190807	0.33399	0.390352	0.216036	2.28176
STMMW_05911	SL1344_0515	allP	-0.042466	0.98308	0.950623	-1.18505	0.192682	0.0756605	1.10751	0.515176	0.0778331	0.27905	0.94281	0.713219	0.153805	0.798931	0.658738	1.83666
STMMW_05921	SL1344_0517	ybbY	-0.828669	0.274428	0.0870602	-0.150864	0.854394	0.740122	-0.237464	0.938512	0.536637	-0.853137	0.469436	0.0824981	0.222714	0.616857	0.43346	2.07867
STMMW_05931	SL1344_0518	glxK	-0.607655	0.393581	0.154468	0.459282	0.435448	0.247962	0.565841	0.517546	0.0794307	0.910979	0.432928	0.0688552	-0.276787	0.482932	0.296291	2.13006
STMMW_05941	SL1344_0519	ylbA	0.0779896	0.843358	0.64267	-0.73768	0.00118072	0.000103847	0.134425	0.858987	0.376168	-0.375629	0.483011	0.086514	-0.330376	0.113307	0.0374863	5.17478
STMMW_05951	SL1344_0520	allC	0.0339077	0.958267	0.893518	-0.920059	0.00146445	0.000134129	0.153589	0.950908	0.616221	0.61548	0.597445	0.138846	-0.499804	0.162731	0.0628479	3.73381
STMMW_05961	SL1344_0521	allD	0.539582	0.194276	0.0498058	-0.868566	0.00140192	0.000126902	-0.333382	0.868034	0.39733	-0.480858	0.804156	0.352881	0.228598	0.635016	0.455487	2.40544
STMMW_05971	SL1344_0522	fdrA	-0.120807	0.881608	0.715022	-0.00670709	0.991343	0.986675	-0.48446	0.852112	0.345044	-0.770672	0.655739	0.184303	-0.50887	0.121128	0.0410855	2.41402
STMMW_05981	SL1344_0523	ylbE	0.529782	0.562444	0.292631	0.430393	0.601518	0.410495	-0.173105	0.963773	0.710533	-0.0772985	0.983164	0.892506	0.078774	0.879265	0.784823	1.53652
STMMW_05991	SL1344_0524	ylbF	-0.533898	0.740008	0.489643	-1.26512	0.17765	0.0671746	-0.673881	0.842956	0.331642	-0.253677	0.958364	0.760415	-0.00921877	0.994617	0.983124	0.908246
STMMW_06001	SL1344_0525	arcC	0.308262	0.738634	0.487944	0.383697	0.449335	0.263178	-0.0622854	0.984338	0.863838	-0.491418	0.786477	0.317923	-0.111036	0.839267	0.715787	2.51694
STMMW_06011	SL1344_0526	purK	0.315544	0.473268	0.214273	-0.279905	0.423741	0.238303	-0.241566	0.74545	0.209068	0.126365	0.873294	0.498224	0.570176	0.0371594	0.00811097	7.02021
STMMW_06021	SL1344_0527	purE	-0.0225182	0.98308	0.951694	-0.873913	0.0199434	0.00342703	-0.063978	0.959371	0.694974	0.293505	0.494699	0.0911482	-0.0615247	0.849225	0.733099	5.9479
STMMW_06031	SL1344_0528	lpxH	-1.24959	0.00287921	0.000181091	-2.20106	5.73107e-08	5.39626e-10	-0.967672	7.13785e-05	1.86351e-06	-1.29858	0.000282349	4.35033e-06	-1.4627	6.39518e-07	6.02157e-09	5.10894
STMMW_06041	SL1344_0529	ppiB	-1.01186	1.0704e-05	2.2677e-07	-1.01677	6.6415e-06	1.53495e-07	-0.82685	0.000229722	6.2924e-06	-0.878021	0.000186908	2.75983e-06	-1.09448	5.87276e-06	8.42018e-08	8.29178
STMMW_06051	SL1344_0530	cysS	-2.63992	3.23243e-11	1.31428e-13	-2.90678	1.29212e-12	1.10603e-15	-2.92016	3.46398e-14	3.63225e-16	-3.08491	3.09211e-11	4.63187e-14	-1.91956	4.37199e-10	1.40338e-12	6.56366
STMMW_06061	SL1344_0531	STM0538	0.411692	0.401627	0.160204	-0.0337042	0.94625	0.896704	-0.163267	0.891329	0.43879	-0.248967	0.803559	0.351654	0.243587	0.37422	0.204208	3.89825
STMMW_06071	SL1344_0532	STM0539	0.501387	0.347155	0.126441	0.490817	0.228535	0.0962949	-0.0642036	0.982931	0.802777	0.435901	0.691104	0.211814	0.603684	0.0590509	0.0154672	3.21723
STMMW_06081	SL1344_0533	ybcI	0.236538	0.803528	0.572426	-0.514517	0.315189	0.154323	-0.141952	0.946075	0.59852	-0.399567	0.79338	0.339899	0.959188	0.00322573	0.000296825	3.00757
STMMW_06091	SL1344_0534	ybcJ	0.0591843	0.892737	0.74296	-0.353343	0.136063	0.0460337	-0.140939	0.826034	0.302991	0.0213084	0.983252	0.895721	0.397722	0.0497031	0.0121359	6.06251
STMMW_06101	SL1344_0535	folD	-0.0886675	0.792068	0.558499	-0.261548	0.196898	0.0779082	-0.123789	0.856008	0.354922	0.26605	0.41189	0.0621091	-0.133747	0.527814	0.342011	7.397
STMMW_06111	SL1344_0536	fimA	-0.296668	0.436498	0.184202	-1.05973	0.00263502	0.000271791	0.26062	0.74545	0.205937	-0.408539	0.761544	0.280792	0.393949	0.275693	0.13115	3.71619
STMMW_06121	SL1344_0537	fimI	1.14643	0.136226	0.0289477	-1.55099	0.0512948	0.0117843	0.806637	0.552205	0.0896989	2.25254	0.269462	0.0273611	0.73311	0.307317	0.154415	1.02334
STMMW_06131	SL1344_0538	fimC	0.0893836	0.951528	0.869976	-0.671663	0.469416	0.280967	0.160127	0.975083	0.758152	2.24954	0.196578	0.0163219	0.175946	0.86464	0.756478	1.2649
STMMW_06141	SL1344_0539	fimD	0.821407	0.0433852	0.00591511	-0.651917	0.111633	0.0344717	-0.218534	0.835431	0.315905	-0.363979	0.779727	0.308569	-0.261934	0.36543	0.196987	3.45344
STMMW_06151	SL1344_0540	fimH	0.189518	0.816335	0.59563	-0.419446	0.384686	0.206781	0.25501	0.842956	0.330658	-0.329504	0.818043	0.385146	0.260892	0.467857	0.282398	3.08668
STMMW_06161	SL1344_0541	fimF	-0.0449858	0.957584	0.891794	-0.803512	0.0958919	0.0278872	-0.00119284	0.999667	0.996584	-0.275496	0.851795	0.455678	0.316567	0.374097	0.20382	2.95697
STMMW_06171	SL1344_0542	fimZ	0.269827	0.774697	0.534977	-1.15192	0.00351258	0.000388658	0.38623	0.732137	0.194221	0.0331926	0.988986	0.929814	0.0270624	0.962737	0.926477	2.62422
STMMW_06181	SL1344_0543	fimY	1.64795	0.383173	0.147759	-1.22883	0.298897	0.143208	-0.0472228	0.997206	0.946074	-0.759689	0.82187	0.395566	-0.427237	0.563672	0.377309	0.327689
STMMW_06191	SL1344_0544	STM0551	0.577886	0.613367	0.34442	-0.927364	0.250242	0.109618	-0.297979	0.946075	0.593518	0.185113	0.9654	0.790828	0.185383	0.822398	0.692694	1.02445
STMMW_06201	SL1344_0545	fimW	0.305233	0.662388	0.39661	0.225388	0.647337	0.461511	0.250675	0.842956	0.33158	0.10595	0.961673	0.771641	0.563724	0.0870183	0.0261074	3.33415
STMMW_06211	SL1344_0546	STM0555	0.235554	0.864646	0.678506	0.134586	0.878081	0.779525	0.0375309	0.99423	0.925946	0.439809	0.818043	0.387052	0.884566	0.110781	0.036105	2.21691
STMMW_06231	SL1344_0547	STM0557	-0.749134	0.506046	0.241199	-1.64856	0.00764587	0.00100128	0.872192	0.323071	0.0336	1.09284	0.232838	0.0214114	1.23531	0.0807573	0.0234507	5.29628
STMMW_06241	SL1344_0548	gtrBa	-2.23158	0.0428072	0.00581694	-2.64866	1.32545e-05	3.48878e-07	1.0231	0.0195597	0.000870624	0.571935	0.555019	0.114496	0.130863	0.841097	0.718653	3.81637
STMMW_06251	SL1344_0549	gtrAa	-1.59836	0.125406	0.0258434	-2.64794	1.68017e-06	3.05616e-08	0.968972	0.00980524	0.000407239	0.931156	0.126884	0.00824198	0.3268	0.475084	0.289137	3.50483
STMMW_06261	SL1344_0550	STM0561	0.187259	0.931962	0.829651	0.244029	0.859447	0.747665	0.760301	0.810086	0.274486	-1.27931	0.604874	0.148517	-0.207382	0.817184	0.685099	0.672678
STMMW_06271	SL1344_0550A	cusA	-0.683692	0.168234	0.0394214	-0.0489312	0.940333	0.888215	-0.52213	0.402344	0.0494212	-0.0694601	0.974891	0.849756	-0.941808	0.0075188	0.000944475	3.15782
STMMW_06281	SL1344_0551	ykgD	0.463774	0.184787	0.0461523	1.25897	0.000673579	4.97292e-05	0.657289	0.226288	0.0194183	0.148093	0.923835	0.638171	-0.0237852	0.958831	0.919796	3.24324
STMMW_06291	SL1344_0552	ykgC	-0.0658965	0.913689	0.783945	0.393457	0.297018	0.141422	0.161872	0.90708	0.463565	-0.174887	0.901943	0.579847	-0.0141315	0.966225	0.935205	4.01504
STMMW_06301	SL1344_0553	STM0565	-0.398438	0.843358	0.640631	0.915497	0.498098	0.30786	-0.19692	0.975083	0.757409	-0.130626	0.977228	0.861235	-0.189438	0.841398	0.720221	-0.253374
STMMW_06311	SL1344_0554	ykgB	-0.481705	0.758281	0.514716	-0.170526	0.894777	0.80439	0.1733	0.968974	0.731109	-1.64099	0.269323	0.0272032	0.350032	0.514861	0.327779	0.887783
STMMW_06321	SL1344_0555	STM0567	-0.252035	0.229391	0.0666132	0.533767	0.00263785	0.000272647	-0.791717	4.58292e-05	1.12783e-06	0.275287	0.53721	0.107263	-0.448736	0.0229148	0.00424167	6.45614
STMMW_06331	SL1344_0556	pheP	0.392431	0.171667	0.0412815	0.14794	0.61079	0.422034	-0.189329	0.74255	0.200852	-0.0847332	0.901957	0.580499	0.119386	0.624148	0.441966	6.91111
STMMW_06341	SL1344_0557	ybdG	0.462408	0.0446649	0.00613095	0.439896	0.0581853	0.0140452	0.574802	0.00696027	0.000274062	0.241321	0.705081	0.225359	0.0263027	0.924121	0.857873	5.97622
STMMW_06351	SL1344_0558	apeE	0.281157	0.250284	0.0753048	0.477255	0.0719188	0.0188069	0.134878	0.873182	0.407847	-0.176027	0.809482	0.366891	0.395423	0.0406816	0.00921061	6.15991
STMMW_06361	SL1344_0559	STM0571	0.363778	0.0779148	0.0134721	0.475426	0.00960737	0.00137953	0.0143271	0.99423	0.917907	0.138719	0.839114	0.423667	-0.114197	0.578588	0.393004	6.48066
STMMW_06371	SL1344_0560	STM0572	-0.243136	0.883927	0.721006	0.363838	0.738446	0.577183	0.399293	0.866608	0.395137	-0.428439	0.918983	0.619191	0.683484	0.213086	0.0919742	1.31072
STMMW_06381	SL1344_0561	STM0573	0.548785	0.751779	0.504456	0.952278	0.385981	0.207734	0.0778099	0.992021	0.89543	0.626571	0.810757	0.369602	0.858718	0.159142	0.0609597	0.8501
STMMW_06391	SL1344_0562	manZ	-0.411229	0.808851	0.582449	-0.596436	0.65224	0.469674	0.153052	0.982931	0.802068	-0.821014	0.788919	0.321848	0.00629128	0.995056	0.986822	0.535114
STMMW_06401	SL1344_0563	manY	-0.53155	0.702894	0.439816	0.794414	0.496756	0.306366	-0.625188	0.809729	0.273919	1.20311	0.604532	0.14709	-0.540015	0.377574	0.206361	0.0263206
STMMW_06411	SL1344_0564	manX	-0.139041	0.956666	0.885833	-1.18182	0.444589	0.258495	1.01222	0.829124	0.309543	-0.374468	0.942949	0.723809	-0.165962	0.865767	0.759714	-0.444872
STMMW_06421	SL1344_0565	STM0577	0.465747	0.803899	0.573087	-0.327985	0.838029	0.710395	-0.228446	0.981414	0.77043	-0.184757	0.971334	0.828526	-0.574196	0.41207	0.233306	-0.216492
STMMW_06431	SL1344_0566	nfnB	-0.00193954	0.996358	0.992734	-0.286439	0.307196	0.148591	-0.0411659	0.982931	0.821142	0.170023	0.839114	0.426026	-0.519499	0.0456082	0.0107554	6.511
STMMW_06441	SL1344_0567	ybdF	0.237661	0.649457	0.381502	0.0187369	0.967362	0.939086	-0.0699199	0.968974	0.730575	0.305225	0.748825	0.267414	-0.463857	0.0511871	0.0126078	3.80591
STMMW_06451	SL1344_0568	ramR	0.50787	0.123762	0.0253721	0.255667	0.386513	0.208186	0.0780581	0.956839	0.669276	0.237196	0.759477	0.279618	-0.0144764	0.967591	0.93736	5.67954
STMMW_06461	SL1344_0569	ramA	0.0107651	0.993827	0.983095	0.515085	0.480354	0.291728	0.350741	0.946075	0.595791	0.0848417	0.987694	0.914555	-0.269462	0.554057	0.369095	3.56027
STMMW_06472	SL1344_0570	ybdJ	-0.600228	0.155057	0.0351385	0.529161	0.297864	0.14229	-0.230534	0.761665	0.221875	-0.148761	0.897161	0.564445	0.638681	0.00876462	0.00116849	4.04741
STMMW_06481	SL1344_0571	ybdK	0.0835417	0.902909	0.766691	-0.1266	0.884812	0.790496	0.0517612	0.984338	0.856459	-0.0705981	0.974435	0.845775	-0.437548	0.128421	0.0448635	4.61427
STMMW_06491	SL1344_0572	entD	0.307398	0.778377	0.539736	0.00347359	0.997293	0.996394	-0.319293	0.858987	0.381769	0.628608	0.790534	0.331521	-0.881161	0.0246163	0.00463038	3.74328
STMMW_06501	SL1344_0573	fepA	0.0724533	0.955836	0.882899	0.409842	0.611746	0.423155	-0.602018	0.325894	0.0342092	0.492896	0.806438	0.359961	-1.34595	0.0010907	6.71703e-05	5.65079
STMMW_06511	SL1344_0574	fes	-0.354269	0.877238	0.708098	0.413604	0.80194	0.656585	-0.743488	0.114285	0.00741031	-0.0252967	0.996397	0.980009	-1.02081	0.00610293	0.000698709	3.80791
STMMW_06521	SL1344_0575	ybdZ	-0.929217	0.7221	0.463024	0.294909	0.888557	0.796145	-0.451988	0.689739	0.163851	0.965387	0.851795	0.454727	-1.41439	7.68105e-05	2.10395e-06	1.27078
STMMW_06531	SL1344_0576	entF	-0.143927	0.908082	0.775163	0.457001	0.480094	0.291404	-0.306918	0.7068	0.17854	0.192417	0.937313	0.677557	-1.77072	6.8127e-06	1.02052e-07	5.59665
STMMW_06541	SL1344_0577	fepE	0.122663	0.806053	0.577502	-0.599794	0.0258344	0.0047576	0.054719	0.97244	0.745226	0.167425	0.803926	0.352061	-0.364624	0.13401	0.048035	6.9278
STMMW_06551	SL1344_0578	fepC	-0.511023	0.772025	0.531949	0.221292	0.853494	0.737881	-0.808847	0.0506237	0.00263058	-0.252578	0.942949	0.723587	-0.28365	0.489749	0.302674	3.10494
STMMW_06561	SL1344_0579	fepG	-0.136617	0.941796	0.851909	0.0574789	0.955964	0.917709	-0.51389	0.163855	0.0118517	-0.357772	0.885858	0.537139	-0.385041	0.188082	0.0773109	3.17991
STMMW_06571	SL1344_0580	fepD	-0.578335	0.751779	0.505388	-0.0147239	0.99066	0.984458	-0.551388	0.310005	0.0311423	-0.0312316	0.996397	0.970332	-0.201402	0.63092	0.450811	3.61685
STMMW_06581	SL1344_0581	ybdA	-0.469933	0.659188	0.393117	0.432119	0.626548	0.439505	-0.566473	0.163303	0.0117419	-0.0201913	0.996397	0.972256	0.0744583	0.865213	0.757548	4.18923
STMMW_06591	SL1344_0582	fepB	0.211463	0.856112	0.662282	0.554944	0.397624	0.216808	-0.197498	0.858987	0.373241	0.373143	0.852021	0.457616	-0.137534	0.667654	0.493204	4.39168
STMMW_06601	SL1344_0583	entC	-0.897919	0.504505	0.238852	0.232424	0.825203	0.691878	-0.0403391	0.984027	0.846964	1.34849	0.48468	0.0871242	-1.05983	0.000419853	1.71607e-05	3.54156
STMMW_06611	SL1344_0584	entE	-0.010628	0.993827	0.984446	0.440269	0.5859	0.392564	0.056694	0.97993	0.767846	-0.400413	0.872683	0.493632	-1.4568	2.09335e-06	2.46382e-08	3.97711
STMMW_06621	SL1344_0585	entB	-0.260763	0.818513	0.59904	0.191402	0.816652	0.680233	0.202195	0.834398	0.313653	0.0287122	0.995342	0.956263	-1.73555	1.14147e-08	5.86247e-11	3.5817
STMMW_06631	SL1344_0586	entA	0.192714	0.877238	0.707964	-0.322032	0.687635	0.515152	0.322664	0.642876	0.133538	0.287128	0.912623	0.602393	-1.63151	6.7383e-08	3.8933e-10	3.51378
STMMW_06641	SL1344_0587	ybdB	-0.227111	0.828828	0.613861	0.391484	0.595423	0.403786	0.157563	0.891455	0.440493	0.339734	0.861863	0.475048	-1.72362	3.34147e-09	1.51117e-11	3.2459
STMMW_06651	SL1344_0588	cstAa	-0.540342	0.0342006	0.00423025	1.0342	0.000147937	7.218e-06	-0.523065	0.0647774	0.00365959	-0.54632	0.0736343	0.00381312	-0.394081	0.115672	0.0384667	8.71478
STMMW_06661	SL1344_0589	ybdD	-0.430605	0.0484611	0.00689453	0.978067	0.0031067	0.000335734	-0.714568	0.00326383	0.000119434	-0.332296	0.618115	0.15772	-0.0937662	0.706397	0.536335	6.00189
STMMW_06671	SL1344_0590	ybdH	0.443694	0.77456	0.534551	0.557534	0.582297	0.38876	0.7313	0.506489	0.0754368	0.0295443	0.991498	0.944146	0.393929	0.540593	0.355327	6.2416
STMMW_06681	SL1344_0591	ybdL	0.56487	0.741303	0.492278	0.585072	0.614712	0.426865	0.819797	0.513546	0.0774579	0.0753543	0.979426	0.873854	0.169816	0.841097	0.718883	6.28671
STMMW_06691	SL1344_0592	ybdM	0.125498	0.75833	0.514931	0.0991546	0.794359	0.646299	-0.133997	0.894593	0.446052	-0.216809	0.784193	0.315546	0.0944567	0.715695	0.55044	4.57566
STMMW_06701	SL1344_0593	ybdN	0.129446	0.751779	0.504481	-0.278911	0.311102	0.15139	-0.0390574	0.982931	0.794886	-0.0717745	0.938747	0.690959	0.363134	0.0947057	0.0292852	5.13421
STMMW_06711	SL1344_0594	ybdO	-0.403726	0.334182	0.118355	-0.273884	0.422743	0.2371	0.203369	0.824637	0.29611	-0.11932	0.910021	0.598631	0.248881	0.368407	0.199459	5.41025
STMMW_06721	SL1344_0595	dsbG	0.0783519	0.841698	0.635424	0.0039486	0.99066	0.984513	0.0972653	0.938008	0.53431	0.252609	0.650069	0.180984	0.647809	0.00132137	8.82235e-05	5.4388
STMMW_06731	SL1344_0596	ahpC	-0.217238	0.730432	0.479556	0.299389	0.572581	0.378739	-0.222405	0.92226	0.492174	-0.435723	0.638594	0.172633	0.00603077	0.995056	0.985401	9.57419
STMMW_06741	SL1344_0597	ahpF	0.714643	0.0572823	0.00877683	1.11392	0.000318724	1.86883e-05	-0.238654	0.801883	0.262718	-0.310726	0.645885	0.178096	-0.152014	0.666149	0.491807	7.57768
STMMW_06751	SL1344_0598	STM0610	-1.09636	0.469341	0.21152	0.840331	0.51502	0.323802	1.05583	0.707026	0.179278	0.118732	0.983164	0.894826	0.391602	0.600318	0.41597	-0.589636
STMMW_06761	SL1344_0599	STM0611	-0.258626	0.57131	0.302785	-0.0947519	0.804779	0.660115	0.2847	0.746993	0.210791	-0.114347	0.941572	0.708959	-0.43147	0.0777126	0.0221014	3.71643
STMMW_06771	SL1344_0600	STM0612	0.348041	0.728476	0.475761	-0.802105	0.214288	0.0874945	0.185351	0.946012	0.579366	-0.622477	0.659817	0.188176	-0.121374	0.764585	0.607436	2.54877
STMMW_06781	SL1344_0601	STM0613	0.0925852	0.842774	0.637375	-0.071772	0.850104	0.732949	0.373634	0.290378	0.0277142	-0.177391	0.818043	0.384113	-0.300909	0.170871	0.0671602	5.26676
STMMW_06791	SL1344_0602	ybdQ	-0.268562	0.450019	0.19376	0.722215	0.0104648	0.00152728	0.132443	0.922962	0.498712	0.111192	0.900143	0.576038	-0.45647	0.106469	0.0343808	8.82339
STMMW_06801	SL1344_0603	ybdR	-0.120845	0.816335	0.595874	-0.14305	0.77517	0.622973	0.605968	0.167789	0.0124235	-0.595519	0.175147	0.0135145	0.511555	0.0266876	0.00516276	4.74187
STMMW_06811	SL1344_0604	rnk	-0.0731865	0.881608	0.714464	0.108365	0.753758	0.595683	-0.215151	0.770944	0.234745	-0.0496123	0.968958	0.809296	0.103758	0.718073	0.553191	6.57251
STMMW_06821	SL1344_0605	rna	-0.0507356	0.916453	0.795649	-0.248407	0.419955	0.234377	-0.289847	0.660373	0.146498	-0.0215572	0.987694	0.913661	0.546111	0.0698934	0.0191816	8.61947
STMMW_06831	SL1344_0606	citT	-0.306082	0.550499	0.280021	-0.934358	9.30893e-06	2.29374e-07	-0.122995	0.913146	0.472694	-0.508762	0.337942	0.0419309	0.339743	0.149479	0.0560108	5.50534
STMMW_06841	SL1344_0607	citG	-0.655304	0.724231	0.469286	-0.189413	0.422743	0.237109	0.55026	0.92226	0.497784	2.3843	0.137864	0.00947024	0.409718	0.621445	0.439387	1.05018
STMMW_06851	SL1344_0608	citX	-1.80327	0.139722	0.0300494	-0.175385	0.408398	0.225475	-1.93562	0.234785	0.0208006	0.377629	0.927874	0.649018	-0.377054	0.598069	0.413823	1.09097
STMMW_06861	SL1344_0609	citF	-0.597158	0.761618	0.519589	-0.595339	0.0158917	0.00254377	0.798788	0.76652	0.229989	0.337543	0.937313	0.678992	-0.359755	0.482163	0.2952	2.4115
STMMW_06871	SL1344_0610	citE	-0.583285	0.808961	0.583034	-1.12564	0.000243646	1.30348e-05	1.3811	0.805978	0.268372	-0.134557	0.987629	0.909353	-0.587483	0.507325	0.319781	1.19562
STMMW_06881	SL1344_0611	citD	0.707583	0.717971	0.459084	-0.924826	0.000167725	8.36292e-06	0.502049	0.946075	0.598848	0.923803	0.799399	0.345423	0.291743	0.777199	0.625527	0.0712977
STMMW_06891	SL1344_0612	citC	-0.969345	0.706347	0.445276	-0.6127	0.0501211	0.0113799	-0.769515	0.904859	0.460816	0.283475	0.96937	0.813981	0.340922	0.701189	0.529591	1.59824
STMMW_06901	SL1344_0613	citA	-0.331102	0.310924	0.104994	-1.64705	2.25645e-10	7.24306e-13	0.0278384	0.986193	0.871063	0.306195	0.627508	0.166161	0.532031	0.0077503	0.000989822	5.20222
STMMW_06911	SL1344_0614	citB	0.551959	0.269058	0.0845234	-1.1065	6.30889e-05	2.54489e-06	0.221604	0.874667	0.414966	0.230023	0.877326	0.506102	0.271314	0.413824	0.234497	4.36663
STMMW_06921	SL1344_0615	dcuC	0.579913	0.150211	0.0336553	-1.60184	7.16466e-07	1.05791e-08	0.366725	0.648838	0.138987	-0.434785	0.623622	0.161986	0.364298	0.236174	0.106337	4.31277
STMMW_06931	SL1344_0616	pagP	0.460647	0.0655416	0.0105753	-1.15278	1.14514e-05	2.94254e-07	0.0451465	0.982931	0.786706	-0.514852	0.104052	0.00621241	0.114736	0.693877	0.520445	8.76201
STMMW_06941	SL1344_0617	cspE	-0.529912	0.451498	0.194763	-2.3446	0.000116621	5.39057e-06	-0.3965	0.866204	0.392773	-0.812703	0.406467	0.0603656	1.09031	0.0766843	0.0217269	12.34
STMMW_06951	SL1344_0618	ccrB	-0.108998	0.792956	0.559634	0.212056	0.414999	0.230368	0.0198655	0.993119	0.90803	0.117	0.891278	0.552924	0.660031	0.00722622	0.000896899	6.34392
STMMW_06961	SL1344_0619	STM0631	-0.48146	0.21315	0.0581666	0.979563	0.00791479	0.00105309	-0.87331	0.0163698	0.000718127	0.472886	0.522515	0.101305	0.547758	0.0209202	0.00370681	4.78836
STMMW_06971	SL1344_0620	tatE	-0.402213	0.362101	0.136098	-0.74177	0.0287566	0.00554456	-0.307602	0.742747	0.201183	0.659456	0.126884	0.00824818	0.797014	0.0155106	0.00246948	7.30855
STMMW_06981	SL1344_0621	lipA	-0.638845	0.00750973	0.000604752	0.494506	0.0265312	0.00496217	-0.0499894	0.97149	0.738856	-0.0596924	0.942949	0.722054	-0.419759	0.048281	0.0116441	7.16326
STMMW_06991	SL1344_0622	ybeF	0.0882087	0.860388	0.669221	-0.20281	0.626449	0.439171	0.232458	0.642064	0.131221	0.411735	0.325931	0.0377282	-0.0471796	0.885593	0.7933	5.61547
STMMW_07001	SL1344_0623	lipB	-0.673888	0.127045	0.0262628	-1.42227	2.5487e-05	8.18114e-07	-0.663535	0.0181926	0.000802957	-0.892363	0.00843085	0.000216499	-0.0210787	0.951072	0.90304	5.63711
STMMW_07011	SL1344_0624	ybeD	0.286288	0.355087	0.13176	0.932298	0.000103113	4.61173e-06	0.23744	0.638948	0.128528	0.136978	0.828804	0.406509	1.1162	1.2698e-05	2.09234e-07	7.21734
STMMW_07021	SL1344_0625	dacA	0.316455	0.242144	0.0720266	-0.849471	0.000256011	1.39702e-05	0.0599667	0.961031	0.704688	0.202005	0.68203	0.201413	-0.0828071	0.766313	0.610853	7.94165
STMMW_07041	SL1344_0627	mrdB	-0.280886	0.195064	0.050449	-0.0606282	0.799716	0.652882	0.0344635	0.982376	0.774872	0.341703	0.176489	0.0137416	0.33188	0.0591584	0.0155207	7.0314
STMMW_07051	SL1344_0628	mrdA	-0.0886194	0.786057	0.549382	-0.0103325	0.968263	0.942003	-0.0443421	0.97149	0.738204	0.111163	0.841102	0.431081	0.387696	0.0430688	0.0099262	7.36924
STMMW_07061	SL1344_0629	ybeA	-0.229459	0.604024	0.335038	-0.49881	0.0890285	0.0254149	-0.126405	0.881384	0.427018	-0.307818	0.573436	0.125167	0.0820393	0.772487	0.618585	6.04847
STMMW_07071	SL1344_0630	ybeB	-0.0699889	0.885937	0.725167	-0.136414	0.636504	0.450851	-0.0656249	0.950908	0.634362	0.088458	0.90931	0.596207	0.0804782	0.733195	0.570332	6.17965
STMMW_07081	SL1344_0631	cobC	0.161279	0.750084	0.501768	0.202057	0.601575	0.41092	0.321982	0.642064	0.13177	-0.0266346	0.988649	0.925074	-0.684429	0.00649194	0.000761306	4.46892
STMMW_07091	SL1344_0632	cobD	0.534453	0.171667	0.0410625	-0.508633	0.0978679	0.0286923	-0.0357776	0.993119	0.910618	0.13931	0.9654	0.787689	-0.818957	0.00583326	0.000654974	4.24482
STMMW_07101	SL1344_0633	nadD	-0.125571	0.825415	0.609037	-0.728554	0.0268934	0.0050702	-0.114001	0.926681	0.519208	0.088402	0.938079	0.688608	0.157031	0.594327	0.409021	5.21433
STMMW_07111	SL1344_0634	holA	-0.0058874	0.990365	0.976667	-0.474566	0.0634859	0.0158273	-0.108686	0.926681	0.518101	0.0309813	0.977724	0.865787	-0.278959	0.26794	0.12557	7.0587
STMMW_07121	SL1344_0635	rlpB	0.257302	0.321527	0.110845	-0.19264	0.404914	0.222083	-0.0623971	0.956839	0.678738	0.0177481	0.987629	0.909824	-0.219428	0.336192	0.173891	7.61334
STMMW_07131	SL1344_0636	leuS	0.191874	0.255327	0.0778056	-0.177835	0.242383	0.104568	-0.0965338	0.866608	0.39526	0.159802	0.600724	0.144591	-0.22467	0.148351	0.0553021	9.07401
STMMW_07141	SL1344_0637	STM0649	2.13098	0.165047	0.0383213	-4.21401	3.91189e-05	1.3394e-06	0.338936	0.952814	0.640979	-0.493872	0.904065	0.585553	1.02097	0.18825	0.0774272	1.19807
STMMW_07151	SL1344_0638	STM0650	0.0214748	0.981699	0.948507	-2.71016	1.05187e-08	6.97797e-11	-0.137587	0.946012	0.57515	0.366191	0.73997	0.261436	0.406965	0.125527	0.0433348	3.13431
STMMW_07161	SL1344_0639	STM0651	0.231071	0.604408	0.335953	-0.301091	0.396556	0.215971	0.275192	0.743548	0.201918	0.237885	0.821593	0.392606	0.188555	0.584666	0.39983	5.43961
STMMW_07171	SL1344_0640	STM0652	-0.0235852	0.940038	0.847503	0.221667	0.18899	0.0737456	0.200928	0.583165	0.101989	0.0375382	0.968218	0.8057	-0.321203	0.0550522	0.0140782	6.61703
STMMW_07181	SL1344_0641	ybeL	0.024273	0.95898	0.898036	0.594157	0.0347093	0.00695225	0.510768	0.326908	0.0344626	0.0997546	0.94281	0.717931	-0.0964254	0.781515	0.632838	6.71395
STMMW_07191	SL1344_0642	ybeQ	0.266639	0.567156	0.29796	0.585292	0.0988682	0.0291336	0.486854	0.322072	0.0332892	0.546829	0.373427	0.0515942	0.0462832	0.899079	0.813654	4.09919
STMMW_07201	SL1344_0643	ybeR	0.815363	0.176339	0.0429054	1.19602	0.0377189	0.00778916	0.287276	0.858987	0.377099	0.241172	0.923359	0.632207	-0.231459	0.595829	0.41076	1.93966
STMMW_07211	SL1344_0644	ybeS	0.507414	0.471325	0.21312	0.498048	0.46038	0.27339	-0.0489433	0.990463	0.888486	-0.48054	0.791981	0.334911	-0.0608256	0.903031	0.822062	2.70355
STMMW_07231	SL1344_0647	ybeV	-0.44099	0.223814	0.0636526	-0.0421459	0.927833	0.858846	0.104247	0.946075	0.58729	-0.207095	0.811046	0.373485	-0.0227732	0.939099	0.883433	4.09566
STMMW_07241	SL1344_0648	hscC	-0.0815781	0.860184	0.667826	-0.814143	0.000451097	2.95238e-05	-0.000983055	0.999667	0.996613	0.201469	0.872749	0.496704	0.217915	0.441276	0.257417	4.57194
STMMW_07251	SL1344_0649	STM0660	0.330347	0.501142	0.236492	-0.654524	0.0324276	0.00640078	-0.268215	0.826034	0.302697	0.262731	0.886102	0.545547	-0.778912	0.0134015	0.00205625	5.4996
STMMW_07261	SL1344_0650	rihA	0.0785532	0.912257	0.781656	-0.438591	0.184955	0.0712033	0.04042	0.990053	0.886187	-0.0223443	0.995635	0.959415	-1.13537	0.000973367	5.66565e-05	5.38869
STMMW_07271	SL1344_0651	gltL	-1.46665	0.000948075	4.62575e-05	-0.217409	0.844643	0.722818	-0.29907	0.824637	0.296114	0.177414	0.893339	0.558218	-0.326584	0.475042	0.28901	6.58499
STMMW_07281	SL1344_0652	gltK	-1.51869	0.000298095	1.14824e-05	-0.0986964	0.927833	0.859239	-0.23004	0.858987	0.372303	0.265755	0.793551	0.340142	-0.58791	0.121128	0.0410641	6.44896
STMMW_07291	SL1344_0653	gltJ	-1.77747	0.000329827	1.33399e-05	1.13767	0.275871	0.126571	-0.261065	0.856846	0.356154	0.652006	0.333265	0.0403822	-0.605839	0.139774	0.0509683	6.16769
STMMW_07301	SL1344_0654	gltI	-0.554774	0.169409	0.0400231	0.306501	0.440881	0.253859	-0.0233016	0.99423	0.927211	0.734159	0.0821558	0.00441282	-0.0727024	0.87371	0.775551	9.1375
STMMW_07311	SL1344_0655	lnt	-0.534838	0.0198487	0.0020558	-0.333335	0.108393	0.0331465	-0.0564724	0.958686	0.692381	-0.171029	0.723569	0.240678	0.0558861	0.832625	0.707544	7.63929
STMMW_07321	SL1344_0656	ybeX	-0.103155	0.776302	0.537229	-0.184079	0.458071	0.271039	0.0104661	0.997206	0.949906	-0.253845	0.58462	0.132574	-0.173925	0.500424	0.313341	8.1724
STMMW_07331	SL1344_0657	ybeY	0.220229	0.414492	0.169327	0.253281	0.27637	0.127096	0.110843	0.904396	0.457714	0.255626	0.551619	0.112726	-0.0983435	0.702573	0.531027	7.27174
STMMW_07341	SL1344_0658	phoL	-0.189469	0.577142	0.308811	0.739685	0.00417979	0.000487478	0.016764	0.99423	0.927207	-0.251576	0.683346	0.203324	-0.081165	0.810728	0.67523	8.02941
STMMW_07351	SL1344_0659	miaB	-0.0724353	0.86277	0.675828	0.195066	0.421267	0.23556	-0.00547443	0.997206	0.970968	-0.121281	0.839866	0.428343	0.0912461	0.733013	0.570034	7.83862
STMMW_07361	SL1344_0660	ubiF	0.0285261	0.926516	0.819054	0.0674532	0.768048	0.614044	-0.0604352	0.950908	0.620824	0.248149	0.496746	0.0919507	-0.0434079	0.841858	0.720854	6.39872
STMMW_07371	SL1344_0661	STM0672	0.483087	0.211996	0.0576582	-0.0499966	0.919447	0.846253	0.279112	0.812725	0.27688	0.207128	0.84476	0.44403	0.657312	0.0514695	0.0127545	4.5238
STMMW_07381	SL1344_0662	asnB	-0.0938836	0.889762	0.734629	-0.019822	0.969153	0.945717	-0.175342	0.926681	0.516588	0.304714	0.77192	0.294529	-0.243139	0.567854	0.381931	7.31032
STMMW_07391	SL1344_0663	nagD	-0.0387652	0.940493	0.848315	-0.492091	0.0266447	0.00498911	-0.0303827	0.982931	0.834082	-0.0688965	0.937611	0.68452	-0.674858	0.00159228	0.000114489	6.26493
STMMW_07401	SL1344_0664	nagC	0.259827	0.636142	0.364015	-0.282041	0.441548	0.254965	0.0189115	0.997206	0.938972	0.00722252	0.996397	0.9806	-0.911923	0.00829919	0.00109223	6.91919
STMMW_07411	SL1344_0665	nagA	-0.098661	0.892737	0.742738	-0.384035	0.326254	0.162464	-0.0761376	0.982931	0.782179	-0.00307836	0.998898	0.992485	-1.06036	0.00679583	0.000810032	7.30017
STMMW_07421	SL1344_0666	nagB	-0.000260165	0.999851	0.99923	-0.474949	0.145838	0.051017	0.188332	0.916386	0.476136	-0.164552	0.920895	0.624597	-0.947067	0.00556835	0.000612483	6.95367
STMMW_07431	SL1344_0667	nagE	-0.224923	0.706347	0.444909	-0.152229	0.771496	0.618616	-0.14422	0.950908	0.629309	-0.0940778	0.968218	0.805276	-1.01931	0.0158881	0.00257017	7.91847
STMMW_07441	SL1344_0668	glnS	-0.0375093	0.894678	0.753	-0.560168	0.000740628	5.59436e-05	-0.0903267	0.905859	0.462525	0.0481014	0.937611	0.683785	-0.219701	0.199158	0.0837885	8.47645
STMMW_07451	SL1344_0669	ybfM	-0.274454	0.497701	0.233533	0.014453	0.970947	0.948753	-0.160042	0.946075	0.590851	-0.384403	0.8326	0.412732	-1.48924	0.000694592	3.49302e-05	5.90283
STMMW_07461	SL1344_0670	ybfN	-0.0247806	0.970353	0.921552	0.489367	0.138376	0.0471419	0.251385	0.921929	0.490346	-0.067819	0.983164	0.895009	-0.361893	0.462529	0.277329	4.14027
STMMW_07471	SL1344_0671	STM0689	-0.0892667	0.837769	0.627475	0.209237	0.59461	0.402578	-0.102548	0.946012	0.571857	0.0463383	0.971334	0.830497	0.450823	0.038595	0.00851519	4.31555
STMMW_07481	SL1344_0672	STM0690	-0.166341	0.892737	0.742725	1.50543	0.142034	0.0490568	-0.236115	0.946075	0.585168	0.410725	0.846797	0.44759	0.28986	0.545318	0.361401	2.37148
STMMW_07491	SL1344_0673	STM0691	-0.0486711	0.963388	0.908097	0.0801256	0.935583	0.877597	-0.47808	0.663299	0.148285	-0.196594	0.920895	0.624499	0.284796	0.452957	0.269079	4.12056
STMMW_07501	SL1344_0674	STM0692	-1.04485	0.00190113	0.000109031	-0.297412	0.304318	0.146731	0.144423	0.861154	0.387128	0.0089263	0.996397	0.964322	-0.0828495	0.76919	0.614604	5.65682
STMMW_07511	SL1344_0675	fur	0.0835873	0.737078	0.485654	-0.0442798	0.838146	0.71116	0.0862842	0.921929	0.490213	-0.29675	0.224246	0.0199164	-0.000125386	0.999386	0.999207	8.64612
STMMW_07521	SL1344_0676	fldA	0.0108385	0.980149	0.945003	-0.242332	0.280721	0.129758	0.0736118	0.953379	0.644495	-0.0265725	0.977666	0.865107	0.126616	0.628325	0.446268	8.58601
STMMW_07531	SL1344_0677	ybfE	-0.864072	0.0707269	0.0117298	-0.675036	0.00800618	0.00107252	-0.0968999	0.936115	0.530404	0.386078	0.325931	0.0377085	-0.412245	0.0884782	0.0267347	5.45743
STMMW_07541	SL1344_0678	ybfF	0.00207025	0.995653	0.991392	0.348765	0.175221	0.0658812	-0.0294265	0.982985	0.842257	0.166229	0.8064	0.357744	0.232229	0.277118	0.132222	5.64909
STMMW_07551	SL1344_0679	seqA	0.179784	0.253355	0.0766147	-0.318872	0.015803	0.00252279	0.000222074	0.999667	0.998093	-0.00330278	0.996397	0.974262	-0.111875	0.442559	0.258641	7.3981
STMMW_07561	SL1344_0680	pgm	0.175796	0.34118	0.122152	-0.0744604	0.681533	0.506665	-0.128148	0.798345	0.259574	-0.0817614	0.86041	0.472829	-0.308535	0.052605	0.0132047	8.47135
STMMW_07571	SL1344_0681	STM0699	-0.0651129	0.951528	0.869171	-2.71921	3.5512e-11	8.35935e-14	0.783039	0.464504	0.0638159	0.466742	0.8064	0.358808	0.491198	0.210037	0.0903114	3.60195
STMMW_07581	SL1344_0682	potE	-0.467032	0.35217	0.129473	-2.35627	3.0258e-11	6.47506e-14	-0.349655	0.858987	0.37546	-0.123763	0.965853	0.798545	-0.336071	0.348829	0.184678	4.13456
STMMW_07591	SL1344_0683	speF	-1.04622	0.0216027	0.00229295	-2.3624	4.26774e-10	1.73523e-12	0.638856	0.715371	0.183244	-0.0493332	0.988986	0.928673	-0.711793	0.0772958	0.0219167	4.35804
STMMW_07601	SL1344_0684	kdpE	0.441509	0.272866	0.0864202	0.0596031	0.892761	0.802014	-0.0219249	0.993665	0.914563	-0.387457	0.437	0.0707916	-0.287044	0.226339	0.0998801	5.57179
STMMW_07611	SL1344_0685	kdpD	0.0647435	0.904175	0.768733	0.266125	0.390102	0.21087	-0.000914859	0.999667	0.996089	-0.163598	0.803147	0.35113	0.0614169	0.846289	0.728935	6.69181
STMMW_07621	SL1344_0686	kdpC	0.121757	0.942265	0.852736	0.274393	0.767229	0.612652	-0.012226	0.997636	0.980091	-0.163143	0.912623	0.603468	0.633276	0.182192	0.0737266	3.87604
STMMW_07631	SL1344_0687	kdpB	-0.0478693	0.984482	0.960882	0.476284	0.743949	0.583792	-0.207671	0.981546	0.77108	0.0127733	0.996397	0.969317	0.700765	0.186062	0.0760492	4.17606
STMMW_07641	SL1344_0688	kdpA	-1.07629	0.788803	0.553208	0.153957	0.960276	0.927603	-0.934629	0.938375	0.535153	-0.737715	0.540127	0.108488	1.20152	0.0832225	0.0244042	3.40605
STMMW_07651	SL1344_0689	ybfA	-0.915066	0.0589681	0.00914871	-0.126336	0.84595	0.725488	-0.174047	0.939968	0.540084	-0.902878	0.203256	0.0172244	0.113403	0.822235	0.69238	6.26678
STMMW_07661	SL1344_0690	phrB	0.0694406	0.86277	0.67429	-0.334756	0.265507	0.119657	0.216656	0.705686	0.177592	-0.0389043	0.971334	0.823489	0.0518916	0.829589	0.703522	5.18981
STMMW_07671	SL1344_0691	ybgH	-0.350338	0.506364	0.241541	-0.258477	0.555303	0.361963	0.205554	0.707026	0.179092	0.27002	0.478125	0.0849506	0.301343	0.228336	0.101586	5.88863
STMMW_07681	SL1344_0692	ybgI	0.179289	0.551724	0.281245	-0.166465	0.513895	0.322751	0.0255417	0.985992	0.870576	0.131302	0.842788	0.434999	-0.445299	0.0464844	0.0110616	7.50491
STMMW_07691	SL1344_0693	ybgJ	0.386994	0.114454	0.0227047	0.0385722	0.901492	0.816031	-0.107779	0.891455	0.441033	-0.0419928	0.965853	0.79822	-0.481282	0.0127727	0.00193517	6.43336
STMMW_07701	SL1344_0694	ybgK	0.212062	0.484508	0.223877	-0.405576	0.0803118	0.0219985	0.0101751	0.997206	0.943173	-0.122007	0.85667	0.466375	-0.683464	0.00101255	6.04537e-05	6.3777
STMMW_07711	SL1344_0695	ybgL	0.223434	0.342648	0.123272	-0.138962	0.494883	0.304894	-0.0600206	0.946687	0.601293	-0.166949	0.694706	0.217495	-0.45722	0.00603284	0.000688103	6.26879
STMMW_07721	SL1344_0696	STM0715	1.12355	0.326293	0.113326	0.288734	0.81121	0.671466	0.14863	0.956839	0.680466	-0.415822	0.754373	0.273857	1.08435	0.00127681	8.36085e-05	2.52904
STMMW_07731	SL1344_0697	fimB	-0.19361	0.723237	0.467641	-0.169735	0.611746	0.423293	0.0627257	0.959371	0.698434	0.169247	0.804769	0.35425	0.494132	0.0134524	0.00206694	5.16515
STMMW_07741	SL1344_0698	STM0717	-0.710008	0.554215	0.28369	-0.137245	0.904278	0.820681	-0.226993	0.953402	0.648241	0.294036	0.885907	0.543659	1.05423	0.046799	0.0111665	2.15094
STMMW_07751	SL1344_0699	STM0718	0.789652	0.348074	0.127015	-0.544926	0.441548	0.255011	-0.48872	0.746993	0.211805	-0.354823	0.851795	0.453642	1.49344	0.00455039	0.000475196	2.28226
STMMW_07771	SL1344_0702	STM0720	1.0797	0.402765	0.161175	0.260912	0.813581	0.675866	-0.0796051	0.984338	0.857419	0.444536	0.806438	0.361404	2.18822	0.00191617	0.000152129	2.06292
STMMW_07781	SL1344_0703	STM0721	0.790764	0.546562	0.276965	0.153338	0.886463	0.792751	0.131523	0.982931	0.782186	0.944376	0.420055	0.0657094	1.51767	0.00580527	0.000645996	2.48412
STMMW_07791	SL1344_0704	STM0722	0.91002	0.511317	0.246643	-0.720599	0.470408	0.281761	0.159018	0.97244	0.743157	0.563961	0.770236	0.291664	1.62094	0.00999713	0.00139913	2.34754
STMMW_07801	SL1344_0705	STM0723	0.126426	0.948961	0.864944	0.491816	0.617858	0.429578	0.198683	0.950908	0.616962	0.778817	0.522523	0.101418	0.987783	0.0826862	0.0241614	2.25952
STMMW_07811	SL1344_0706	STM0724	1.43129	0.0557755	0.00840273	-0.608756	0.451265	0.264791	0.274697	0.858987	0.383885	0.299716	0.842788	0.435647	0.843301	0.0800568	0.0230936	3.22263
STMMW_07821	SL1344_0707	STM0725	1.37616	0.198378	0.0517122	0.714091	0.452767	0.266447	0.251446	0.942206	0.545348	0.663914	0.723569	0.240534	0.833434	0.21785	0.0947336	2.23405
STMMW_07831	SL1344_0708	STM0726	1.03827	0.132957	0.0279018	0.233218	0.726506	0.563698	-0.0141624	0.997206	0.958499	0.440628	0.654137	0.18318	0.910524	0.0165636	0.00271866	3.79305
STMMW_07841	SL1344_0709	STM0727	0.337282	0.471284	0.212856	0.276191	0.488004	0.298254	-0.00422287	0.997636	0.985132	0.344603	0.698296	0.22062	0.838166	0.00701632	0.000848988	4.0013
STMMW_07851	SL1344_0710	nei	-0.203904	0.55143	0.280762	-0.202042	0.4516	0.265146	-0.235774	0.58729	0.105443	-0.112181	0.885858	0.54111	0.140872	0.514425	0.327171	5.62115
STMMW_07861	SL1344_0711	abrB	-0.720718	0.0346773	0.00435585	0.0343175	0.942956	0.892489	-0.225774	0.854406	0.351776	-0.585547	0.562617	0.119677	-0.0162458	0.971124	0.944524	4.37514
STMMW_07871	SL1344_0712	gltA	-0.971096	5.00693e-05	1.33933e-06	0.231474	0.276	0.126759	-0.64484	0.00782224	0.000314698	-0.134387	0.810757	0.371028	-0.192359	0.405863	0.228249	9.09101
STMMW_07881	SL1344_0713	STM0731	-0.933143	0.201918	0.0534071	0.302915	0.630862	0.444148	0.226669	0.946012	0.575552	0.887895	0.456611	0.0771878	0.201747	0.739929	0.578183	2.17663
STMMW_07891	SL1344_0714	sdhC	-0.662961	0.013997	0.0013359	2.18186	1.28036e-08	8.76774e-11	-0.721129	0.013259	0.000570311	0.173091	0.82109	0.390251	0.417278	0.119086	0.039933	7.89215
STMMW_07901	SL1344_0715	sdhD	-0.568261	0.0311597	0.00374076	2.03016	1.36986e-08	9.67371e-11	-0.854404	0.0014987	5.09937e-05	0.206988	0.771216	0.293072	0.502568	0.0476489	0.0114508	7.96139
STMMW_07911	SL1344_0716	sdhA	-0.650296	0.0894371	0.0162108	1.52297	2.92183e-05	9.62898e-07	-0.983846	0.00939234	0.000381884	0.149968	0.883348	0.530992	0.00502765	0.995056	0.984096	8.98468
STMMW_07921	SL1344_0717	sdhB	-0.296219	0.47992	0.219218	0.954104	0.00357394	0.000399229	-0.748584	0.050624	0.00264332	0.199137	0.832142	0.411002	0.0728741	0.865213	0.758566	8.20261
STMMW_07931	SL1344_0718	sucA	-0.531426	0.256092	0.0781723	-0.383043	0.298157	0.142666	-0.568097	0.377813	0.0427697	0.0399825	0.979426	0.874939	0.285973	0.504843	0.317404	9.77974
STMMW_07941	SL1344_0719	sucB	-0.487577	0.186862	0.0469855	-0.681642	0.0192616	0.00326454	-0.616805	0.119611	0.00790923	0.1106	0.912623	0.604671	0.235853	0.487592	0.300819	9.06605
STMMW_07951	SL1344_0720	sucC	-0.392101	0.313211	0.106437	-0.913692	0.00239472	0.000243418	-0.621848	0.115286	0.00749986	-0.0697259	0.955104	0.749615	0.262094	0.436353	0.252773	8.79631
STMMW_07961	SL1344_0721	sucD	-0.562094	0.120334	0.0243088	-0.631982	0.0422112	0.00909624	-0.536742	0.234685	0.0204175	0.129837	0.898143	0.56571	0.213224	0.543427	0.357943	8.39437
STMMW_07971	SL1344_0722	cydA	0.402988	0.315525	0.107785	0.421357	0.21269	0.0865233	0.672304	0.0808779	0.00479417	0.00599704	0.996397	0.978217	0.154773	0.692081	0.517617	9.61431
STMMW_07981	SL1344_0723	cydB	0.455198	0.20888	0.0561145	0.209172	0.54743	0.354488	0.589471	0.141062	0.00975504	0.0496239	0.971334	0.825438	-0.0185467	0.966894	0.936064	8.98387
STMMW_08001	SL1344_0725	ybgE	0.213917	0.665115	0.400094	-0.317154	0.426506	0.240223	0.27166	0.842956	0.330723	-0.395914	0.73049	0.249787	0.210048	0.612785	0.428281	6.70584
STMMW_08011	SL1344_0726	ybgC	-0.291451	0.505985	0.240807	-1.04769	0.000190565	9.7464e-06	-0.105533	0.938008	0.534411	-0.150741	0.8326	0.412171	0.0200604	0.955267	0.911112	6.72073
STMMW_08021	SL1344_0727	tolQ	0.00709194	0.990028	0.976045	-0.823565	0.00288855	0.000305741	-0.142399	0.891455	0.444079	0.0817618	0.934306	0.668655	0.254076	0.371772	0.202315	7.16867
STMMW_08031	SL1344_0728	tolR	0.108211	0.870747	0.692423	-0.691129	0.045538	0.0100178	0.00083578	0.999667	0.996943	0.0680481	0.964176	0.782194	0.418881	0.197239	0.0823482	6.49926
STMMW_08041	SL1344_0729	tolA	0.130132	0.778332	0.539486	-0.478415	0.0930492	0.0268614	-0.116492	0.945798	0.562705	-0.0493433	0.969023	0.809766	0.244121	0.437193	0.253821	7.7073
STMMW_08051	SL1344_0730	tolB	-0.583166	0.000301376	1.18022e-05	-0.0605306	0.73604	0.574908	-0.0198184	0.984338	0.862981	-0.0392204	0.94281	0.718097	-0.357766	0.0215769	0.00387397	9.7769
STMMW_08061	SL1344_0731	pal	-0.714457	0.000904712	4.28923e-05	-0.130103	0.561608	0.368116	-0.139104	0.858987	0.365916	-0.309269	0.325931	0.037765	-0.600459	0.00393542	0.000390763	10.2296
STMMW_08071	SL1344_0732	ybgF	-0.050215	0.911799	0.780482	-0.455651	0.0656559	0.0166212	-0.116472	0.942206	0.549113	-0.0931394	0.914086	0.610238	0.15285	0.612513	0.427828	9.10678
STMMW_08081	SL1344_0733	nadA	-0.147465	0.882562	0.718635	-0.0370643	0.968263	0.941055	0.410653	0.586678	0.104427	-0.181328	0.884295	0.532619	0.046607	0.938807	0.882684	5.08848
STMMW_08091	SL1344_0734	pnuC	-0.508957	0.176207	0.0427979	0.0627125	0.90469	0.821636	0.270293	0.689739	0.163972	-0.135813	0.885858	0.53965	0.273404	0.40996	0.231518	6.0004
STMMW_08101	SL1344_0735	ybgR	-0.146215	0.659188	0.393054	0.166834	0.611746	0.423225	0.0545035	0.982247	0.774153	-0.0702127	0.962404	0.774874	-0.111403	0.689339	0.514828	4.82615
STMMW_08111	SL1344_0736	ybgS	0.209021	0.663833	0.398512	0.606965	0.460146	0.272876	1.32798	0.0568711	0.00309122	-0.287343	0.899872	0.573774	1.28997	0.000263498	9.86778e-06	3.9452
STMMW_08121	SL1344_0737	aroG	-0.415303	0.0134144	0.00125446	-0.343205	0.0268848	0.00505708	0.0131423	0.993119	0.911935	-0.0315808	0.963179	0.77966	-0.31599	0.0472071	0.0113245	8.64377
STMMW_08131	SL1344_0738	STM0761	0.453271	0.349148	0.127621	-0.21798	0.596355	0.404768	-0.250711	0.803548	0.265099	-0.118966	0.934282	0.667773	0.545731	0.113294	0.037456	4.47096
STMMW_08141	SL1344_0739	STM0762	0.499426	0.205456	0.0546065	0.0333926	0.937915	0.884125	-0.394455	0.506722	0.0756884	-0.0459415	0.978652	0.868075	0.510029	0.0923785	0.0283284	4.39959
STMMW_08151	SL1344_0740	STM0763	0.0534865	0.927329	0.820117	-0.280588	0.472402	0.283461	-0.367038	0.68591	0.159111	-0.0199144	0.995067	0.954354	-0.00285934	0.996432	0.991528	5.52091
STMMW_08161	SL1344_0741	STM0764	0.188665	0.807034	0.579814	-0.736143	0.0536546	0.0125956	0.526602	0.363365	0.0404344	0.0435922	0.984192	0.90183	-0.00403481	0.995056	0.986684	3.69492
STMMW_08171	SL1344_0742	STM0765	-1.10916	0.610475	0.341359	0.631585	0.698125	0.531699	0.0807316	0.99423	0.924786	-0.270718	0.963179	0.779597	0.605815	0.523236	0.337228	0.967701
STMMW_08181	SL1344_0743	dcoC	1.91356	0.0865285	0.0155355	-1.12044	0.282177	0.131338	-0.854935	0.615969	0.117315	0.280311	0.927874	0.649703	0.232437	0.745661	0.584074	0.0846221
STMMW_08191	SL1344_0744	dcoA	0.86948	0.610758	0.342185	-0.119551	0.949673	0.904638	0.305594	0.967181	0.725438	-0.101678	0.987694	0.914482	1.00099	0.289819	0.141157	-1.39739
STMMW_08201	SL1344_0745	dcoB	0.478182	0.752967	0.508935	-1.4587	0.241541	0.103877	0.275854	0.950908	0.633707	-0.779758	0.779727	0.307768	-0.680957	0.364857	0.196209	0.28184
STMMW_08211	SL1344_0746	STM0769	0.134845	0.899091	0.759023	-0.379113	0.604326	0.413957	-0.153631	0.950176	0.610048	-0.193752	0.923835	0.637335	-0.470214	0.283576	0.136739	3.19995
STMMW_08221	SL1344_0747	STM0770	0.0772747	0.948148	0.86299	-0.110189	0.886463	0.792663	-0.196943	0.946012	0.571997	0.0100277	0.996397	0.981898	1.66829	3.76037e-07	3.13833e-09	3.45452
STMMW_08231	SL1344_0748	STM0771	0.0710862	0.932699	0.832744	0.379461	0.441548	0.255093	0.0389615	0.992021	0.894596	-0.25651	0.872749	0.496685	0.806406	0.00166868	0.000121869	3.58572
STMMW_08241	SL1344_0749	gpmA	-0.188116	0.587962	0.318831	0.333626	0.198573	0.0787993	-0.0555985	0.982931	0.785062	-0.286914	0.596236	0.138182	-0.418507	0.147409	0.0546987	9.50391
STMMW_08251	SL1344_0750	galM	0.183344	0.738521	0.487237	0.100536	0.809565	0.669302	-0.172276	0.92226	0.497938	-0.207534	0.877326	0.507911	-1.13847	0.00154782	0.000110298	6.81059
STMMW_08261	SL1344_0751	galK	0.0341953	0.949605	0.866085	0.389404	0.132869	0.044299	-0.0423945	0.982931	0.826709	-0.0411367	0.977228	0.861584	-0.961085	0.000705394	3.60773e-05	7.00166
STMMW_08271	SL1344_0752	galT	-0.0263098	0.981537	0.94814	0.577874	0.198587	0.0788739	0.0462945	0.993119	0.906249	0.0033137	0.998974	0.994671	-1.53006	0.000834426	4.58528e-05	5.61222
STMMW_08281	SL1344_0753	galE	0.115101	0.852906	0.657612	0.351368	0.320118	0.158381	0.142753	0.950176	0.610946	-0.0672314	0.973119	0.842406	-0.674846	0.0437449	0.0101663	6.46236
STMMW_08291	SL1344_0754	STM0777	-0.179888	0.880387	0.712901	0.422744	0.509365	0.317958	0.0938172	0.968711	0.729727	0.182589	0.927874	0.64919	-0.0241309	0.966225	0.934868	3.10628
STMMW_08301	SL1344_0755	modF	0.285426	0.17642	0.0429629	0.144269	0.465541	0.277452	-0.346408	0.12349	0.00819216	0.0937034	0.856962	0.466884	-0.104296	0.600399	0.416477	7.40579
STMMW_08311	SL1344_0756	modE	-0.0685273	0.860247	0.668242	-0.21075	0.316267	0.15511	-0.384035	0.095624	0.0058729	-0.0291502	0.975267	0.856147	-0.313805	0.0591908	0.0155545	5.76674
STMMW_08321	SL1344_0757	ybhT	-0.996692	0.000169187	5.86524e-06	-1.30329	2.10535e-06	3.91966e-08	0.211432	0.745721	0.210168	-0.371367	0.335147	0.0410849	-0.000946434	0.998056	0.995707	7.61848
STMMW_08331	SL1344_0758	modA	-0.309218	0.102584	0.0195158	0.918787	4.96616e-06	1.05211e-07	-2.4045	5.31118e-14	5.7965e-16	0.0722069	0.940305	0.695043	0.108944	0.596248	0.412001	7.41234
STMMW_08341	SL1344_0759	modB	-0.470374	0.0135827	0.00128331	0.767129	0.000114951	5.26419e-06	-2.29467	6.76945e-13	8.98151e-15	0.184446	0.804156	0.352817	-0.151181	0.440488	0.256676	6.69317
STMMW_08351	SL1344_0760	modC	-0.549378	0.0127891	0.00118504	0.808962	0.000271633	1.51714e-05	-2.52331	1.84922e-12	2.53263e-14	0.235984	0.790006	0.326043	-0.0773591	0.7741	0.620705	6.88082
STMMW_08361	SL1344_0761	ybhA	-0.244346	0.419003	0.172873	-0.0609853	0.838653	0.713385	0.000898813	0.999667	0.995579	0.257446	0.688516	0.20688	-0.399036	0.0478959	0.0115307	5.46024
STMMW_08371	SL1344_0762	ybhE	-0.567633	0.0375196	0.00482544	-0.405426	0.106668	0.0323906	0.0256621	0.986626	0.879792	-0.262687	0.624833	0.163715	-0.422146	0.0622338	0.0165543	6.68533
STMMW_08381	SL1344_0763	ybhC	0.702633	0.00467447	0.000334105	0.152626	0.560372	0.366586	0.348431	0.310005	0.0311548	0.237045	0.629389	0.166911	-0.533469	0.0223163	0.00404492	7.06062
STMMW_08391	SL1344_0764	hutI	0.289929	0.271235	0.0854974	1.23743	7.09038e-05	2.97392e-06	0.172275	0.857732	0.359673	-0.00149651	0.998974	0.994912	-0.455527	0.0499814	0.012236	6.63159
STMMW_08401	SL1344_0765	hutG	-0.0267624	0.951528	0.870666	0.632454	0.0358454	0.00727953	0.240202	0.765273	0.227797	-0.309717	0.744249	0.264541	-0.529158	0.0203092	0.00357248	5.85973
STMMW_08411	SL1344_0766	hutC	-0.00396669	0.993827	0.982673	0.719816	0.0223222	0.00396955	0.0777177	0.967735	0.726573	0.0357772	0.984192	0.902099	-0.137221	0.626205	0.443556	5.24655
STMMW_08421	SL1344_0767	hutU	0.259939	0.545479	0.276067	0.48517	0.413595	0.229323	-0.0860527	0.982931	0.811719	0.108438	0.971159	0.819656	-0.222384	0.54381	0.358509	5.2368
STMMW_08431	SL1344_0768	hutH	0.73558	0.0120841	0.00111454	0.848251	0.0822286	0.0227506	-0.172465	0.946012	0.582039	-0.0749634	0.97598	0.857836	-0.104587	0.785255	0.639022	5.21871
STMMW_08441	SL1344_0769	ybhB	-0.209715	0.412914	0.168185	-0.0509357	0.867768	0.76192	-0.205206	0.638948	0.128326	-0.0609732	0.929246	0.658804	0.578492	0.00172974	0.000130295	6.70455
STMMW_08451	SL1344_0770	bioA	0.0452966	0.97006	0.920654	0.28121	0.687635	0.515399	-0.611211	0.00624068	0.000243057	-0.62264	0.012018	0.000352335	0.0719728	0.785255	0.639059	5.65571
STMMW_08461	SL1344_0771	bioB	-0.789281	0.509883	0.245027	0.902715	0.346951	0.177787	-0.421085	0.402191	0.0492303	-0.65095	0.0720686	0.00362425	-0.146334	0.673032	0.498905	6.00211
STMMW_08471	SL1344_0772	bioF	0.00128841	0.999134	0.998065	-0.241113	0.827315	0.695065	-0.496866	0.184066	0.0142589	-0.640435	0.0487354	0.00206497	-0.467695	0.0782487	0.022335	5.95773
STMMW_08481	SL1344_0773	bioC	-0.396209	0.640395	0.370012	0.130872	0.878081	0.779097	-0.528015	0.00625869	0.000245098	-0.584851	0.00666771	0.000165516	-0.18286	0.334832	0.172969	5.09273
STMMW_08491	SL1344_0774	bioDa	-0.719966	0.467273	0.209888	0.267387	0.811655	0.672645	-0.539978	0.0456513	0.00230552	-0.6547	0.0225271	0.000766491	0.0647987	0.828577	0.70118	4.89054
STMMW_08501	SL1344_0775	uvrB	0.0586227	0.852397	0.656672	-0.269572	0.111903	0.0346747	-0.180916	0.648442	0.137854	-0.0370649	0.961673	0.771561	-0.310032	0.0710234	0.0196215	7.69329
STMMW_08521	SL1344_0776	slrP	0.377049	0.145634	0.032013	-0.407411	0.129615	0.042836	0.0210378	0.993119	0.90317	-0.257071	0.611797	0.153451	0.0869197	0.77764	0.626206	7.85553
STMMW_08531	SL1344_0777	ybhK	-0.160887	0.611304	0.342738	-0.436275	0.0512948	0.0117973	0.238778	0.62675	0.121916	0.261122	0.620192	0.159447	0.171928	0.492041	0.305169	5.59509
STMMW_08541	SL1344_0778	moaA	-0.234326	0.418468	0.172116	-1.23038	3.31506e-06	6.57058e-08	0.0664746	0.956341	0.668599	-0.0435203	0.968218	0.805888	-0.782467	0.00199428	0.000159184	6.70835
STMMW_08551	SL1344_0779	moaB	-0.275142	0.322238	0.111228	-0.647613	0.00257295	0.000263737	0.101755	0.921929	0.489891	0.0353292	0.971334	0.83166	-0.228201	0.358658	0.191954	6.22706
STMMW_08561	SL1344_0780	moaC	0.205178	0.582418	0.314329	-0.845053	0.00133515	0.000119429	0.134138	0.887241	0.43553	0.226778	0.735241	0.255674	-0.298452	0.316777	0.160538	5.57161
STMMW_08571	SL1344_0781	moaD	0.472688	0.0690776	0.0113676	-0.79175	0.000622757	4.45112e-05	0.0395394	0.982931	0.79002	0.0403742	0.969801	0.817153	0.209921	0.491076	0.304019	5.30465
STMMW_08581	SL1344_0782	moaE	0.309533	0.393444	0.153909	-0.680027	0.00787149	0.001041	0.119112	0.92226	0.497078	-0.206444	0.779727	0.306508	-0.513222	0.0992962	0.0311371	5.55108
STMMW_08591	SL1344_0783	ybhL	0.0265435	0.936142	0.839635	-0.556229	0.00229116	0.000229555	0.00984549	0.997206	0.940717	-0.425541	0.071512	0.00356565	-0.121609	0.564563	0.378268	8.20411
STMMW_08601	SL1344_0784	ybhM	-0.105116	0.943274	0.854054	-0.341656	0.707139	0.543863	0.643718	0.624876	0.120081	0.00178042	0.999226	0.996744	-0.114463	0.815218	0.682285	2.28118
STMMW_08611	SL1344_0785	STM0809	0.258758	0.866363	0.683931	0.0989896	0.93525	0.876409	0.2586	0.946075	0.595909	0.456943	0.806438	0.361393	0.770567	0.10081	0.031834	2.57051
STMMW_08621	SL1344_0786	STM0810	0.508504	0.560914	0.29	0.091021	0.930041	0.864838	-0.366573	0.848014	0.337977	-0.894994	0.453903	0.0760553	0.66425	0.0837131	0.0246547	1.94636
STMMW_08631	SL1344_0787	ybhN	-0.11866	0.81946	0.600048	0.0412496	0.93814	0.884538	0.328332	0.615969	0.11724	0.139217	0.886102	0.545989	0.350203	0.170871	0.0671793	4.45452
STMMW_08641	SL1344_0788	ybhO	-0.177031	0.720963	0.462077	-0.660848	0.181467	0.0693946	0.595357	0.230157	0.019898	-0.188942	0.863074	0.477171	-0.285361	0.258209	0.119905	3.98017
STMMW_08651	SL1344_0789	ybhP	0.329898	0.59589	0.327035	0.0487672	0.957181	0.920106	0.720795	0.363365	0.0403812	-0.032844	0.987971	0.921722	0.0970887	0.81799	0.687751	3.98264
STMMW_08661	SL1344_0790	ybhQ	0.436173	0.123108	0.025159	0.410014	0.121474	0.0391743	0.0800348	0.959371	0.696877	0.43746	0.520895	0.100156	0.65149	0.015594	0.00248956	7.40516
STMMW_08671	SL1344_0791	ybhR	-0.357198	0.138964	0.029797	0.0385577	0.896844	0.807793	0.146619	0.840576	0.321309	-0.0944535	0.890463	0.550423	-0.225745	0.255772	0.118427	5.76446
STMMW_08681	SL1344_0792	ybhS	0.358598	0.20888	0.0563659	0.506854	0.0524282	0.0122195	-0.238267	0.717339	0.184823	-0.385534	0.41273	0.0627248	-0.106166	0.698042	0.526556	5.73686
STMMW_08691	SL1344_0793	ybhF	0.108885	0.752725	0.507623	0.517014	0.027152	0.00515382	-0.242495	0.649648	0.139641	-0.441424	0.22132	0.0194182	-0.446319	0.0327912	0.00687849	6.45227
STMMW_08701	SL1344_0794	STM0818	0.105705	0.751779	0.505476	0.378018	0.105476	0.0319384	-0.0516219	0.97244	0.746102	-0.056489	0.950602	0.739651	-0.661692	0.00110856	6.85586e-05	5.89051
STMMW_08711	SL1344_0795	ybiH	0.0242198	0.957439	0.890496	1.01722	0.000366313	2.21842e-05	-0.0042768	0.997636	0.98296	0.165024	0.839114	0.425109	-1.07504	3.2413e-05	6.4507e-07	5.69819
STMMW_08721	SL1344_0796	rhlE	-0.359532	0.803899	0.574066	-0.346751	0.620559	0.432784	-0.550779	0.323845	0.0337497	-0.159401	0.905228	0.590709	0.318895	0.401796	0.224696	5.21621
STMMW_08731	SL1344_0797	dinG	-0.422609	0.0707269	0.0117223	-0.138213	0.543572	0.350129	-0.304303	0.290959	0.0278319	0.0879946	0.901957	0.582271	-0.107167	0.618014	0.43529	6.66783
STMMW_08741	SL1344_0798	ybiB	-0.344223	0.131557	0.0274207	-0.547363	0.00643755	0.000794878	-0.313881	0.21719	0.0180798	-0.0902072	0.886102	0.54566	-0.116351	0.531	0.345213	5.98121
STMMW_08751	SL1344_0799	ybiJ	-0.316251	0.835385	0.623432	-0.654999	0.38151	0.204022	-0.624977	0.826034	0.302895	-0.59002	0.843681	0.438626	-0.466445	0.164916	0.0639126	2.10243
STMMW_08761	SL1344_0800	ybiI	-0.480321	0.0539018	0.0079705	0.315563	0.340622	0.17268	0.390588	0.553266	0.0905842	-0.413008	0.574791	0.126547	0.284647	0.261026	0.121548	4.92661
STMMW_08771	SL1344_0801	ybiN	-0.430811	0.270656	0.0852569	-0.109013	0.756594	0.598782	-0.190501	0.76519	0.226749	0.123146	0.885858	0.536691	0.232993	0.255772	0.118445	4.90498
STMMW_08781	SL1344_0802	ybiO	0.321609	0.394382	0.155454	-0.0668365	0.887489	0.794809	-0.430697	0.222721	0.019009	-0.259498	0.683162	0.202916	0.0217641	0.946332	0.895907	5.14257
STMMW_08791	SL1344_0803	glnQ	-0.963265	0.0647953	0.0103994	-0.919938	0.0669812	0.0171131	-0.64689	0.368273	0.0411382	-0.372248	0.717688	0.235106	-0.206611	0.695513	0.522545	7.19728
STMMW_08801	SL1344_0804	glnP	-1.08381	0.0348433	0.00439142	-1.13306	0.0254834	0.00466805	-0.634781	0.294022	0.0282507	-0.382661	0.679239	0.19899	-0.0971815	0.855089	0.741455	6.82408
STMMW_08811	SL1344_0805	glnH	-1.09904	0.00340663	0.000228178	-0.741896	0.0346852	0.00693969	-0.503882	0.517327	0.0785544	-0.326118	0.698247	0.219949	-0.476194	0.199172	0.0838373	8.85108
STMMW_08821	SL1344_0806	dps	-0.0318485	0.974031	0.932552	0.419119	0.451265	0.264781	1.0006	0.114285	0.00740757	0.164359	0.923359	0.631962	0.760779	0.137123	0.0495615	9.3449
STMMW_08831	SL1344_0807	ybiF	0.0922064	0.86277	0.673301	-1.00711	0.000272644	1.52863e-05	0.0608209	0.956839	0.681041	0.193433	0.818043	0.386824	-0.438228	0.0847933	0.025095	4.47488
STMMW_08841	SL1344_0808	ompX	-0.285962	0.241752	0.0718582	-0.125843	0.601526	0.410754	0.0835165	0.950908	0.618733	-0.108629	0.87869	0.518038	-0.205195	0.422526	0.241052	10.1494
STMMW_08861	SL1344_0810	STM0835	0.245408	0.55143	0.280635	0.359076	0.238513	0.101826	0.0349639	0.982931	0.834685	0.479044	0.247396	0.023612	0.194486	0.466475	0.280758	6.04987
STMMW_08871	SL1344_0811	ybiR	-0.269633	0.451933	0.195528	-0.0753664	0.838029	0.7097	-0.233743	0.652182	0.141657	0.10071	0.910021	0.598073	-0.0648279	0.817184	0.686728	5.72205
STMMW_08881	SL1344_0812	ybiS	-0.0299582	0.960538	0.901339	-1.04529	0.000793629	6.16494e-05	-0.0875842	0.952814	0.638665	0.0122297	0.994561	0.949492	0.394917	0.14802	0.0550834	7.00261
STMMW_08891	SL1344_0813	ybiT	0.381443	0.334674	0.118744	-0.286315	0.383331	0.205159	-0.0385804	0.984027	0.846582	-0.152051	0.84476	0.443799	0.228653	0.447371	0.263464	7.58578
STMMW_08901	SL1344_0814	STM0839	0.626315	0.690206	0.426412	-0.03314	0.979998	0.967257	0.0248555	0.997206	0.949324	-0.00921592	0.997475	0.988747	0.466528	0.277118	0.132315	2.97511
STMMW_08911	SL1344_0815	ybiV(2)	0.638052	0.671138	0.406067	0.652926	0.596974	0.405988	0.736358	0.825888	0.297093	1.04269	0.624833	0.163841	-0.286882	0.750061	0.588909	0.0852529
STMMW_08921	SL1344_0817	ybiU	-0.968292	0.0382439	0.00499225	0.590583	0.234932	0.0996939	-0.26769	0.854882	0.35352	0.350376	0.813863	0.376889	-0.00796683	0.988072	0.972442	2.98926
STMMW_08931	SL1344_0818	ybiV(1)	-0.260209	0.499667	0.234917	0.294603	0.257425	0.114803	-0.236029	0.604495	0.11199	-0.233196	0.620394	0.160508	0.0729953	0.785507	0.639433	6.51557
STMMW_08941	SL1344_0819	pflF	-0.161974	0.894494	0.748123	1.05787	0.00175615	0.000166859	0.126352	0.982658	0.776718	0.551399	0.784582	0.316653	-0.474796	0.300732	0.14969	2.95327
STMMW_08951	SL1344_0820	pflE	0.238208	0.868601	0.688826	0.269863	0.669806	0.493885	-0.539939	0.917573	0.477661	-0.384934	0.935359	0.672146	0.240652	0.801055	0.66187	0.685084
STMMW_08961	SL1344_0821	moeB	-0.0792092	0.865695	0.680203	-0.469208	0.0516023	0.011904	-0.101488	0.921929	0.486719	-0.196065	0.77853	0.30357	-0.0383323	0.885611	0.79377	5.51624
STMMW_08971	SL1344_0822	moeA	-0.0127802	0.976166	0.936351	-0.386682	0.0539569	0.0126781	-0.18942	0.646104	0.136492	0.176146	0.73049	0.24805	-0.0916012	0.642542	0.464818	6.12918
STMMW_08981	SL1344_0823	ybiK	0.263588	0.265045	0.0825819	0.373081	0.082648	0.0229568	0.2162	0.65316	0.14201	0.13287	0.815985	0.381226	-0.786584	0.000501039	2.25162e-05	7.397
STMMW_08991	SL1344_0824	yliA	0.124922	0.671967	0.407379	0.478952	0.0270765	0.00512576	0.0840816	0.946012	0.567449	-0.00928529	0.994955	0.95152	-0.601789	0.0052802	0.000572879	7.42253
STMMW_09001	SL1344_0825	yliB	-0.0294488	0.932699	0.832683	0.173886	0.444249	0.258203	0.0457207	0.968711	0.729902	-0.242581	0.528759	0.103371	-0.495883	0.012631	0.00189167	7.10978
STMMW_09011	SL1344_0826	yliC	-0.101392	0.72065	0.461334	0.0239362	0.932826	0.870543	-0.0289289	0.982931	0.795813	0.0382373	0.961905	0.772552	-0.381557	0.0403025	0.00904718	6.13927
STMMW_09021	SL1344_0827	yliD	-0.123057	0.640395	0.369999	0.00451611	0.984055	0.974579	0.0427949	0.959144	0.694136	-0.0493478	0.941901	0.710229	-0.342599	0.0594921	0.0156719	5.93956
STMMW_09031	SL1344_0828	rimO	-0.393417	0.239631	0.0704746	0.171195	0.582224	0.388357	-0.063748	0.953402	0.653158	0.0759098	0.917659	0.617206	0.263482	0.211755	0.091309	6.52419
STMMW_09041	SL1344_0829	bssR	0.00838038	0.98813	0.97161	1.27272	0.00389947	0.000446441	0.719077	0.146176	0.010354	0.107517	0.941572	0.700168	-0.0965821	0.797803	0.657637	5.9651
STMMW_09051	SL1344_0830	STM0854	0.527598	0.75048	0.502354	-0.337407	0.805412	0.661496	-0.328506	0.946012	0.581902	0.502234	0.854973	0.461971	0.374097	0.309704	0.155747	2.72462
STMMW_09061	SL1344_0831	STM0855	0.0717706	0.970729	0.924197	-0.490827	0.666428	0.490017	0.0424732	0.997206	0.934541	0.147679	0.965853	0.796917	1.03485	0.00680776	0.00081291	3.82242
STMMW_09071	SL1344_0832	STM0856	0.285069	0.878142	0.709579	0.352291	0.778898	0.627718	0.171031	0.974655	0.753564	-0.216445	0.95854	0.761812	0.958685	0.0152867	0.00241859	3.43762
STMMW_09081	SL1344_0833	STM0857	0.288687	0.653311	0.386837	0.262017	0.648388	0.463709	0.35792	0.689783	0.164649	0.384843	0.694706	0.21745	0.999946	0.00207438	0.000166909	5.60142
STMMW_09091	SL1344_0834	STM0858	0.456784	0.464421	0.207315	0.18321	0.746488	0.586264	0.217825	0.858987	0.364333	0.0567249	0.977126	0.860029	0.791297	0.00264029	0.000226569	4.5022
STMMW_09101	SL1344_0835	STM0859	0.458911	0.391581	0.15251	0.152933	0.809565	0.669076	-0.172162	0.891329	0.43866	-0.294317	0.590555	0.134715	1.13391	9.17317e-05	2.65007e-06	5.94288
STMMW_09111	SL1344_0836	STM0860	-0.0948438	0.893413	0.743714	0.28958	0.573393	0.379889	-0.147667	0.942206	0.546261	-0.753439	0.0743778	0.00391112	0.835703	0.00138884	9.45113e-05	5.19043
STMMW_09121	SL1344_0837	yliI	0.00733999	0.993908	0.985611	0.56323	0.412052	0.228203	0.479644	0.629971	0.12346	0.416814	0.793002	0.336772	-0.257458	0.445589	0.261175	3.22876
STMMW_09131	SL1344_0838	yliJ	0.102543	0.838351	0.629526	0.221619	0.533244	0.34108	0.273294	0.707026	0.179255	0.520163	0.275859	0.028926	0.736368	0.00648924	0.000758565	6.64524
STMMW_09141	SL1344_0839	dacC	-0.216706	0.313371	0.106625	0.498443	0.0151674	0.00239904	0.239337	0.517327	0.0788746	-0.314351	0.279195	0.0297271	-0.0258372	0.921352	0.853527	7.67809
STMMW_09151	SL1344_0840	deoR	0.0772573	0.887353	0.729555	-0.905555	0.00102619	8.56444e-05	-0.323575	0.464548	0.0643478	-0.249091	0.611797	0.153833	0.444126	0.067032	0.0182319	7.37774
STMMW_09161	SL1344_0841	ybjG	-0.255246	0.504505	0.238919	-1.33429	1.20655e-05	3.15e-07	-0.313642	0.446327	0.0593963	-0.0310629	0.974891	0.852771	0.380835	0.102281	0.0325495	7.65852
STMMW_09171	SL1344_0842	mdfA	-0.567486	0.117572	0.0236681	-0.217326	0.509365	0.317884	-0.0230686	0.992682	0.896452	0.287848	0.638594	0.172899	0.249347	0.333871	0.172258	5.70065
STMMW_09181	SL1344_0843	STM0867	-0.0944599	0.843358	0.639599	-0.210836	0.38029	0.202873	-0.0369091	0.982931	0.804657	-0.126432	0.877755	0.511374	-0.0693331	0.779819	0.630175	5.43342
STMMW_09191	SL1344_0844	STM0868	0.0986912	0.877322	0.708353	-0.131752	0.680477	0.505298	-0.217137	0.749598	0.213202	0.0846566	0.938079	0.689615	0.107185	0.689785	0.515309	5.52849
STMMW_09201	SL1344_0845	STM0869	-0.484936	0.275336	0.0876148	0.181043	0.662849	0.483667	-0.196183	0.840632	0.321816	-0.164686	0.901392	0.578837	-0.0351576	0.919009	0.849783	3.62106
STMMW_09211	SL1344_0846	STM0870	-0.0548139	0.907847	0.774242	-0.702401	0.00291373	0.000309892	0.337202	0.379094	0.0431216	0.270927	0.562617	0.119763	0.139058	0.601736	0.417597	7.1357
STMMW_09221	SL1344_0847	ybjM	-0.99663	0.191867	0.0487365	-1.63003	4.83123e-05	1.74849e-06	0.677562	0.457944	0.0623942	-0.295201	0.891278	0.552033	0.0635387	0.927212	0.863718	3.89239
STMMW_09231	SL1344_0848	grxA	-0.199341	0.677133	0.414423	0.0150463	0.972935	0.953781	-0.00633501	0.997636	0.980511	0.154516	0.880326	0.527856	0.530559	0.129039	0.0453236	9.18926
STMMW_09241	SL1344_0849	ybjC	-0.0372789	0.957087	0.88792	0.100431	0.84595	0.725566	0.199837	0.866608	0.394651	0.241379	0.790534	0.329888	-0.316209	0.2596	0.120717	4.93512
STMMW_09261	SL1344_0852	rimK	-0.0687842	0.856487	0.662756	-0.0995	0.691328	0.523267	0.389239	0.0866902	0.00517585	0.295546	0.381819	0.0541481	0.515948	0.00702823	0.000854276	6.46556
STMMW_09271	SL1344_0853	ybjN	-0.361315	0.182003	0.0451016	-0.124132	0.604407	0.414277	0.16022	0.749598	0.213076	0.0896193	0.896523	0.562288	0.499983	0.00847612	0.0011264	5.62874
STMMW_09281	SL1344_0854	potF	-0.766675	0.075228	0.0128445	0.364463	0.593029	0.400006	0.0627766	0.956839	0.675769	-0.0522319	0.942894	0.721032	-0.183753	0.432544	0.249456	5.94309
STMMW_09291	SL1344_0855	potG	-0.632155	0.169871	0.0401684	0.300508	0.648388	0.463626	0.0445142	0.982658	0.776993	-0.0160762	0.987971	0.91898	-0.610689	0.0110281	0.00159297	5.82589
STMMW_09301	SL1344_0856	potH	-0.152303	0.834668	0.621624	-0.401117	0.433168	0.246296	0.132755	0.854882	0.353513	-0.0318676	0.971334	0.830494	-0.492611	0.0386469	0.00855653	5.458
STMMW_09311	SL1344_0857	potI	-0.158901	0.771105	0.530537	0.214124	0.65224	0.469053	0.039957	0.982931	0.800384	-0.174801	0.770236	0.291439	-0.467497	0.0568958	0.0147323	6.08792
STMMW_09321	SL1344_0858	ybjO	0.258967	0.56764	0.299308	0.178554	0.621974	0.434304	0.178409	0.835431	0.316606	-0.044746	0.971334	0.825966	0.366102	0.17818	0.071417	6.00171
STMMW_09331	SL1344_0859	rumB	0.525648	0.258499	0.0798787	-0.132977	0.731596	0.569558	-0.0963902	0.942206	0.547236	0.00821919	0.996397	0.966788	0.216823	0.363671	0.19526	5.32918
STMMW_09341	SL1344_0860	STM0884	0.622796	0.245698	0.0735569	0.195843	0.753627	0.595096	0.451928	0.62734	0.1223	-0.0436226	0.987694	0.911861	0.530795	0.058027	0.0151369	2.81986
STMMW_09351	SL1344_0861	STM0885	1.98575	0.00276132	0.000171955	0.53973	0.391593	0.212598	0.315374	0.869177	0.398784	0.756299	0.597877	0.141899	0.619738	0.0841427	0.0248721	2.40939
STMMW_09361	SL1344_0862	STM0886	0.566473	0.0590868	0.00917975	0.216545	0.489896	0.299725	0.263326	0.654774	0.143762	-0.0816055	0.94461	0.729636	0.136961	0.558018	0.372211	4.46573
STMMW_09371	SL1344_0863	artJ	0.0116143	0.993908	0.986889	-0.228223	0.843622	0.720861	0.435305	0.76519	0.226676	0.0843173	0.971334	0.825367	-0.668661	0.20302	0.0861521	6.00951
STMMW_09381	SL1344_0864	artM	-0.419419	0.198551	0.051964	-0.634117	0.0294261	0.00570512	-0.0941574	0.946687	0.601951	-0.487386	0.182809	0.0143962	-0.483065	0.0604326	0.0159843	7.23518
STMMW_09391	SL1344_0865	artQ	-0.424937	0.271312	0.0856376	-0.756338	0.0220712	0.00391548	-0.101694	0.946075	0.594085	-0.27345	0.654505	0.183586	-0.708843	0.0113846	0.00165909	6.84486
STMMW_09401	SL1344_0866	artI	-0.0941472	0.793639	0.560455	-0.255756	0.296758	0.141125	-0.0286484	0.984027	0.847075	-0.0907824	0.891487	0.553315	-0.568896	0.00812455	0.00105	7.44675
STMMW_09411	SL1344_0867	artP	-0.0215572	0.948148	0.863229	-0.212229	0.252764	0.111642	-0.0282374	0.982931	0.817138	0.0789694	0.877326	0.50507	-0.423795	0.0124344	0.00183868	7.85144
STMMW_09421	SL1344_0868	ybjP	-0.438635	0.163997	0.0379372	0.355092	0.226335	0.0948835	0.435023	0.402191	0.0492157	0.462754	0.447805	0.073681	0.215893	0.487472	0.300641	6.19041
STMMW_09431	SL1344_0869	STM0930	0.328285	0.212349	0.0578017	0.207981	0.442185	0.255914	0.0602209	0.964503	0.71249	0.0586156	0.94281	0.715436	0.500347	0.0198931	0.00348225	7.03801
STMMW_09441	SL1344_0870	ybjR	0.00603889	0.988651	0.973418	-0.247878	0.377337	0.20066	-0.0905694	0.946075	0.598757	-0.198878	0.7375	0.258669	-0.0814026	0.785255	0.638644	7.26226
STMMW_09451	SL1344_0871	STM0932	-0.205985	0.535225	0.268057	-0.589766	0.00937094	0.00133555	-0.070805	0.956839	0.671946	0.171123	0.848678	0.450219	-0.536443	0.0168396	0.00279131	5.38293
STMMW_09461	SL1344_0872	ybjT	0.281367	0.397241	0.157519	-0.254269	0.340622	0.172643	-0.281157	0.584903	0.103513	0.0129673	0.994601	0.950086	-0.456948	0.0550522	0.0140771	6.08708
STMMW_09471	SL1344_0873	ltaA	0.0411832	0.876303	0.705656	-0.261468	0.0863492	0.0244653	-0.347714	0.0454166	0.00228395	-0.388793	0.065979	0.00320506	-0.39885	0.00701632	0.000847547	6.84406
STMMW_09481	SL1344_0874	poxB	0.0555572	0.894494	0.749437	0.167429	0.6905	0.521198	0.505845	0.164701	0.0120341	-0.0289346	0.983164	0.89332	-0.0761337	0.777199	0.625519	5.32391
STMMW_09491	SL1344_0875	hcr	-0.177273	0.683765	0.419653	0.0270326	0.949532	0.904016	0.331175	0.446327	0.0594084	-0.114388	0.901392	0.579067	-0.380507	0.0499689	0.0122194	4.9179
STMMW_09501	SL1344_0876	hcp	-0.252796	0.674733	0.411158	-0.536537	0.133908	0.0447315	-0.198491	0.852112	0.345367	-0.304455	0.767758	0.288341	-0.604738	0.017222	0.00291886	5.11126
STMMW_09511	SL1344_0877	ybjE	-0.234236	0.518206	0.253059	-0.49753	0.0686062	0.0176177	-0.0169588	0.99423	0.917105	0.058012	0.961583	0.769639	-0.319795	0.168198	0.0657243	6.11818
STMMW_09521	SL1344_0878	ybjD	-0.0613355	0.828663	0.613436	-0.422776	0.0183617	0.00308452	0.118119	0.858987	0.370346	0.0624036	0.941572	0.709252	-0.352671	0.0362561	0.00789054	6.14669
STMMW_09531	SL1344_0879	ybjX	-0.0891153	0.812999	0.591399	-0.871031	0.00025722	1.41263e-05	-0.172444	0.858987	0.374422	-0.224055	0.707141	0.22729	0.709392	0.00627782	0.000728136	9.66241
STMMW_09541	SL1344_0880	ybjY	0.560796	0.0048752	0.000353668	-0.401762	0.0637733	0.0159269	0.0461156	0.965989	0.720825	-0.0909377	0.877755	0.514216	0.0478219	0.851653	0.7372	7.62661
STMMW_09561	SL1344_0882	cspD	-0.378673	0.638887	0.36791	1.74508	0.00220302	0.000215918	0.504349	0.76652	0.230465	-0.130582	0.965853	0.797371	-0.205364	0.775519	0.623315	7.91031
STMMW_09571	SL1344_0883	clpS	0.266902	0.239577	0.0702377	0.312351	0.128851	0.0424356	-0.0546256	0.961031	0.704604	0.0395676	0.9654	0.78505	-0.131328	0.578588	0.393113	8.27804
STMMW_09581	SL1344_0884	clpA	-0.138968	0.574833	0.306914	-0.0119911	0.960651	0.928228	-0.113113	0.887241	0.435551	-0.28484	0.34558	0.0441465	-0.440067	0.0439023	0.0102242	9.83958
STMMW_09591	SL1344_0885	tnp	0.160162	0.924784	0.815544	-0.119551	0.927833	0.86125	0.0279832	0.997206	0.967525	0.923803	0.655739	0.186492	-0.896524	0.336192	0.175027	-2.43581
STMMW_09601	SL1344_0886	STM0947	-0.0562294	0.958975	0.896694	-0.149949	0.906877	0.825562	0.295944	0.950908	0.623034	2.05151	0.210488	0.018182	0.0912464	0.86464	0.756583	2.79027
STMMW_09611	SL1344_0887	STM0948	-0.468431	0.535225	0.267878	0.352562	0.600264	0.408868	0.35674	0.826034	0.303423	-0.666339	0.623622	0.161794	0.12582	0.742125	0.580931	3.2616
STMMW_09621	SL1344_0888	STM0950	-0.413218	0.510623	0.245641	-0.097111	0.908088	0.828033	-0.0179754	0.997206	0.958976	-0.512355	0.725686	0.242872	-0.17665	0.657864	0.482786	3.68652
STMMW_09631	SL1344_0889	STM0951	0.105048	0.881608	0.715972	0.218637	0.731288	0.569094	-0.0210985	0.997206	0.943064	-0.167376	0.934306	0.668966	-0.509728	0.103568	0.0332003	3.0947
STMMW_09641	SL1344_0890	STM0952	-0.266559	0.725806	0.47065	0.356719	0.532959	0.340289	-0.0968447	0.982658	0.777211	-0.130451	0.9654	0.787738	0.0441003	0.928213	0.865644	4.34769
STMMW_09651	SL1344_0891	infA	-0.993828	0.00215276	0.000127148	-1.67607	6.11566e-07	8.76843e-09	-0.0474021	0.982931	0.838239	-0.102255	0.923835	0.636272	0.121996	0.728597	0.565664	9.12067
STMMW_09661	SL1344_0892	STM0954	-0.496314	0.188606	0.0474644	-1.18071	0.000346008	2.07324e-05	0.0115782	0.997206	0.964234	0.135903	0.901273	0.57734	0.107932	0.795617	0.654302	9.09508
STMMW_09671	SL1344_0893	aat	-0.360257	0.20888	0.0562945	-0.383225	0.10485	0.0316014	-0.00923292	0.997206	0.949801	0.0871242	0.920895	0.625688	-0.0969407	0.718711	0.553914	6.0387
STMMW_09681	SL1344_0894	cydC	-0.173783	0.384053	0.148345	-0.229862	0.150069	0.0533092	0.0168266	0.986531	0.878283	-0.0107159	0.988986	0.928885	-0.268541	0.111583	0.0365339	7.14561
STMMW_09691	SL1344_0895	cydD	-0.0432259	0.908371	0.775799	-0.279747	0.173424	0.0648716	0.108992	0.891455	0.44285	0.13129	0.821221	0.391387	-0.0222525	0.938807	0.882397	7.39867
STMMW_09701	SL1344_0896	trxB	-0.382799	0.030426	0.00361362	0.00170347	0.992449	0.988675	-0.15567	0.761665	0.221251	-0.256288	0.345489	0.0439031	-0.235296	0.197526	0.0826372	8.87994
STMMW_09711	SL1344_0897	lrp	0.150445	0.649411	0.381336	-0.270464	0.26216	0.117921	0.0744992	0.959001	0.692829	-0.0396479	0.971282	0.822328	0.0450357	0.893211	0.804329	9.36001
STMMW_09721	SL1344_0898	ftsK	0.451862	0.00320821	0.000211455	0.0110898	0.955517	0.916667	-0.0288743	0.982931	0.806255	-0.0695565	0.878951	0.518394	-0.270986	0.0750492	0.021087	9.86824
STMMW_09731	SL1344_0899	lolA	0.165539	0.577142	0.308888	-0.468452	0.0389017	0.0081322	-0.140706	0.858987	0.370475	-0.0707781	0.934306	0.669128	-0.119582	0.642656	0.465509	7.66083
STMMW_09741	SL1344_0900	ycaJ	0.208495	0.41688	0.171284	-0.626739	0.0027552	0.000287725	-0.2728	0.522152	0.0806749	-0.0566114	0.941572	0.70881	-0.521601	0.0142998	0.00223414	8.10387
STMMW_09751	SL1344_0901	serS	-0.021613	0.952579	0.874352	-0.853539	3.38422e-05	1.13701e-06	-0.26554	0.466232	0.0647517	-0.220686	0.556802	0.115982	-0.0552823	0.82963	0.703756	8.61244
STMMW_09761	SL1344_0902	dmsA	0.589598	0.0149877	0.00146573	-0.233843	0.349121	0.179637	0.0460594	0.985528	0.868198	0.282103	0.839866	0.428396	-0.221751	0.500424	0.31325	5.94962
STMMW_09771	SL1344_0903	dmsB	0.740535	0.052826	0.00773228	-0.0135835	0.968263	0.94042	-0.0404214	0.997206	0.94729	-1.4279	0.422586	0.0662862	-0.221636	0.692651	0.518784	3.32264
STMMW_09781	SL1344_0904	dmsC	0.678577	0.0573806	0.00880417	0.126495	0.679323	0.503714	0.232553	0.939442	0.539079	-0.367239	0.806988	0.364552	-0.76769	0.00825061	0.00108407	5.43783
STMMW_09791	SL1344_0905	ycaD	0.418845	0.253281	0.0765317	-0.829375	0.000104459	4.71665e-06	0.222531	0.642876	0.134049	0.276693	0.273883	0.0284444	1.26024	2.34211e-07	1.60384e-09	5.90749
STMMW_09801	SL1344_0906	ycaM	0.270377	0.682642	0.418672	0.116803	0.856846	0.744589	-0.0218843	0.997206	0.937548	-0.44905	0.520895	0.0998608	0.4459	0.189729	0.0781163	6.18852
STMMW_09811	SL1344_0907	pflA	-0.198289	0.41965	0.173679	-0.411138	0.0273164	0.00519088	-0.0880902	0.923017	0.49944	-0.261328	0.448293	0.0745397	0.0728	0.75362	0.594284	7.26669
STMMW_09821	SL1344_0908	STM0971	-0.328243	0.168234	0.0394086	0.036485	0.908418	0.830076	-0.00848659	0.997206	0.953568	-0.159391	0.8064	0.357629	-0.0499613	0.857499	0.744829	5.75795
STMMW_09831	SL1344_0909	sopD2	2.3362	8.911e-12	2.47899e-14	0.355567	0.159486	0.0578492	-0.0764491	0.954065	0.663256	-0.0675788	0.93947	0.693595	0.223654	0.421898	0.240427	8.76082
STMMW_09841	SL1344_0910	pflB	0.247889	0.595861	0.326557	-0.524216	0.175993	0.0663222	0.385799	0.638683	0.126971	-0.233809	0.790534	0.331343	-0.437017	0.227113	0.100507	9.98947
STMMW_09851	SL1344_0911	focA	0.509847	0.0105476	0.000950258	-0.605927	0.00223538	0.000220046	0.424409	0.0791746	0.00467181	-0.0601243	0.937313	0.682554	-0.48347	0.0154205	0.00245184	8.07297
STMMW_09861	SL1344_0912	ycaO	0.523558	0.31484	0.107301	-0.22113	0.614182	0.426103	-0.268047	0.706733	0.178007	-0.0546464	0.965853	0.792451	0.602448	0.0323027	0.00676055	6.6049
STMMW_09871	SL1344_0913	ycaP	5.19399e-05	0.999851	0.999851	0.216122	0.738911	0.578545	0.476786	0.550869	0.0891985	0.0871431	0.961583	0.769826	0.0765692	0.869697	0.767522	4.77277
STMMW_09881	SL1344_0914	serC	0.273012	0.23292	0.0680865	-0.262777	0.191032	0.0746875	-0.0774057	0.950908	0.615287	0.0453543	0.958364	0.757331	-0.0178259	0.95329	0.907034	8.88147
STMMW_09891	SL1344_0915	aroA	0.531171	0.00357944	0.000242817	-0.732011	2.82836e-05	9.13938e-07	-0.187738	0.559409	0.0925049	-0.214452	0.36429	0.0493464	-0.416385	0.00594521	0.000676835	7.72969
STMMW_09901	SL1344_0916	ycaL	-0.285005	0.393557	0.154294	-0.366082	0.101018	0.0299402	-0.181401	0.61567	0.116627	-0.112567	0.82187	0.396809	-0.29445	0.128421	0.0449322	5.6609
STMMW_09911	SL1344_0917	cmk	0.125929	0.782546	0.545496	-0.170229	0.561608	0.368037	-0.0260369	0.990622	0.890909	0.163854	0.810757	0.369064	0.00152448	0.99709	0.993558	7.93569
STMMW_09921	SL1344_0918	rpsA	0.258477	0.330927	0.116706	-0.305818	0.181462	0.0693539	-0.115522	0.945798	0.561211	-0.0677918	0.94145	0.698885	0.147738	0.627377	0.445134	11.8563
STMMW_09931	SL1344_0919	himD	-0.732472	0.00869056	0.000738316	-0.418499	0.114018	0.0355498	-0.0777977	0.956941	0.688212	-0.704616	0.0371198	0.00139838	-0.00451565	0.993561	0.981867	8.17512
STMMW_09941	SL1344_0920	rec2	-0.159766	0.801334	0.569148	-0.101123	0.833239	0.703786	0.19091	0.842956	0.328427	0.0654265	0.966235	0.800477	-0.0706712	0.807311	0.669358	4.46969
STMMW_09951	SL1344_0921	msbA	0.051277	0.89175	0.739139	-0.627137	0.00166364	0.000157001	0.00661963	0.997206	0.963955	-0.0200004	0.982108	0.886273	-0.205633	0.324685	0.166268	8.1398
STMMW_09961	SL1344_0922	lpxK	0.0707353	0.894494	0.74608	-0.0653951	0.865444	0.756917	-0.128447	0.913496	0.473342	0.0834649	0.932359	0.665401	-0.152344	0.61834	0.435868	6.82444
STMMW_09971	SL1344_0923	ycaQ	0.251107	0.649129	0.380296	-0.6555	0.0647705	0.0163555	-0.0866145	0.953402	0.64504	0.119232	0.916707	0.613781	0.151678	0.605596	0.421305	4.9645
STMMW_09981	SL1344_0924	ycaR	0.451953	0.116368	0.0233085	0.345682	0.170496	0.0635209	0.30135	0.490706	0.0711104	0.332029	0.494646	0.0908578	0.657474	0.00457537	0.000480742	6.15613
STMMW_09991	SL1344_0925	kdsB	0.408531	0.0348433	0.00439176	0.213713	0.215451	0.0884611	0.103428	0.858987	0.370599	0.383108	0.125289	0.00798976	-0.156204	0.374163	0.203951	6.62467
STMMW_10001	SL1344_0926	STM0989	0.156576	0.64001	0.369516	-0.544097	0.0528523	0.0123733	-0.068904	0.97244	0.741323	0.160778	0.896523	0.563277	0.151777	0.578347	0.391387	5.21369
STMMW_10011	SL1344_0927	ycbC	0.0502358	0.940038	0.847234	-0.223128	0.574253	0.380705	0.347085	0.602537	0.110502	-0.210842	0.838812	0.419496	-0.271713	0.275888	0.131302	4.05914
STMMW_10021	SL1344_0928	smtA	-0.0763514	0.863695	0.677205	-0.261734	0.248066	0.108187	-0.612573	0.00368646	0.000136477	-0.173853	0.794664	0.341243	-0.367984	0.0588259	0.0153823	6.03948
STMMW_10031	SL1344_0929	mukF	0.637895	0.000601936	2.6664e-05	-0.172034	0.349402	0.180201	-0.383271	0.0506237	0.00263248	0.045141	0.950666	0.740034	-0.212033	0.214854	0.0930298	7.15016
STMMW_10041	SL1344_0930	mukE	0.368512	0.0434608	0.00594296	-0.146294	0.423634	0.237971	-0.485887	0.00530286	0.000201992	-0.176391	0.691104	0.210296	0.00606669	0.980416	0.960201	6.87489
STMMW_10051	SL1344_0931	mukB	0.513762	0.00303343	0.000194742	-0.224449	0.169669	0.0631401	-0.586781	0.00240275	8.48393e-05	-0.239444	0.3611	0.0487596	-0.403755	0.0191862	0.00332566	9.5889
STMMW_10061	SL1344_0932	ycbB	0.0428044	0.924784	0.812075	-0.198338	0.473241	0.284374	-0.0372503	0.982931	0.836889	0.165089	0.82187	0.396102	-0.0633529	0.85239	0.738203	7.85306
STMMW_10071	SL1344_0933	ycbK	0.0847776	0.875776	0.702313	-0.596824	0.0597032	0.0146415	-0.114858	0.946012	0.568862	0.114888	0.905228	0.588943	0.658728	0.0246499	0.00464984	7.59617
STMMW_10081	SL1344_0934	ycbL	-0.0756659	0.852613	0.657021	-0.811623	0.000871273	6.8613e-05	-0.264572	0.596167	0.108403	-0.0421555	0.965853	0.798849	0.448313	0.0502835	0.0123422	7.74946
STMMW_10091	SL1344_0935	aspC	-0.302954	0.0607404	0.00951014	-0.608376	0.000141277	6.80233e-06	-0.0430075	0.965989	0.71901	0.120838	0.76412	0.284977	-0.162937	0.323665	0.165109	9.02263
STMMW_10101	SL1344_0936	ompF	-0.455937	0.36054	0.13502	0.393586	0.492669	0.302159	-0.178902	0.949329	0.608398	-1.5787	0.000600673	9.82369e-06	-0.999398	0.0106953	0.00152888	9.11192
STMMW_10111	SL1344_0937	asnCa	0.158855	0.347366	0.126592	-0.147983	0.318529	0.156981	-0.0907388	0.876335	0.418452	-0.157353	0.591477	0.135624	0.0391546	0.841347	0.719744	9.3315
STMMW_10121	SL1344_0938	STM1001	-0.358729	0.281578	0.0903845	0.390806	0.188903	0.0734829	-0.0433683	0.982931	0.82274	-0.118692	0.927874	0.64877	-0.147475	0.578588	0.392188	5.03455
STMMW_10131	SL1344_0939	dpaL	0.243142	0.740053	0.489832	0.592372	0.248668	0.108503	0.611406	0.354346	0.0388242	-0.151894	0.941572	0.708461	0.312887	0.366279	0.197679	2.8593
STMMW_10141	SL1344_0940	STM1003	0.117417	0.92029	0.803361	0.342858	0.685781	0.511254	0.495376	0.761665	0.220761	-0.306695	0.894681	0.55963	0.0969298	0.865213	0.758533	2.38649
STMMW_10151	SL1344_0941	pncB	-0.734106	0.0658036	0.0106317	-0.371091	0.320686	0.158799	0.0214366	0.99423	0.920217	0.0543396	0.965853	0.795708	-0.524387	0.0786743	0.0225602	7.26659
STMMW_10161	SL1344_0942	STM1005	-0.0807138	0.713053	0.452852	-0.221778	0.123724	0.0401548	-0.00709482	0.997206	0.945042	0.00193798	0.996594	0.985575	-0.101797	0.53565	0.350528	7.7836
STMMW_10171	SL1344_0943	STM1006	-1.48307	0.115759	0.0231123	-0.325546	0.780154	0.629399	-0.957672	0.638948	0.128152	0.334705	0.927081	0.645167	-0.187801	0.827325	0.698968	0.83845
STMMW_10181	SL1344_0944	STM1007	-0.818523	0.551999	0.281611	-0.632381	0.669806	0.494016	-2.17209	0.164701	0.0120862	0.176406	0.974891	0.853151	0.434946	0.752123	0.591977	-1.25185
STMMW_10182	SL1344_0945	STM1008	-0.172863	0.889696	0.734131	0.507892	0.596621	0.40511	-0.353675	0.925273	0.508073	-0.14359	0.971334	0.832921	0.218456	0.796145	0.655158	0.609563
STMMW_10191	SL1344_0946	recEa	-1.93586	0.00219667	0.000131151	-1.94344	0.00650048	0.000806822	-0.659219	0.704524	0.175792	-1.40047	0.344866	0.0435419	-1.48437	0.0169628	0.0028604	1.05875
STMMW_10201	SL1344_0947	STM1010	-1.78804	0.00117099	6.0642e-05	-3.18523	0.000307129	1.76141e-05	0.0690106	0.997206	0.940185	0.915801	0.796871	0.343417	1.31348	0.225868	0.0995695	0.379687
STMMW_10211	SL1344_0948	STM2630	-1.41382	0.0102365	0.000915655	-1.60403	0.0319198	0.00625007	-0.200817	0.982931	0.832358	1.13414	0.722512	0.238308	1.64276	0.125134	0.0430725	-0.0266965
STMMW_10221	SL1344_0949	STM1011	-1.48189	0.00313185	0.000204411	-1.83588	0.00362273	0.000406187	0.285113	0.946012	0.583326	-0.63076	0.793002	0.338028	4.6154	8.71003e-06	1.32337e-07	1.15184
STMMW_10231	SL1344_0950	STM1012	-0.0986884	0.608986	0.340005	-0.0955994	0.532959	0.340162	0.126127	0.74545	0.206956	0.0497631	0.923835	0.636824	0.408068	0.00594521	0.000675589	7.45676
STMMW_10241	SL1344_0951	C1	-0.797297	0.272176	0.0860271	0.217058	0.846206	0.725992	0.892606	0.663469	0.148989	0.673641	0.790534	0.331303	0.600985	0.482203	0.295327	0.63244
STMMW_10261	SL1344_0953	STM1015	-3.21051	0.000663898	2.96928e-05	-0.821143	0.350047	0.180979	-1.57909	0.177655	0.0135722	-0.301886	0.937313	0.678487	-0.532809	0.38981	0.215551	0.803366
STMMW_10271	SL1344_0954	STM2624	-2.08274	0.0149564	0.00145313	-1.26222	0.158175	0.0571706	-2.42298	0.0634247	0.00352887	-1.56672	0.357032	0.0475992	-0.7929	0.155283	0.0591157	0.509645
STMMW_10281	SL1344_0955	STM2623	0.698854	0.0802708	0.0140341	0.415461	0.317446	0.15604	0.0372759	0.986531	0.876816	0.302115	0.771216	0.29327	-0.131905	0.782089	0.634474	4.04939
STMMW_10291	SL1344_0956	STM2622	0.434259	0.128442	0.0266064	-0.26374	0.344165	0.175802	0.280244	0.648442	0.138488	0.279833	0.61775	0.157445	0.165427	0.590123	0.404865	7.61781
STMMW_10301	SL1344_0957	STM1019	-0.393167	0.50092	0.236149	0.520058	0.246297	0.106941	0.399778	0.76652	0.229954	0.556415	0.673347	0.195587	-0.0477495	0.937109	0.879434	5.33982
STMMW_10311	SL1344_0958	STM1020	-0.468483	0.615283	0.346549	-0.122101	0.878081	0.778567	0.141757	0.95846	0.691445	-0.318959	0.877755	0.515182	0.0900735	0.872316	0.770953	4.04657
STMMW_10321	SL1344_0959	ninG	-1.29654	0.424185	0.176918	1.04508	0.444206	0.257988	0.517088	0.923017	0.501929	1.73526	0.597877	0.142325	0.0180445	0.986504	0.968623	-0.0434941
STMMW_10331	SL1344_0960	SL1344_0960	-0.314662	0.86277	0.672355	-0.948859	0.431144	0.244127	1.03122	0.802006	0.263577	0.373567	0.938747	0.691254	0.0152634	0.98661	0.969402	-0.728432
STMMW_10341	SL1344_0961	STM1022	-0.062057	0.951528	0.869614	0.499233	0.430161	0.243386	0.594764	0.704839	0.176323	0.330503	0.877326	0.507741	0.0231166	0.963379	0.92774	3.18928
STMMW_10361	SL1344_0963	STM1024	-3.58676	0.000225113	8.18943e-06	0.680028	0.602104	0.411667	-0.684427	0.858987	0.383046	0.863444	0.777402	0.300915	-1.21942	0.0996131	0.031293	-1.05243
STMMW_10371	SL1344_0964	STM1025	0.449245	0.379982	0.145765	-0.0380813	0.951762	0.909398	-0.138147	0.923017	0.502099	-0.19463	0.87924	0.522784	0.582883	0.0350099	0.00752193	4.72256
STMMW_10381	SL1344_0965	gtgA	0.0978658	0.805375	0.57581	0.512793	0.0402835	0.00859154	0.427344	0.113696	0.00732345	0.368875	0.414419	0.064466	0.00497611	0.990787	0.977217	4.30198
STMMW_10391	SL1344_0966	nucD	-0.604546	0.500136	0.235459	0.646508	0.384686	0.20662	0.597217	0.761665	0.222681	-0.749641	0.73207	0.254026	0.0601566	0.945508	0.894343	1.6146
STMMW_10392	SL1344_0965A	STM2613	-0.859121	0.535225	0.267837	0.424433	0.75019	0.590135	-0.508087	0.927808	0.52178	0.923803	0.7375	0.257259	-0.1025	0.941005	0.887988	-2.15917
STMMW_10401	SL1344_0967	STM1029	-1.18343	0.225607	0.064642	1.44958	0.183395	0.070328	0.70499	0.749598	0.213506	1.3151	0.494646	0.0910326	0.483216	0.393076	0.218198	1.16381
STMMW_10411	SL1344_0968	STM1030	-0.621439	0.275188	0.0875088	-0.277944	0.697677	0.530636	0.0799293	0.982931	0.810872	-0.0385664	0.988986	0.930879	0.561047	0.125123	0.0429749	2.8063
STMMW_10421	SL1344_0969	STM1031	-0.739967	0.0411259	0.00551807	-0.0611444	0.908553	0.830407	0.181753	0.858987	0.38185	0.173005	0.893921	0.558929	0.0398016	0.900483	0.816851	4.1777
STMMW_10431	SL1344_0971	STM1032	-0.582977	0.0856507	0.0152863	0.0711613	0.884812	0.790707	-0.225746	0.821035	0.29115	-0.119212	0.930215	0.662269	-0.0848917	0.783885	0.636978	4.42077
STMMW_10441	SL1344_0972	STM1033	-1.11295	0.00018609	6.65035e-06	-0.542945	0.0928844	0.0267145	-0.1731	0.858987	0.371665	-0.112098	0.919945	0.62209	0.122889	0.598069	0.4139	4.75712
STMMW_10451	SL1344_0973	STM1034	-1.63674	0.0196701	0.00202976	0.701347	0.585744	0.392011	-0.0900623	0.984338	0.863338	-0.324341	0.920047	0.622356	0.422225	0.404077	0.226639	1.23601
STMMW_10461	SL1344_0974	STM1035	-1.75388	0.00399119	0.000275019	0.655567	0.477243	0.288715	-0.0653393	0.990622	0.89137	-1.47031	0.301766	0.0332016	0.177907	0.661056	0.486774	1.13472
STMMW_10471	SL1344_0975	STM1036	-1.59439	0.0109141	0.00099028	0.358307	0.691415	0.523481	-0.177303	0.956839	0.672341	-0.0703692	0.983268	0.896532	-0.0270735	0.954598	0.909232	2.27261
STMMW_10481	SL1344_0976	STM1037	-1.55277	0.00266333	0.000162433	0.846577	0.260987	0.117062	-0.244974	0.923117	0.503536	-0.765275	0.58462	0.13261	0.322275	0.297326	0.147232	2.19102
STMMW_10491	SL1344_0977	STM1038	-1.20007	0.0130011	0.00120747	0.151172	0.822216	0.68867	0.226525	0.876749	0.420497	-0.210074	0.92322	0.629037	0.679918	0.0168803	0.00282482	2.85432
STMMW_10501	SL1344_0978	STM1039	-0.972583	0.148107	0.032962	-0.790749	0.276895	0.127397	-0.344453	0.858987	0.368395	0.223379	0.937313	0.679598	0.685395	0.0883528	0.0266779	2.19789
STMMW_10511	SL1344_0979	STM1040	-0.9739	0.199021	0.0521297	0.554649	0.656992	0.475871	-0.246206	0.946075	0.595592	-0.135979	0.971282	0.822077	-0.0685034	0.908714	0.831708	1.25031
STMMW_10521	SL1344_0980	STM1041	-0.646568	0.0283992	0.00333036	-0.55696	0.0684292	0.0175576	-0.032256	0.984338	0.850496	-0.0431502	0.974891	0.848092	0.0113103	0.968835	0.940735	5.1746
STMMW_10531	SL1344_0981	STM1042	0.1029	0.932264	0.831603	0.471581	0.55805	0.36459	0.383848	0.831038	0.311039	-0.463469	0.818043	0.386248	0.439978	0.271033	0.127715	2.67394
STMMW_10541	SL1344_0982	STM1043	-0.266013	0.497301	0.233166	0.398018	0.21748	0.0894957	0.505823	0.301274	0.0294633	0.167117	0.877755	0.513903	0.344579	0.16154	0.0622928	4.82375
STMMW_10551	SL1344_0983	sodCa	0.292841	0.480985	0.220473	0.00306703	0.992633	0.989622	-0.00536151	0.997636	0.981747	-0.403135	0.520895	0.100545	0.219183	0.619665	0.437332	8.68823
STMMW_10561	SL1344_0984	STM1045	-0.0290067	0.957439	0.889933	0.714724	0.0388713	0.00811031	0.112787	0.949329	0.606989	0.190284	0.885907	0.542973	-0.27581	0.291841	0.143389	3.56451
STMMW_10571	SL1344_0985	STM1046	-0.435129	0.412914	0.168241	0.508727	0.384686	0.206527	-0.0317047	0.993664	0.913406	0.019471	0.995987	0.960557	0.432325	0.174847	0.0692985	2.87752
STMMW_10581	SL1344_0986	STM1047	-1.24333	0.027704	0.0032014	-0.614396	0.370899	0.196046	-0.424139	0.788486	0.253098	-0.974797	0.472249	0.0834747	-0.250808	0.533731	0.348016	2.34381
STMMW_10591	SL1344_0987	STM1048	-0.666707	0.0320277	0.00387238	0.320466	0.341988	0.174324	-0.186275	0.848014	0.341393	-0.01122	0.996397	0.963851	-0.214537	0.365474	0.197088	4.60509
STMMW_10601	SL1344_0988	STM1049	-1.05782	0.038322	0.00501885	-0.0254887	0.970947	0.948703	-0.458606	0.689739	0.16334	-0.309614	0.852021	0.457827	-0.454299	0.174829	0.0692505	2.54105
STMMW_10611	SL1344_0989	STM1050	-1.09142	0.0157821	0.00155356	1.09822	0.0258344	0.0047614	-0.355554	0.800477	0.261539	-0.24116	0.889886	0.549775	0.299212	0.441591	0.257886	2.44013
STMMW_10621	SL1344_0990	SL1344_0990	-0.861706	0.577915	0.309425	0.414404	0.804584	0.659611	0.0447912	0.997206	0.940935	-1.54753	0.42704	0.0674418	0.788996	0.366445	0.197926	0.340014
STMMW_10661	SL1344_0993	STM1053	-1.27898	0.229327	0.0665456	-1.5237	0.12091	0.0387772	-0.208248	0.946012	0.579441	-1.09587	0.334744	0.0408312	-0.894735	0.0430836	0.00994805	1.78931
STMMW_10671	SL1344_0994	STM1054	-0.798124	0.138017	0.029535	-0.601965	0.31792	0.156545	-0.408994	0.761968	0.2236	-0.690532	0.365168	0.0496997	-0.0633949	0.901523	0.81925	4.44198
STMMW_10681	SL1344_0995	gtgE	0.0632959	0.889696	0.734147	-0.191746	0.56697	0.373208	-0.0789249	0.956941	0.688455	-0.368597	0.442753	0.071913	-0.424042	0.113294	0.0374575	7.29437
STMMW_10691	SL1344_0996	gtgF	-0.207752	0.867783	0.687282	0.144131	0.8742	0.772245	0.115332	0.982931	0.836072	0.575613	0.818043	0.385218	-0.396374	0.547643	0.363181	1.79473
STMMW_10701	SL1344_0997	pepN	-0.239575	0.195559	0.0506788	-0.595221	0.000442923	2.86246e-05	-0.11362	0.848014	0.339052	-0.371175	0.0980793	0.00570888	-0.217599	0.214484	0.0928067	8.22974
STMMW_10711	SL1344_0998	pyrD	-1.63706	8.52995e-07	1.29601e-08	-1.05923	0.000739232	5.55254e-05	-0.0488097	0.97451	0.751286	0.0157475	0.988986	0.929696	0.0703247	0.817184	0.685978	6.14459
STMMW_10721	SL1344_0999	ycbW	-0.112908	0.654932	0.387942	-0.840954	4.83123e-05	1.74766e-06	-0.0057829	0.997206	0.961952	0.00252312	0.996584	0.985109	0.338276	0.0520853	0.0130074	7.28155
STMMW_10731	SL1344_1000	STM1060	0.611881	0.189665	0.0479106	-0.433328	0.146899	0.0515232	0.0658615	0.956839	0.672211	-0.0392274	0.971334	0.834347	-0.275758	0.205933	0.087873	5.19924
STMMW_10741	SL1344_1001	rlmL	0.160996	0.728293	0.475035	-0.143391	0.67814	0.502401	-0.0393226	0.982931	0.835898	0.0273375	0.983164	0.891621	-0.0975416	0.776712	0.624462	7.28874
STMMW_10751	SL1344_1002	uup	0.0496556	0.90193	0.765274	-0.121647	0.656301	0.474846	-0.120096	0.876335	0.418922	-0.0437372	0.963179	0.778428	0.097947	0.701189	0.529455	7.3023
STMMW_10761	SL1344_1003	pqiA	0.0459707	0.894494	0.750288	-0.217182	0.359105	0.187813	-0.023286	0.984338	0.854223	-0.0252702	0.977228	0.860672	0.037295	0.876197	0.780946	6.68654
STMMW_10771	SL1344_1004	pqiB	-0.0735063	0.788803	0.554002	-0.28922	0.115911	0.0363052	-0.0517027	0.952814	0.641467	-0.0782968	0.877755	0.509741	-0.0293749	0.891995	0.801708	7.15848
STMMW_10781	SL1344_1005	ymbA	-0.297998	0.352545	0.129735	0.149324	0.65224	0.469336	-0.00424012	0.997636	0.977498	-0.0773918	0.927874	0.647303	-0.151383	0.517614	0.330528	5.85456
STMMW_10791	SL1344_1006	rmf	-0.733458	0.13295	0.0278425	-1.15201	0.00725017	0.000932453	0.491793	0.624979	0.120991	-0.727334	0.273883	0.0283354	0.44989	0.347262	0.183329	8.73404
STMMW_10801	SL1344_1007	fabA	0.610361	0.0747018	0.0126691	-0.72015	0.00661369	0.000827921	-0.171221	0.865505	0.391864	0.0114519	0.994955	0.951434	-0.124151	0.698807	0.527283	8.01565
STMMW_10811	SL1344_1008	lonH	0.568357	0.168849	0.0397463	-0.978893	0.00266216	0.00027573	-0.139748	0.923117	0.502805	-0.223814	0.784193	0.315505	-0.399168	0.183624	0.074542	7.1577
STMMW_10821	SL1344_1009	ycbG	-0.312464	0.219621	0.0614008	0.156811	0.556675	0.363334	0.0300497	0.984338	0.855628	0.0084116	0.996397	0.967594	-0.144996	0.584075	0.398466	6.28683
STMMW_10831	SL1344_1010	ompA	-0.65503	0.0660593	0.0107011	-0.435158	0.201113	0.080314	0.110399	0.956839	0.679074	-0.288704	0.727455	0.244823	-0.968879	0.00701632	0.000849826	11.3156
STMMW_10841	SL1344_1011	sulA	-0.807048	0.132312	0.0276346	0.272749	0.618174	0.430006	-0.422137	0.689739	0.164007	-0.196259	0.904065	0.586007	0.751111	0.0403025	0.00908164	6.03065
STMMW_10851	SL1344_1012	sxy	-0.0733949	0.843358	0.641522	0.743335	0.00131353	0.000117215	-0.115414	0.933938	0.526227	-0.2045	0.839114	0.425324	-0.380491	0.056015	0.0143963	4.42155
STMMW_10861	SL1344_1013	yccS	-0.082513	0.763719	0.522002	-0.200694	0.242308	0.104386	-0.0353696	0.974655	0.755121	0.0748011	0.896031	0.561241	-0.169746	0.324179	0.165524	6.59597
STMMW_10871	SL1344_1014	yccF	-0.248388	0.647135	0.377128	-0.472491	0.0856453	0.0242292	-0.0924786	0.953402	0.651572	0.244393	0.784193	0.314972	0.0472919	0.901523	0.819479	4.31082
STMMW_10881	SL1344_1015	helD	0.0548691	0.835385	0.623195	-0.02418	0.90819	0.829028	0.00132418	0.999091	0.989927	0.0138073	0.98654	0.90695	0.0688584	0.704046	0.533345	7.19398
STMMW_10891	SL1344_1016	mgsA	-0.357931	0.253754	0.0769461	-0.322641	0.241541	0.103894	-0.0202047	0.99423	0.926765	0.151942	0.905797	0.592472	-0.157418	0.645135	0.468147	6.12591
STMMW_10901	SL1344_1017	yccT	-0.289575	0.45395	0.197881	0.17871	0.781609	0.630907	0.297367	0.826034	0.304228	-0.31341	0.833869	0.415019	0.698901	0.0403025	0.00906361	3.31897
STMMW_10911	SL1344_1018	STM1078	-0.220885	0.4038	0.161849	-0.265533	0.274081	0.125163	0.0481175	0.974655	0.756072	-0.193715	0.754373	0.274452	0.0849475	0.717033	0.55193	5.82616
STMMW_10921	SL1344_1019	yccV	-0.239246	0.533791	0.266334	1.3211	5.72113e-05	2.24046e-06	0.149261	0.919102	0.479318	-0.23393	0.811046	0.374355	0.212094	0.46997	0.28454	6.16611
STMMW_10931	SL1344_1020	yccW	-0.303917	0.211996	0.0576605	0.129515	0.626548	0.439509	0.0706616	0.946012	0.580419	-0.0266405	0.977325	0.861926	-0.0428483	0.857499	0.744723	5.88928
STMMW_10941	SL1344_1021	STM1081	0.545481	0.182023	0.0451454	0.0190994	0.968263	0.941212	-0.0392016	0.984338	0.859794	-0.0615423	0.971334	0.825666	0.0222566	0.95329	0.906979	3.87117
STMMW_10951	SL1344_1022	STM1082	0.0197848	0.956695	0.886848	-0.13574	0.559719	0.365919	-0.121509	0.842956	0.327742	-0.190332	0.691104	0.210433	0.0560669	0.76919	0.614908	5.28568
STMMW_10961	SL1344_1023	yccX	-1.0174	0.0526732	0.00768738	-0.507055	0.300491	0.144169	0.252011	0.873182	0.406257	0.432573	0.752141	0.27073	0.26319	0.384144	0.211349	2.92995
STMMW_10971	SL1344_1024	yccK	-0.399595	0.308326	0.103607	-0.658468	0.00789267	0.00104611	-0.138281	0.858987	0.377718	-0.0817793	0.927874	0.648497	-0.774307	0.00119448	7.51503e-05	6.35691
STMMW_10981	SL1344_1025	yccA	-0.345338	0.176522	0.0430633	-0.868351	0.000533354	3.66374e-05	-0.123405	0.896617	0.449113	-0.516751	0.0883562	0.00487714	0.173611	0.52248	0.33599	8.14105
STMMW_10991	SL1344_1026	pipA	-0.19902	0.726509	0.47185	-0.0706907	0.878266	0.780263	0.118674	0.946012	0.572666	-0.131488	0.868992	0.488997	0.223875	0.431343	0.248019	6.44377
STMMW_11001	SL1344_1027	pipB	1.69996	7.48271e-09	6.72531e-11	0.357499	0.552412	0.35866	0.0595773	0.984338	0.857582	-0.522355	0.0485066	0.0020449	0.468086	0.0489883	0.0119298	6.75566
STMMW_11011	SL1344_1028	STM1089	0.299644	0.908082	0.77505	-0.700584	0.69982	0.534337	0.952418	0.856846	0.355661	-0.754053	0.780786	0.310618	0.101278	0.914291	0.841217	-0.529566
STMMW_11021	SL1344_1029	pipC	0.627365	0.0277456	0.00322104	0.9842	4.83123e-05	1.74578e-06	0.80648	0.00390468	0.000145391	2.09931	1.12967e-07	5.80187e-10	4.089	1.74429e-14	2.23962e-17	7.72229
STMMW_11031	SL1344_1030	sopB	0.679418	0.0676505	0.0110459	1.31973	2.33976e-05	7.36025e-07	0.784851	0.0241776	0.00110721	2.97775	4.20947e-08	1.98177e-10	4.39418	1.00805e-13	2.15718e-16	8.0714
STMMW_11041	SL1344_1033	pipD	0.282006	0.393557	0.154056	0.103822	0.779242	0.62823	0.161124	0.920193	0.481868	-0.0479424	0.971334	0.83452	0.446502	0.111583	0.0364906	7.1057
STMMW_11051	SL1344_1034	copS	-0.164254	0.809014	0.584234	-0.792272	0.0535308	0.0125551	-0.145062	0.924375	0.504934	0.0679941	0.965853	0.794175	-0.242254	0.421881	0.240327	5.17139
STMMW_11061	SL1344_1035	copR	-0.0428385	0.948814	0.864145	0.0675786	0.88216	0.785592	0.0630766	0.974655	0.754436	0.248766	0.762068	0.283013	-0.2009	0.448149	0.264306	5.4425
STMMW_11071	SL1344_1036	STM1097	-0.461692	0.109886	0.0213753	0.333326	0.183417	0.0704153	0.0185325	0.993119	0.907102	-0.0551018	0.95854	0.761827	0.106384	0.647604	0.470771	5.84004
STMMW_11081	SL1344_1037	hpaC	-0.205556	0.801742	0.569835	0.143799	0.829827	0.699524	0.101079	0.97244	0.744736	0.625591	0.573467	0.125754	-0.183039	0.692651	0.518712	2.50589
STMMW_11091	SL1344_1038	hpaB	-0.481702	0.258499	0.0798345	-0.167561	0.703342	0.538865	-0.212878	0.858987	0.37514	-0.227389	0.843681	0.438776	-0.147242	0.618014	0.435506	3.50678
STMMW_11101	SL1344_1039	hpaR	-0.625594	0.149063	0.0332384	-0.427574	0.237401	0.101148	-0.483369	0.529724	0.0829784	0.293833	0.824075	0.399144	-0.337505	0.263849	0.123201	3.66237
STMMW_11111	SL1344_1040	hpaG	0.554121	0.0747018	0.0126494	0.46851	0.37272	0.197088	0.0569776	0.982985	0.84352	0.122606	0.961583	0.770023	-0.339359	0.150387	0.0566406	3.15712
STMMW_11121	SL1344_1041	hpaE	0.53347	0.126221	0.0260652	0.419999	0.511137	0.319502	0.0556076	0.984338	0.863007	-0.332581	0.842788	0.433797	-0.296591	0.273547	0.129486	3.51275
STMMW_11131	SL1344_1042	hpaD	0.96676	0.0581978	0.00897937	1.03885	0.280797	0.130273	0.122191	0.982931	0.805624	-0.988387	0.681805	0.200909	-0.427877	0.270322	0.127091	2.94505
STMMW_11141	SL1344_1043	hpaF	1.21658	0.0558948	0.00843267	0.32073	0.800235	0.654502	-0.55456	0.866608	0.395366	-0.850802	0.790534	0.327515	-0.562063	0.290503	0.142251	1.86061
STMMW_11151	SL1344_1044	hpaH	0.982779	0.0660963	0.0107214	0.160216	0.853438	0.737467	0.086839	0.982931	0.826821	0.441583	0.813938	0.377702	0.10197	0.794724	0.652921	2.34924
STMMW_11161	SL1344_1045	hpaI	0.828298	0.215865	0.0597413	-0.436352	0.669806	0.493632	0.0533608	0.993119	0.904082	-0.808656	0.655739	0.18474	-0.212596	0.648222	0.472094	2.03974
STMMW_11171	SL1344_1046	hpaX	0.298132	0.59589	0.327215	-0.269157	0.697529	0.530051	-0.4546	0.648085	0.137578	-0.217428	0.904065	0.585859	0.110265	0.766513	0.611177	3.54145
STMMW_11181	SL1344_1047	hpaA	0.113006	0.900492	0.762198	-0.999027	0.150599	0.0535298	-0.145948	0.953096	0.643896	-0.236214	0.901957	0.582291	-0.355077	0.289871	0.141453	2.60489
STMMW_11191	SL1344_1048	STM1109	-0.811355	0.0519758	0.00750774	-0.256921	0.528861	0.336126	-0.110057	0.946687	0.601509	0.430338	0.500208	0.0932338	-0.0804796	0.817184	0.685768	4.18035
STMMW_11201	SL1344_1049	STM1110	1.29539	0.0450856	0.00625591	-0.582468	0.321301	0.159172	1.83353	0.0625688	0.00345447	0.301186	0.804603	0.353316	0.849953	0.0552089	0.0141537	3.0363
STMMW_11211	SL1344_1050	yccD	-0.0753515	0.866321	0.683713	0.0931277	0.751409	0.591415	-0.123303	0.94126	0.541664	0.154834	0.879974	0.526767	-0.0654079	0.844957	0.726703	5.65418
STMMW_11221	SL1344_1051	cbpA	0.103373	0.790021	0.556233	-0.0562715	0.854304	0.739089	-0.0780254	0.954236	0.66434	0.0917884	0.933089	0.666521	-0.00576523	0.988914	0.973677	6.7997
STMMW_11240	SL1344_1052	scsA	0.444887	0.582764	0.31464	0.556164	0.303211	0.145603	0.197662	0.942206	0.547531	0.0311238	0.988986	0.934369	0.000398686	0.999386	0.999052	6.43045
STMMW_11241	SL1344_1053	scsB	-0.609366	0.475589	0.215862	0.15676	0.84011	0.715702	0.195207	0.925273	0.508079	-0.608282	0.59842	0.143355	-0.616804	0.0688205	0.018792	3.68638
STMMW_11251	SL1344_1054	scsC	-0.178146	0.863572	0.676779	0.472774	0.487987	0.297721	0.248048	0.891455	0.443461	0.340934	0.815663	0.380423	-0.524265	0.125134	0.0430669	2.79843
STMMW_11261	SL1344_1055	scsD	-0.0650399	0.957439	0.89085	0.516223	0.517842	0.326479	-0.0586575	0.987588	0.881695	0.535623	0.706561	0.226801	0.0756061	0.89421	0.80619	2.59898
STMMW_11271	SL1344_1056	agp	-0.174375	0.749089	0.500462	-0.473667	0.179092	0.0679957	-0.151922	0.950908	0.62284	-0.425386	0.754373	0.272046	-0.541266	0.129033	0.0452831	6.77193
STMMW_11281	SL1344_1057	yccJ	-0.171082	0.808297	0.581686	-0.387976	0.423112	0.237497	0.510736	0.69704	0.1713	-0.0467432	0.984192	0.901617	0.600583	0.174771	0.0691531	6.96087
STMMW_11291	SL1344_1058	wrbA	0.0559638	0.917214	0.797484	-0.165955	0.644602	0.458795	0.648411	0.187101	0.0146141	0.195003	0.84311	0.436737	0.0723981	0.861535	0.751838	7.44014
STMMW_11301	SL1344_1059	ymdF	0.188321	0.705115	0.441961	0.891146	0.0979185	0.028749	0.808801	0.143409	0.0100966	-0.333406	0.772955	0.295267	0.868178	0.012631	0.00189906	6.40013
STMMW_11311	SL1344_1060	ycdC	-0.0939437	0.891483	0.738199	-0.026793	0.94933	0.902605	0.2712	0.638948	0.127566	0.481774	0.262133	0.0258599	0.0623582	0.81799	0.687755	4.94823
STMMW_11321	SL1344_1061	STM1123	1.7643	4.72983e-08	4.95959e-10	0.406953	0.109594	0.0336545	0.0469388	0.982931	0.783503	0.195432	0.779727	0.307255	-0.420603	0.0867339	0.0259212	6.3637
STMMW_11331	SL1344_1062	putA	3.4304	1.61998e-10	8.32005e-13	2.40568	2.47294e-06	4.70985e-08	-0.282127	0.835692	0.316894	-0.562735	0.590941	0.135058	-1.35443	0.000361747	1.43212e-05	6.66333
STMMW_11341	SL1344_1063	putP	1.78808	6.62697e-07	9.50154e-09	1.13032	0.0154231	0.00245224	-0.180267	0.873182	0.407324	-0.670426	0.156281	0.0114711	-0.571771	0.060625	0.0160611	6.72265
STMMW_11351	SL1344_1064	phoH	-0.308213	0.34424	0.124348	0.18203	0.647337	0.462157	-0.364677	0.649813	0.140229	-0.336641	0.706354	0.226417	-0.518343	0.0622338	0.016573	6.69192
STMMW_11361	SL1344_1065	STM1127	-0.391385	0.145629	0.0318657	-0.670168	0.00149244	0.00013797	-0.0011056	0.999667	0.993467	0.00060676	0.999226	0.99668	0.277746	0.151245	0.0570606	6.97632
STMMW_11371	SL1344_1066	STM1128	0.627902	0.485305	0.225361	-0.744783	0.132041	0.0439151	0.431308	0.881255	0.425382	0.257223	0.945688	0.731578	-0.579882	0.281306	0.135265	5.70783
STMMW_11381	SL1344_1067	STM1129	0.17124	0.914953	0.789056	-0.067567	0.927833	0.86042	0.431521	0.96068	0.702614	-0.223798	0.97944	0.876519	-1.2832	0.0547663	0.0138905	4.23758
STMMW_11391	SL1344_1068	STM1130	0.0169577	0.989465	0.975278	-1.28831	0.016095	0.00259008	-0.498036	0.946075	0.591634	0.60933	0.918314	0.617843	-2.15879	0.000739123	3.87514e-05	4.90121
STMMW_11401	SL1344_1069	STM1131	-0.0321918	0.981444	0.94784	-1.8057	0.000394691	2.45784e-05	-0.257082	0.968119	0.728354	-0.296571	0.966361	0.801131	-1.55241	0.010652	0.00151358	4.83183
STMMW_11411	SL1344_1070	STM1132	0.17097	0.883028	0.719385	-1.97653	5.10928e-05	1.91435e-06	0.495539	0.842699	0.324028	0.225461	0.953402	0.745502	-0.569505	0.312113	0.15756	5.41891
STMMW_11421	SL1344_1071	STM1133	0.028293	0.969061	0.919083	-2.43406	5.50557e-08	4.9483e-10	0.206748	0.891455	0.443488	0.385204	0.72123	0.23722	0.260561	0.515492	0.328512	6.89649
STMMW_11431	SL1344_1072	ycdW	-0.254861	0.411563	0.167098	-0.0430689	0.910593	0.835087	-0.0339441	0.982931	0.824158	-0.0254012	0.983164	0.893805	-0.081654	0.779277	0.629358	6.35312
STMMW_11441	SL1344_1073	ycdX	-0.175521	0.426725	0.178596	-0.321882	0.0784128	0.0212408	0.00300299	0.997636	0.979602	0.00356482	0.996397	0.97801	0.0877291	0.657864	0.482608	7.21984
STMMW_11451	SL1344_1074	ycdY	-0.0409737	0.91706	0.797154	-0.460368	0.0458302	0.0101311	-0.011396	0.995109	0.930176	-0.045825	0.962404	0.77462	0.104621	0.629144	0.447276	6.2143
STMMW_11461	SL1344_1075	ycdZ	0.118789	0.855019	0.661071	-0.48167	0.0966377	0.0281662	0.088806	0.953402	0.648236	-0.109839	0.923835	0.638868	-0.0468372	0.89421	0.806377	6.07961
STMMW_11471	SL1344_1076	csgG	0.0154347	0.983724	0.955515	-0.054794	0.93676	0.880134	0.0886305	0.956941	0.686081	-0.234812	0.867299	0.486414	0.269999	0.385976	0.212852	3.30352
STMMW_11481	SL1344_1077	csgF	0.583306	0.709394	0.449197	-0.0574416	0.971302	0.950133	0.380918	0.858987	0.372652	-0.328228	0.898641	0.571639	0.182638	0.829355	0.702813	0.332877
STMMW_11491	SL1344_1078	csgE	0.400786	0.771493	0.531114	0.291122	0.851222	0.734459	0.328626	0.870475	0.401056	-0.295305	0.913497	0.608691	0.211134	0.792459	0.649081	1.37961
STMMW_11501	SL1344_1079	csgD	0.178961	0.910506	0.778402	-0.697443	0.649227	0.465283	0.477321	0.734381	0.196174	-0.961794	0.507072	0.0957068	-0.148943	0.839267	0.71586	2.33815
STMMW_11511	SL1344_1080	csgB	0.428453	0.775442	0.535823	0.377695	0.829827	0.699991	0.524799	0.88176	0.428709	-0.393742	0.94281	0.71695	0.127972	0.892586	0.80262	0.543461
STMMW_11521	SL1344_1081	csgA	-0.53425	0.693635	0.430615	-1.27203	0.326087	0.162311	0.27003	0.953402	0.652216	-0.802607	0.8064	0.358264	-0.201081	0.810075	0.674421	1.03729
STMMW_11531	SL1344_1082	csgC	-0.130359	0.81596	0.595076	-0.162708	0.6911	0.522439	-2.39228	1.42608e-06	3.08227e-08	-0.380055	0.839866	0.429055	0.583107	0.347559	0.183783	4.90507
STMMW_11541	SL1344_1083	ymdA	-0.586172	0.038134	0.0049602	-0.318667	0.20972	0.0850495	-3.01911	6.01686e-11	9.65684e-13	-1.49908	0.0396529	0.0015868	-0.0995361	0.828577	0.70133	4.12841
STMMW_11551	SL1344_1084	STM1147	-0.275478	0.268711	0.0842419	-0.149725	0.545577	0.352588	-0.963877	4.80396e-05	1.19251e-06	-0.32696	0.573467	0.125589	-0.163233	0.447187	0.263156	5.94931
STMMW_11561	SL1344_1085	ymdC	-0.247848	0.199897	0.0524227	-0.358666	0.0402835	0.00862047	-0.463289	0.0181926	0.000805879	-0.160288	0.750558	0.269513	0.0281474	0.904921	0.825137	7.36317
STMMW_11571	SL1344_1086	mdoC	-0.482624	0.214981	0.0591368	-0.616046	0.022883	0.00408398	0.14765	0.858987	0.384131	0.310292	0.528759	0.103447	0.450734	0.0626456	0.0167171	5.95217
STMMW_11581	SL1344_1087	mdoG	-0.251683	0.274428	0.0870912	-0.267978	0.179156	0.0681659	-0.0781957	0.946075	0.590636	0.0618043	0.933706	0.667161	0.394397	0.0547325	0.0138676	8.41581
STMMW_11591	SL1344_1088	mdoH	-0.372863	0.0384968	0.00506646	-0.491319	0.00370001	0.000420438	-0.19033	0.664423	0.149577	-0.20127	0.551619	0.112732	0.548263	0.00283047	0.000247734	8.86082
STMMW_11601	SL1344_1089	yceK	-2.03552	0.00577893	0.000437779	-0.561369	0.304318	0.146786	-0.261239	0.826034	0.302024	-0.216806	0.885858	0.539371	0.549827	0.121128	0.0409449	3.20432
STMMW_11611	SL1344_1090	msyB	0.241444	0.61537	0.34673	0.402094	0.440881	0.253554	0.745187	0.222721	0.0190168	0.0533011	0.977666	0.863791	-0.195176	0.640168	0.461529	6.22705
STMMW_11621	SL1344_1091	yceE	-0.633342	0.0562279	0.00853104	0.129023	0.688175	0.517329	0.161361	0.861154	0.387051	0.481202	0.448293	0.0745213	-0.206965	0.45971	0.27496	4.45148
STMMW_11631	SL1344_1092	htrB	-0.546752	0.0193992	0.00199679	-0.594917	0.0016403	0.000153746	-0.0522686	0.956839	0.671912	-0.0536699	0.940531	0.696995	-0.161774	0.374953	0.204768	6.58542
STMMW_11641	SL1344_1093	yceA	-0.301228	0.53869	0.270901	0.967749	0.0118061	0.00178873	0.149213	0.848014	0.337571	0.0626026	0.937313	0.682576	-0.0713975	0.796145	0.655248	6.44285
STMMW_11651	SL1344_1094	yceI	-0.517913	0.222305	0.0628428	0.0464274	0.954487	0.913961	-0.910501	0.000504257	1.48914e-05	-1.00691	0.0608109	0.00280532	-0.592574	0.0359859	0.00780092	4.52915
STMMW_11661	SL1344_1095	yceJ	-0.0556848	0.951528	0.870596	-0.388238	0.613625	0.425114	-0.649142	0.0336385	0.00164125	-0.149869	0.927874	0.653446	-0.737037	0.0147372	0.00231165	3.9511
STMMW_11681	SL1344_1097	solA	-0.201211	0.433725	0.182382	-0.408484	0.0258344	0.00478445	-0.138264	0.787781	0.250771	-0.215087	0.607794	0.151656	-0.38691	0.0243375	0.00454668	5.9898
STMMW_11691	SL1344_1098	bssS	-0.953161	0.000498803	2.13483e-05	0.709008	0.00442782	0.000521143	0.0219143	0.993664	0.913323	-0.0915113	0.941572	0.702863	-0.098312	0.762918	0.605045	6.71371
STMMW_11701	SL1344_1099	dinI	-0.627447	0.0593874	0.00926458	-0.0552327	0.89754	0.808664	-0.264294	0.663469	0.149111	-0.513629	0.235111	0.0217114	0.212675	0.43526	0.251767	6.41842
STMMW_11711	SL1344_1100	pyrC	-1.05952	0.000217639	7.87094e-06	-0.967104	0.00116391	0.000101621	0.108695	0.936115	0.531208	0.0648278	0.94281	0.717248	0.111811	0.713632	0.545952	7.20151
STMMW_11721	SL1344_1101	yceB	-0.374828	0.0406075	0.00542245	-0.195326	0.282177	0.131326	0.107604	0.859668	0.385549	-0.0980164	0.851795	0.453289	-0.0864685	0.679624	0.504955	7.78283
STMMW_11731	SL1344_1102	grxB	-0.202546	0.728893	0.477158	0.178888	0.708759	0.545561	0.657596	0.310005	0.0311957	0.143419	0.927874	0.65038	-0.53349	0.193901	0.0804893	7.48254
STMMW_11741	SL1344_1103	yceL	-0.447721	0.0967831	0.0179358	-0.522335	0.00862665	0.00119071	0.0179069	0.993119	0.907573	0.26349	0.557395	0.116656	-0.046163	0.853767	0.739578	5.47444
STMMW_11751	SL1344_1104	rimJ	-0.225519	0.313266	0.106523	0.365176	0.0580223	0.0139782	0.00100112	0.999667	0.994351	0.166331	0.798042	0.344628	0.00675751	0.981634	0.961888	7.0068
STMMW_11761	SL1344_1105	yceH	0.0834975	0.838498	0.629815	0.309308	0.215144	0.0882124	-0.2151	0.77226	0.235858	0.000953596	0.999226	0.99673	-0.182417	0.498925	0.311659	6.88185
STMMW_11771	SL1344_1106	mviM	-0.227216	0.446658	0.191165	0.276864	0.238589	0.102114	-0.0259884	0.986531	0.875692	-0.0856852	0.938079	0.687839	-0.453388	0.0426764	0.00971829	6.46297
STMMW_11781	SL1344_1107	mviN	-0.258017	0.56727	0.298313	-0.450958	0.128851	0.0424153	0.139194	0.885039	0.433523	-0.00797391	0.996397	0.968624	0.422921	0.0958964	0.0297938	6.4971
STMMW_11791	SL1344_1108	flgN	-0.538988	0.0135827	0.00128473	0.673977	0.00153813	0.000142852	-4.26428	7.11125e-17	1.67768e-19	-1.5622	8.26974e-05	1.1149e-06	-0.88979	0.00172148	0.000129098	7.15344
STMMW_11801	SL1344_1109	flgM	-0.799616	0.00401875	0.000279113	1.17497	6.25753e-05	2.49069e-06	-4.38812	5.20099e-15	3.89546e-17	-1.45936	0.00700302	0.000176836	-0.856574	0.0127482	0.00192873	7.20284
STMMW_11811	SL1344_1110	flgA	-0.358818	0.181763	0.0449851	-0.192784	0.442976	0.256626	-3.77898	1.18249e-14	1.03749e-16	-2.96361	2.64989e-06	1.92802e-08	-1.95174	0.00011101	3.32579e-06	6.03519
STMMW_11821	SL1344_1111	flgB	-0.0376335	0.945691	0.858063	-0.564589	0.0520685	0.012123	-3.99323	1.2206e-13	1.44378e-15	-4.04024	6.80093e-07	4.07503e-09	-3.55747	1.30499e-07	7.82279e-10	6.77383
STMMW_11831	SL1344_1112	flgC	-0.00659499	0.987472	0.968453	-0.477983	0.0383697	0.00798923	-4.12208	2.81809e-15	1.53893e-17	-4.96177	3.45185e-07	1.90869e-09	-3.1829	2.37706e-07	1.67864e-09	5.74009
STMMW_11841	SL1344_1113	flgD	0.012621	0.977755	0.939674	-0.381545	0.0980072	0.028817	-3.92281	1.69293e-15	8.69471e-18	-4.06421	3.85199e-08	1.73104e-10	-3.28531	3.03024e-09	1.12037e-11	6.67587
STMMW_11851	SL1344_1114	flgE	-0.127465	0.692011	0.428564	-0.297982	0.179092	0.0679776	-4.06583	1.83446e-16	6.28106e-19	-3.31394	2.05936e-09	6.61039e-12	-3.05132	7.58308e-11	1.94729e-13	7.31439
STMMW_11861	SL1344_1115	flgF	0.144933	0.604026	0.335168	-0.130834	0.573393	0.379644	-4.09651	7.00573e-17	1.16087e-19	-3.81925	1.94225e-09	5.40322e-12	-3.13057	1.22947e-09	4.2096e-12	6.93845
STMMW_11871	SL1344_1116	flgG	-0.0516678	0.919741	0.800013	-0.259437	0.389851	0.210484	-3.84811	1.38408e-13	1.71788e-15	-3.46445	1.78617e-06	1.26136e-08	-2.39324	2.43427e-06	2.91717e-08	6.82038
STMMW_11881	SL1344_1117	flgH	-0.0342798	0.936555	0.840476	-0.436817	0.0645078	0.0162201	-3.89477	3.94486e-15	2.44812e-17	-2.92921	1.40763e-06	9.0368e-09	-2.01812	3.39972e-06	4.21964e-08	6.36712
STMMW_11891	SL1344_1118	flgI	-0.169558	0.504826	0.239287	-0.444185	0.0226859	0.00403909	-3.88083	7.5761e-17	2.10762e-19	-3.27888	2.04028e-09	6.11254e-12	-1.85826	1.30499e-07	8.09862e-10	6.71921
STMMW_11901	SL1344_1119	flgJ	-0.193188	0.533058	0.265677	-0.268916	0.273581	0.124525	-3.84392	4.81439e-15	3.50287e-17	-2.60629	3.51694e-06	3.01043e-08	-1.80354	1.68335e-05	2.98991e-07	6.08477
STMMW_11911	SL1344_1120	flgK	-0.342489	0.218471	0.0607774	0.453706	0.0599859	0.0147365	-4.62864	7.11125e-17	1.63802e-19	-1.89421	3.28316e-06	2.66981e-08	-1.2612	2.67011e-05	5.08538e-07	8.00641
STMMW_11921	SL1344_1121	flgL	-0.581741	0.00795476	0.000651973	0.459378	0.0270765	0.00512828	-4.73691	3.00384e-17	1.35343e-20	-2.08201	1.78617e-06	1.24247e-08	-1.26646	1.23089e-05	1.94919e-07	7.37492
STMMW_11931	SL1344_1122	rne	-0.0116986	0.968773	0.918273	0.0200587	0.928867	0.863073	-0.14138	0.803866	0.265948	0.115083	0.790006	0.325861	-0.0743423	0.717033	0.551801	9.4523
STMMW_11951	SL1344_1123	rluC	0.0481232	0.956695	0.886907	-0.565623	0.123225	0.0398971	0.0636719	0.977111	0.762578	0.322835	0.652491	0.182318	-0.406218	0.219389	0.0955877	6.16621
STMMW_11961	SL1344_1124	STM1188	0.558609	0.0837395	0.0148197	0.154393	0.618567	0.430469	0.0129722	0.997206	0.946648	0.144807	0.879255	0.524956	0.105064	0.740994	0.579254	5.85247
STMMW_11971	SL1344_1125	SL1344_1125	0.581271	0.207031	0.0553353	-0.0841348	0.862441	0.752761	0.21542	0.858987	0.36951	0.459723	0.659817	0.188358	0.420177	0.183617	0.0744998	3.8684
STMMW_11981	SL1344_1126	maf-a	-0.126817	0.668388	0.403207	0.21966	0.275194	0.126143	-0.150598	0.758941	0.218928	0.131039	0.810757	0.37068	-0.145455	0.417486	0.236947	5.72659
STMMW_11991	SL1344_1127	yceD	0.0180718	0.960818	0.902014	0.297302	0.161242	0.0589	0.051053	0.981414	0.770556	0.154347	0.791981	0.334082	-0.526062	0.0179491	0.00308434	10.2056
STMMW_12001	SL1344_1128	rpl32	0.243395	0.451498	0.194783	1.04898	0.000125849	5.95179e-06	-0.0309846	0.987588	0.881707	0.411184	0.327492	0.0382646	-0.0811114	0.815105	0.681726	9.49343
STMMW_12011	SL1344_1129	plsX	0.114067	0.82429	0.606973	-0.358352	0.228297	0.0959991	-0.1724	0.878154	0.42194	0.07606	0.941572	0.706126	0.410258	0.163223	0.0631122	8.20897
STMMW_12021	SL1344_1130	fabH	0.130944	0.722715	0.466554	-0.618766	0.00810123	0.00109392	-0.176185	0.826034	0.305546	0.124118	0.851795	0.453258	0.0778924	0.794448	0.652151	8.08728
STMMW_12031	SL1344_1131	fabD	0.240776	0.367826	0.139007	-0.113997	0.656097	0.474557	-0.0237278	0.990463	0.888104	0.065873	0.937313	0.680649	0.0289347	0.9301	0.868995	8.90938
STMMW_12041	SL1344_1132	fabG	0.202405	0.395656	0.156637	-0.0216607	0.934855	0.875176	-0.0610394	0.95846	0.691448	-0.0256956	0.974891	0.854873	0.0384396	0.893223	0.804531	9.73565
STMMW_12051	SL1344_1133	acpP	-0.462526	0.0120615	0.00110988	-0.116626	0.59461	0.402387	0.0981911	0.92226	0.496659	0.0596313	0.927874	0.648537	0.307086	0.0820171	0.0239107	12.2413
STMMW_12061	SL1344_1134	fabF	0.17368	0.536327	0.26918	-0.403197	0.0717472	0.0187191	-0.304932	0.533972	0.0839865	-0.222998	0.631012	0.168387	-0.450571	0.0569097	0.014748	9.68873
STMMW_12071	SL1344_1135	pabC	0.14668	0.643032	0.372726	-0.0166711	0.956437	0.918726	-0.0176573	0.990622	0.8913	-0.1087	0.877326	0.505342	0.142341	0.481358	0.294501	6.25679
STMMW_12081	SL1344_1136	yceG	-0.176632	0.508693	0.244277	-0.204211	0.333769	0.167992	-0.0477197	0.959371	0.698051	0.0660965	0.926134	0.642964	0.211673	0.239514	0.10825	6.54888
STMMW_12091	SL1344_1137	tmk	0.047623	0.874482	0.699324	-0.33989	0.0481924	0.010808	-0.151901	0.654544	0.143065	-0.0500358	0.937313	0.680113	0.0562726	0.756606	0.598265	6.37271
STMMW_12101	SL1344_1138	holB	0.335836	0.194985	0.0502865	-0.0203722	0.94625	0.896748	-0.0234939	0.984338	0.858198	0.302318	0.389154	0.0560456	-0.118021	0.584311	0.399231	6.48935
STMMW_12111	SL1344_1139	ycfH	0.411235	0.0533025	0.00781344	-0.00347714	0.989698	0.982709	0.037573	0.982247	0.774012	-0.182253	0.705081	0.225166	0.554282	0.00413967	0.000418131	6.71481
STMMW_12121	SL1344_1140	ptsG	-0.194092	0.513698	0.249409	-1.08523	1.43956e-05	3.97395e-07	-0.404075	0.379847	0.0439707	-0.558395	0.0617466	0.00288054	-1.31092	4.15543e-06	5.42438e-08	9.78187
STMMW_12131	SL1344_1141	fhuE	-0.0363178	0.98308	0.951785	-0.189866	0.864113	0.755568	-0.250991	0.873182	0.411577	-0.530223	0.839866	0.428589	-0.782204	0.0226868	0.00416547	4.06617
STMMW_12141	SL1344_1142	ycfF	-0.20678	0.300798	0.100223	-0.0513249	0.811655	0.672574	0.0474555	0.957143	0.689272	0.078065	0.885858	0.536717	0.00920277	0.968835	0.940693	7.54232
STMMW_12151	SL1344_1143	ycfL	-0.0969047	0.75833	0.515156	-0.304096	0.141766	0.0488573	-0.0731604	0.946075	0.592981	-0.0312685	0.973578	0.84352	-0.320141	0.0935163	0.0287773	6.8461
STMMW_12161	SL1344_1144	ycfM	-0.133882	0.610758	0.342302	-0.201217	0.352017	0.18239	0.0650555	0.950908	0.620944	0.0885469	0.893921	0.558963	-0.250668	0.18406	0.0748764	6.93213
STMMW_12171	SL1344_1145	thiK	-0.299588	0.171667	0.0411443	-0.209489	0.292606	0.138382	-0.0509862	0.956839	0.679031	0.211279	0.620192	0.159527	0.0492597	0.826873	0.698233	6.49949
STMMW_12181	SL1344_1146	nagZ	0.134074	0.486651	0.226194	-0.0768556	0.665144	0.488076	-0.0968182	0.858987	0.368054	-0.0448601	0.94281	0.713281	-0.0647428	0.727774	0.563468	7.2035
STMMW_12191	SL1344_1147	ycfP	-0.360764	0.0879464	0.0158089	-0.0151855	0.954487	0.912998	-0.0315296	0.982931	0.823025	-0.129331	0.843681	0.438902	-0.175489	0.404077	0.226626	6.8378
STMMW_12201	SL1344_1148	ndh	-0.0191485	0.98308	0.950818	0.877593	0.0185303	0.0031168	-0.062066	0.982931	0.817294	-0.0916662	0.9654	0.785413	-0.712077	0.0626824	0.0167538	7.44569
STMMW_12211	SL1344_1149	ycfJ	-0.422507	0.449136	0.193125	-0.0345983	0.958397	0.923361	0.409808	0.764233	0.225839	-0.280015	0.890463	0.550672	1.55568	7.54733e-05	2.00272e-06	5.38371
STMMW_12221	SL1344_1150	ycfQ	-0.390894	0.104491	0.020035	-0.104036	0.688175	0.517102	0.264516	0.542007	0.0860623	0.0882204	0.919945	0.621896	-0.117997	0.629169	0.447945	6.80592
STMMW_12231	SL1344_1151	ycfR	-0.120476	0.951528	0.871361	0.106051	0.912483	0.83738	-0.00797317	0.998412	0.98813	-0.0301441	0.992664	0.946355	1.00687	0.0713302	0.0198131	5.93516
STMMW_12241	SL1344_1152	ycfS	0.362472	0.613805	0.344797	-0.141779	0.887489	0.794739	0.296672	0.856846	0.356505	-0.973431	0.492779	0.0894236	-0.495591	0.245798	0.112026	4.79809
STMMW_12251	SL1344_1153	mfd	0.0954788	0.685217	0.420691	-0.0422594	0.840797	0.716647	-0.125538	0.814318	0.280155	-0.00311897	0.996397	0.979291	-0.314317	0.0549422	0.0139773	7.73978
STMMW_12261	SL1344_1154	ycfU	0.40909	0.0754222	0.012912	-0.574628	0.00234289	0.000237147	-0.00243016	0.997636	0.984902	0.269811	0.354338	0.0464059	-0.0646301	0.779859	0.630496	7.47781
STMMW_12271	SL1344_1155	lolD	0.470631	0.17578	0.0426567	-0.766096	0.0104143	0.00150986	-0.211304	0.766592	0.231101	0.00360146	0.996594	0.985717	0.323314	0.230823	0.102939	6.31888
STMMW_12281	SL1344_1156	ycfW	0.203265	0.484508	0.223646	-0.422842	0.0471338	0.0105	-0.150151	0.821035	0.291658	-0.0544172	0.94281	0.716114	0.42805	0.0356967	0.00770451	7.24984
STMMW_12291	SL1344_1157	ycfX	0.370566	0.0944006	0.0173139	-0.16301	0.441548	0.25531	-0.137386	0.826034	0.302255	0.235947	0.506994	0.0955835	0.186983	0.349031	0.18486	7.55387
STMMW_12301	SL1344_1158	cobB	0.0801904	0.788803	0.553977	-0.669044	0.000484623	3.23566e-05	-0.0329736	0.982931	0.790458	-0.165913	0.701779	0.223314	-0.0463469	0.84211	0.722092	7.45085
STMMW_12311	SL1344_1159	potD	0.676073	0.0332199	0.00405208	-0.177196	0.63206	0.445404	-0.129427	0.936115	0.530386	-0.864176	0.01191	0.000346322	-0.717062	0.015594	0.00249047	8.09149
STMMW_12321	SL1344_1160	potC	1.15825	0.0063556	0.000495065	-0.483282	0.24298	0.105137	0.016541	0.997206	0.942482	-0.62803	0.15624	0.0113678	-0.71841	0.0277318	0.0054419	7.17298
STMMW_12331	SL1344_1161	sifA	1.743	1.37613e-05	3.00376e-07	1.58913	0.00312138	0.000339324	0.0164821	0.997206	0.957534	-0.601196	0.151474	0.0107617	0.0448712	0.917487	0.847591	6.73178
STMMW_12341	SL1344_1162	potB	-0.374292	0.463906	0.206114	0.00759402	0.984112	0.975056	-0.210747	0.76652	0.229268	-0.200784	0.793002	0.338529	0.31499	0.295708	0.146241	5.62264
STMMW_12351	SL1344_1163	potA	0.253226	0.573987	0.305873	-0.522836	0.0647705	0.0163431	0.00866054	0.997206	0.958115	0.0826957	0.923835	0.634099	-0.0663514	0.831955	0.706619	6.72081
STMMW_12361	SL1344_1164	pepT	0.329145	0.149538	0.0334085	-0.969613	2.03226e-05	6.132e-07	0.271413	0.642064	0.131356	-0.197628	0.805091	0.354799	-0.209244	0.384956	0.212043	6.60447
STMMW_12391	SL1344_1167	ycfD	-0.240903	0.34118	0.12222	-0.567685	0.00734601	0.000949537	-0.208306	0.661429	0.147333	-0.21325	0.606458	0.150745	0.109043	0.640989	0.462939	7.5589
STMMW_12401	SL1344_1168	phoQ	0.101189	0.7221	0.463114	-0.325924	0.0788747	0.0214102	-0.186544	0.74545	0.206343	-0.29671	0.34558	0.0442173	0.175824	0.458741	0.27389	9.64261
STMMW_12411	SL1344_1169	phoP	0.217005	0.254025	0.0772458	0.114947	0.497688	0.307261	-0.0595918	0.950908	0.620614	-0.120043	0.786252	0.317664	0.324381	0.0832225	0.0244164	10.1028
STMMW_12421	SL1344_1170	purB	-0.004401	0.993827	0.983989	-0.382176	0.18414	0.0707716	-0.153825	0.872512	0.402741	-0.0793797	0.928517	0.656101	0.637969	0.0125684	0.00186388	7.64411
STMMW_12431	SL1344_1171	ycfC	-0.260555	0.570603	0.301657	0.00904467	0.979998	0.967772	-0.111885	0.936115	0.530481	0.0192306	0.987971	0.91897	0.181807	0.527814	0.341819	6.6523
STMMW_12441	SL1344_1172	mnmA	-0.091562	0.823894	0.606152	-0.565749	0.00872755	0.00120651	-0.0216745	0.990622	0.890476	-0.0620125	0.938079	0.685548	0.124555	0.619491	0.437077	7.94287
STMMW_12451	SL1344_1173	ymfB	-0.61633	0.0655416	0.010575	-0.551599	0.0581864	0.0140952	-0.179104	0.842956	0.329742	0.150004	0.872749	0.49716	0.449031	0.0512901	0.0126771	4.3743
STMMW_12461	SL1344_1174	STM1236	-0.208497	0.677133	0.413825	-0.639032	0.0969173	0.0282684	0.129996	0.942206	0.545869	-0.246446	0.821221	0.390887	-0.19094	0.54325	0.357594	4.28338
STMMW_12471	SL1344_1175	rluB	-0.125396	0.809236	0.586536	-0.305896	0.352017	0.182435	0.0802943	0.957042	0.68875	0.267158	0.726317	0.243867	-0.0674118	0.855473	0.742155	5.88612
STMMW_12481	SL1344_1176	icdA	-0.783194	0.00953837	0.000836878	0.228418	0.427069	0.240665	-0.374474	0.565732	0.0949142	-0.366115	0.465531	0.0808925	0.0839273	0.83195	0.706301	10.205
STMMW_12491	SL1344_1177	STM1239	0.654832	0.00132564	7.06365e-05	0.367338	0.218527	0.0899821	-0.17586	0.784754	0.248576	-0.500829	0.0608109	0.00277705	-0.150983	0.523955	0.33839	6.70058
STMMW_12501	SL1344_1179	envF	1.04169	0.308326	0.103655	0.56756	0.660825	0.480523	-0.024197	0.997206	0.954057	0.429422	0.844789	0.44489	0.835381	0.0344267	0.00730822	3.53111
STMMW_12511	SL1344_1180	msgA	-0.306101	0.443234	0.189226	0.178581	0.549165	0.355729	-0.260103	0.689739	0.163865	-0.27062	0.689179	0.208002	-0.305534	0.249666	0.114441	6.76219
STMMW_12521	SL1344_1181	envE	0.172178	0.674259	0.409634	-0.318735	0.418658	0.233026	0.0454392	0.982931	0.792845	-0.849772	0.00575277	0.000131795	0.234727	0.339826	0.177876	6.47032
STMMW_12531	SL1344_1182	cspH	-0.0178301	0.991681	0.978436	-0.917149	0.215451	0.0884541	-0.0410367	0.992021	0.894305	0.0191011	0.995067	0.954653	0.569001	0.112892	0.0372522	4.72529
STMMW_12541	SL1344_1183	pagD	0.653036	0.0188239	0.00191341	0.675603	0.507163	0.315498	-0.31086	0.853296	0.349321	-0.825521	0.00405879	8.33819e-05	0.844183	0.000101118	2.96451e-06	4.36992
STMMW_12551	SL1344_1184	pagC	0.975465	0.0149564	0.00145884	-0.00483078	0.992449	0.988266	-0.198259	0.883993	0.432564	-0.789287	0.132217	0.00891255	0.331364	0.520527	0.333614	9.52729
STMMW_12561	SL1344_1185	pliC	0.192377	0.556061	0.28606	-0.377589	0.129615	0.0428267	0.156252	0.873182	0.409366	-0.505439	0.152689	0.0109134	0.660078	0.012631	0.00190019	8.12128
STMMW_12571	SL1344_1186	STM1250	0.660526	0.477833	0.217392	-1.24301	0.158736	0.0574424	0.0649179	0.993119	0.902446	0.0122774	0.996397	0.979784	1.46578	0.00051129	2.38522e-05	4.04514
STMMW_12581	SL1344_1187	STM1251	0.0762397	0.925171	0.816677	3.26308	2.1453e-07	2.57087e-09	0.574363	0.642064	0.131934	-0.206217	0.903101	0.584609	0.56337	0.237425	0.107103	7.30191
STMMW_12591	SL1344_1188	STM1252	0.275342	0.395453	0.156133	0.15296	0.679382	0.504194	0.0176041	0.99423	0.921433	-0.327465	0.457785	0.0777833	0.0304139	0.90698	0.829927	5.82326
STMMW_12601	SL1344_1189	STM1253	0.29153	0.456127	0.19957	-0.603691	0.0928377	0.0266812	-0.1548	0.891455	0.441196	-0.393182	0.353144	0.0457962	1.14523	7.78907e-05	2.1502e-06	6.97685
STMMW_12611	SL1344_1190	STM1254	2.163	0.000518359	2.2629e-05	0.985971	0.097278	0.0283944	1.31669	0.0524739	0.00276238	1.28286	0.0410574	0.00166057	1.3138	0.00294852	0.000262366	6.03859
STMMW_12621	SL1344_1191	STM1255	0.295217	0.171667	0.0412442	-0.499396	0.0403123	0.00863526	0.0165567	0.99423	0.922507	-0.224504	0.801744	0.3488	-0.34998	0.0854749	0.0254197	5.80445
STMMW_12631	SL1344_1192	STM1256	0.0411212	0.924784	0.814948	-0.679453	0.0478436	0.0107195	0.0935808	0.956839	0.670602	0.256884	0.8326	0.413102	0.245025	0.298867	0.148472	4.45286
STMMW_12641	SL1344_1193	STM1257	-0.212779	0.614438	0.34548	-0.65029	0.097687	0.0285974	0.0961621	0.956941	0.688083	0.593433	0.391027	0.0564826	-0.167883	0.584311	0.399244	4.04322
STMMW_12651	SL1344_1194	STM1258	-0.067062	0.894494	0.752046	0.0354051	0.947648	0.899586	-0.0884809	0.965989	0.722521	-0.275734	0.841905	0.431968	-0.364929	0.167447	0.0653534	3.8018
STMMW_12661	SL1344_1195	STM1259	-0.268137	0.574519	0.306383	-0.177005	0.767269	0.613092	-0.488264	0.587917	0.105682	0.276087	0.857961	0.468914	0.0815264	0.841858	0.721335	3.2117
STMMW_12671	SL1344_1196	STM1260	0.195355	0.718793	0.459763	0.0055436	0.990736	0.98504	0.67591	0.0550911	0.0029591	-0.13139	0.891278	0.552742	0.115883	0.750616	0.589827	5.62661
STMMW_12681	SL1344_1197	STM1261	0.824688	0.0137016	0.00130477	0.653232	0.127622	0.0417306	2.14555	2.97718e-06	6.68957e-08	0.881098	0.0979452	0.00568011	1.17869	0.000442121	1.87331e-05	4.96248
STMMW_12691	SL1344_1198	STM1263	0.335653	0.924978	0.816178	0.0376264	0.987645	0.979582	-0.968995	0.826034	0.302148	-0.540186	0.914086	0.610304	-0.832384	0.578776	0.393419	6.26993
STMMW_12701	SL1344_1199	aadA	0.00498611	0.993822	0.982337	-0.012281	0.975822	0.95826	-0.300317	0.616788	0.117735	-0.0677014	0.961673	0.771726	-0.233538	0.429947	0.246486	5.52815
STMMW_12711	SL1344_1200	STM1265	-0.0847078	0.93336	0.836488	-1.44237	0.213231	0.0867892	0.843333	0.220838	0.0186621	0.0949242	0.9654	0.788377	0.133044	0.765491	0.608723	3.52305
STMMW_12721	SL1344_1201	STM1266	0.00373523	0.995116	0.990005	-0.478512	0.182413	0.0698208	-0.0263994	0.992021	0.895112	0.399026	0.398787	0.0579448	-0.00196244	0.996719	0.992666	6.74291
STMMW_12731	SL1344_1202	STM1267	-0.127176	0.885401	0.723592	-0.500482	0.492719	0.302344	0.721759	0.425322	0.0547012	-0.695628	0.424302	0.0666462	-0.341206	0.588731	0.403658	7.24904
STMMW_12741	SL1344_1203	STM1268	1.30498	0.0277456	0.00322403	-0.278315	0.804891	0.660383	0.264263	0.873182	0.405405	1.07563	0.365168	0.049632	-0.313685	0.466475	0.280803	2.38112
STMMW_12751	SL1344_1204	aroQ	0.637204	0.00198553	0.000115571	-1.33321	2.28214e-06	4.29764e-08	-0.245405	0.464548	0.0644035	0.0607951	0.927874	0.651294	0.221032	0.239568	0.108326	8.27348
STMMW_12761	SL1344_1205	yeaS	0.328331	0.0382439	0.00498845	-0.567037	0.000125849	5.93991e-06	-0.0873611	0.858987	0.381259	-0.203277	0.36049	0.048525	0.511192	0.000706257	3.62726e-05	8.20766
STMMW_12781	SL1344_1207	yoaG	-0.456488	0.426725	0.178629	0.199106	0.726226	0.562891	-0.162578	0.950908	0.62334	-0.0899905	0.968699	0.808726	1.07546	0.000112469	3.41762e-06	4.50809
STMMW_12791	SL1344_1208	STM1273	-0.186895	0.842774	0.638258	0.45634	0.358163	0.186938	0.0545253	0.984895	0.865909	-0.267224	0.885907	0.542523	0.677744	0.0263646	0.00508334	3.9635
STMMW_12801	SL1344_1209	SL1344_1209	0.594858	0.143715	0.0312772	0.428407	0.441351	0.254535	0.846881	0.1905	0.0150019	0.239425	0.856322	0.46347	0.548173	0.18792	0.0771708	6.13861
STMMW_12811	SL1344_1210	yeaQ	0.331541	0.595861	0.326518	0.0977644	0.896249	0.806681	0.619829	0.532882	0.0837011	-0.0948681	0.9654	0.788907	0.65432	0.181989	0.0735981	7.34728
STMMW_12821	SL1344_1211	yaoF	0.217427	0.571405	0.303591	0.491862	0.140823	0.0483674	-0.0229297	0.997206	0.937237	-0.241691	0.806988	0.363976	0.376016	0.132674	0.0471868	5.85642
STMMW_12831	SL1344_1212	STM1276	-0.29646	0.357253	0.133024	0.128904	0.679323	0.503676	0.00737055	0.997206	0.96693	0.214253	0.778015	0.30239	0.0228474	0.943207	0.890728	6.51076
STMMW_12841	SL1344_1213	yeaO	-0.422726	0.1956	0.0507312	-0.0846254	0.800235	0.654392	0.00457266	0.997636	0.978861	-0.198523	0.832142	0.411275	0.213273	0.377766	0.206546	5.03371
STMMW_12851	SL1344_1214	yeaN	0.479115	0.538561	0.270721	-0.664471	0.199551	0.0795128	-0.391999	0.391395	0.04682	-0.473257	0.635601	0.169884	0.803359	0.00522338	0.000564478	3.4833
STMMW_12861	SL1344_1215	yeaM	-0.0726223	0.919741	0.800074	0.375591	0.404264	0.221597	0.0489038	0.982931	0.834228	-0.43147	0.73821	0.259235	0.114354	0.736306	0.573382	4.66431
STMMW_12862	SL1344_1216	yeaL	0.122892	0.853966	0.659484	-0.660886	0.0377302	0.00780763	0.14179	0.92226	0.497078	0.122178	0.912943	0.606591	0.279487	0.289438	0.140848	4.33079
STMMW_12881	SL1344_1217	yeaK	-0.213713	0.573987	0.305729	-0.163108	0.656452	0.475236	0.00381878	0.997636	0.985581	0.540878	0.171325	0.0129053	0.0233596	0.938807	0.882957	5.01667
STMMW_12891	SL1344_1218	yeaJ	-0.174935	0.456809	0.200202	-0.336123	0.0825657	0.0228986	0.24749	0.557109	0.0916792	0.301905	0.285762	0.0306981	0.0967408	0.630896	0.450525	6.71115
STMMW_12901	SL1344_1219	yeaH	0.0255582	0.956695	0.886279	0.177764	0.562047	0.368644	0.397817	0.330927	0.0351947	-0.138042	0.872749	0.49442	-0.0841129	0.792459	0.649162	7.32308
STMMW_12911	SL1344_1220	yeaG	0.291015	0.511317	0.246639	0.51056	0.245706	0.106632	0.821557	0.0634513	0.00355751	0.0966581	0.942949	0.722338	0.387425	0.31167	0.157202	7.63998
STMMW_12921	SL1344_1221	mipA	0.36436	0.256934	0.0787744	-0.325024	0.225161	0.0941984	-0.131755	0.92226	0.493902	-0.618754	0.0589865	0.00265856	-0.742825	0.00584977	0.000660963	9.43083
STMMW_12931	SL1344_1222	STM1287	-0.455497	0.464421	0.207088	-0.0660491	0.927833	0.858729	-0.00981334	0.997206	0.970041	-0.135387	0.941572	0.700211	0.354837	0.239494	0.10819	3.59489
STMMW_12941	SL1344_1223	STM1288	0.0323262	0.948148	0.863336	0.28786	0.277356	0.127792	0.00543557	0.997636	0.975647	0.230349	0.789691	0.324123	0.14102	0.579208	0.394526	5.45736
STMMW_12951	SL1344_1224	yeaD	-0.422386	0.0306203	0.00365635	-0.0588239	0.75823	0.601123	0.0259733	0.982931	0.801645	0.247699	0.338331	0.0422038	0.29891	0.0275758	0.00539951	6.10524
STMMW_12961	SL1344_1224A	SL1344_1224A	-0.0215972	0.974639	0.933551	0.241035	0.418657	0.232706	0.154504	0.866791	0.395648	0.153651	0.872749	0.497034	0.353073	0.0996131	0.031285	4.72276
STMMW_12971	SL1344_1225	gapA	-0.0594488	0.866599	0.685973	-0.0129998	0.963581	0.9343	-0.0333919	0.982985	0.842292	-0.373215	0.232838	0.0214253	-0.0696221	0.809241	0.672008	11.1309
STMMW_12981	SL1344_1226	yeaA	-0.77362	1.71288e-06	2.89573e-08	0.685737	4.23626e-05	1.47442e-06	-0.182292	0.508194	0.0760171	-0.11564	0.746944	0.266284	0.0967046	0.544796	0.35943	7.72899
STMMW_12991	SL1344_1227	yeaC	-0.524562	0.00258535	0.000156571	1.03992	5.65951e-06	1.25214e-07	-0.19905	0.58729	0.10521	-0.191286	0.627508	0.165685	0.0812555	0.697506	0.525257	7.16476
STMMW_13001	SL1344_1228	nam	0.000585232	0.999134	0.997722	0.023528	0.950161	0.906356	-0.157901	0.842956	0.32527	0.256608	0.669716	0.193781	0.0841081	0.767547	0.612987	5.47394
STMMW_13011	SL1344_1229	ansA	-0.0426134	0.920861	0.80499	-0.360271	0.125018	0.0407049	-0.137357	0.831757	0.31202	-0.0292457	0.977325	0.862087	-0.103088	0.642882	0.466237	5.94666
STMMW_13021	SL1344_1230	sppA	0.157402	0.438434	0.185873	-0.24413	0.1136	0.0353223	-0.192742	0.486566	0.0698665	0.232609	0.356571	0.0467747	0.0670818	0.710273	0.54095	7.17029
STMMW_13031	SL1344_1231	ydjA	-0.302368	0.254187	0.0773495	0.418095	0.0814716	0.0224383	-0.125418	0.858987	0.379736	-0.0154011	0.988986	0.930673	-0.028762	0.915459	0.844788	6.26693
STMMW_13041	SL1344_1232	selD	0.06115	0.866246	0.683098	-0.26597	0.205603	0.0828043	-0.156588	0.807301	0.270022	-0.0544	0.958364	0.75868	-0.428362	0.0312924	0.00648885	6.70934
STMMW_13051	SL1344_1233	topB	0.134717	0.4587	0.20162	-0.140998	0.346951	0.177803	-0.120881	0.773085	0.238049	0.0703636	0.885907	0.544155	-0.286533	0.0489883	0.011905	7.44792
STMMW_13061	SL1344_1234	gdhA	-0.232507	0.373002	0.141682	0.0930239	0.705135	0.54096	0.0973309	0.910322	0.470063	0.367204	0.127852	0.00850885	-0.490054	0.0106951	0.00152199	7.38115
STMMW_13071	SL1344_1235	STM1300	-0.868961	0.00398939	0.000274041	1.27518	4.8919e-05	1.79441e-06	-3.48717	2.97636e-11	4.45849e-13	-0.145361	0.943622	0.72507	-0.598979	0.112892	0.0372443	6.03254
STMMW_13081	SL1344_1236	STM1301	-0.802394	0.103371	0.0197097	-0.0515293	0.927833	0.858473	0.151172	0.88176	0.428528	0.348898	0.645885	0.179128	0.038451	0.914291	0.841003	3.32042
STMMW_13091	SL1344_1237	xthA	-0.159525	0.568785	0.300255	0.449968	0.0358454	0.00726864	0.0368236	0.982931	0.785042	0.220331	0.631006	0.16825	-0.196851	0.319432	0.162348	6.45677
STMMW_13101	SL1344_1238	argDa	-1.55381	0.000156188	5.24749e-06	3.15212	0.0125608	0.00191651	-0.252314	0.954236	0.664669	-0.0561774	0.989684	0.939702	0.628843	0.133144	0.0475248	3.25942
STMMW_13111	SL1344_1239	astA	-1.32599	0.000329636	1.31979e-05	1.42197	0.169229	0.0629405	-0.585666	0.824637	0.295299	-0.76279	0.788919	0.320222	0.857471	0.0450956	0.0106153	3.09992
STMMW_13121	SL1344_1240	astD	-0.972771	0.000160258	5.48712e-06	0.125113	0.848982	0.731508	0.154709	0.947481	0.60337	-0.118324	0.959982	0.765069	0.639188	0.0210696	0.00373778	3.93716
STMMW_13131	SL1344_1241	astB	-0.554847	0.158908	0.0364879	0.0904517	0.932826	0.86968	0.212146	0.946075	0.586825	0.385645	0.85216	0.458421	0.349415	0.41207	0.233327	4.2999
STMMW_13141	SL1344_1242	astE	-0.599517	0.117283	0.0235671	-0.0915587	0.923831	0.852463	-0.20088	0.949071	0.605165	-0.623295	0.689179	0.207835	0.311506	0.433493	0.250436	3.34806
STMMW_13151	SL1344_1243	STM1308	-0.0403904	0.91111	0.779114	-0.0259565	0.956437	0.919187	0.476413	0.203365	0.0163197	-0.434948	0.375565	0.052481	-0.015854	0.95329	0.906732	5.25436
STMMW_13161	SL1344_1244	STM1309	-0.325472	0.29856	0.0987107	-0.114042	0.735627	0.57427	-0.668802	0.00586789	0.000227282	-0.359026	0.46603	0.0811948	0.151055	0.50293	0.315448	5.92157
STMMW_13171	SL1344_1245	nadE	0.215104	0.41688	0.17126	-0.39406	0.055284	0.0130846	0.132811	0.858987	0.371856	-0.349043	0.374098	0.052051	-0.0771286	0.765554	0.609366	7.01891
STMMW_13181	SL1344_1246	osmE	-0.745469	0.145634	0.0320787	-0.201191	0.688299	0.517696	0.463255	0.663469	0.148693	-0.357375	0.750015	0.268726	0.567182	0.214854	0.0930611	8.80279
STMMW_13191	SL1344_1247	celA	-0.20046	0.712705	0.451904	-0.271303	0.456009	0.269721	0.158906	0.950908	0.630116	-0.470522	0.714877	0.233419	0.909916	0.00539322	0.000590911	6.00706
STMMW_13201	SL1344_1248	celB	0.542601	0.146062	0.0323654	-0.909522	0.00317951	0.000347004	0.112769	0.959371	0.695567	-0.129637	0.941572	0.701188	0.848643	0.00720536	0.000889684	6.34509
STMMW_13211	SL1344_1249	celC	0.530218	0.226109	0.0651207	-0.582254	0.0624432	0.0154872	0.276406	0.854882	0.353624	0.0355744	0.987971	0.922026	1.03831	0.00149738	0.000105422	5.30532
STMMW_13221	SL1344_1250	celD	0.646215	0.133505	0.0281122	-0.68246	0.0259159	0.00480828	0.523749	0.479694	0.0685718	-0.165976	0.926314	0.643841	0.528738	0.0737762	0.0206346	5.15432
STMMW_13231	SL1344_1251	celF	0.53798	0.171667	0.0411647	-1.06196	0.000241536	1.28702e-05	-0.0338191	0.986531	0.874877	0.0455647	0.983164	0.889248	0.480613	0.0430129	0.00989818	5.03979
STMMW_13241	SL1344_1252	celG	0.0762159	0.913689	0.784078	-0.911934	0.0117587	0.00177904	0.244482	0.858987	0.369046	-0.263571	0.854137	0.46006	0.278332	0.443793	0.259569	5.47664
STMMW_13251	SL1344_1253	katE	-0.101595	0.886472	0.726934	-0.633755	0.244576	0.105932	0.511138	0.642064	0.130848	-0.460192	0.723569	0.239336	-0.14623	0.78609	0.640434	6.59353
STMMW_13261	SL1344_1254	cedA	-0.177412	0.738558	0.48742	-0.548659	0.0829748	0.0231111	-0.223856	0.821035	0.291309	0.0973392	0.94281	0.716326	0.195137	0.517887	0.330814	4.81775
STMMW_13271	SL1344_1255	ydjN	-1.10774	0.0054444	0.000403116	-0.101161	0.867987	0.762298	0.0286383	0.99423	0.924242	-0.0855232	0.958364	0.756393	-0.602543	0.0955023	0.0296337	8.34557
STMMW_13281	SL1344_1256	ydjM	-0.583524	0.226109	0.0651279	-0.428416	0.253642	0.112319	-0.231881	0.802006	0.263485	-1.20782	0.011291	0.000321358	0.522027	0.0167948	0.00277458	4.12718
STMMW_13291	SL1344_1257	yniC	0.0662432	0.899329	0.759874	-0.259455	0.418657	0.232846	-0.178381	0.858987	0.364602	-0.401715	0.448293	0.0745345	0.295653	0.275461	0.130966	6.68033
STMMW_13301	SL1344_1258	yniB	-0.0490183	0.93336	0.836048	0.0829125	0.855554	0.742224	0.348694	0.604495	0.111545	-0.131467	0.916855	0.61588	-0.00830685	0.986717	0.970458	6.1956
STMMW_13311	SL1344_1259	STM1324	0.251439	0.602031	0.333321	0.228088	0.596038	0.404331	0.104589	0.97149	0.737884	-0.435565	0.76982	0.290174	-0.514471	0.151293	0.0571438	6.14619
STMMW_13321	SL1344_1260	ydiZ	0.0542377	0.9149	0.78881	-0.245965	0.460146	0.273054	0.124188	0.926681	0.517109	-0.221944	0.82187	0.394279	-0.0250414	0.940729	0.886576	4.78075
STMMW_13331	SL1344_1261	pfkB	-0.316336	0.2802	0.0897625	-0.253061	0.356367	0.185619	0.106301	0.944208	0.554348	-0.145965	0.877153	0.503054	-0.452319	0.0588259	0.0153946	6.37968
STMMW_13341	SL1344_1262	ydiY	-0.497735	0.194985	0.0502174	-0.819151	0.00259841	0.000267459	0.0729495	0.953402	0.650621	-0.14965	0.822143	0.397613	0.688102	0.00434298	0.000444243	6.14376
STMMW_13351	SL1344_1263	STM1328	0.738332	0.00879862	0.000751263	0.784285	0.00791479	0.00105519	0.210798	0.842956	0.324751	-0.672413	0.10896	0.00659871	-0.375037	0.149767	0.0561825	7.37716
STMMW_13361	SL1344_1264	STM1329	0.659408	0.0405138	0.00539259	0.288909	0.688071	0.516243	0.0897455	0.982931	0.784629	-0.370768	0.604874	0.149245	0.26717	0.364959	0.196342	5.5081
STMMW_13371	SL1344_1265	STM1330	0.559211	0.00975566	0.000868469	0.370322	0.208561	0.0845311	0.242911	0.689961	0.166547	-0.424118	0.181164	0.0141891	0.191744	0.408519	0.23053	7.02268
STMMW_13381	SL1344_1330A	STM1331	0.58242	0.391	0.1522	-0.183802	0.818171	0.682314	0.0799118	0.982931	0.812443	-0.403753	0.746944	0.266126	1.25556	0.000129758	4.02631e-06	3.87674
STMMW_13391	SL1344_1266	rfc	-0.166576	0.693308	0.429961	-0.719196	0.0134322	0.00207821	0.0175984	0.994898	0.928855	0.0976756	0.923835	0.63818	0.527155	0.0715431	0.0198876	7.2341
STMMW_13401	SL1344_1267	thrS	-0.385118	0.0136555	0.00129454	-0.49555	0.00143903	0.000131083	-0.0077654	0.997206	0.94875	-0.0678812	0.885858	0.54032	0.159498	0.362731	0.1946	10.5881
STMMW_13411	SL1344_1268	infC	0.433939	0.0855685	0.0152533	-0.0593541	0.844643	0.72277	0.0472004	0.982931	0.814332	-0.195258	0.757374	0.278114	-0.0515455	0.876197	0.780816	12.0958
STMMW_13421	SL1344_1269	rpl35	-0.124237	0.723237	0.4677	-0.0585386	0.856846	0.744691	0.137518	0.926681	0.519362	-0.152369	0.8396	0.427436	0.0656825	0.856746	0.743625	10.8856
STMMW_13431	SL1344_1270	rpl20	0.172091	0.628443	0.357442	-0.236786	0.404977	0.222464	0.139916	0.940167	0.540626	-0.40068	0.40784	0.0607863	0.391357	0.181989	0.0734488	10.9549
STMMW_13441	SL1344_1271	pheS	-0.33547	0.118397	0.023867	-0.691044	0.000483393	3.2171e-05	-0.145589	0.802006	0.263272	-0.0976423	0.852021	0.457542	0.163923	0.401796	0.224561	7.62062
STMMW_13451	SL1344_1272	pheT	0.0610527	0.843358	0.639967	-0.229331	0.191577	0.0750648	-0.0553152	0.958686	0.692299	-0.197318	0.597999	0.142919	0.31091	0.138296	0.0501335	10.5586
STMMW_13461	SL1344_1273	himA	0.0946205	0.790016	0.555736	-0.0994673	0.688071	0.516682	-0.0378189	0.982931	0.817595	-0.330346	0.344579	0.043393	0.0784899	0.800576	0.660608	9.77331
STMMW_13471	SL1344_1274	btuC	-0.313059	0.264434	0.082335	-0.656492	0.00220103	0.000214781	-0.0732411	0.945798	0.563952	0.308037	0.377422	0.0529189	0.397926	0.0265299	0.00512089	5.73597
STMMW_13481	SL1344_1275	btuE	-0.228763	0.496171	0.232106	-0.377917	0.174052	0.0652473	0.284243	0.585445	0.103856	0.305238	0.566154	0.121682	0.171984	0.440406	0.256534	5.68561
STMMW_13491	SL1344_1276	btuD	-0.0406786	0.947433	0.861223	-0.300333	0.419955	0.234291	0.114106	0.946012	0.583812	-0.1026	0.938079	0.686684	-0.180095	0.513803	0.326222	5.11425
STMMW_13501	SL1344_1277	nlpC	0.412378	0.038134	0.00495412	1.00635	1.33123e-05	3.53246e-07	1.93154	1.2206e-13	1.46273e-15	0.655335	0.000205861	3.12778e-06	-0.0200726	0.926759	0.862106	6.81721
STMMW_13511	SL1344_1278	ydiV	0.372762	0.28535	0.0921685	-0.251926	0.600728	0.409313	1.79927	1.70588e-08	3.26161e-10	-0.0347273	0.974891	0.855142	0.454857	0.054366	0.0137546	6.0653
STMMW_13521	SL1344_1279	ydiU	-0.270601	0.334746	0.118841	-0.128331	0.729428	0.566778	-0.21062	0.666896	0.151421	-0.129448	0.82187	0.3965	0.16996	0.448442	0.264844	7.15776
STMMW_13531	SL1344_1280	ydiE	-1.38452	0.568785	0.300355	-0.241956	0.878266	0.780347	-0.216379	0.923017	0.501927	-0.249338	0.954047	0.747196	0.575277	0.253621	0.117069	4.05673
STMMW_13541	SL1344_1281	aroH	0.00417228	0.995452	0.990553	-0.50686	0.252713	0.111566	-0.00637713	0.997636	0.980421	-0.0577788	0.974891	0.848241	-0.12924	0.772885	0.619069	6.50728
STMMW_13551	SL1344_1282	ydiA	-0.078413	0.848328	0.649181	-0.167448	0.562182	0.369334	0.0822207	0.950908	0.618309	0.224411	0.775603	0.298439	-0.750887	0.000974156	5.69201e-05	5.45017
STMMW_13561	SL1344_1283	pps	-0.18895	0.426725	0.178397	-0.70119	0.000199139	1.02701e-05	0.16017	0.770944	0.234813	-0.106536	0.8326	0.412664	0.272724	0.147403	0.0546334	9.76633
STMMW_13571	SL1344_1284	ydiD	-0.280731	0.639386	0.368708	0.0125586	0.980009	0.968475	0.101977	0.953996	0.659502	0.303959	0.784131	0.312814	0.453172	0.11427	0.0379269	4.2801
STMMW_13581	SL1344_1285	ydiT	-0.0953548	0.965469	0.910925	0.583876	0.665186	0.488249	-0.65011	0.840576	0.32086	0.0991444	0.987629	0.909853	1.62176	0.0113728	0.00165493	1.48231
STMMW_13591	SL1344_1286	ydiS	-0.617775	0.709394	0.449162	0.277333	0.854304	0.739326	0.0972785	0.982931	0.833349	0.228623	0.952838	0.744042	0.669774	0.160312	0.0615452	3.08597
STMMW_13601	SL1344_1287	ydiR	1.14934	0.0467986	0.00657964	0.599503	0.361773	0.189441	0.161015	0.912923	0.471993	-0.214123	0.805704	0.356213	0.168724	0.646416	0.469215	6.2208
STMMW_13611	SL1344_1288	ydiQ	0.673751	0.706433	0.445752	-0.750067	0.580725	0.386723	-0.10451	0.986531	0.879497	0.314401	0.941572	0.699883	0.545037	0.486056	0.299364	0.364662
STMMW_13621	SL1344_1289	ydiP	1.43535	0.104477	0.0199876	-0.175493	0.836051	0.706877	0.218686	0.949329	0.608253	0.0795705	0.982675	0.887625	0.308537	0.540593	0.355382	2.12158
STMMW_13631	SL1344_1290	ydiO	0.0316041	0.956695	0.887088	0.545905	0.121064	0.0388865	0.203352	0.842699	0.323154	0.592275	0.332422	0.0396943	0.183365	0.578776	0.393779	5.05623
STMMW_13641	SL1344_1291	ydiF	0.753452	0.419396	0.173138	0.185217	0.84516	0.723441	0.51247	0.583165	0.101096	-0.089831	0.974891	0.855029	0.376921	0.350417	0.185744	2.59512
STMMW_13651	SL1344_1292	aroD	0.0305581	0.95898	0.898236	-0.193421	0.587893	0.39413	0.124241	0.926681	0.514994	-0.0551301	0.96937	0.813776	-0.157709	0.578588	0.392834	5.16809
STMMW_13661	SL1344_1293	aroE	0.389459	0.316993	0.108631	0.680197	0.0369269	0.00757819	0.456432	0.24259	0.0216478	0.590937	0.175147	0.0135087	0.121452	0.697896	0.526148	4.01348
STMMW_13681	SL1344_1296	ydiM	3.23107	2.08045e-08	2.00343e-10	3.27839	1.26763e-07	1.32171e-09	5.32514	1.04568e-14	8.95086e-17	3.70113	2.72511e-09	9.91373e-12	3.31177	3.17875e-10	9.52333e-13	4.0282
STMMW_13691	SL1344_1297	ydiL	0.92538	0.219621	0.06135	0.287001	0.663759	0.486237	0.22582	0.956941	0.683208	-0.48325	0.84476	0.443087	1.81598	0.000435227	1.81616e-05	2.44633
STMMW_13701	SL1344_1298	ydiK	-0.0536881	0.868601	0.689865	-0.127884	0.569666	0.375226	0.0120911	0.99423	0.923003	0.0298761	0.971334	0.838371	0.231321	0.176317	0.0701798	6.10831
STMMW_13711	SL1344_1299	ydiJ	0.34463	0.0859807	0.0153636	-0.79179	0.000102408	4.55828e-06	-0.131949	0.845622	0.333327	0.0140124	0.987694	0.914287	0.336246	0.0694559	0.0190135	8.08589
STMMW_13721	SL1344_1300	STM1366	0.445513	0.195004	0.050368	-0.995158	0.0020035	0.000193791	-0.1164	0.899241	0.452275	0.217426	0.69943	0.22225	0.33455	0.121894	0.041579	5.76566
STMMW_13731	SL1344_1301	ydiH	-0.115762	0.761341	0.518422	-0.786402	0.00140573	0.000127547	0.0138202	0.997083	0.933711	0.477792	0.120068	0.00757975	0.71249	0.00367718	0.000354105	7.71988
STMMW_13741	SL1344_1302	STM1368	-1.32146	5.95217e-07	8.40666e-09	0.171192	0.589814	0.396466	-0.0634598	0.956839	0.679948	-0.316289	0.566154	0.121094	0.106308	0.706397	0.536149	5.00388
STMMW_13751	SL1344_1303	sufA	-0.589871	0.452711	0.196662	1.05117	0.257206	0.11454	0.532851	0.216175	0.0179491	0.385195	0.85667	0.46626	-0.581141	0.03165	0.00661041	4.157
STMMW_13761	SL1344_1304	sufB	0.165751	0.821447	0.603473	0.291083	0.686651	0.512968	0.268428	0.74545	0.205632	-0.459295	0.726317	0.243488	-0.693905	0.0224488	0.00407854	5.87088
STMMW_13771	SL1344_1305	sufC	0.0869499	0.900492	0.762325	0.120235	0.856892	0.745036	0.310001	0.513053	0.0770967	-0.127572	0.938079	0.687052	-0.628968	0.00770584	0.000981163	5.35011
STMMW_13781	SL1344_1306	sufD	-0.0127689	0.984445	0.959071	-0.558316	0.207875	0.0841643	0.151879	0.853296	0.349294	-0.129244	0.918983	0.619134	-1.09533	4.00608e-05	8.14418e-07	6.06313
STMMW_13791	SL1344_1307	sufS	0.253446	0.565869	0.297042	0.323742	0.440881	0.253415	0.1272	0.866608	0.394157	-0.190602	0.851795	0.452662	-1.16169	3.66775e-06	4.63079e-08	5.75579
STMMW_13801	SL1344_1308	ynhA	-0.121311	0.896676	0.75568	0.362139	0.636841	0.451309	0.215051	0.817452	0.28437	-0.332133	0.811046	0.372877	-0.735466	0.00317472	0.000291452	4.48162
STMMW_13811	SL1344_1309	ynhG	0.200496	0.470501	0.212345	0.413509	0.114872	0.0359145	0.24323	0.559409	0.0928846	0.0191861	0.987694	0.914891	-0.623663	0.00167502	0.000122947	6.42115
STMMW_13821	SL1344_1310	lppB	-1.12447	0.0136587	0.00129777	-1.2146	0.000415167	2.62977e-05	0.313844	0.848014	0.342066	-1.38867	0.0371198	0.00140599	-0.279858	0.502598	0.315132	3.94478
STMMW_13822	SL1344_1311	lpp	-0.614149	0.253842	0.0770273	-0.519767	0.284747	0.13328	-0.0697014	0.982931	0.837076	-0.302721	0.806988	0.364158	-0.441445	0.313467	0.158444	14.6605
STMMW_13831	SL1344_1312	pykF	-0.131065	0.752725	0.507544	-0.788495	0.00228744	0.000228597	0.124759	0.924857	0.506854	-0.121873	0.878951	0.520485	0.0994805	0.76919	0.614957	8.20294
STMMW_13841	SL1344_1313	orf48	0.216924	0.581019	0.312952	0.158432	0.649227	0.464988	0.000545511	0.999667	0.998027	-0.391808	0.620308	0.159728	0.0694323	0.817184	0.684934	4.02141
STMMW_13851	SL1344_1314	orf32	0.0852743	0.92029	0.803506	0.600687	0.331593	0.166542	-0.0979671	0.982931	0.806609	-0.290313	0.923835	0.636975	-0.622921	0.122074	0.0416927	2.38055
STMMW_13861	SL1344_1315	orf245	0.257061	0.578021	0.309798	0.413946	0.342548	0.174756	0.197583	0.959686	0.699565	0.815792	0.655739	0.185853	-1.06767	0.00941695	0.00128166	2.89686
STMMW_13871	SL1344_1316	orf408	0.197207	0.57131	0.303321	1.50779	0.000127704	6.06684e-06	0.14507	0.97149	0.737617	1.10629	0.203256	0.0172215	-0.841546	0.0152316	0.00239899	2.82847
STMMW_13881	SL1344_1317	ttrA	0.603857	0.394382	0.155457	-0.158538	0.827964	0.695964	-0.104232	0.982931	0.794075	-0.418791	0.842788	0.434382	-0.246622	0.653669	0.477977	3.36567
STMMW_13891	SL1344_1318	ttrC	-0.751989	0.558614	0.287854	-0.566075	0.509753	0.318309	0.74698	0.798345	0.25907	0.0306031	0.996397	0.968723	0.506619	0.486056	0.299456	0.796515
STMMW_13901	SL1344_1319	ttrB	0.251091	0.894494	0.749192	-0.964974	0.40084	0.219162	0.148871	0.984338	0.855945	0.804729	0.830443	0.408977	1.10092	0.093465	0.0287415	1.27931
STMMW_13911	SL1344_1320	ttrS	-0.0453647	0.899329	0.76011	0.196172	0.364495	0.191641	-0.0821353	0.949329	0.608392	0.0114241	0.995342	0.956153	-0.236625	0.270659	0.127307	6.75366
STMMW_13921	SL1344_1321	ttrR	-0.0139521	0.973147	0.930872	-0.111317	0.66053	0.48014	0.0311354	0.984338	0.860813	0.00215273	0.998974	0.992801	-0.122546	0.615898	0.432146	5.00747
STMMW_13931	SL1344_1322	orf70	0.176972	0.741306	0.492816	0.286753	0.454654	0.268605	-0.068706	0.970881	0.73403	0.165184	0.891278	0.552533	0.159817	0.672361	0.49826	5.8118
STMMW_13941	SL1344_1323	orf319	-0.575017	0.079885	0.0139167	-0.27714	0.506952	0.31515	0.124069	0.945798	0.556399	-0.251298	0.805704	0.356112	0.503118	0.0951666	0.0294911	6.81833
STMMW_13951	SL1344_1324	orf242	0.707341	0.0376652	0.00486028	-0.119409	0.813481	0.675609	0.0350458	0.986531	0.876748	-0.444491	0.32256	0.0370062	-0.856214	0.00161305	0.000116672	5.93887
STMMW_13961	SL1344_1325	ssrB	0.900884	0.000375679	1.57571e-05	0.194354	0.706989	0.543291	0.723356	0.0484923	0.00248013	-0.334969	0.384605	0.0550883	-0.756055	0.00236687	0.000198041	6.88542
STMMW_13971	SL1344_1326	spiR	1.12117	1.09609e-06	1.75918e-08	1.05218	0.00114035	9.85883e-05	0.971819	0.000198338	5.34786e-06	-0.134009	0.806978	0.362648	-0.429282	0.0356967	0.00770971	7.56214
STMMW_13981	SL1344_1327	ssaB	2.28379	1.6611e-05	3.73242e-07	0.143689	0.932511	0.869053	0.940502	0.719367	0.186115	-0.409824	0.357032	0.0474114	0.44123	0.121827	0.0415301	4.71748
STMMW_13991	SL1344_1328	ssaC	2.49309	6.9276e-11	3.40969e-13	0.769994	0.233295	0.0989493	0.768131	0.141482	0.00983983	-0.155541	0.790534	0.331574	0.385165	0.0939675	0.0289564	6.52836
STMMW_14001	SL1344_1329	ssaD	2.46588	6.82622e-13	9.5225e-16	0.598339	0.133461	0.0445536	0.515474	0.0732086	0.00426123	-0.113112	0.803147	0.349776	0.325805	0.0636154	0.0170744	6.92831
STMMW_14011	SL1344_1330	ssaE	1.96897	2.4908e-10	1.49246e-12	0.822408	0.14699	0.0518382	0.515658	0.380582	0.0444678	-0.133106	0.803095	0.34956	0.795353	0.000343046	1.32873e-05	6.4907
STMMW_14021	SL1344_1331	sseA	3.45012	2.29062e-10	1.29525e-12	1.57125	0.0803118	0.0219932	0.873116	0.436919	0.0569456	0.221883	0.814357	0.378853	1.33132	0.00149738	0.000103922	7.03766
STMMW_14031	SL1344_1332	sseBa	2.6477	2.47815e-11	9.54564e-14	0.95204	0.0849942	0.0239177	0.57119	0.2096	0.017134	-0.137754	0.877326	0.506543	0.357297	0.279113	0.133852	8.13053
STMMW_14041	SL1344_1333	sscA	2.43019	6.34693e-09	5.56867e-11	1.31205	0.0840967	0.0235391	0.31579	0.822842	0.293197	-0.402139	0.398041	0.0575809	0.318093	0.340818	0.178906	6.9588
STMMW_14051	SL1344_1334	sseC	2.39747	3.54109e-11	1.51555e-13	0.521054	0.137516	0.046702	0.271161	0.656481	0.144888	-0.289753	0.638484	0.171337	0.444555	0.168967	0.0660971	9.13419
STMMW_14061	SL1344_1335	sseD	2.49151	2.89143e-09	2.41862e-11	0.33148	0.630651	0.443467	0.421984	0.649813	0.140726	-0.353726	0.448293	0.07444	0.668403	0.0245919	0.00462051	6.98659
STMMW_14071	SL1344_1336	sseE	2.57963	4.33523e-08	4.45306e-10	-0.520646	0.576299	0.382432	-0.130398	0.965989	0.72117	-0.307623	0.555019	0.114418	0.504107	0.0837131	0.0246218	6.04184
STMMW_14081	SL1344_1337	sscB	2.48901	5.52485e-07	7.6849e-09	0.321341	0.77517	0.622705	0.39191	0.812646	0.276679	-0.311956	0.61269	0.154572	0.217537	0.533149	0.347408	6.05007
STMMW_14091	SL1344_1338	sseF	2.06717	0.000980793	4.89032e-05	0.230233	0.838029	0.710522	0.341839	0.873182	0.411772	-0.487645	0.326078	0.0378901	0.241242	0.490566	0.303599	5.34901
STMMW_14101	SL1344_1339	sseG	1.35869	0.00748611	0.000596901	0.230715	0.738764	0.578087	0.343821	0.842956	0.327857	-0.394509	0.452562	0.0756677	0.0760563	0.843164	0.724039	5.52971
STMMW_14111	SL1344_1340	ssaG	2.30447	2.29062e-10	1.32349e-12	0.652042	0.437488	0.249592	0.292665	0.899241	0.452259	-0.0835537	0.912623	0.605553	0.0551274	0.858489	0.746904	6.05242
STMMW_14121	SL1344_1341	ssaH	2.61288	1.26989e-11	3.8045e-14	1.06058	0.132041	0.0439465	1.28001	0.028814	0.00136638	-0.162524	0.752141	0.270789	0.255296	0.251562	0.115687	6.01697
STMMW_14131	SL1344_1342	ssaI	2.68477	4.33459e-10	2.96826e-12	0.582626	0.57805	0.384459	0.591951	0.732137	0.194746	-0.172542	0.811046	0.373105	0.222832	0.479208	0.292468	6.21073
STMMW_14141	SL1344_1343	ssaJ	2.46098	2.29062e-10	1.27513e-12	0.427774	0.650255	0.466853	0.396764	0.74545	0.208196	-0.31865	0.596592	0.138392	0.11626	0.767311	0.612306	7.32476
STMMW_14151	SL1344_1344	STM1410	2.23465	9.18132e-09	8.64494e-11	0.365647	0.64878	0.464129	0.297771	0.842956	0.329251	-0.572729	0.0913034	0.00509303	0.0396966	0.915817	0.845656	6.72425
STMMW_14161	SL1344_1345	ssaK	3.00343	8.46593e-10	6.52201e-12	0.438495	0.69784	0.531332	0.176333	0.956941	0.683017	-0.37251	0.510488	0.0968977	-0.187045	0.615265	0.43133	6.3867
STMMW_14171	SL1344_1346	ssaL	2.43984	1.70455e-12	4.01242e-15	-0.101453	0.800235	0.654811	0.283307	0.574357	0.097468	-0.501528	0.0608109	0.0027996	0.0783667	0.786573	0.641808	8.00005
STMMW_14181	SL1344_1347	ssaM	2.61905	3.43388e-10	2.27799e-12	0.39605	0.67454	0.499094	0.330849	0.854175	0.350956	-0.411947	0.19549	0.0159968	0.216409	0.383468	0.210731	5.90745
STMMW_14191	SL1344_1348	ssaV	2.4595	6.82622e-13	8.57956e-16	0.995298	0.00392323	0.00045168	0.533195	0.0696324	0.00400837	-0.466829	0.0637213	0.0030272	0.237407	0.278665	0.133518	7.72216
STMMW_14201	SL1344_1349	ssaN	2.17105	1.95258e-11	6.68548e-14	0.375041	0.242308	0.104483	0.0146916	0.994898	0.929481	-0.288241	0.384605	0.0549226	0.00962247	0.97528	0.952114	7.69281
STMMW_14211	SL1344_1350	ssaO	2.34531	5.51873e-07	7.55828e-09	1.25258	0.0540739	0.0127403	0.338989	0.821035	0.289198	-0.0132398	0.992533	0.945806	0.186248	0.557212	0.371554	6.10713
STMMW_14221	SL1344_1351	ssaP	1.53461	8.37619e-05	2.43775e-06	0.730591	0.22985	0.0971441	0.26926	0.853266	0.348026	-0.311564	0.543252	0.109946	0.0446315	0.90307	0.82229	6.20342
STMMW_14231	SL1344_1352	ssaQ	1.30197	4.373e-05	1.15104e-06	0.662248	0.0735677	0.0193641	0.415037	0.446895	0.0595796	-0.280111	0.555949	0.115217	0.112916	0.712238	0.543452	7.08917
STMMW_14241	SL1344_1353	ssaR	2.39913	5.96406e-11	2.80782e-13	-0.129139	0.840354	0.71609	0.764251	0.0576594	0.00314641	-0.254202	0.56869	0.123522	0.600832	0.0133258	0.00204179	7.15127
STMMW_14251	SL1344_1354	ssaS	2.8904	7.6454e-07	1.12889e-08	-0.0681429	0.955517	0.91641	0.256625	0.946012	0.582967	-0.2598	0.566154	0.121969	0.59826	0.012631	0.00189553	4.87487
STMMW_14261	SL1344_1355	ssaT	2.18696	6.64845e-10	4.83731e-12	-0.372715	0.447773	0.261813	0.307299	0.728146	0.19197	-0.287027	0.353144	0.0457083	0.810326	0.000203229	6.82794e-06	6.51818
STMMW_14271	SL1344_1356	ssaU	1.64662	6.74002e-05	1.87503e-06	0.505363	0.396556	0.215919	0.340204	0.816193	0.281554	-0.136115	0.866939	0.485761	0.917051	0.00138884	9.41439e-05	6.42442
STMMW_14281	SL1344_1357	norM	0.677592	0.0542031	0.00806145	-0.0705516	0.878081	0.778247	-0.0598682	0.982931	0.785289	-0.48084	0.459637	0.0784738	0.337565	0.293933	0.144985	6.3624
STMMW_14291	SL1344_1358	ribE	0.132251	0.649411	0.381334	-0.550126	0.00655738	0.000815287	-0.0368636	0.982931	0.785541	-0.50055	0.0383244	0.00149263	-0.264841	0.174847	0.0693669	7.4402
STMMW_14301	SL1344_1359	cfa	-0.198923	0.668867	0.403639	-0.370585	0.28286	0.131957	0.162797	0.92226	0.494205	-0.224795	0.804762	0.35403	0.1155	0.78609	0.640748	8.10814
STMMW_14311	SL1344_1360	ydhC	-1.94091	0.00855494	0.000719472	0.830402	0.250623	0.11002	-0.0768843	0.986531	0.877278	-0.0229262	0.996397	0.969833	-1.51746	0.000958206	5.53639e-05	4.80477
STMMW_14321	SL1344_1361	ydhB	0.115497	0.852397	0.656114	0.377669	0.331638	0.166635	0.205188	0.858987	0.379305	0.42784	0.612286	0.154218	0.124872	0.726466	0.561989	4.62599
STMMW_14331	SL1344_1362	purR	0.273815	0.528441	0.261902	-0.593072	0.0546878	0.0129317	-0.187847	0.842956	0.329248	-0.275456	0.604997	0.149445	-0.0468781	0.895478	0.808663	7.30883
STMMW_14341	SL1344_1363	sodB	-0.338209	0.4038	0.161816	0.140834	0.723206	0.559777	-0.389225	0.517327	0.0788255	-0.120917	0.901392	0.577933	1.0352	0.00138884	9.39464e-05	9.32013
STMMW_14351	SL1344_1364	ydhO	-0.0402612	0.967238	0.914664	-0.554101	0.231011	0.0976843	0.138002	0.953402	0.652315	0.586715	0.447805	0.0739793	0.352157	0.438216	0.25479	6.69072
STMMW_14361	SL1344_1365	ydhD	-0.36247	0.129879	0.0269874	-0.503162	0.0201272	0.00348997	-0.221646	0.74545	0.204629	-0.341209	0.333265	0.0403153	0.393903	0.0841427	0.0248704	8.92577
STMMW_14371	SL1344_1366	rnt	0.019644	0.966981	0.914205	-0.591911	0.00506138	0.00060546	0.0259773	0.984274	0.849168	0.0795886	0.905797	0.592558	-0.135283	0.541024	0.355782	6.91072
STMMW_14381	SL1344_1367	gloA	0.0347946	0.928628	0.82367	-0.17356	0.460342	0.273269	0.149286	0.834435	0.313918	-0.126184	0.848142	0.448932	-0.240045	0.281589	0.1355	7.02246
STMMW_14391	SL1344_1368	nemA	-0.0417988	0.924784	0.811787	-0.385031	0.0833501	0.0232733	-0.0115253	0.997206	0.948423	0.45626	0.282106	0.030155	-0.44373	0.0515529	0.0128413	5.65464
STMMW_14401	SL1344_1369	ydhM	0.72848	0.0790372	0.0137169	0.515772	0.118402	0.0376515	0.381493	0.638948	0.127816	0.646373	0.300721	0.0329487	-0.0665506	0.868543	0.764164	5.1547
STMMW_14411	SL1344_1370	ydhL	0.237735	0.52597	0.259871	0.876255	0.0254834	0.00465469	0.129845	0.946075	0.590846	-0.348567	0.686118	0.204969	0.468291	0.0777317	0.0221235	4.5105
STMMW_14421	SL1344_1371	ydhF	-0.0619848	0.852397	0.655446	-0.126047	0.532959	0.340349	-0.0295689	0.982931	0.823553	0.0924363	0.901957	0.581993	-0.168219	0.398776	0.222045	5.91064
STMMW_14431	SL1344_1372	sodCb	0.177151	0.451933	0.196078	-0.539369	0.021283	0.00374833	-0.0547367	0.961853	0.70615	-0.145199	0.821117	0.390439	0.0410977	0.86941	0.766764	6.08
STMMW_14441	SL1344_1373	STM1441	-0.0289047	0.963388	0.907923	-0.323398	0.341544	0.173367	-0.133127	0.891455	0.443738	0.00611927	0.996397	0.975656	0.226405	0.337338	0.17588	5.48153
STMMW_14451	SL1344_1374	ydhJ	-0.172778	0.748255	0.499744	-0.525267	0.0830705	0.023163	0.170338	0.826034	0.30531	-0.264989	0.611797	0.15376	0.172482	0.425375	0.243227	5.3783
STMMW_14461	SL1344_1375	ydhI	-0.466221	0.623195	0.352685	-0.574717	0.273515	0.124339	0.0333514	0.993119	0.903822	0.0434273	0.983164	0.893283	0.497837	0.129033	0.0452452	4.33219
STMMW_14471	SL1344_1376	slyA	-0.0514308	0.884138	0.721992	-0.780123	0.000147937	7.16469e-06	0.121349	0.861154	0.387178	-0.293338	0.353047	0.045557	0.238936	0.290503	0.142361	9.0763
STMMW_14481	SL1344_1377	slyB	0.400327	0.171667	0.0410006	0.0187397	0.955517	0.915747	0.0288838	0.989743	0.885537	-0.1643	0.82187	0.394003	-0.2568	0.378657	0.207439	9.95106
STMMW_14491	SL1344_1378	anmK	-0.0751236	0.866599	0.684648	-0.247045	0.33691	0.170005	-0.00706759	0.997206	0.962922	-0.0185624	0.987694	0.915205	0.0141571	0.958831	0.920282	5.58174
STMMW_14501	SL1344_1379	mliC	-0.383496	0.342648	0.123553	-0.0541801	0.895749	0.805657	0.171649	0.876749	0.420355	-0.0189383	0.990128	0.940548	1.51102	4.74219e-06	6.59624e-08	5.77395
STMMW_14511	SL1344_1380	pdxH	-0.0647164	0.874744	0.699908	-0.338083	0.0910792	0.0260783	-0.0597536	0.955017	0.66681	0.0270971	0.977228	0.861351	-0.068644	0.782089	0.6344	6.83046
STMMW_14521	SL1344_1381	tyrS	0.38606	0.075228	0.0128466	-0.616047	0.00220302	0.000215719	-0.0336949	0.982931	0.828376	-0.119525	0.835808	0.417278	0.03003	0.915459	0.844934	8.85737
STMMW_14531	SL1344_1382	pdxY	-0.12466	0.782546	0.545589	-1.20434	1.14514e-05	2.96516e-07	-0.0964305	0.94126	0.54284	0.0447244	0.965853	0.795439	0.28768	0.220854	0.0965558	6.21599
STMMW_14541	SL1344_1383	gst	-0.716219	0.00664525	0.000520471	-0.0971064	0.741846	0.581522	0.207165	0.803696	0.265529	0.24947	0.793002	0.33716	0.31244	0.262255	0.12234	6.12557
STMMW_14551	SL1344_1384	tppB	0.129846	0.691495	0.427592	-0.590573	0.0109867	0.00163167	0.777751	0.00977574	0.000401657	0.733491	0.0862135	0.00468612	0.368017	0.121406	0.0413324	6.73466
STMMW_14561	SL1344_1385	nth	-0.704461	0.178904	0.0439891	-0.503112	0.319226	0.157666	-0.0623076	0.982376	0.775095	0.263707	0.777402	0.301116	-0.108538	0.775427	0.622765	5.76747
STMMW_14571	SL1344_1386	rnfE	-0.213034	0.738521	0.487102	-0.493255	0.287708	0.135388	-0.0497842	0.982931	0.816263	0.322489	0.645885	0.177273	-0.0540746	0.895478	0.808671	6.33977
STMMW_14581	SL1344_1387	rnfG	-0.354098	0.578021	0.309969	-0.465098	0.392732	0.213469	-0.0578095	0.982931	0.793571	0.196077	0.846005	0.446382	0.178207	0.619491	0.436905	5.81806
STMMW_14591	SL1344_1388	rnfD	-0.549403	0.349148	0.127839	-0.330618	0.560896	0.367409	-0.239465	0.829775	0.310211	0.000276297	0.999484	0.999127	0.532001	0.121245	0.041202	6.34368
STMMW_14601	SL1344_1389	rnfC	-0.0927727	0.915901	0.794605	-0.0324384	0.958409	0.924767	-0.23584	0.891329	0.439215	-0.0756625	0.965853	0.795068	0.30411	0.508658	0.321108	7.71217
STMMW_14611	SL1344_1390	rnfB	-0.577524	0.405778	0.163336	-0.111326	0.876619	0.775807	-0.144685	0.946012	0.572674	-0.205008	0.851795	0.454509	0.324888	0.421736	0.240112	6.4179
STMMW_14621	SL1344_1391	rnfA	-0.440241	0.36054	0.135096	-0.893294	0.0200036	0.00344595	-0.061385	0.973349	0.749435	-0.324351	0.529705	0.10442	0.385504	0.159	0.060871	6.96559
STMMW_14631	SL1344_1392	ydgK	-0.761239	0.038134	0.00496158	-0.512282	0.0628664	0.0156325	-0.205614	0.787781	0.250982	-0.499838	0.137788	0.00943555	0.201378	0.467607	0.281785	7.34854
STMMW_14641	SL1344_1393	ydgT	0.00766419	0.988651	0.973336	-0.308758	0.267225	0.120489	-0.325146	0.379847	0.0440141	-0.335318	0.336485	0.0415476	0.0653353	0.81905	0.688822	7.08284
STMMW_14642	SL1344_1393A	blr	0.49901	0.327657	0.114221	-0.456151	0.114263	0.0356751	0.170221	0.852471	0.34604	0.268554	0.655739	0.18531	0.960876	0.000406867	1.63538e-05	5.91152
STMMW_14651	SL1344_1394	ydgJ	-0.0909333	0.734373	0.482929	0.0843754	0.687635	0.515469	-0.146971	0.74545	0.209581	-0.0777399	0.885907	0.542483	-0.116834	0.519704	0.332642	7.06356
STMMW_14661	SL1344_1395	add	-0.28673	0.415094	0.169839	-1.30824	4.8919e-05	1.80057e-06	-0.147622	0.858987	0.380815	-0.285986	0.61775	0.157327	0.266249	0.275084	0.130566	6.74361
STMMW_14671	SL1344_1396	ydgA	0.707626	0.000904712	4.2756e-05	-0.1426	0.553399	0.359577	-0.19334	0.704524	0.175546	-0.273696	0.414419	0.064524	-0.332623	0.0975186	0.0303846	7.84025
STMMW_14681	SL1344_1397	manA	0.0158264	0.972282	0.927907	-0.595938	0.00874858	0.00121437	-0.143131	0.853296	0.348532	-0.0500179	0.963179	0.779854	-0.195051	0.400155	0.222984	6.76229
STMMW_14691	SL1344_1398	fumA	-0.729015	0.00272831	0.000168147	0.328855	0.146985	0.0516768	-0.505897	0.0764317	0.00446519	0.0579191	0.945175	0.730574	-0.0923692	0.751656	0.591288	8.55512
STMMW_14701	SL1344_1400	fumC	-0.57616	0.0149564	0.00145038	0.424956	0.0875199	0.0248906	-0.245846	0.651352	0.141338	-0.190117	0.790534	0.331499	-0.247566	0.307048	0.153839	7.42598
STMMW_14711	SL1344_1401	tus	-0.804804	0.0376101	0.00484512	-0.301076	0.453577	0.267118	0.0984752	0.953402	0.646852	0.341287	0.698296	0.220574	-0.561455	0.0427546	0.00977904	4.22975
STMMW_14721	SL1344_1402	rstB	-0.0714329	0.913339	0.782974	-0.393737	0.199303	0.0793288	0.0241437	0.985692	0.868835	-0.277667	0.591545	0.135829	-0.166616	0.518247	0.331206	5.20215
STMMW_14731	SL1344_1403	STM1472	0.471862	0.440152	0.187533	0.31368	0.663406	0.4856	0.082266	0.982931	0.798695	-0.319488	0.839114	0.425447	-0.270949	0.3585	0.19164	2.20959
STMMW_14741	SL1344_1404	ompN	0.17445	0.741303	0.492563	-0.481776	0.151584	0.0542044	0.411616	0.485627	0.0696276	-0.36148	0.666217	0.191941	-0.00104361	0.998056	0.995548	4.28269
STMMW_14751	SL1344_1405	rstA	0.7108	0.0216027	0.0022875	-0.638159	0.0263813	0.00492285	-0.0874158	0.959371	0.697711	-0.0457516	0.971334	0.833516	0.0775009	0.849041	0.732664	8.99043
STMMW_14761	SL1344_1406	ydgC	-0.115651	0.932264	0.83152	0.21205	0.758069	0.600551	0.073618	0.982931	0.77845	0.0991131	0.969786	0.816836	0.636108	0.184646	0.0753752	3.81474
STMMW_14771	SL1344_1407	ydgI	-0.142603	0.808961	0.583048	-0.250901	0.565067	0.371593	0.0963885	0.945798	0.565983	-0.483574	0.262781	0.0260925	0.337326	0.143439	0.0528631	4.84298
STMMW_14781	SL1344_1408	ydgH	0.0562299	0.815733	0.594387	-0.354351	0.0140834	0.00220307	-0.0511924	0.950908	0.628599	0.13692	0.691104	0.21062	0.085771	0.620717	0.438739	8.12669
STMMW_14791	SL1344_1409	pntA	0.175237	0.536083	0.268902	-0.251895	0.257425	0.114779	0.34346	0.38687	0.0459476	-0.1842	0.73049	0.249397	-0.454342	0.0428018	0.00981887	8.53962
STMMW_14801	SL1344_1410	pntB	0.253346	0.36054	0.1349	-0.296034	0.205705	0.0829169	0.373251	0.379094	0.0432992	-0.338719	0.373427	0.0517312	-0.347098	0.14886	0.0556512	8.69874
STMMW_14811	SL1344_1411	tqsA	0.163605	0.805389	0.576854	-0.620204	0.139497	0.0476434	-0.0565361	0.982931	0.819861	0.367792	0.742274	0.263203	0.385786	0.216329	0.0938366	4.72796
STMMW_14821	SL1344_1412	ydgF	-0.696094	0.157604	0.0360873	-0.190391	0.643387	0.457654	0.620015	0.303976	0.0299228	0.0984684	0.979426	0.873633	1.11474	0.00534763	0.000582483	5.09078
STMMW_14831	SL1344_1413	ydgE	-0.52224	0.356017	0.132183	-0.315593	0.437623	0.249775	0.463925	0.666896	0.150581	-0.112214	0.97944	0.876948	1.15484	0.012631	0.00189829	4.14102
STMMW_14841	SL1344_1414	STM1484	-0.15911	0.841076	0.634092	0.589362	0.383995	0.205844	0.328881	0.904633	0.459851	0.114398	0.9654	0.785303	0.460153	0.326709	0.167725	6.2631
STMMW_14851	SL1344_1415	asr	0.0533705	0.9836	0.954764	0.302431	0.84595	0.725365	-0.518852	0.858771	0.361849	0.0217305	0.995067	0.954399	1.03415	0.115494	0.0383826	6.46016
STMMW_14861	SL1344_1416	ynfM	0.0681755	0.932264	0.831334	-0.644397	0.184955	0.0711809	0.0779823	0.977259	0.763593	-0.186242	0.878951	0.519759	-0.183942	0.629205	0.448239	6.05745
STMMW_14871	SL1344_1417	ynfL	-0.106135	0.894494	0.746303	-0.124333	0.853763	0.738296	-0.0413099	0.98836	0.884088	0.110999	0.963179	0.776756	-0.44933	0.193176	0.0799907	3.9385
STMMW_14881	SL1344_1418	mlc	0.109843	0.7923	0.55899	0.0960902	0.789137	0.639685	0.0588208	0.974655	0.752827	0.137272	0.868689	0.488533	0.733461	0.00765553	0.000969359	7.54733
STMMW_14891	SL1344_1419	bioDb	0.536695	0.00607472	0.000466686	-1.23673	4.35287e-07	5.86841e-09	0.0634192	0.956839	0.678633	0.369852	0.400314	0.0585883	0.390777	0.0597573	0.0157929	6.48555
STMMW_14901	SL1344_1420	clcB	-0.0444867	0.958975	0.89706	-0.114786	0.813273	0.675088	0.194998	0.858987	0.376577	0.405586	0.509831	0.0965548	0.299671	0.289198	0.140648	4.88738
STMMW_14911	SL1344_1421	STM1491	-0.298645	0.639386	0.368598	0.445033	0.545467	0.352166	0.491728	0.604495	0.113011	0.335339	0.790534	0.331446	0.493784	0.143298	0.0527439	5.08769
STMMW_14921	SL1344_1422	STM1492	-0.188197	0.894256	0.7455	0.12314	0.944923	0.894775	0.477045	0.871201	0.401624	-0.170195	0.971334	0.826125	1.21609	0.0316138	0.00658254	3.44405
STMMW_14931	SL1344_1423	STM1493	-0.492417	0.56727	0.298583	1.79355	0.249721	0.109176	1.02849	0.270262	0.0254473	0.205886	0.954838	0.748873	0.992992	0.0270199	0.00523862	3.23556
STMMW_14941	SL1344_1424	STM1494	-0.960965	0.299038	0.0991211	0.0735001	0.968263	0.942363	0.884541	0.559237	0.0922688	-0.555298	0.851795	0.455304	1.32793	0.0110756	0.00160458	3.49382
STMMW_14951	SL1344_1425	ynfI	0.472454	0.178554	0.0438266	-0.404342	0.121461	0.0391182	-0.11645	0.926681	0.519103	-0.228692	0.779727	0.307951	0.804688	0.000739123	3.85696e-05	5.80764
STMMW_14961	SL1344_1426	STM1496	-0.237135	0.517418	0.252198	-0.426592	0.0449278	0.00981082	-0.109082	0.92226	0.496451	0.061044	0.955104	0.750728	-0.242636	0.198395	0.0833828	5.51426
STMMW_14971	SL1344_1427	STM1497	0.681795	0.449136	0.193283	-0.254416	0.54448	0.351108	-0.323161	0.946075	0.589027	0.177348	0.970098	0.817723	0.264258	0.750148	0.589138	1.85212
STMMW_14981	SL1344_1428	dmsA2	0.597944	0.0884098	0.01593	-0.220898	0.317446	0.15598	0.366516	0.761665	0.223137	-0.164242	0.930215	0.661454	-0.212606	0.545167	0.360779	4.07487
STMMW_14991	SL1344_1429	dmsA1	0.410459	0.159496	0.0366913	-0.604917	0.0135502	0.00209994	0.283676	0.813215	0.277568	0.099259	0.965853	0.79349	0.30384	0.307048	0.154145	5.1162
STMMW_15001	SL1344_1430	ynfD	-0.156094	0.717971	0.459013	0.497598	0.122492	0.0395811	0.208085	0.838543	0.318513	0.12322	0.927874	0.651713	-0.351537	0.188082	0.0773176	5.44781
STMMW_15011	SL1344_1431	ynfC	-0.0519507	0.896676	0.755833	0.069587	0.823626	0.690027	0.214894	0.718603	0.18561	0.126867	0.877755	0.514625	-0.0639511	0.817184	0.68664	5.86781
STMMW_15021	SL1344_1432	speG	-0.0421436	0.886563	0.727862	0.262379	0.111475	0.0343892	0.10078	0.869239	0.399742	0.152583	0.754373	0.274243	0.263134	0.125569	0.0434506	7.35821
STMMW_15031	SL1344_1433	ynfB	-0.258444	0.145466	0.0317827	0.128854	0.436879	0.249059	0.105211	0.848014	0.336984	0.128221	0.791428	0.332548	0.12423	0.457229	0.272498	6.90518
STMMW_15041	SL1344_1434	ynfA	-0.300222	0.533058	0.265595	-0.153832	0.703787	0.539626	-0.0222664	0.993119	0.909532	0.0207441	0.988986	0.934748	-0.052527	0.868874	0.765704	3.32382
STMMW_15051	SL1344_1435	rspA	0.343164	0.470375	0.212087	0.176127	0.778654	0.627189	0.110665	0.97244	0.744468	0.796336	0.604874	0.149241	-0.417658	0.360463	0.193152	3.02343
STMMW_15061	SL1344_1436	rspB	0.524829	0.240927	0.0714068	0.0373417	0.957282	0.920408	-0.43568	0.817452	0.284992	0.968021	0.51017	0.0967282	-0.245779	0.629144	0.447532	2.9734
STMMW_15081	SL1344_1438	ydfI	0.188097	0.647135	0.377219	-0.0617093	0.874669	0.772846	0.226949	0.773085	0.238063	-0.398094	0.459637	0.0787866	-0.155539	0.492547	0.305878	5.30515
STMMW_15091	SL1344_1439	ydfZ	-0.127676	0.809236	0.586506	0.968932	0.000747216	5.66049e-05	0.335789	0.826034	0.306815	0.266815	0.872292	0.492943	-0.045831	0.929288	0.867693	5.33543
STMMW_15101	SL1344_1440	ydfH	-0.204013	0.713053	0.452752	-0.532224	0.117876	0.037333	-0.130739	0.936115	0.532007	-0.0768972	0.950666	0.740108	0.40115	0.167012	0.065082	6.6653
STMMW_15111	SL1344_1441	ydfG	-0.00158353	0.994742	0.988782	-0.125966	0.453193	0.266795	-0.0875386	0.88176	0.428342	-0.041074	0.94281	0.715541	-0.062539	0.748937	0.587707	7.883
STMMW_15121	SL1344_1442	dcp	0.197913	0.51642	0.251524	-0.135174	0.604274	0.413669	-0.0739754	0.950908	0.613035	-0.00239062	0.997475	0.989119	-0.305047	0.128231	0.0446461	6.48701
STMMW_15131	SL1344_1443	STM1513	1.19323	0.00208707	0.000122821	0.148215	0.906964	0.826516	0.539808	0.563928	0.0941096	-0.0793966	0.968218	0.806827	1.44773	0.0010889	6.66439e-05	5.61559
STMMW_15141	SL1344_1444	ydeJ	0.111477	0.784318	0.547495	0.409514	0.379385	0.201992	0.402866	0.642064	0.13259	0.0806816	0.962404	0.774712	1.04562	0.000241175	8.87699e-06	3.55284
STMMW_15151	SL1344_1445	ydeI	0.0971837	0.837774	0.627841	0.0866275	0.902746	0.818594	0.829423	0.0732086	0.00424626	0.132805	0.930215	0.662249	0.470032	0.10081	0.0319048	4.76176
STMMW_15171	SL1344_1447	ydeD	0.261255	0.604111	0.335569	-0.294348	0.508121	0.316529	0.0454883	0.982931	0.810466	0.15319	0.877755	0.510943	0.313023	0.274532	0.130151	4.88419
STMMW_15181	SL1344_1448	marB	-1.50715	0.10431	0.0199335	-0.120396	0.873095	0.769658	0.5323	0.689739	0.163459	0.112242	0.971334	0.83488	-0.250064	0.524109	0.338601	2.80933
STMMW_15191	SL1344_1449	marA	0.438493	0.558596	0.287725	1.00079	0.0173917	0.00284713	1.06991	0.0331815	0.00161186	1.02864	0.149502	0.0105896	-0.408194	0.221452	0.0969621	4.14536
STMMW_15201	SL1344_1450	marR	0.654015	0.52367	0.257589	0.638869	0.183649	0.0705436	0.89856	0.209259	0.0170614	0.599519	0.655739	0.185069	-0.891311	0.0266016	0.00514043	4.02992
STMMW_15211	SL1344_1451	marC	0.0708443	0.855019	0.661002	0.030004	0.932511	0.868679	0.0484772	0.966493	0.723744	-0.353156	0.203256	0.0172147	0.182001	0.33688	0.175469	6.60652
STMMW_15221	SL1344_1452	sotB	-0.193469	0.842774	0.63756	-0.225789	0.59461	0.402854	-0.071876	0.953402	0.651661	0.207372	0.69513	0.217777	0.633975	0.0071658	0.000883266	5.53785
STMMW_15231	SL1344_1453	yneJ	0.514031	0.240149	0.0709192	0.376181	0.291137	0.137438	-0.271478	0.726604	0.190631	-0.0146445	0.995342	0.958035	0.470152	0.0566215	0.0146007	3.80857
STMMW_15241	SL1344_1454	yneI	-0.319625	0.496808	0.232563	0.119811	0.75841	0.601632	0.020861	0.99423	0.922181	-0.658988	0.333265	0.0401561	0.256648	0.318626	0.161734	4.47528
STMMW_15251	SL1344_1455	yneH	-0.0423354	0.958267	0.894119	-0.0408659	0.934026	0.872229	-0.140295	0.885164	0.433774	-0.00764064	0.996397	0.972777	0.145473	0.63092	0.45078	5.00322
STMMW_15261	SL1344_1456	yneG	0.172699	0.827162	0.611565	0.244506	0.607183	0.417739	-0.226298	0.835416	0.31514	0.115324	0.943622	0.726942	0.163481	0.636285	0.457274	3.71362
STMMW_15271	SL1344_1457	STM1527	-0.322867	0.596986	0.329218	-0.660866	0.04771	0.0106692	-0.00473172	0.997636	0.97856	0.181209	0.784193	0.313686	0.697669	0.0096098	0.00131613	6.43617
STMMW_15281	SL1344_1458	STM1528	0.143248	0.916453	0.795841	0.0755036	0.950161	0.906445	0.0889382	0.982931	0.836736	0.435301	0.839866	0.429874	1.2374	0.00538242	0.000587425	3.04569
STMMW_15291	SL1344_1459	STM1530	0.880693	0.0689743	0.011313	-0.0106031	0.982317	0.971597	0.326192	0.669593	0.153192	-0.0593787	0.971334	0.837417	0.586152	0.0895687	0.0271587	4.87532
STMMW_15301	SL1344_1460	hypA	0.343932	0.607305	0.338157	0.218759	0.799729	0.653577	-0.172524	0.956839	0.671	0.641541	0.514264	0.0979059	1.00602	0.00686744	0.000821507	3.06802
STMMW_15311	SL1344_1461	STM1532	0.496825	0.0891411	0.0161	0.160468	0.699204	0.533132	0.454839	0.394593	0.0473373	0.653298	0.110442	0.00675933	0.627438	0.00707189	0.00086715	4.58477
STMMW_15321	SL1344_1462	hyaF2	0.513547	0.0274419	0.00315696	0.370275	0.215451	0.0885131	0.123121	0.93108	0.524418	0.683535	0.0386977	0.00153201	0.243885	0.24811	0.113463	5.51346
STMMW_15331	SL1344_1463	hyaE2	0.513302	0.221325	0.0624237	0.402909	0.577457	0.383694	-0.151987	0.96068	0.701338	0.6802	0.414419	0.0642558	0.092202	0.815943	0.683066	3.74399
STMMW_15341	SL1344_1464	STM1535	0.576689	0.219621	0.061699	0.514629	0.480774	0.292189	0.618686	0.645634	0.135952	1.43363	0.0383244	0.00148708	0.457141	0.193901	0.0804981	3.65995
STMMW_15351	SL1344_1465	hyaD2	0.547891	0.0172525	0.00173268	0.205176	0.585702	0.39168	0.310747	0.689783	0.165	1.14891	0.000516593	8.18059e-06	0.146338	0.541946	0.356504	5.15953
STMMW_15361	SL1344_1466	hyaC2	0.656795	0.0158305	0.0015617	0.234509	0.602417	0.412139	0.243937	0.858987	0.363304	1.01984	0.00901691	0.000233479	0.628199	0.013869	0.00213986	5.57947
STMMW_15371	SL1344_1467	hyaB2	0.865064	0.00823658	0.000682122	1.54211	0.000966669	7.8844e-05	0.264715	0.873182	0.411801	1.11333	0.00480809	0.000103951	0.487519	0.083367	0.0244767	5.72015
STMMW_15381	SL1344_1468	hyaA2	0.956576	0.00334803	0.000222691	2.63039	6.23509e-07	9.07311e-09	0.338289	0.858987	0.368666	1.61873	3.67464e-05	4.24632e-07	0.392143	0.130658	0.0461821	5.24606
STMMW_15391	SL1344_1469	STM1540	1.0163	0.00921615	0.000800718	0.919414	0.0141652	0.00222194	0.574981	0.491149	0.0717858	1.65096	6.42014e-06	6.31984e-08	0.948848	0.00127817	8.42448e-05	6.07652
STMMW_15401	SL1344_1470	STM1541	-0.334434	0.0776033	0.0134008	-0.184488	0.282674	0.13181	0.158981	0.689783	0.165176	0.276595	0.337942	0.0419862	0.0380063	0.859389	0.74923	6.76069
STMMW_15411	SL1344_1471	STM1542	0.219241	0.617108	0.348237	-0.536314	0.128114	0.0420285	0.212102	0.883009	0.431033	-0.57126	0.236187	0.0218851	-0.319564	0.15822	0.0605047	5.35569
STMMW_15421	SL1344_1472	STM1543	-0.0450086	0.924784	0.81467	-0.179838	0.621898	0.433852	0.372665	0.566299	0.0951305	-0.896784	0.00308545	6.14054e-05	-0.229626	0.242074	0.109666	5.46987
STMMW_15431	SL1344_1473	pqaA	0.859972	0.00466529	0.000332451	0.33176	0.493191	0.302796	0.14946	0.926547	0.512678	-0.671152	0.0184804	0.000597164	0.201377	0.411279	0.232527	6.00432
STMMW_15441	SL1344_1474	STM1545	-0.907296	0.29856	0.0985665	-0.295134	0.660906	0.480764	0.157253	0.946075	0.589909	0.0392077	0.983164	0.894547	0.495212	0.0782817	0.0223879	3.7888
STMMW_15451	SL1344_1475	STM1546	0.0339839	0.98308	0.952379	-0.465533	0.686907	0.513795	-0.1431	0.96974	0.73213	-0.424076	0.859388	0.470924	0.852973	0.0163279	0.00266599	2.79765
STMMW_15461	SL1344_1476	STM1547	0.301664	0.59249	0.322681	1.09969	0.00910362	0.00128772	0.230136	0.861327	0.388013	0.0578471	0.977228	0.861393	0.450908	0.1709	0.0672554	4.68088
STMMW_15471	SL1344_1477	STM1548	-0.369924	0.236976	0.0694244	-0.34331	0.349344	0.180092	-0.481223	0.234685	0.0207197	-1.41407	1.40763e-06	9.0328e-09	-0.767958	0.00232601	0.000193627	6.88666
STMMW_15491	SL1344_1484	STM1554	-0.986247	0.00357944	0.000242529	-1.26782	9.66219e-05	4.20276e-06	0.0686265	0.97244	0.745053	0.0261153	0.987686	0.910261	0.628765	0.048426	0.0116997	6.77553
STMMW_15501	SL1344_1485	STM1555	-0.272227	0.452877	0.196831	-0.685738	0.0151674	0.00240185	-0.112402	0.921929	0.486752	-0.159717	0.877326	0.503701	0.0986183	0.728104	0.56441	4.30032
STMMW_15511	SL1344_1486	STM1556	-0.35714	0.673706	0.409154	-0.129842	0.863716	0.754665	0.142871	0.956839	0.675377	0.283719	0.885858	0.53793	0.461052	0.272467	0.128799	4.29516
STMMW_15521	SL1344_1487	STM1557	-0.497222	0.42142	0.175404	-0.140053	0.799716	0.652726	0.10114	0.959686	0.699895	0.0748768	0.971334	0.829255	0.265778	0.432434	0.24912	4.27926
STMMW_15531	SL1344_1488	STM1558	0.263202	0.346501	0.125724	-0.377978	0.220131	0.0908406	0.22669	0.704524	0.174807	-0.254371	0.624833	0.162961	0.263069	0.234908	0.105615	6.26897
STMMW_15541	SL1344_1489	STM1559	-0.0746798	0.86608	0.682072	-0.02297	0.96594	0.937414	0.341677	0.536404	0.0844839	-0.328028	0.555949	0.115402	-0.028792	0.928918	0.866699	5.3116
STMMW_15551	SL1344_1490	STM1560	-0.173669	0.744245	0.495633	0.199468	0.792805	0.644355	0.544923	0.42969	0.0558146	-0.62051	0.374098	0.052196	0.242416	0.493454	0.307041	4.87165
STMMW_15561	SL1344_1491	STM1561	-0.139025	0.821366	0.602644	-0.783088	0.1834	0.0703695	0.458811	0.578845	0.0989411	-0.147949	0.919273	0.620205	0.453952	0.151373	0.0572061	3.62176
STMMW_15571	SL1344_1492	hdeB	0.0799962	0.89175	0.740161	-0.269797	0.385211	0.207237	0.495327	0.59919	0.109247	-0.124255	0.955104	0.751534	-0.689658	0.0521674	0.0130391	5.89108
STMMW_15581	SL1344_1493	osmC	0.339631	0.439227	0.186575	0.709902	0.206153	0.0832905	0.711374	0.247927	0.0223128	-0.154266	0.923835	0.639073	0.413781	0.213349	0.0921564	5.76228
STMMW_15591	SL1344_1494	yddX	0.020224	0.984054	0.956889	-0.00163688	0.997293	0.996411	0.847706	0.203365	0.0163035	-0.0943027	0.971334	0.837153	1.86995	0.000112469	3.39596e-06	4.35457
STMMW_15601	SL1344_1495	rpsV	-1.21381	0.0220143	0.00236962	-0.452879	0.424518	0.238922	0.488323	0.705382	0.177364	-0.825577	0.325805	0.0375098	0.116305	0.865767	0.759477	7.49012
STMMW_15611	SL1344_1496	sfcA	-0.298679	0.0509892	0.00732158	-0.29481	0.0396459	0.00835678	0.0268908	0.982931	0.791621	-0.207118	0.434008	0.0693736	0.0936234	0.569712	0.383547	7.69402
STMMW_15621	SL1344_1497	adhP	0.303791	0.395656	0.156624	0.04806	0.935001	0.875976	0.757169	0.0126225	0.000534827	0.145597	0.868689	0.488299	-0.723445	0.00648924	0.0007596	6.03516
STMMW_15631	SL1344_1498	fdnI	0.08176	0.843572	0.643375	-0.0214209	0.949497	0.903219	0.15302	0.873182	0.410422	-0.304658	0.600724	0.144621	0.767804	0.0035461	0.000336433	6.90324
STMMW_15641	SL1344_1499	fdnH	-0.222559	0.500024	0.235299	0.0615422	0.856332	0.743266	-0.260496	0.857325	0.359038	0.154387	0.93495	0.670501	0.0957049	0.8022	0.663321	5.40645
STMMW_15661	SL1344_1502	yddG	-0.0753282	0.920075	0.802373	-1.3756	0.000887223	7.04386e-05	0.0956186	0.953402	0.647504	-0.215454	0.872749	0.495535	-0.285043	0.447244	0.263293	3.40602
STMMW_15671	SL1344_1503	ompD	-0.171335	0.849394	0.651269	-0.210741	0.75629	0.598332	0.222859	0.946012	0.583175	-1.19369	0.0178204	0.000553944	-1.38519	0.00208248	0.000168452	11.5129
STMMW_15681	SL1344_1504	STM1573	-0.475849	0.221993	0.0627071	-0.983988	0.000185192	9.39234e-06	-0.543356	0.0527042	0.00279798	-1.85878	0.00646563	0.000157732	-1.26936	0.000328246	1.25735e-05	4.01665
STMMW_15691	SL1344_1505	smvA	0.725125	0.291615	0.0951042	-0.0872273	0.928748	0.862565	-0.0221054	0.997206	0.953058	-0.0675337	0.981057	0.879322	1.69163	0.000791323	4.19962e-05	5.59414
STMMW_15701	SL1344_1506	STM1575	0.0619401	0.920075	0.800971	0.598775	0.0752003	0.0200779	-0.00137904	0.999667	0.995043	0.438068	0.496811	0.092069	0.310687	0.33827	0.176779	6.52554
STMMW_15711	SL1344_1507	narU	0.178496	0.833646	0.619615	-0.358959	0.77517	0.62297	1.09205	0.105095	0.00665698	0.00887289	0.996397	0.980514	0.861308	0.0138578	0.00213223	3.76761
STMMW_15721	SL1344_1508	narZ	0.464084	0.160907	0.0370848	0.0795899	0.892761	0.801923	0.655454	0.0732086	0.00425968	0.325993	0.597786	0.139973	1.23575	1.23131e-05	1.9784e-07	5.12858
STMMW_15731	SL1344_1509	narY	0.346035	0.434604	0.183309	-0.302381	0.661407	0.481512	0.771179	0.123552	0.008225	0.408402	0.604874	0.147925	1.16011	8.3575e-05	2.36077e-06	3.99772
STMMW_15741	SL1344_1510	narW	0.0887354	0.924784	0.810763	-0.204801	0.860309	0.749018	0.604581	0.642876	0.134235	0.518106	0.673347	0.195677	0.702991	0.0596661	0.0157433	2.78405
STMMW_15751	SL1344_1511	narV	-0.316495	0.536769	0.269591	0.666111	0.238589	0.101952	0.397449	0.714364	0.182391	0.434177	0.597786	0.140946	0.883008	0.00391037	0.00038656	3.82605
STMMW_15761	SL1344_1512	yddE	0.0306088	0.957439	0.889145	-0.0566678	0.882602	0.786415	-0.0537074	0.97451	0.751016	0.194856	0.804838	0.354453	-0.0225367	0.939344	0.884467	4.98264
STMMW_15771	SL1344_1513	nhoA	0.0688988	0.920861	0.804438	-1.04962	0.0112376	0.00167374	-0.177917	0.896617	0.448449	-0.275377	0.788919	0.323221	0.330801	0.24861	0.113851	5.48589
STMMW_15781	SL1344_1514	steA	0.21035	0.53203	0.26482	0.484989	0.0544974	0.012875	0.15988	0.900617	0.453717	-0.222998	0.73049	0.248713	0.0624553	0.86941	0.766925	8.32436
STMMW_15791	SL1344_1515	ansP	-0.676431	0.0689743	0.0113226	0.616022	0.106633	0.0323572	-0.105478	0.926797	0.520662	-0.17181	0.836007	0.4177	0.194499	0.457689	0.272887	5.98445
STMMW_15801	SL1344_1516	STM1585	0.145137	0.882562	0.717968	1.58326	0.00403442	0.000468797	-0.154172	0.944827	0.55521	1.72088	0.00605989	0.000143436	0.742772	0.00770584	0.00098069	3.28962
STMMW_15811	SL1344_1517	STM1586	-0.0797178	0.933343	0.834476	0.0625319	0.932047	0.867421	0.022285	0.993119	0.911799	-0.549504	0.556802	0.116015	-0.463034	0.121128	0.041039	6.00447
STMMW_15821	SL1344_1518	yncD	-0.0320169	0.948961	0.865092	0.422735	0.25079	0.110448	0.421363	0.351605	0.0382228	0.137341	0.877755	0.514833	-0.21727	0.448442	0.264958	5.32269
STMMW_15831	SL1344_1519	yncC	1.04912	0.0448923	0.00620596	-0.76029	0.330505	0.165641	0.783205	0.259657	0.0238375	-0.447161	0.762068	0.282881	0.490802	0.184149	0.0749916	3.62474
STMMW_15841	SL1344_1520	yncB	0.0598197	0.89175	0.739257	-0.239322	0.443578	0.257338	0.298787	0.594427	0.107869	-0.0748487	0.941572	0.700434	0.606729	0.0152867	0.00242012	7.09513
STMMW_15851	SL1344_1521	yncA	-0.0945408	0.828663	0.613392	0.353809	0.17889	0.0678267	-0.0887324	0.946012	0.576463	0.257938	0.7375	0.25857	-0.351977	0.11305	0.0373286	5.16764
STMMW_15861	SL1344_1522	ydcZ	-0.083883	0.869735	0.691246	0.532102	0.085205	0.0240135	-0.0530038	0.982931	0.789987	-0.122477	0.927874	0.651945	0.0862672	0.817184	0.686714	5.14964
STMMW_15871	SL1344_1523	ydcY	-0.229095	0.661563	0.395692	0.247223	0.512169	0.320694	0.062621	0.982931	0.786713	-0.0603129	0.971334	0.828387	0.440813	0.20302	0.0861017	5.82903
STMMW_15881	SL1344_1524	srfA	-0.163045	0.630136	0.3595	-0.161137	0.530539	0.337987	-3.43604	3.37189e-14	3.46353e-16	-2.99173	3.43055e-06	2.86307e-08	-1.14988	0.00186642	0.000146582	6.05796
STMMW_15891	SL1344_1525	srfB	-0.40104	0.114439	0.0226528	-0.0364324	0.90476	0.822279	-3.52717	7.28291e-15	5.76648e-17	-1.85022	2.92285e-05	3.25248e-07	-0.789817	0.00789213	0.00101333	6.65601
STMMW_15901	SL1344_1526	srfC	-0.335191	0.223707	0.0634974	0.240165	0.314735	0.153966	-3.05053	1.10757e-13	1.27988e-15	-1.39433	0.000600673	9.89768e-06	-0.432596	0.113715	0.0376858	6.47369
STMMW_15911	SL1344_1527	ydcX	-0.319863	0.596317	0.328721	-0.0510256	0.894777	0.804135	0.253432	0.642064	0.130623	-0.0781299	0.937611	0.683067	0.694759	0.000834426	4.58907e-05	4.91413
STMMW_15921	SL1344_1528	ydcW	-0.0061725	0.989043	0.974016	0.0254687	0.958409	0.92468	0.0829292	0.956941	0.684291	-0.598215	0.0770885	0.00412415	-0.215184	0.450875	0.267158	6.97551
STMMW_15931	SL1344_1529	ydcR	0.346159	0.376024	0.143312	0.455971	0.282674	0.131705	-0.00600109	0.997636	0.979331	-0.56661	0.19549	0.0160224	-0.259175	0.461408	0.276272	7.27528
STMMW_15941	SL1344_1530	pdgL	0.475753	0.345918	0.12527	-0.0593656	0.94198	0.89098	-0.264876	0.858987	0.378761	-0.470266	0.448293	0.074292	0.0811594	0.867643	0.763085	6.64713
STMMW_15951	SL1344_1530A	STM1600	0.50434	0.112643	0.0221514	-0.517785	0.602104	0.411541	-0.294878	0.852471	0.346061	-0.805158	0.00764485	0.000194679	0.763355	0.00443028	0.000457913	5.73581
STMMW_15961	SL1344_1531	ugtL	1.14118	7.67229e-06	1.55974e-07	0.366666	0.439831	0.251776	-0.43048	0.362952	0.0400269	-0.295417	0.491761	0.0888179	0.166844	0.551204	0.36625	7.64569
STMMW_15971	SL1344_1532	sifB	1.80062	8.25001e-07	1.23582e-08	0.063235	0.955517	0.916632	0.154835	0.946012	0.571673	-0.236265	0.733356	0.254705	0.349025	0.22997	0.102362	6.8701
STMMW_15981	SL1344_1533	yncJ	1.73826	0.0267045	0.00302876	0.248534	0.872617	0.768419	-0.024307	0.997206	0.963805	-0.112883	0.930215	0.662316	0.812551	0.0263153	0.00505132	5.0797
STMMW_15991	SL1344_1534	ydcP	-0.168954	0.746528	0.497792	-0.449467	0.136063	0.0460128	-0.0876	0.953402	0.645255	-0.0580301	0.965853	0.795613	-0.146592	0.651132	0.475843	6.62155
STMMW_16001	SL1344_1535	ydcN	-0.263609	0.411853	0.167456	0.116737	0.651622	0.468249	0.375978	0.169554	0.0125904	0.490349	0.164258	0.0121972	0.10921	0.623827	0.441472	5.1604
STMMW_16011	SL1344_1536	STM1606	-1.10691	0.0170721	0.00170612	-1.28051	0.0004796	3.1816e-05	-0.683662	0.0629325	0.00348802	-0.548178	0.32869	0.0388266	-0.377577	0.223819	0.0983789	4.94409
STMMW_16021	SL1344_1537	STM1607	-0.182088	0.36686	0.138485	0.266495	0.125221	0.0408113	0.146607	0.771575	0.235287	0.304944	0.36049	0.0484037	-0.0955003	0.638527	0.4598	7.09301
STMMW_16031	SL1344_1538	tehB	-0.019005	0.97222	0.926936	0.305007	0.273969	0.125054	0.220717	0.770588	0.2337	0.0352502	0.979206	0.87198	0.0617245	0.858489	0.747046	6.71634
STMMW_16041	SL1344_1539	tehA	0.0800873	0.881714	0.716428	0.374788	0.215031	0.0880737	0.176667	0.858987	0.379113	0.151344	0.877755	0.515474	0.159358	0.609445	0.424772	6.64374
STMMW_16051	SL1344_1540	ydcK	-0.122076	0.776302	0.537069	0.318581	0.383987	0.205757	0.282538	0.689783	0.164329	0.303253	0.681291	0.199818	0.0885397	0.752741	0.592947	4.29571
STMMW_16061	SL1344_1541	rimL	0.173989	0.56727	0.298385	-0.108743	0.723206	0.559612	0.128487	0.896617	0.449453	-0.190187	0.830094	0.408014	0.172595	0.405515	0.22788	4.76369
STMMW_16071	SL1344_1542	STM1612	0.261978	0.545132	0.27554	0.667535	0.174052	0.0652344	0.413575	0.858987	0.36811	0.798795	0.498476	0.0925908	-0.947402	0.00174811	0.000132053	2.91563
STMMW_16081	SL1344_1543	STM1613	0.102914	0.945085	0.856906	1.60319	0.097336	0.028453	-0.537097	0.926681	0.514035	-1.20983	0.659817	0.188326	-0.713136	0.170051	0.0667396	1.1509
STMMW_16091	SL1344_1544	STM1614	0.327728	0.511575	0.247175	0.510147	0.306017	0.147868	-0.272035	0.866884	0.395876	-0.424405	0.761414	0.280581	-0.564457	0.0405419	0.0091703	3.91397
STMMW_16101	SL1344_1545	STM1615	0.466404	0.41688	0.171138	0.308061	0.641208	0.455555	-0.239906	0.917573	0.477735	-0.0961405	0.96937	0.812523	-0.339528	0.192268	0.0795672	3.15014
STMMW_16111	SL1344_1546	STM1616	-0.146921	0.875776	0.70242	0.569582	0.321416	0.159298	0.556903	0.69704	0.17144	-0.497845	0.767028	0.28765	-0.29938	0.368976	0.20024	2.91828
STMMW_16121	SL1344_1547	STM1617	-0.280727	0.772025	0.531976	0.948279	0.160239	0.0582163	-0.16792	0.965989	0.722683	-0.466522	0.824594	0.400399	-0.884936	0.01908	0.00330317	2.92945
STMMW_16131	SL1344_1548	STM1618	-0.0511203	0.931247	0.828617	1.06207	0.000961087	7.77425e-05	0.189933	0.856846	0.355938	0.33878	0.606458	0.150909	-0.475739	0.0178433	0.00306234	4.3078
STMMW_16141	SL1344_1549	aac	-0.158964	0.833757	0.620189	-0.119639	0.846206	0.726308	0.338225	0.798345	0.260165	-0.203741	0.905797	0.59148	0.242306	0.421736	0.240154	4.02848
STMMW_16151	SL1344_1550	STM1620	1.1598	0.0239014	0.002629	1.34793	0.0270765	0.00512787	1.40663	5.86309e-05	1.50561e-06	0.643085	0.46603	0.0811239	1.72866	1.34649e-06	1.49834e-08	3.43071
STMMW_16161	SL1344_1551	STM1621	1.82655	0.0146797	0.00141362	1.00896	0.151046	0.0539736	1.98054	7.63703e-06	1.73235e-07	2.31269	0.00110827	1.92104e-05	2.62382	5.0213e-06	7.09193e-08	3.17906
STMMW_16171	SL1344_1552	ydcG	-0.385017	0.142206	0.0307842	-0.243845	0.317624	0.156263	0.0809491	0.950908	0.61563	0.133063	0.864028	0.480066	0.10984	0.695378	0.522017	6.78386
STMMW_16181	SL1344_1553	STM1623	-0.390239	0.0264571	0.0029554	0.0732064	0.752824	0.594139	-0.00995442	0.997206	0.937114	0.106607	0.866939	0.485879	-0.103974	0.590947	0.405557	6.36079
STMMW_16191	SL1344_1554	STM1624	-0.395724	0.0745236	0.0125714	0.406107	0.100189	0.0296515	0.117769	0.946075	0.599876	0.0612872	0.971334	0.83543	-0.0817835	0.769762	0.615579	5.82796
STMMW_16201	SL1344_1555	ydcI	-0.808762	0.0368467	0.00472313	1.34097	0.0358454	0.00727284	-0.920882	0.0115801	0.000488185	-0.105108	0.936493	0.674192	-0.439231	0.186106	0.0761471	6.67664
STMMW_16211	SL1344_1556	trg	-0.566669	0.0470448	0.00664197	1.18681	4.43546e-05	1.56345e-06	-4.29496	2.44176e-13	3.13515e-15	-0.586777	0.714337	0.23159	0.14857	0.710962	0.542127	6.30232
STMMW_16221	SL1344_1557	adhC	-0.462507	0.0571842	0.00873618	-0.280091	0.223521	0.0933688	-0.0111307	0.997206	0.935121	-0.0345008	0.971334	0.826043	0.115144	0.578588	0.392941	6.3104
STMMW_16231	SL1344_1558	STM1628	0.484834	0.504478	0.238691	-0.46836	0.358743	0.187547	-0.193976	0.923117	0.502586	0.136473	0.94281	0.711595	-0.0799143	0.873028	0.773451	4.9974
STMMW_16241	SL1344_1559	steB	0.526235	0.256092	0.0781138	0.337861	0.666121	0.489382	0.649586	0.638683	0.126899	0.0849655	0.965853	0.798026	0.825957	0.0348086	0.00746377	5.809
STMMW_16251	SL1344_1560	STM1630	-1.65575	0.0603033	0.00942037	0.407834	0.695892	0.528062	-0.473793	0.842956	0.327475	-4.41262	2.72511e-09	9.63956e-12	-4.1186	4.02623e-14	6.03116e-17	2.84672
STMMW_16261	SL1344_1561	sseJ	2.91575	8.90572e-08	9.71949e-10	-0.336564	0.751686	0.592759	-0.220152	0.946012	0.576683	-0.675288	0.0259715	0.000905919	-0.0285676	0.940645	0.88624	5.82629
STMMW_16271	SL1344_1562	STM1632	-0.777422	0.46309	0.204549	-0.122047	0.919114	0.845553	0.409418	0.692787	0.168267	-0.320686	0.778015	0.302214	0.559476	0.104562	0.0335862	3.53265
STMMW_16281	SL1344_1563	STM1633	0.303696	0.485293	0.225251	-0.626107	0.281271	0.130553	0.135578	0.902269	0.456058	-0.719842	0.0105255	0.000286055	0.273075	0.293293	0.144419	6.67046
STMMW_16291	SL1344_1564	STM1634	0.536169	0.573106	0.305011	-1.88967	0.0936092	0.0271032	0.137602	0.952524	0.637598	-0.877833	0.0363281	0.00134491	0.598425	0.0712118	0.0197192	5.07701
STMMW_16301	SL1344_1565	STM1635	0.605811	0.511754	0.247574	-1.47134	0.167329	0.0620906	-0.32161	0.79687	0.257589	-0.594043	0.101104	0.00594982	0.664109	0.00802376	0.00103194	3.78145
STMMW_16311	SL1344_1566	STM1636	-0.11431	0.944457	0.855529	-0.0845158	0.949099	0.902182	-0.34417	0.814318	0.279947	-0.501538	0.287867	0.0311581	0.989455	0.000510896	2.32083e-05	3.17903
STMMW_16331	SL1344_1568	STM1638	-0.591691	0.00954259	0.00083929	0.15598	0.604326	0.414092	0.0169487	0.99423	0.917995	0.167889	0.762068	0.282713	0.700981	0.00236675	0.000197524	7.72794
STMMW_16341	SL1344_1569	cybB	0.358571	0.146062	0.0324131	-0.348428	0.0930492	0.0268514	0.249071	0.411198	0.0514767	0.207463	0.620018	0.158819	0.233892	0.207192	0.0885877	6.08216
STMMW_16351	SL1344_1570	ydcF	0.177139	0.401189	0.15971	0.161575	0.404974	0.222306	0.278204	0.197332	0.0157089	0.154571	0.762068	0.283046	0.101789	0.559826	0.373896	5.87905
STMMW_16361	SL1344_1571	hrpA	0.257446	0.144989	0.0316164	0.261001	0.101863	0.0303713	0.392861	0.0360414	0.0017662	0.310118	0.186302	0.0149105	0.191002	0.251413	0.115547	7.84099
STMMW_16371	SL1344_1572	acpD	0.37371	0.440152	0.187525	0.11904	0.794359	0.646284	0.555005	0.267795	0.0250379	0.121209	0.940305	0.695592	0.269419	0.368592	0.199953	4.25519
STMMW_16381	SL1344_1573	STM1643	0.327994	0.52597	0.25989	-0.375288	0.428669	0.241717	0.149418	0.939968	0.53977	0.0868862	0.955104	0.751022	0.811578	0.00905831	0.00121928	5.57435
STMMW_16391	SL1344_1574	ydbL	-0.333968	0.533791	0.266381	-0.0192478	0.969823	0.946786	-0.144286	0.92226	0.494628	0.260744	0.754373	0.274948	1.3181	4.71636e-06	6.45205e-08	4.42359
STMMW_16401	SL1344_1575	ynbE	0.332351	0.623195	0.352739	-0.229098	0.662849	0.483086	-0.0137472	0.997206	0.958037	0.0450117	0.979162	0.871326	1.34325	2.31264e-05	4.30557e-07	4.16724
STMMW_16411	SL1344_1576	ydbH	-0.20585	0.641254	0.37092	-0.00543616	0.987645	0.979771	0.0104637	0.997206	0.955678	-0.109354	0.898143	0.567668	0.347258	0.197393	0.0825391	7.18337
STMMW_16421	SL1344_1577	ldhA	0.258264	0.481103	0.22063	1.04741	0.000495778	3.35258e-05	0.462043	0.315592	0.0322143	-0.0694952	0.947553	0.734643	-0.177174	0.539031	0.353681	6.60768
STMMW_16431	SL1344_1578	hslJ	-0.291756	0.604408	0.336064	0.317025	0.431412	0.244464	0.126598	0.949329	0.607555	0.226334	0.826865	0.405009	1.10251	0.000204718	7.0094e-06	5.05929
STMMW_16441	SL1344_1579	STM1649	-0.261895	0.420598	0.174791	-0.00869608	0.979998	0.968231	0.0104136	0.997206	0.953856	0.0803292	0.941572	0.707446	0.653832	0.00519927	0.00056076	5.47261
STMMW_16451	SL1344_1580	STM1650	1.04154	0.00567364	0.000427375	0.244327	0.647337	0.46172	0.633074	0.363365	0.0403004	0.521664	0.520895	0.0999151	0.514578	0.0514429	0.0127285	3.66023
STMMW_16461	SL1344_1581	nifJ	-0.00587074	0.992616	0.980296	-0.00107019	0.997293	0.996605	0.0700256	0.97244	0.746047	0.457567	0.364418	0.0494417	0.0138245	0.972854	0.947761	6.82292
STMMW_16471	SL1344_1582	ynaF	-0.36578	0.502477	0.237421	1.0603	0.0126955	0.00194249	0.310696	0.873182	0.413141	0.152061	0.965246	0.783268	-0.733759	0.0945338	0.0292077	6.99216
STMMW_16481	SL1344_1583	STM1653	0.490043	0.195064	0.0504671	0.275694	0.479764	0.290856	0.204767	0.858987	0.36639	0.241821	0.794664	0.341639	1.10208	0.00124235	7.9757e-05	6.87811
STMMW_16491	SL1344_1584	SL1344_1584	0.0136525	0.984445	0.959547	-0.668124	0.0247099	0.00449464	0.0840396	0.946075	0.598624	-0.100766	0.926134	0.642418	0.218702	0.393151	0.218324	4.43008
STMMW_16501	SL1344_1585	ydaO	-0.186547	0.694499	0.433019	-0.283241	0.349915	0.180836	-0.189408	0.806386	0.268883	-0.293098	0.602596	0.145887	0.0206669	0.952401	0.90471	5.93912
STMMW_16511	SL1344_1586	dbpA	0.121214	0.764447	0.522827	0.0204175	0.963581	0.933861	0.147352	0.858987	0.377381	0.0634438	0.950156	0.738635	0.355242	0.110001	0.0357702	5.85093
STMMW_16521	SL1344_1587	zntB	0.0833295	0.849394	0.650697	-0.0451092	0.896208	0.806261	0.00476591	0.997636	0.975302	0.112055	0.888208	0.548359	0.787221	0.000460605	1.97531e-05	6.1394
STMMW_16531	SL1344_1588	STM1657	-0.0161616	0.972282	0.928157	-0.234013	0.401991	0.220222	-0.887508	1.12321e-05	2.57186e-07	-0.659908	0.01191	0.000344354	0.344239	0.0813979	0.0236895	5.44861
STMMW_16541	SL1344_1589	ydaL	0.172795	0.592714	0.323376	0.732383	0.00369825	0.000418654	-0.0501524	0.965989	0.722079	0.249852	0.620018	0.15852	-0.0720302	0.764585	0.606813	5.73483
STMMW_16551	SL1344_1590	ogt	-0.320106	0.0666264	0.0108644	0.0610869	0.783183	0.632699	0.146166	0.770649	0.234015	-0.0809698	0.894745	0.560245	0.628835	0.000233397	8.28787e-06	6.55833
STMMW_16561	SL1344_1591	fnr	0.0679123	0.835385	0.623712	0.246854	0.20479	0.0823894	0.1659	0.813511	0.277944	0.0592895	0.935055	0.671164	0.0150221	0.958831	0.920117	9.15016
STMMW_16571	SL1344_1592	ydaA	0.173837	0.511814	0.247857	0.412261	0.0380957	0.00792403	0.0987789	0.92226	0.496639	0.0140981	0.988649	0.925506	-0.223535	0.305846	0.153086	8.51628
STMMW_16581	SL1344_1593	ynaJ	0.0645717	0.924784	0.81151	1.51077	0.000345644	2.06365e-05	0.160612	0.945798	0.557219	0.409055	0.602596	0.145761	0.475517	0.231833	0.103638	8.0111
STMMW_16591	SL1344_1594	ynaI	0.0304309	0.957439	0.889217	-0.37893	0.168709	0.062711	0.398601	0.476744	0.0676399	0.00977521	0.996397	0.968293	-0.00264605	0.995446	0.988526	5.55043
STMMW_16601	SL1344_1595	STM1664	0.156283	0.740518	0.490457	0.49575	0.105748	0.0320661	0.0997388	0.950908	0.628788	0.157187	0.885858	0.539512	0.160358	0.59996	0.415594	4.95851
STMMW_16611	SL1344_1596	STM1665	-0.410207	0.601084	0.332506	0.791245	0.0704459	0.0182707	-0.0653094	0.984338	0.862976	0.342926	0.885858	0.53587	0.00957471	0.989105	0.974077	3.98585
STMMW_16621	SL1344_1597	STM1667	0.307678	0.840191	0.631806	0.841292	0.500624	0.310038	0.217671	0.964801	0.714199	0.63315	0.811046	0.372371	1.00701	0.121026	0.0407909	1.10335
STMMW_16631	SL1344_1598	STM1668	-0.188555	0.9149	0.788815	0.505726	0.669806	0.493564	0.533506	0.837942	0.317927	-1.14651	0.588174	0.133796	0.363205	0.493454	0.307057	1.33959
STMMW_16641	SL1344_1599	STM1669	1.12381	0.146062	0.0323656	0.604374	0.493607	0.303157	0.122612	0.971435	0.735904	0.110768	0.971282	0.820888	0.0698389	0.873853	0.776052	2.23121
STMMW_16651	SL1344_1600	STM1670	0.0983662	0.93336	0.836297	-0.421761	0.647337	0.462213	0.492455	0.826034	0.306987	0.0234627	0.996397	0.966352	0.441986	0.419785	0.238774	1.07996
STMMW_16671	SL1344_1602	STM1672	0.249567	0.393557	0.154353	0.261601	0.339454	0.171724	-0.235646	0.754063	0.216069	-0.0575599	0.958457	0.7608	0.208102	0.467857	0.282408	9.48897
STMMW_16681	SL1344_1603	STM1673	0.16036	0.88637	0.726281	0.529914	0.458535	0.271412	0.374277	0.858987	0.380526	0.88795	0.604132	0.146734	-1.22625	0.0039976	0.000399503	3.69218
STMMW_16691	SL1344_1604	STM1674	-0.543432	0.296901	0.097507	0.396655	0.349402	0.180355	0.127761	0.946075	0.588273	0.218752	0.877755	0.513325	0.109272	0.751086	0.590358	3.69452
STMMW_16701	SL1344_1605	STM1675	0.440292	0.439244	0.18677	0.428243	0.406353	0.223742	0.471182	0.552626	0.0901785	0.544042	0.566154	0.122098	1.12282	0.00180123	0.000137607	4.24513
STMMW_16711	SL1344_1606	STM1676	0.397369	0.106536	0.0204727	0.160304	0.543955	0.350492	0.262169	0.546892	0.0876565	-0.414749	0.241908	0.0229846	-0.172094	0.437193	0.253501	6.5001
STMMW_16721	SL1344_1607	STM1677	0.0468524	0.941553	0.850884	0.610763	0.0998329	0.0295247	0.0233952	0.993119	0.907814	-0.221755	0.860864	0.474	0.0993121	0.724711	0.559856	3.99029
STMMW_16731	SL1344_1608	STM1678	0.0471257	0.975462	0.935383	-0.198832	0.838375	0.712183	-0.464195	0.820219	0.288033	-0.191092	0.946897	0.733526	-0.0484685	0.939344	0.884367	1.71992
STMMW_16741	SL1344_1609	mppA	-0.0237116	0.94087	0.849259	0.231972	0.199303	0.0792937	0.222722	0.540898	0.0856547	-0.172755	0.691823	0.21452	0.6315	0.00108024	6.57927e-05	7.83125
STMMW_16751	SL1344_1610	ycjI	-0.799586	0.0199635	0.00207623	0.290292	0.294513	0.1397	0.0373967	0.982931	0.820249	0.547459	0.216351	0.0188162	-0.70899	0.0047837	0.000506726	4.56022
STMMW_16761	SL1344_1611	ycjG	0.0335251	0.950131	0.866768	0.158912	0.665144	0.488028	-0.213045	0.773085	0.236517	-0.301241	0.495033	0.0913157	-0.208877	0.377814	0.206727	6.49078
STMMW_16771	SL1344_1612	tpx	-0.65763	0.00521325	0.000383362	1.37687	9.79467e-07	1.5933e-08	-0.31126	0.555338	0.0911571	-0.10243	0.885858	0.539556	-0.59426	0.0142998	0.00223692	9.04398
STMMW_16781	SL1344_1613	tyrR	-0.199043	0.329006	0.115184	-0.0679992	0.748227	0.58811	0.0769816	0.926681	0.514106	-0.154895	0.733391	0.254874	-0.404232	0.0160155	0.00260471	7.37087
STMMW_16791	SL1344_1614	ycjF	0.232534	0.63698	0.365313	0.613291	0.0564675	0.0134613	0.169688	0.904859	0.46124	-0.739691	0.0536689	0.00230846	-0.147026	0.653806	0.478217	6.64685
STMMW_16801	SL1344_1615	ycjX	0.297109	0.511317	0.246635	0.552135	0.0919835	0.0263766	0.21915	0.848014	0.342534	-0.907798	0.0112044	0.0003117	-0.0390766	0.922463	0.855148	6.95918
STMMW_16811	SL1344_1616	pspE	-0.13076	0.751779	0.504853	0.456278	0.0921535	0.0264451	0.202507	0.874667	0.414809	-0.90536	0.00470369	0.000100657	0.604865	0.0304427	0.00624641	7.72761
STMMW_16821	SL1344_1617	pspD	0.436183	0.501142	0.236592	1.20023	0.0460303	0.0102246	0.295822	0.858987	0.367647	-0.0389799	0.987971	0.921995	0.821965	0.00367608	0.000353212	4.55909
STMMW_16831	SL1344_1618	pspC	0.000205739	0.999851	0.999573	0.889648	0.206689	0.0836398	0.647613	0.584903	0.103313	-0.0180031	0.996397	0.968165	0.425029	0.253131	0.116788	5.19926
STMMW_16841	SL1344_1619	pspB	0.141734	0.886563	0.728216	1.64	0.045538	0.00999882	0.385076	0.858987	0.371412	-0.513069	0.811046	0.374081	0.577418	0.113715	0.0376942	4.74613
STMMW_16851	SL1344_1620	pspA	0.352209	0.296894	0.0973976	0.894353	0.00842609	0.0011486	0.259196	0.761665	0.220806	-0.211581	0.844433	0.441642	0.470837	0.120242	0.0404494	7.03171
STMMW_16861	SL1344_1621	pspF	-0.3806	0.270414	0.0850649	0.212233	0.513041	0.321737	0.404775	0.382483	0.0450824	-0.319481	0.725704	0.24304	-0.279879	0.259137	0.120446	4.25597
STMMW_16871	SL1344_1622	sapA	-0.0871673	0.806761	0.578407	-0.12939	0.574618	0.381193	0.109224	0.874667	0.414662	0.121568	0.839114	0.420771	-0.335397	0.083927	0.0247489	6.81066
STMMW_16881	SL1344_1623	sapB	-0.0581011	0.898277	0.757759	-0.350475	0.164238	0.0604866	-0.0329905	0.982931	0.826129	0.212457	0.73049	0.248776	0.119951	0.68062	0.506427	5.31218
STMMW_16891	SL1344_1624	sapC	0.252268	0.325169	0.112651	0.146191	0.532973	0.340679	-0.105165	0.881338	0.426345	0.171472	0.766186	0.286797	-0.155794	0.483486	0.296838	5.79935
STMMW_16901	SL1344_1625	sapD	0.159614	0.609408	0.340371	-0.265875	0.271863	0.123336	-0.166871	0.761665	0.222105	0.115219	0.877326	0.504273	-0.0710697	0.778063	0.627565	5.79796
STMMW_16911	SL1344_1626	sapF	-0.097056	0.876303	0.704746	-0.441326	0.191362	0.0748987	-0.194617	0.840632	0.321825	0.14034	0.899872	0.574737	0.08171	0.817117	0.684574	5.03243
STMMW_16921	SL1344_1627	STM1697	0.215929	0.657926	0.390982	-0.280539	0.453904	0.267607	0.721595	0.0131015	0.000560733	-0.150561	0.843681	0.438174	0.0324535	0.917616	0.848058	5.821
STMMW_16931	SL1344_1628	steC	3.02824	2.28519e-13	1.30695e-16	-0.272295	0.454201	0.268069	0.480905	0.182922	0.014092	-0.28945	0.41273	0.0628363	-0.141823	0.559909	0.374071	7.5678
STMMW_16941	SL1344_1629	STM1698A	2.47765	0.00486562	0.000350891	1.25922	0.440881	0.253489	1.88424	0.267795	0.0250431	0.109355	0.913497	0.60952	-0.999459	0.00152239	0.000107917	2.9342
STMMW_16951	SL1344_1630	ycjE	0.886822	0.0108803	0.000982556	0.459344	0.25299	0.111889	0.441524	0.490706	0.0708217	0.0274905	0.977666	0.864909	-0.360676	0.117596	0.0393411	5.75407
STMMW_16961	SL1344_1631	fabI	-0.089482	0.766017	0.525295	-0.263948	0.180566	0.0688184	-0.0371165	0.982931	0.804778	-0.414292	0.127852	0.00850341	-0.199318	0.368592	0.1999	9.31845
STMMW_16971	SL1344_1632	yciW	-0.724792	0.0061142	0.000471027	0.29264	0.267612	0.120778	0.155896	0.784621	0.248193	0.256852	0.494646	0.0904171	0.309967	0.130286	0.045975	6.46981
STMMW_16981	SL1344_1633	rnb	-0.149826	0.592714	0.323642	-0.0654936	0.798303	0.651062	-0.0825803	0.946075	0.586039	0.154537	0.756089	0.276839	0.0159296	0.95611	0.913153	8.32646
STMMW_16991	SL1344_1634	yciR	-0.196013	0.484629	0.224528	0.264182	0.280797	0.130104	0.360261	0.220838	0.018667	0.136291	0.846005	0.44699	-0.167548	0.407324	0.22942	5.61128
STMMW_16992	SL1344_1635	SL1344_1635	-0.345147	0.453817	0.197628	0.367766	0.284327	0.132946	-0.0984201	0.953402	0.655029	0.105164	0.941112	0.69803	0.0653831	0.872316	0.77086	5.2399
STMMW_17001	SL1344_1636	yciT	-0.263454	0.350907	0.128859	-0.0335635	0.910048	0.832828	-0.0214682	0.986193	0.873198	0.0332517	0.973119	0.842759	-0.112406	0.608127	0.423463	6.18762
STMMW_17002	SL1344_1637	osmB	0.159072	0.821986	0.604064	-0.0681622	0.935583	0.878505	0.533138	0.80942	0.272556	-0.0539919	0.988688	0.926485	3.07017	2.65842e-07	1.95365e-09	5.58024
STMMW_17011	SL1344_1638	yciH	-1.37593	0.000111458	3.3869e-06	0.240802	0.50597	0.314323	0.00482615	0.997636	0.974789	0.0327204	0.977724	0.865598	0.442211	0.0705218	0.0194112	4.59439
STMMW_17021	SL1344_1639	pyrF	-1.05836	0.000920064	4.46939e-05	-0.249565	0.473867	0.285253	0.0154173	0.99423	0.922367	-0.150046	0.848142	0.449027	-0.0330254	0.920814	0.852832	5.69522
STMMW_17031	SL1344_1640	yciM	0.235886	0.434327	0.183006	-0.380645	0.122088	0.0394246	0.0354159	0.982931	0.832913	-0.0528413	0.958597	0.763308	0.584155	0.0158084	0.00254735	7.74798
STMMW_17041	SL1344_1641	yciS	0.155032	0.559092	0.28834	0.032724	0.901492	0.815913	0.0903285	0.921054	0.48546	0.211085	0.597877	0.142005	0.231027	0.219688	0.0958579	7.20283
STMMW_17051	SL1344_1642	pgpB	-0.0773643	0.833783	0.62054	-0.215121	0.449752	0.263518	0.117099	0.873182	0.405906	-0.195604	0.691602	0.213757	-0.105153	0.591303	0.406054	5.66067
STMMW_17061	SL1344_1643	ribA	-0.452051	0.0120039	0.00109687	-0.672034	0.000116163	5.34452e-06	0.0235531	0.982931	0.828062	0.167496	0.658435	0.187477	0.0106879	0.961134	0.924112	6.72497
STMMW_17071	SL1344_1644	acnA	-0.793423	0.00420301	0.00029681	-0.0586423	0.906855	0.825314	-0.444634	0.308021	0.0306505	-0.157672	0.862413	0.47633	-0.405143	0.138558	0.0503173	7.09174
STMMW_17072	SL1344_1644A	ymiA	-0.566397	0.0216027	0.00228056	-0.861604	0.000495368	3.3392e-05	0.269917	0.574357	0.097836	0.35268	0.312839	0.0350128	0.0517257	0.865213	0.758192	7.50377
STMMW_17081	SL1344_1645	cysB	-0.337213	0.356314	0.132598	0.0998154	0.815148	0.677471	0.0812394	0.959144	0.694354	0.0151053	0.994601	0.950188	-0.147039	0.674587	0.500635	7.18553
STMMW_17101	SL1344_1646	topA	0.399841	0.0299998	0.00355658	0.358412	0.0399257	0.00844138	-0.0615147	0.952814	0.641766	-0.219612	0.504062	0.0949229	0.0215272	0.931986	0.871556	8.47913
STMMW_17111	SL1344_1647	yciN	-0.125455	0.595861	0.326415	0.25951	0.135774	0.0457908	-0.100967	0.921929	0.487816	-0.0889112	0.910021	0.59843	0.14696	0.460155	0.275325	7.01899
STMMW_17121	SL1344_1648	sohB	0.00357883	0.991681	0.978808	-0.232214	0.214418	0.0876394	0.0675898	0.946075	0.588037	-0.0719517	0.902944	0.584211	0.0740923	0.734937	0.572002	7.58513
STMMW_17131	SL1344_1649	yciK	0.208304	0.648213	0.378968	0.641919	0.0505393	0.011529	0.10316	0.952814	0.642961	0.222286	0.839114	0.423488	0.0782752	0.849041	0.732759	6.47343
STMMW_17141	SL1344_1650	btuR	0.062713	0.911895	0.78115	0.471463	0.156318	0.0563795	0.270784	0.761968	0.224307	-0.414412	0.61269	0.154582	-0.016924	0.967767	0.937738	5.87788
STMMW_17151	SL1344_1651	yciL	0.0740716	0.927494	0.820514	-0.142182	0.797317	0.649558	-0.100172	0.953996	0.661624	0.149468	0.885907	0.544417	-0.148343	0.707759	0.538127	6.72462
STMMW_17161	SL1344_1652	yciO	-0.250993	0.276445	0.088086	0.00259844	0.990736	0.985079	-0.0890356	0.919856	0.480499	0.20049	0.6846	0.204076	-0.184784	0.280345	0.134644	5.98643
STMMW_17171	SL1344_1653	trpH	0.0297629	0.941796	0.851865	0.179609	0.462153	0.274938	-0.140701	0.848014	0.337598	0.158826	0.808379	0.366045	-0.323403	0.109806	0.03567	6.29123
STMMW_17181	SL1344_1654	trpE	0.19665	0.930076	0.826778	0.809244	0.689718	0.51954	0.25312	0.918174	0.478441	0.0522886	0.986552	0.907172	0.414124	0.501349	0.314027	5.51516
STMMW_17191	SL1344_1655	trpD	-0.488752	0.808297	0.581704	0.034194	0.983331	0.973441	0.227267	0.946075	0.595745	-0.239464	0.923359	0.631078	1.27884	0.0512246	0.012628	6.22039
STMMW_17201	SL1344_1656	trpC	-0.286072	0.901398	0.763671	-0.373495	0.839649	0.714762	0.188475	0.966786	0.724314	-0.256719	0.934938	0.670167	1.6423	0.0379035	0.00833017	6.45886
STMMW_17211	SL1344_1657	trpB	-0.339015	0.875154	0.70061	-0.309571	0.85476	0.740771	-0.0490398	0.99423	0.926647	-0.393	0.876404	0.501839	2.02582	0.00989378	0.00137619	6.54572
STMMW_17221	SL1344_1658	trpA	-0.332048	0.894256	0.745259	0.49269	0.803435	0.658325	0.00424907	0.999667	0.993158	-0.0865942	0.981204	0.882034	2.06945	0.00585639	0.000662964	5.5281
STMMW_17231	SL1344_1659	yciG	2.15299	5.65959e-05	1.55024e-06	1.57921	0.324701	0.161343	0.934403	0.74545	0.204481	-1.34239	0.68187	0.201219	1.96692	0.00252535	0.000214544	3.68137
STMMW_17241	SL1344_1660	yciF	1.87462	0.000243931	9.13501e-06	-0.224517	0.913046	0.838408	0.177655	0.97149	0.738473	-0.773044	0.784193	0.313481	2.41143	7.26176e-05	1.87722e-06	2.63043
STMMW_17251	SL1344_1661	yciE	1.93893	0.00307781	0.000198908	0.432124	0.841427	0.717786	0.885787	0.71772	0.185074	0.665383	0.859388	0.470607	2.26064	0.00138884	9.43603e-05	2.11883
STMMW_17261	SL1344_1662	katN	1.34471	0.00401875	0.000279498	0.162101	0.860528	0.750407	0.31965	0.821035	0.290939	-0.397072	0.806988	0.36439	0.682916	0.0577687	0.0150448	4.24609
STMMW_17271	SL1344_1663	ompW	0.0113209	0.983372	0.953179	-0.0827348	0.779248	0.628501	-0.23891	0.840576	0.321037	-0.0702052	0.962404	0.77449	-0.25639	0.386721	0.213429	7.25233
STMMW_17281	SL1344_1664	STM1733	0.00919994	0.977162	0.937849	-0.316635	0.0571606	0.013677	0.183435	0.572671	0.0965685	0.42619	0.058848	0.00263198	0.00957945	0.963379	0.927919	6.08307
STMMW_17291	SL1344_1665	yciC	0.00925565	0.9836	0.954563	-0.293893	0.191914	0.0752378	-0.0276626	0.984338	0.856954	-0.156824	0.784193	0.315993	0.496692	0.0297384	0.00600113	8.13072
STMMW_17301	SL1344_1666	ispZ	-0.172713	0.59589	0.32744	-0.816837	0.000598912	4.25187e-05	0.00319431	0.997636	0.982349	-0.458317	0.0926671	0.00519555	0.478669	0.0232347	0.00431579	7.39415
STMMW_17311	SL1344_1667	yciA	0.963452	0.100338	0.0188737	-0.249327	0.649227	0.465473	0.0312458	0.993119	0.911266	0.186137	0.901957	0.582558	0.905513	0.0347024	0.00741872	5.77479
STMMW_17321	SL1344_1668	tonB	0.360286	0.559484	0.289104	0.0750976	0.868601	0.763395	-0.242012	0.689739	0.161037	-0.328175	0.780786	0.310761	0.285059	0.257786	0.119653	5.54124
STMMW_17331	SL1344_1669	yciI	-0.241216	0.251121	0.0758023	-0.29625	0.0841875	0.0236186	-0.23361	0.479694	0.068187	0.0190568	0.983759	0.899341	-0.226984	0.193894	0.080382	6.50598
STMMW_17341	SL1344_1670	cls	0.0927816	0.717405	0.457954	0.226401	0.19742	0.0781991	0.0491051	0.950908	0.634755	0.185344	0.638594	0.17326	-0.0798352	0.642727	0.465712	5.80188
STMMW_17351	SL1344_1671	yciU	-0.0516303	0.883317	0.71981	-0.116731	0.546575	0.353751	-0.005276	0.997206	0.963577	0.248615	0.447805	0.0736991	0.0814104	0.688818	0.514292	6.58211
STMMW_17361	SL1344_1672	STM1741	-0.263824	0.41965	0.173645	-0.558732	0.0489653	0.0110337	0.170779	0.842956	0.329873	-0.0858615	0.937313	0.682397	0.148059	0.578776	0.39386	5.56171
STMMW_17371	SL1344_1673	oppF	0.09148	0.722346	0.465746	0.161915	0.430161	0.243344	0.00651426	0.997206	0.958277	0.0931236	0.87924	0.522643	0.177404	0.341196	0.179177	7.19758
STMMW_17381	SL1344_1674	oppD	-0.130385	0.704248	0.441266	-0.139888	0.662849	0.483511	0.0730916	0.953996	0.661856	0.0114043	0.995342	0.957476	0.378814	0.108305	0.0350896	6.71229
STMMW_17391	SL1344_1675	oppC	-0.307847	0.354773	0.131417	-0.0751467	0.860528	0.749681	0.0551669	0.982931	0.783609	-0.0884324	0.942949	0.723771	0.462229	0.0990897	0.0310225	6.68482
STMMW_17401	SL1344_1676	oppB	-0.566614	0.0320889	0.00389352	0.0238979	0.954487	0.913988	0.16337	0.858987	0.370788	-0.306226	0.638594	0.173347	0.304628	0.22739	0.100823	6.52211
STMMW_17411	SL1344_1677	oppA	-0.263717	0.109512	0.0212791	0.236532	0.120039	0.0383262	0.431517	0.00980524	0.000409164	0.115131	0.770236	0.290632	0.581187	0.000497147	2.22349e-05	8.4644
STMMW_17421	SL1344_1678	STM1747	-0.785721	0.674733	0.411366	-0.293363	0.854304	0.739314	-0.554047	0.858987	0.370421	-0.354506	0.863074	0.477248	1.2014	0.00716225	0.000881296	2.18181
STMMW_17431	SL1344_1679	ychE	0.263545	0.616921	0.347808	-0.957302	0.000905008	7.22379e-05	0.0539184	0.97244	0.745826	0.137272	0.860257	0.472193	0.260114	0.284167	0.137127	4.7002
STMMW_17441	SL1344_1680	adh	0.0191061	0.970884	0.924553	-0.736616	0.0117439	0.00177177	-0.216292	0.839415	0.319204	-0.145492	0.864028	0.478885	-0.932513	0.00253874	0.000216225	9.24587
STMMW_17451	SL1344_1681	tdk	-0.0421199	0.915901	0.79399	-0.26985	0.214303	0.0875465	0.0533718	0.959663	0.699199	-0.0625515	0.941572	0.701892	0.0141101	0.961288	0.924631	6.57722
STMMW_17461	SL1344_1682	hns	-0.0998818	0.826719	0.61053	0.0257093	0.94625	0.897017	0.182007	0.858987	0.384366	0.173419	0.813938	0.377783	0.831084	0.00397027	0.000395922	12.0264
STMMW_17471	SL1344_1683	galU	0.0998314	0.722346	0.464265	-0.382499	0.0396459	0.00835419	0.0843645	0.934743	0.528111	-0.0204408	0.981358	0.883674	0.458673	0.0168396	0.00279279	7.85149
STMMW_17481	SL1344_1684	hnr	-0.159946	0.546833	0.277386	-0.499205	0.0161002	0.00259436	0.00516842	0.997206	0.96778	-0.245159	0.520895	0.100011	0.186913	0.336192	0.175039	6.94351
STMMW_17491	SL1344_1685	ychK	-0.0487233	0.894494	0.750955	-0.184245	0.442976	0.256894	-0.0368378	0.982931	0.792642	-0.191357	0.714877	0.23287	-0.0334118	0.901523	0.820459	7.07089
STMMW_17501	SL1344_1686	ychJ	-0.390858	0.198551	0.0519307	-0.257938	0.261972	0.117672	0.00606296	0.997206	0.96365	0.240275	0.583276	0.131554	-0.287966	0.170665	0.0670169	6.07387
STMMW_17511	SL1344_1687	purU	-0.398976	0.05857	0.00904933	-0.396065	0.0514272	0.0118526	-0.190708	0.663299	0.148318	-0.0574311	0.936493	0.674423	0.0674198	0.775427	0.622679	7.27444
STMMW_17521	SL1344_1688	STM1760	0.231678	0.254025	0.0771957	0.43359	0.0248708	0.00453454	0.219445	0.583165	0.101628	0.390282	0.195175	0.015913	-0.08761	0.61423	0.429974	5.42222
STMMW_17531	SL1344_1689	narI	-0.3917	0.612472	0.343604	0.162925	0.804779	0.659951	0.0396899	0.99423	0.924888	-0.742077	0.639285	0.173917	0.225755	0.540582	0.355144	2.86849
STMMW_17541	SL1344_1690	narJ	-0.16766	0.876303	0.705325	0.0204075	0.97385	0.955511	0.393875	0.873182	0.40924	-0.266936	0.937313	0.681426	-0.530063	0.121214	0.0411654	2.41017
STMMW_17551	SL1344_1691	narH	-0.144877	0.888371	0.731722	-0.0507938	0.938788	0.88535	-0.0215853	0.997206	0.960112	-0.715184	0.741798	0.262876	-0.401569	0.257279	0.119308	3.4194
STMMW_17561	SL1344_1692	narG	-0.28186	0.694336	0.432559	0.0755679	0.894777	0.804463	-0.192212	0.953996	0.659408	-0.168465	0.958597	0.763272	-0.444867	0.197639	0.0827268	4.08309
STMMW_17571	SL1344_1693	narK	-1.39533	0.001269	6.65324e-05	-0.754569	0.215144	0.0881715	-0.250042	0.942206	0.548632	-0.900352	0.575365	0.127221	-0.032312	0.937109	0.879422	3.48888
STMMW_17581	SL1344_1694	narX	0.477219	0.046692	0.00655466	-0.334344	0.164238	0.0604617	0.309013	0.247927	0.0223851	0.900969	0.00013743	1.99984e-06	0.755024	0.000104911	3.09817e-06	6.10335
STMMW_17591	SL1344_1695	narL	0.184208	0.625698	0.355361	0.412279	0.187423	0.0727153	0.658123	0.00700406	0.000278178	1.19488	5.86688e-05	7.28182e-07	1.26078	4.04873e-07	3.46564e-09	5.15529
STMMW_17601	SL1344_1696	ychP	0.0166569	0.980981	0.946727	-0.193885	0.63359	0.44716	-0.0356543	0.985982	0.86947	-0.0380389	0.981204	0.880881	0.579933	0.058027	0.0151296	6.68213
STMMW_17611	SL1344_1697	ychN	-0.178913	0.56448	0.296071	0.15508	0.507566	0.315858	-0.108955	0.904633	0.460328	0.134945	0.84476	0.44271	0.30517	0.152967	0.0580423	6.71859
STMMW_17621	SL1344_1698	chaB	0.568505	0.0766444	0.0131704	-0.299144	0.614255	0.426285	0.787443	0.0261566	0.00120904	-0.145545	0.879974	0.526381	0.457697	0.126019	0.0437682	6.07085
STMMW_17631	SL1344_1699	chaA	0.539663	0.231894	0.0676377	0.177458	0.818171	0.682564	0.427847	0.552205	0.0898086	-0.225249	0.864028	0.478633	-0.131927	0.764585	0.606924	6.43924
STMMW_17641	SL1344_1700	kdsA	-0.0896058	0.752725	0.507723	-0.1997	0.285393	0.133951	-0.130008	0.840979	0.322138	-0.0206772	0.981057	0.879446	0.271461	0.150111	0.0564082	7.78031
STMMW_17651	SL1344_1701	ychA	0.348499	0.134468	0.0284877	-0.427586	0.0240514	0.00433367	-0.0180781	0.990463	0.888051	0.143896	0.779727	0.307021	0.390649	0.037249	0.00813949	7.1354
STMMW_17661	SL1344_1702	sirC	0.507147	0.201194	0.0530001	-0.195014	0.530007	0.337308	0.00172506	0.999667	0.991749	0.243718	0.721853	0.23758	0.509049	0.0485739	0.0117459	5.69758
STMMW_17671	SL1344_1703	hemK	0.39908	0.536083	0.268853	-0.586197	0.132041	0.0439666	-0.285985	0.74545	0.206046	-0.0507785	0.97598	0.858672	0.397456	0.256367	0.118775	5.57045
STMMW_17681	SL1344_1704	prfA	0.519044	0.192397	0.0491043	-0.417086	0.202482	0.0811576	-0.188493	0.858987	0.365277	0.0264441	0.987164	0.908369	0.0237686	0.95611	0.914217	6.971
STMMW_17691	SL1344_1705	hemA	-0.181729	0.507471	0.242696	-0.0842589	0.734183	0.572109	-0.145274	0.842956	0.331915	0.0785362	0.913497	0.609114	-0.264345	0.219688	0.0958468	7.8824
STMMW_17701	SL1344_1706	hemM	-0.12019	0.801742	0.56966	-0.564338	0.0492222	0.0111443	-0.0316013	0.984338	0.861154	0.13773	0.880326	0.527831	0.0855728	0.781381	0.632563	5.95957
STMMW_17711	SL1344_1707	ipk	-0.649784	0.00177258	9.93827e-05	-0.567753	0.00390101	0.000447451	-0.175974	0.776025	0.240629	0.0804005	0.899872	0.573306	0.0787607	0.755557	0.596943	8.39253
STMMW_17721	SL1344_1708	prs	-0.98594	0.000190012	6.83118e-06	-0.827985	0.00084606	6.62653e-05	-0.0829981	0.953996	0.658954	-0.0541387	0.95854	0.761693	0.291055	0.275461	0.130981	8.90459
STMMW_17731	SL1344_1709	ychM	-0.633934	0.136588	0.0290831	-1.0654	0.00229116	0.00022995	-0.111364	0.946075	0.599854	0.231663	0.779727	0.306148	0.111469	0.76275	0.604748	5.74923
STMMW_17741	SL1344_1710	ychH	-0.223052	0.691495	0.428096	1.68305	0.000103707	4.66049e-06	-0.501319	0.873182	0.411432	0.12507	0.977666	0.863441	0.97545	0.017036	0.00287639	5.83083
STMMW_17751	SL1344_1711	pth	-0.134211	0.790021	0.556177	-0.277295	0.446425	0.260327	0.0949638	0.950908	0.627601	-0.0102076	0.996397	0.966384	0.353266	0.223504	0.0980968	5.52571
STMMW_17761	SL1344_1712	ychF	-0.293945	0.192387	0.0489695	-0.382097	0.0517605	0.0119757	0.137479	0.842956	0.327627	0.0536647	0.94281	0.712485	0.167118	0.44412	0.260028	7.68669
STMMW_17771	SL1344_1713	STM1785	-0.305569	0.316993	0.108672	-0.388051	0.112776	0.0349896	0.0405484	0.982931	0.79599	0.0458569	0.968218	0.80705	0.437669	0.0573898	0.014897	6.12534
STMMW_17781	SL1344_1714	hyaA	0.654314	0.443476	0.189519	-0.755984	0.0339103	0.00675593	0.991943	0.648442	0.138763	-0.631436	0.82187	0.397251	-1.0848	0.0717933	0.0200032	0.872995
STMMW_17791	SL1344_1715	STM1787	0.797838	0.186854	0.0469434	-0.467973	0.128915	0.0425395	-0.333126	0.848014	0.342363	-0.657425	0.591735	0.136126	-0.235137	0.545167	0.360839	2.84418
STMMW_17801	SL1344_1716	hyaC	-0.254937	0.868601	0.689263	-1.05279	0.0320025	0.00627311	-0.972051	0.542007	0.085989	-1.71364	0.340446	0.0425467	-0.500765	0.351204	0.186462	1.04716
STMMW_17811	SL1344_1717	hyaD	-0.503861	0.706433	0.445856	-0.642148	0.254704	0.113044	-0.396003	0.904633	0.459803	0.0369414	0.995342	0.958575	0.163633	0.832441	0.707209	1.17603
STMMW_17821	SL1344_1718	hyaE	0.187771	0.894494	0.751541	-0.81421	0.142408	0.0494605	-0.334282	0.934449	0.527115	-1.40234	0.41189	0.0618701	-0.773435	0.179878	0.0722515	0.802483
STMMW_17831	SL1344_1719	hyaF	-0.79519	0.546562	0.276785	-0.758063	0.22393	0.0935878	1.18006	0.457944	0.0624247	-0.609161	0.791981	0.334794	-0.274863	0.631097	0.451073	1.38909
STMMW_17841	SL1344_1720	appC	0.186276	0.876457	0.706034	-0.706844	0.123225	0.0398771	-0.182588	0.950908	0.6315	0.0653207	0.9833	0.897589	0.388361	0.344762	0.181492	2.5466
STMMW_17851	SL1344_1721	appB	0.262402	0.788803	0.553276	-0.708683	0.0829748	0.0231186	-0.109723	0.959663	0.699262	0.383028	0.771216	0.293137	0.636384	0.024567	0.00461059	2.70138
STMMW_17871	SL1344_1723	STM1795	-1.17535	1.49153e-06	2.45768e-08	0.353855	0.187486	0.0727796	-0.384115	0.490257	0.0706062	-0.530589	0.435399	0.0703458	-0.117082	0.627143	0.444758	6.27419
STMMW_17881	SL1344_1724	treA	0.0771049	0.893446	0.743933	0.128906	0.816971	0.680955	0.355319	0.757989	0.217862	-0.216735	0.845761	0.445957	0.157391	0.697896	0.526043	6.87233
STMMW_17891	SL1344_1725	ymgE	0.0868639	0.86608	0.682483	0.0995717	0.879308	0.781461	0.453453	0.594263	0.107493	-0.229103	0.834199	0.416296	0.841847	0.00343994	0.000321689	5.16097
STMMW_17901	SL1344_1726	ycgR	-0.393844	0.325212	0.112812	-0.0166211	0.968574	0.944738	-4.88869	1.02806e-12	1.38601e-14	-0.0175495	0.996397	0.976292	-0.837958	0.0807573	0.0233943	5.0745
STMMW_17911	SL1344_1727	emtA	-0.0907601	0.835385	0.623723	-0.593673	0.00804173	0.001079	0.199748	0.642064	0.131408	-0.102681	0.877755	0.51661	0.0252474	0.915772	0.845418	5.13123
STMMW_17921	SL1344_1728	ldcA	-0.0307078	0.955836	0.88258	0.0468363	0.903809	0.820062	-0.00718277	0.997206	0.965581	-0.00704616	0.996397	0.971428	0.290878	0.192268	0.0795733	5.55702
STMMW_17931	SL1344_1729	cvrA	-0.511746	0.00114511	5.87421e-05	0.247641	0.0998329	0.0295173	-0.668853	5.39729e-05	1.37444e-06	0.0120452	0.987971	0.916732	0.0523286	0.788491	0.644224	7.87716
STMMW_17941	SL1344_1730	alr-a	-1.14952	0.000895351	4.19606e-05	1.01203	0.098205	0.0288962	0.056743	0.984338	0.862951	-0.299939	0.877755	0.512213	-0.639817	0.0405419	0.0091695	5.17504
STMMW_17951	SL1344_1731	dadA	-1.0308	0.00162087	8.98366e-05	1.93048	0.000687876	5.09815e-05	-0.0399055	0.992021	0.894158	-0.191055	0.920541	0.623281	-0.379933	0.239811	0.108487	6.00063
STMMW_17961	SL1344_1732	ycgB	-0.329225	0.481211	0.220783	0.333917	0.55562	0.362407	0.967872	0.105095	0.00661429	-0.236347	0.85667	0.466232	0.276963	0.507325	0.319871	6.70532
STMMW_17971	SL1344_1733	fadR	-0.586345	0.00114511	5.89658e-05	0.0101357	0.965062	0.936149	-0.00250124	0.997636	0.983794	-0.0517458	0.941572	0.701921	0.106465	0.593635	0.408291	7.60407
STMMW_17981	SL1344_1734	nhaB	0.300932	0.133444	0.0280709	-0.149789	0.407148	0.224354	-0.0684871	0.945798	0.564178	-0.0614156	0.923835	0.634848	-0.32521	0.0613176	0.0162578	7.2125
STMMW_17991	SL1344_1735	dsbB	0.2495	0.371544	0.140969	-0.592742	0.00328419	0.000359132	0.00397846	0.997636	0.977729	-0.040395	0.963179	0.77956	0.0670724	0.795617	0.65414	7.7159
STMMW_18001	SL1344_1736	STM1808	-1.57232	0.293517	0.0959129	-0.230389	0.865591	0.759082	0.891254	0.723357	0.188852	-0.0589234	0.989995	0.940209	0.0407643	0.936892	0.878348	3.13783
STMMW_18011	SL1344_1737	STM1809	-0.582776	0.205456	0.0545819	0.450425	0.282177	0.131185	0.771761	0.312593	0.0315737	-0.298289	0.872683	0.493767	0.193288	0.726229	0.561431	6.95288
STMMW_18021	SL1344_1738	STM1810	-0.221885	0.632895	0.361345	0.00385171	0.993409	0.990646	0.383434	0.661429	0.146954	-0.654038	0.338331	0.04221	0.301741	0.291841	0.143287	4.10708
STMMW_18031	SL1344_1739	ycgN	-0.314503	0.166288	0.038823	-0.790041	5.68669e-05	2.19046e-06	0.182244	0.547063	0.0881529	0.108647	0.810757	0.371215	0.109217	0.523113	0.336727	6.33687
STMMW_18041	SL1344_1740	ycgM	0.247175	0.333212	0.117822	-0.44608	0.0476585	0.0106474	-0.0654313	0.950908	0.628099	-0.272323	0.566154	0.122608	0.11044	0.62913	0.446974	6.36956
STMMW_18051	SL1344_1741	ycgL	0.0687252	0.856982	0.663873	-0.167553	0.51139	0.320036	-0.0298058	0.982931	0.836709	0.169448	0.790006	0.325357	0.318348	0.128421	0.0449251	6.42938
STMMW_18061	SL1344_1742	minC	0.57168	0.0342006	0.00422662	0.211469	0.440881	0.253587	0.155185	0.873182	0.405853	0.186601	0.792687	0.335531	-0.406539	0.124881	0.0428651	8.1273
STMMW_18071	SL1344_1743	minD	0.0652789	0.86277	0.673356	0.175408	0.440881	0.25385	0.199277	0.741575	0.200392	0.081081	0.904972	0.588144	-0.103421	0.679624	0.504867	8.91872
STMMW_18081	SL1344_1744	minE	-0.245185	0.465884	0.208367	-0.314613	0.252641	0.111477	0.19255	0.840007	0.319856	-0.540418	0.240875	0.0226287	0.39394	0.167447	0.0653593	7.56109
STMMW_18091	SL1344_1745	rnd	0.364251	0.582339	0.314161	-0.695585	0.116321	0.0365478	-0.0276352	0.990463	0.889361	0.147654	0.900143	0.575569	0.449871	0.0782487	0.0223388	4.69618
STMMW_18101	SL1344_1747	fadD	-0.5886	0.0626597	0.00990916	-0.138345	0.703342	0.539134	-0.353067	0.402344	0.0493854	0.0823793	0.938747	0.690754	-0.0627651	0.843164	0.724245	6.66053
STMMW_18111	SL1344_1748	yeaY	0.154465	0.805389	0.576363	-0.341882	0.340278	0.172287	-0.214737	0.804916	0.26719	0.0057511	0.996397	0.98046	0.706316	0.00821096	0.00107535	6.05167
STMMW_18121	SL1344_1749	yeaZ	0.0584278	0.956666	0.885545	-0.744594	0.115911	0.0363135	-0.152229	0.944208	0.55456	0.136681	0.927874	0.65072	0.055277	0.914291	0.840365	6.15983
STMMW_18131	SL1344_1750	yoaA	-0.115636	0.7923	0.559001	-0.15788	0.570569	0.376065	-0.21972	0.654916	0.144073	0.014311	0.988986	0.936145	-0.0989012	0.697366	0.524835	6.39816
STMMW_18141	SL1344_1751	yoaB	0.174872	0.426344	0.178001	-0.179341	0.31905	0.157443	-0.123637	0.848014	0.342412	-0.0440099	0.943622	0.725666	-0.091442	0.660951	0.486441	8.18465
STMMW_18151	SL1344_1752	yoaH	-0.146227	0.665941	0.400876	0.207282	0.384686	0.20679	-0.0558446	0.97149	0.738249	0.566609	0.110741	0.00682505	0.867083	0.000420141	1.73523e-05	6.15904
STMMW_18161	SL1344_1753	pabB	-0.192266	0.484115	0.22284	-0.164181	0.447402	0.261413	-0.0105161	0.996465	0.93292	-0.244789	0.50141	0.0935925	0.0840524	0.690275	0.51597	6.87084
STMMW_18171	SL1344_1754	yeaB	-0.539424	0.0852454	0.0151774	-0.425895	0.175305	0.0659503	-0.0632679	0.9633	0.70954	-0.273993	0.687793	0.205911	0.0724327	0.775427	0.622681	4.99431
STMMW_18181	SL1344_1755	sdaA	-0.512508	0.00401875	0.000279473	-0.2269	0.186668	0.0722624	0.147227	0.80942	0.2724	-0.163974	0.764554	0.285665	0.119849	0.543264	0.357719	7.26762
STMMW_18191	SL1344_1756	STM1827	0.157897	0.722715	0.466296	0.195734	0.688071	0.516768	0.274824	0.77648	0.241206	0.0551416	0.96937	0.812604	0.626305	0.0091522	0.00123779	4.41461
STMMW_18201	SL1344_1757	yoaE	-0.489093	0.141988	0.0306582	-0.356602	0.202437	0.0810582	-0.102273	0.946075	0.586691	-0.222536	0.73049	0.250623	-0.137539	0.596248	0.41213	6.31853
STMMW_18221	SL1344_1759	STM1830	0.480493	0.190177	0.0481235	-0.0378645	0.932511	0.868972	0.0536652	0.982931	0.823417	0.155994	0.877326	0.505245	-0.884488	0.0100884	0.0014211	9.02803
STMMW_18231	SL1344_1760	STM1831	-0.23318	0.706433	0.445673	-0.300836	0.516423	0.325348	-0.0474325	0.986531	0.878684	0.0502035	0.979426	0.875505	-0.69273	0.121406	0.0413206	8.42306
STMMW_18241	SL1344_1761	STM1832	0.0743596	0.89175	0.7398	-0.39031	0.219354	0.0904077	-0.15632	0.924375	0.504863	-0.324099	0.624833	0.163967	-0.293138	0.429937	0.246388	8.94159
STMMW_18251	SL1344_1762	STM1833	0.55507	0.251121	0.0758252	-0.655	0.0809189	0.0222251	-0.12265	0.924375	0.50619	-0.19922	0.839114	0.42083	0.0674593	0.824653	0.695652	4.58044
STMMW_18261	SL1344_1763	yebN	-0.0871526	0.924978	0.816308	-1.17718	0.00520734	0.000625148	0.3416	0.766592	0.231306	0.694723	0.446242	0.0732436	-0.309549	0.490088	0.303093	5.0265
STMMW_18271	SL1344_1764	rrmA	-0.169879	0.812428	0.590278	-0.346874	0.326451	0.162632	0.0164824	0.99423	0.917429	0.348308	0.444874	0.0726384	0.470771	0.0283038	0.00559656	5.44065
STMMW_18281	SL1344_1765	ftsI2	-0.0924004	0.941123	0.850294	-0.248719	0.736002	0.574721	-0.0705989	0.982931	0.824277	0.471314	0.645885	0.179017	0.47519	0.266472	0.124711	5.85925
STMMW_18291	SL1344_1766	cspC	-0.785131	0.0460128	0.00643941	-0.868009	0.0270765	0.00513369	-0.0572556	0.984338	0.855263	-0.202683	0.872764	0.497362	0.634905	0.132237	0.0468332	11.4284
STMMW_18292	SL1344_1767	yobF	-0.330306	0.393317	0.153746	-0.738274	0.0238876	0.00428883	0.0136956	0.997206	0.958206	0.0200892	0.988986	0.935215	0.567085	0.110001	0.0357802	11.3434
STMMW_18293	SL1344_1768	STM1839	-0.116078	0.779692	0.5419	-0.369906	0.166039	0.0614694	-0.0164589	0.994898	0.929103	-0.0950843	0.92039	0.622982	0.687713	0.0158881	0.0025677	8.66948
STMMW_18294	SL1344_1769	yobG	0.596935	0.022654	0.00245989	-0.201179	0.447402	0.261221	0.106677	0.944208	0.553978	0.274095	0.629389	0.167414	0.693325	0.0153008	0.00242953	9.55533
STMMW_18301	SL1344_1770	STM1841	0.490126	0.00750973	0.000606208	-1.02338	4.87856e-06	1.02311e-07	0.314568	0.555338	0.0912689	0.515113	0.0733822	0.00372172	0.502365	0.0130732	0.00199386	6.41259
STMMW_18311	SL1344_1771	kdgR	0.209325	0.328297	0.114524	0.319864	0.0733146	0.0192661	0.385962	0.0911718	0.00550192	0.267299	0.41189	0.061872	-0.0665004	0.775519	0.623336	7.79193
STMMW_18321	SL1344_1772	STM1843	1.05725	0.00787142	0.00064009	0.508474	0.163273	0.0599957	1.41476	1.27702e-05	2.97872e-07	1.69376	6.20889e-06	5.76166e-08	2.82417	7.58308e-11	1.82261e-13	5.06731
STMMW_18331	SL1344_1773	htpX	-0.384469	0.381041	0.146596	0.187609	0.66238	0.482504	-0.0552336	0.982931	0.832698	-0.0837314	0.959982	0.765233	-0.0618524	0.901523	0.820012	8.00747
STMMW_18341	SL1344_1774	prc	0.0523027	0.901372	0.763263	-0.63052	0.00846321	0.00115729	-0.132148	0.92226	0.497809	-0.267874	0.604854	0.147428	0.219212	0.436586	0.253001	9.33898
STMMW_18351	SL1344_1775	proQ	0.244445	0.405778	0.163254	-0.611922	0.00897359	0.00125986	-0.125111	0.92226	0.49378	0.032125	0.974891	0.852418	0.0447057	0.894348	0.806693	8.82059
STMMW_18361	SL1344_1776	yebR	0.490772	0.0297546	0.00351645	0.342295	0.107146	0.0325587	0.0693575	0.952814	0.643093	-0.281409	0.42845	0.0678478	-0.41113	0.0501438	0.0122865	8.26866
STMMW_18371	SL1344_1777	yebS	-0.0172912	0.957584	0.89137	0.468769	0.0192758	0.00328052	0.0447449	0.961853	0.706648	-0.113275	0.806438	0.361113	0.0417523	0.849784	0.733946	7.24507
STMMW_18381	SL1344_1778	STM1849	0.00703164	0.983777	0.955988	-0.104808	0.632752	0.446298	0.00878477	0.997206	0.942	-0.220626	0.476579	0.0844441	0.0214671	0.929006	0.866979	7.73919
STMMW_18391	SL1344_1779	yebU	0.169558	0.828663	0.61339	-0.564062	0.120174	0.038395	-0.119344	0.926482	0.511037	0.0290472	0.983164	0.894997	0.025906	0.944716	0.893164	5.43408
STMMW_18401	SL1344_1780	STM1851	-0.151218	0.766543	0.526721	-0.379168	0.496908	0.306567	0.379097	0.553266	0.0906915	-0.401672	0.455314	0.0765911	1.21462	0.00018495	6.09508e-06	6.56073
STMMW_18411	SL1344_1781	yebW	0.233276	0.426936	0.178887	-0.14604	0.66053	0.480167	0.193797	0.824637	0.295944	0.255143	0.669716	0.193907	0.381303	0.0793722	0.0228112	4.81137
STMMW_18421	SL1344_1782	pphA	0.856682	0.156841	0.0358454	-0.255397	0.78427	0.634062	0.130096	0.956941	0.683262	-0.274571	0.784193	0.31462	0.8872	0.00172148	0.000129301	4.50507
STMMW_18431	SL1344_1783	STM1854	0.93862	0.00587643	0.000448937	0.116936	0.829827	0.700143	0.0401057	0.985528	0.868237	-0.147136	0.885858	0.536449	1.1749	0.00294852	0.000262185	8.17144
STMMW_18441	SL1344_1784	sopE2	0.648048	0.0707003	0.0116832	0.722109	0.0499501	0.0113304	0.0443337	0.992021	0.894822	2.22199	0.00687139	0.000172042	1.37042	0.00821096	0.00107411	5.64176
STMMW_18451	SL1344_1785	STM1856	0.709494	0.198378	0.0517252	-1.45707	0.000869213	6.82648e-05	0.831389	0.479694	0.0683721	0.723327	0.345458	0.0436905	1.28289	0.000237086	8.67572e-06	3.38197
STMMW_18471	SL1344_1786	SL1344_1786	0.288531	0.484508	0.223691	0.231451	0.562073	0.369142	-0.234027	0.804916	0.266839	0.0630875	0.959982	0.765016	0.73625	0.00782107	0.00100086	6.41508
STMMW_18481	SL1344_1787	STM1857	0.195609	0.56727	0.298749	1.07593	0.000687876	5.10792e-05	-0.111245	0.871201	0.401763	0.248887	0.46603	0.0812785	0.0954554	0.679812	0.50524	6.21826
STMMW_18531	SL1344_1791	STM1861	1.36303	0.112643	0.0222173	1.44199	0.040149	0.00852296	1.31628	0.036419	0.0017925	0.711842	0.566154	0.122294	0.727853	0.133003	0.0473892	2.02377
STMMW_18541	SL1344_1807	STM1873	-0.39432	0.394354	0.155239	-0.251501	0.498666	0.308398	0.0899176	0.948034	0.603958	-0.249779	0.739447	0.260886	-0.182059	0.49616	0.309291	5.22511
STMMW_18551	SL1344_1808	STM1874	0.277205	0.0921836	0.0168073	0.418319	0.00672722	0.000846481	0.1704	0.563928	0.094194	0.0631313	0.896523	0.562017	-0.101603	0.52163	0.33515	7.23276
STMMW_18561	SL1344_1809	yobA	0.0453626	0.899896	0.761195	0.725518	0.000989129	8.17042e-05	0.202078	0.614976	0.11608	0.186286	0.691602	0.212693	0.0955425	0.638182	0.459415	6.41778
STMMW_18571	SL1344_1810	holE	0.0469934	0.972282	0.928255	0.204957	0.723206	0.559725	0.437914	0.592376	0.106615	0.47763	0.604874	0.148682	0.383391	0.388233	0.214346	4.9312
STMMW_18581	SL1344_1811	STM1877	-0.3169	0.417634	0.171683	0.586264	0.0624414	0.0154603	0.528363	0.152898	0.0109283	0.603762	0.109999	0.00670869	0.0222401	0.950789	0.90155	6.10641
STMMW_18591	SL1344_1812	exoX	0.400764	0.0861589	0.0154155	0.100847	0.679382	0.504164	0.0660568	0.950908	0.615121	0.288607	0.414419	0.0646429	0.0788151	0.726229	0.561495	6.66955
STMMW_18601	SL1344_1813	opdB	-0.0511141	0.887225	0.72907	-0.105451	0.685614	0.510579	0.114701	0.873182	0.40683	-0.0698186	0.928411	0.655828	-0.166259	0.430475	0.247072	7.11445
STMMW_18611	SL1344_1814	yebE	-0.10825	0.872238	0.695783	-0.555963	0.262066	0.11777	-0.444142	0.473054	0.0666103	-0.211472	0.87627	0.501234	-0.461476	0.134118	0.0481023	6.10683
STMMW_18621	SL1344_1815	yebF	-0.205876	0.601004	0.332205	-0.675086	0.079984	0.0218703	-0.271297	0.746993	0.211454	-0.245912	0.775576	0.297429	0.228371	0.487637	0.300951	7.1317
STMMW_18631	SL1344_1816	yebG	-1.01889	0.042839	0.00583043	-0.76312	0.145838	0.0510029	-1.26031	0.0141811	0.000616041	-0.649525	0.536657	0.106918	-0.346311	0.443793	0.259647	6.48461
STMMW_18641	SL1344_1817	purT	0.244705	0.66073	0.394911	-0.649491	0.1136	0.0353464	-0.0566605	0.964801	0.714806	0.154409	0.8064	0.358434	0.71535	0.00282977	0.000247067	5.98599
STMMW_18651	SL1344_1818	eda	0.164921	0.554684	0.284642	-0.363065	0.0878185	0.0249954	-0.288312	0.404671	0.0499525	0.0174615	0.987694	0.913634	-0.254507	0.200578	0.0846847	6.65765
STMMW_18661	SL1344_1819	edd	-0.0368384	0.894494	0.75215	-0.150698	0.35587	0.185284	-0.393564	0.00964809	0.000394347	-0.0535443	0.927874	0.651766	-0.118159	0.432434	0.249207	6.27986
STMMW_18671	SL1344_1820	zwf	0.00174723	0.994742	0.988695	0.27013	0.118402	0.0376418	-0.0821783	0.92226	0.494802	-0.202502	0.551958	0.113392	0.0777938	0.70588	0.53549	7.80662
STMMW_18681	SL1344_1821	hexR	0.406973	0.168115	0.0393217	0.707861	0.00775368	0.00102376	-0.0218742	0.99423	0.919346	0.189985	0.859388	0.470892	-0.546624	0.0374092	0.00819764	6.10081
STMMW_18691	SL1344_1822	pykA	0.305516	0.171536	0.0408192	0.167117	0.438147	0.250437	-0.050047	0.967735	0.726766	-0.0919221	0.893109	0.557099	-0.446687	0.0282253	0.0055738	7.92579
STMMW_18701	SL1344_1823	msbB	0.0829048	0.840548	0.633334	0.0268161	0.934026	0.872678	-0.341152	0.30088	0.0293605	0.207287	0.698452	0.221096	0.143954	0.545167	0.36079	6.84169
STMMW_18711	SL1344_1824	yebA	0.18147	0.890025	0.735752	-0.588651	0.491554	0.30116	-1.06971	0.413353	0.0519235	0.240225	0.923359	0.632181	0.0856312	0.930224	0.86931	7.96947
STMMW_18721	SL1344_1825	znuA	0.0428654	0.984445	0.959472	-0.2096	0.896844	0.807615	-1.33362	0.587078	0.105028	0.161632	0.971334	0.826108	-0.319528	0.81086	0.675571	7.87405
STMMW_18731	SL1344_1826	znuC	0.393702	0.670242	0.405043	0.064152	0.935583	0.878111	-0.548036	0.602986	0.110713	0.509792	0.696734	0.219025	-0.0101804	0.991576	0.978632	6.1246
STMMW_18741	SL1344_1827	znuB	-0.231807	0.866599	0.685068	-0.392879	0.588852	0.395299	-0.794151	0.294956	0.0284339	0.143751	0.950156	0.738619	-0.335982	0.591057	0.405759	5.57518
STMMW_18751	SL1344_1828	ruvB	0.164358	0.657926	0.390859	-0.37612	0.163194	0.0598226	-0.291005	0.506722	0.0756667	-0.0978609	0.912943	0.60696	-0.150008	0.551062	0.366038	6.54534
STMMW_18761	SL1344_1829	ruvA	0.0745841	0.872238	0.696508	-0.187834	0.50844	0.316837	-0.144363	0.856892	0.357252	0.0855317	0.923835	0.637604	-0.0958435	0.724385	0.559449	6.63319
STMMW_18801	SL1344_1832	yebB	-0.821361	0.164899	0.0381812	0.371105	0.514685	0.323482	-0.456983	0.682954	0.158133	-0.0796693	0.974891	0.854589	-0.164303	0.708877	0.53928	2.61289
STMMW_18811	SL1344_1833	ruvC	1.27361	0.000759554	3.47838e-05	-0.247852	0.4821	0.293511	-0.0588625	0.976925	0.761823	-0.147751	0.866939	0.485642	-0.140899	0.669668	0.494978	6.8999
STMMW_18821	SL1344_1834	yebC	0.962135	2.58808e-05	6.25836e-07	-0.217162	0.298544	0.142915	-0.113385	0.873182	0.413035	-0.10541	0.84476	0.442911	-0.0857929	0.714514	0.546968	7.89718
STMMW_18831	SL1344_1835	ntpA	1.25299	2.34498e-05	5.51995e-07	-0.0610118	0.851222	0.734288	-0.11824	0.920193	0.483374	-0.226305	0.662154	0.189515	0.135519	0.619801	0.437561	7.69074
STMMW_18841	SL1344_1836	aspS	0.99591	3.97666e-06	7.30678e-08	-0.259586	0.151046	0.0538939	-0.18913	0.698651	0.172532	-0.214616	0.536657	0.106877	-0.315079	0.0980556	0.0305939	8.61092
STMMW_18851	SL1344_1837	yecD	0.145614	0.845361	0.646006	0.210769	0.686907	0.513894	0.347312	0.761665	0.223097	1.04708	0.0383244	0.00148084	0.520026	0.0740233	0.0207318	5.23668
STMMW_18861	SL1344_1838	yecE	0.713399	0.21049	0.0570548	-0.114892	0.860528	0.750193	0.304888	0.788486	0.252797	0.924252	0.094745	0.00538601	0.556505	0.0567886	0.0146924	4.8893
STMMW_18871	SL1344_1839	yecN	0.085078	0.782546	0.545574	0.168042	0.408132	0.225071	-0.0570313	0.953402	0.65446	-0.0191801	0.983164	0.89192	0.152377	0.450875	0.26736	6.91979
STMMW_18881	SL1344_1840	yecO	0.169391	0.56727	0.298713	-0.265772	0.191577	0.0750617	0.0506365	0.956941	0.687167	-0.192331	0.645885	0.178574	0.0962962	0.648222	0.471773	6.86062
STMMW_18891	SL1344_1841	yecP	0.0146294	0.975462	0.935075	-0.130267	0.614712	0.426857	-0.0029697	0.997636	0.982802	-0.0758217	0.923835	0.637025	0.373928	0.0675756	0.0183942	6.55061
STMMW_18901	SL1344_1842	cutC	1.58084	0.000131675	4.14214e-06	-0.352194	0.419493	0.23394	0.494859	0.294956	0.0284667	0.6013	0.158787	0.011689	1.24412	7.57688e-05	2.04298e-06	6.40938
STMMW_18911	SL1344_1843	yecM	0.870426	0.0561647	0.00848698	-0.195961	0.673616	0.497897	0.18113	0.858771	0.361804	0.178292	0.844561	0.44189	0.380224	0.183481	0.074327	5.05781
STMMW_18921	SL1344_1844	argS	0.189608	0.507732	0.243026	-0.370906	0.10485	0.0316037	-0.125008	0.879479	0.423181	-0.169563	0.771657	0.293741	0.0123196	0.968267	0.939325	7.68806
STMMW_18931	SL1344_1845	STM1910	0.135937	0.92766	0.820859	-0.146748	0.876619	0.775626	-0.395331	0.854613	0.352599	1.51059	0.0180779	0.000568681	1.42004	0.000324074	1.23443e-05	4.09889
STMMW_18941	SL1344_1846	STM1911	-0.10129	0.835385	0.623559	-0.806274	0.00189249	0.000181837	-1.4735	2.02066e-08	3.93494e-10	-0.668464	0.109773	0.00667141	0.061252	0.829483	0.703099	4.76037
STMMW_18951	SL1344_1847	flhE	-0.438953	0.266767	0.0832467	-0.617181	0.0717472	0.0187313	-3.49665	3.92397e-11	6.04592e-13	-1.99797	0.00622273	0.000150475	-0.777291	0.0774927	0.0220057	4.1142
STMMW_18961	SL1344_1848	flhAa	-0.226928	0.451933	0.195917	-0.710245	0.00291373	0.000309682	-3.48876	2.01624e-14	1.81216e-16	-2.50706	3.45185e-07	1.92056e-09	-1.12548	0.000459412	1.95641e-05	6.70858
STMMW_18971	SL1344_1849	flhB	0.027779	0.955556	0.879897	-0.71373	0.00396881	0.000458626	-3.85044	2.04087e-14	1.87796e-16	-2.45208	7.18311e-06	7.22462e-08	-1.75034	5.95118e-05	1.40088e-06	6.10191
STMMW_18981	SL1344_1850	cheZ	0.358869	0.111628	0.0217619	0.229271	0.277356	0.127777	-4.79425	3.00384e-17	2.18305e-20	-0.242199	0.806438	0.362182	-0.605987	0.0168803	0.00281919	6.97332
STMMW_18991	SL1344_1851	cheY	0.178645	0.605636	0.336968	0.259014	0.33231	0.167186	-4.79539	4.63254e-15	3.27143e-17	0.169487	0.936246	0.673785	-0.243277	0.524862	0.339425	6.40037
STMMW_19001	SL1344_1852	cheB	0.00994093	0.983724	0.955505	0.424693	0.0852881	0.0240552	-5.39532	6.08442e-16	2.86448e-18	-0.438404	0.784193	0.315989	-1.14555	0.00184009	0.000143488	6.29984
STMMW_19011	SL1344_1853	cheR	-0.204598	0.590247	0.320915	0.392477	0.170518	0.0635657	-5.07562	2.46849e-14	2.33939e-16	-1.04123	0.447805	0.0738805	-1.20924	0.00443631	0.000459485	5.97503
STMMW_19021	SL1344_1854	cheM	-0.456587	0.271253	0.0855611	0.671943	0.0519854	0.0120814	-4.84363	5.22384e-14	5.58939e-16	-0.61006	0.645885	0.179096	-1.456	0.000510896	2.34702e-05	7.67366
STMMW_19031	SL1344_1855	cheW	-0.00450592	0.993908	0.984966	0.747087	0.0200207	0.00345317	-3.34626	1.3532e-11	1.94018e-13	0.87124	0.262133	0.0258266	0.143671	0.760858	0.602923	7.55438
STMMW_19041	SL1344_1856	cheA	-0.0949945	0.874178	0.698893	0.76912	0.0210532	0.00370335	-3.29051	2.30004e-11	3.39616e-13	1.31966	0.0053256	0.000117384	-0.60957	0.0661421	0.0179191	8.55204
STMMW_19051	SL1344_1857	motB	-0.378	0.346523	0.12584	0.635058	0.0556857	0.0132511	-3.03458	2.09345e-10	3.5391e-12	0.91186	0.313058	0.0351623	-0.604799	0.136948	0.049469	7.24705
STMMW_19061	SL1344_1858	motA	-0.409765	0.276475	0.0882732	0.653855	0.0392593	0.00821648	-2.56488	2.52363e-09	4.48238e-11	1.20513	0.0762882	0.00404868	-0.139354	0.7741	0.62063	7.24022
STMMW_19071	SL1344_1859	flhC	0.0240772	0.956695	0.886443	0.167175	0.517842	0.326574	0.275605	0.614209	0.115402	0.154716	0.828894	0.406731	-0.19135	0.474305	0.287851	8.10492
STMMW_19081	SL1344_1860	flhD	0.245358	0.29856	0.0984207	-0.866729	6.66751e-05	2.73949e-06	0.838268	0.000169648	4.53799e-06	0.338609	0.337942	0.0420168	-0.15477	0.508072	0.320521	7.79169
STMMW_19101	SL1344_1861	yecG	-0.669951	0.178904	0.0439703	0.756185	0.0511878	0.0117422	-0.0948192	0.97244	0.745098	0.700646	0.277657	0.02946	-0.324773	0.357675	0.191122	6.02337
STMMW_19111	SL1344_1862	otsA	-0.262296	0.462231	0.203891	0.154144	0.745191	0.585086	0.598945	0.0866902	0.00519436	-0.353818	0.538759	0.107913	0.927016	0.00069575	3.51374e-05	6.27451
STMMW_19121	SL1344_1863	otsB	-0.210711	0.674733	0.411205	0.287996	0.643366	0.457502	0.809685	0.0691703	0.00396697	-0.506595	0.444539	0.0724886	0.924281	0.00302412	0.000271816	5.79279
STMMW_19131	SL1344_1864	araH	0.187961	0.752725	0.507265	-0.725824	0.0280054	0.00536376	0.173516	0.945798	0.565031	0.108122	0.963179	0.778496	0.492551	0.0805137	0.0232427	3.2577
STMMW_19141	SL1344_1865	ftnB	-0.191644	0.717971	0.458704	-0.484319	0.151046	0.0538387	0.71904	0.464504	0.0638105	0.176994	0.937313	0.682553	-0.108136	0.811643	0.677496	4.8117
STMMW_19151	SL1344_1866	STM1933	0.658057	0.100813	0.0190885	-0.168037	0.70065	0.53602	0.287668	0.826034	0.300217	0.239208	0.855814	0.462612	0.0820748	0.840949	0.718155	3.79723
STMMW_19161	SL1344_1867	STM1934	-0.686407	0.00357944	0.000241897	-0.0755343	0.765152	0.610583	-3.63309	3.10039e-14	3.0848e-16	-1.10108	0.0423385	0.00172144	-1.27578	0.00294852	0.000262484	4.70107
STMMW_19171	SL1344_1868	ftn	-0.192945	0.649627	0.381741	0.480399	0.116321	0.0365184	0.0914673	0.956941	0.686944	0.568678	0.18618	0.0147562	-0.285823	0.407918	0.229929	8.03563
STMMW_19181	SL1344_1869	yecH	1.07433	0.0745236	0.0125827	-2.08518	0.000208516	1.08876e-05	0.191151	0.982931	0.796539	-0.954675	0.800487	0.347582	0.90117	0.230359	0.10259	2.34335
STMMW_19191	SL1344_1870	tyrP	-0.421151	0.406676	0.164045	-1.45109	0.00025722	1.42013e-05	0.0706419	0.956839	0.674789	-0.307994	0.61775	0.157246	0.183955	0.57134	0.385498	4.91905
STMMW_19201	SL1344_1871	yecA	0.0170517	0.973997	0.932103	0.497766	0.0747676	0.0199039	-0.0637103	0.974655	0.755107	-0.0621219	0.967378	0.802387	0.0256373	0.94811	0.898198	7.10824
STMMW_19211	SL1344_1872	STM1939	0.410024	0.145629	0.0319346	-0.137916	0.664764	0.487371	0.220177	0.770588	0.233728	-0.380834	0.376898	0.0527479	-0.199428	0.466286	0.28049	7.2906
STMMW_19231	SL1344_1874	STM1941	0.751738	0.00548398	0.000410741	-1.0121	0.000886907	7.02238e-05	0.102885	0.946012	0.575674	-0.682585	0.00940332	0.000245497	0.0738753	0.796554	0.655925	6.87916
STMMW_19241	SL1344_1875	pgsA	-0.382251	0.0750529	0.0127685	-0.127402	0.571402	0.377348	0.00926052	0.997206	0.948018	0.0747361	0.923835	0.638011	0.320637	0.123947	0.0424121	7.31859
STMMW_19251	SL1344_1876	uvrC	-0.381558	0.0989173	0.0184372	-0.836592	0.000149759	7.33892e-06	0.194624	0.737466	0.197899	0.173672	0.780786	0.310533	0.00832247	0.978924	0.957557	7.51178
STMMW_19261	SL1344_1877	sirA	0.119722	0.604111	0.335541	-0.173653	0.332207	0.166999	0.407625	0.0497474	0.00256315	0.678242	0.000932305	1.57612e-05	0.300119	0.0895687	0.0271659	8.1376
STMMW_19281	SL1344_1878	yecF	-0.258921	0.455403	0.199001	-0.0380799	0.901803	0.816505	-0.132377	0.858987	0.381666	0.278855	0.501758	0.0939268	0.510426	0.0289557	0.00576093	6.65882
STMMW_19291	SL1344_1879	sdiA	-0.637631	0.00416255	0.000293062	0.737799	0.00232512	0.000234851	-1.11902	5.39729e-05	1.36423e-06	-0.324392	0.790006	0.32645	-0.270659	0.295708	0.146303	5.58129
STMMW_19301	SL1344_1880	yecC	-0.108194	0.752967	0.509176	0.127792	0.630862	0.44409	-0.258646	0.38587	0.0457183	-0.154993	0.784131	0.312717	0.229019	0.251413	0.115565	6.04324
STMMW_19311	SL1344_1881	yecS	-0.219141	0.537758	0.270203	0.0204794	0.958061	0.921362	-0.388188	0.137771	0.00946385	-0.0689065	0.941572	0.705264	-0.0841323	0.748937	0.587659	5.22915
STMMW_19321	SL1344_1882	dcyD	-0.110961	0.766017	0.524991	-0.110097	0.723005	0.559157	-0.480933	0.028814	0.0013703	-0.110634	0.878951	0.519295	-0.398881	0.0426085	0.00969246	5.90486
STMMW_19331	SL1344_1883	fliY	-0.645313	0.00748611	0.000596997	0.00331834	0.99066	0.9841	-0.49436	0.109968	0.00698918	-0.259314	0.602596	0.145756	-0.384586	0.105883	0.0341689	8.05322
STMMW_19341	SL1344_1884	fliZ	-0.461138	0.0383907	0.00503606	0.064302	0.811416	0.67181	-4.03181	4.37122e-16	1.83515e-18	-3.39554	3.71741e-07	2.14787e-09	-1.43831	7.23829e-05	1.79679e-06	6.46358
STMMW_19351	SL1344_1885	fliA	-0.258848	0.290773	0.0945805	0.382934	0.0612988	0.0151378	-4.25877	3.00384e-17	8.75399e-21	-3.11819	9.56162e-11	1.63691e-13	-2.03107	3.34147e-09	1.57313e-11	7.9917
STMMW_19371	SL1344_1887	fliB	-0.0729243	0.843572	0.643103	-0.355635	0.097336	0.028449	-3.58514	4.45588e-15	2.95597e-17	-1.81917	9.8313e-05	1.34646e-06	-1.13689	0.000704266	3.57533e-05	6.33305
STMMW_19381	SL1344_1888	fliC	-0.393699	0.469236	0.211372	0.346399	0.472941	0.283987	-5.89135	3.32304e-15	1.92001e-17	-1.06682	0.0112044	0.000310762	-0.756694	0.0224242	0.00406927	10.4792
STMMW_19401	SL1344_1889	fliD	-0.087225	0.838351	0.629361	0.372823	0.134643	0.0452652	-4.30614	7.11125e-17	1.82613e-19	-2.63253	5.53152e-10	1.30209e-12	-2.31171	3.03024e-09	1.16722e-11	8.65951
STMMW_19411	SL1344_1890	fliS	-0.0964384	0.797314	0.564229	0.203837	0.409667	0.226443	-4.3556	2.7165e-16	1.04637e-18	-2.43594	5.00303e-06	4.49663e-08	-2.01157	1.93778e-05	3.5662e-07	6.79482
STMMW_19421	SL1344_1891	fliT	-0.155052	0.583042	0.314915	0.461653	0.0277743	0.00530165	-4.35317	2.7165e-16	9.98516e-19	-2.56265	9.54597e-06	9.80541e-08	-1.01483	0.0070471	0.000859586	6.18088
STMMW_19431	SL1344_1892	amyA	-0.565469	0.129748	0.0269325	-0.489716	0.152243	0.0545376	-2.15257	1.6623e-08	3.13037e-10	-0.261241	0.791428	0.33276	-0.114827	0.754216	0.595077	5.60242
STMMW_19441	SL1344_1893	yedD	0.268471	0.394354	0.155277	-0.659942	0.00354964	0.000394236	-0.209918	0.671733	0.154098	0.0256936	0.979426	0.874717	-0.0330593	0.903279	0.822949	5.95401
STMMW_19451	SL1344_1894	yedE	0.547735	0.115681	0.0230719	-0.228783	0.582297	0.388697	0.17226	0.772187	0.235639	-0.0645777	0.94281	0.71258	0.276394	0.20933	0.0898153	4.74095
STMMW_19461	SL1344_1895	yedF	-0.0250546	0.98308	0.951633	-0.465069	0.508121	0.316446	0.327376	0.697225	0.171882	0.248499	0.852021	0.457054	-0.0112546	0.98661	0.969511	3.12169
STMMW_19471	SL1344_1896	STM1967	-0.0883584	0.835631	0.624091	-1.87482	8.01419e-07	1.2005e-08	-0.395935	0.761968	0.224109	1.25376	0.204585	0.0174246	0.547666	0.240567	0.108932	3.91677
STMMW_19481	SL1344_1897	fliE	-0.365804	0.362101	0.135995	0.156819	0.68117	0.506104	-3.73806	3.96015e-11	6.18641e-13	-1.57595	0.303697	0.0335997	1.13581	0.149767	0.0561557	5.38526
STMMW_19491	SL1344_1898	fliF	-0.207886	0.426725	0.178708	-0.454793	0.0303688	0.0059139	-3.95479	1.06212e-16	3.40932e-19	-1.43668	0.00264136	5.08715e-05	-1.21816	0.00251135	0.000212817	6.78455
STMMW_19501	SL1344_1899	fliG	-0.287462	0.251121	0.0757343	-0.385559	0.0751381	0.0200347	-3.88252	4.37122e-16	1.87084e-18	-1.58454	0.00575277	0.000132955	-0.90571	0.0170932	0.00288971	6.51292
STMMW_19511	SL1344_1900	fliH	0.0242113	0.958975	0.896751	0.0812122	0.805048	0.661025	-3.80607	5.43112e-14	6.04362e-16	-1.43022	0.0835515	0.00452354	-1.15438	0.030101	0.00610651	5.6578
STMMW_19521	SL1344_1901	fliI	-0.239633	0.368004	0.13924	-0.08068	0.764808	0.609527	-3.96049	7.47874e-16	3.68095e-18	-1.32657	0.0409299	0.00164666	-1.24103	0.00182178	0.000140737	6.08484
STMMW_19531	SL1344_1902	fliJ	-0.286236	0.310651	0.104769	-0.30378	0.193231	0.0760345	-3.84062	1.04568e-14	8.73573e-17	-1.1207	0.226131	0.020179	-0.375067	0.432591	0.249575	5.08176
STMMW_19541	SL1344_1903	fliK	-0.345097	0.0838738	0.0148614	-0.243865	0.188088	0.0730538	-3.88379	7.00573e-17	1.19936e-19	-1.1209	0.034165	0.00124289	-1.01481	0.00199428	0.000158854	5.89125
STMMW_19551	SL1344_1904	fliL	-0.314154	0.285519	0.0923829	-0.686818	0.0057183	0.000697502	-3.93003	2.46849e-14	2.3771e-16	-2.78913	8.08369e-05	1.07252e-06	-2.29533	1.39189e-05	2.38287e-07	5.65559
STMMW_19561	SL1344_1905	fliM	-0.344772	0.22266	0.0630386	-0.582209	0.018147	0.00301739	-3.87933	7.28291e-15	5.63273e-17	-2.353	6.20889e-06	5.97903e-08	-0.253165	0.403204	0.225829	7.1958
STMMW_19571	SL1344_1906	fliN	-0.165985	0.578892	0.311311	-0.453026	0.042349	0.00914405	-3.88563	2.81809e-15	1.56795e-17	-2.03949	5.46101e-05	6.66119e-07	-0.068437	0.827913	0.699738	6.60865
STMMW_19581	SL1344_1907	fliO	-0.586012	0.0146797	0.00141272	-0.550461	0.0108549	0.00159145	-3.75147	4.45588e-15	2.92242e-17	-1.65431	0.000707848	1.18151e-05	-0.053982	0.867643	0.762904	5.76168
STMMW_19591	SL1344_1908	fliP	-0.516763	0.0539431	0.00799969	-0.600835	0.00831287	0.00112783	-3.67922	8.91821e-15	7.25213e-17	-0.612625	0.126655	0.00812132	-0.0584988	0.867643	0.76311	6.31487
STMMW_19601	SL1344_1909	fliQ	-1.00977	0.027938	0.00326241	-0.683522	0.0580641	0.0140035	-3.83019	3.14075e-10	5.37684e-12	-1.46136	0.118761	0.0074718	-0.391045	0.474169	0.287652	4.2906
STMMW_19611	SL1344_1910	fliR	-0.471008	0.340021	0.121514	-0.857155	0.00723002	0.000925219	-3.73572	1.09059e-11	1.54031e-13	-0.969386	0.247682	0.0238036	-0.149248	0.781541	0.633026	4.39438
STMMW_19621	SL1344_1911	rcsA	0.685753	0.544025	0.27466	-0.839263	0.308426	0.149494	-1.36343	0.0497474	0.00256562	0.236361	0.942894	0.721015	2.28114	7.57688e-05	2.03425e-06	3.52474
STMMW_19631	SL1344_1912	dsrB	0.153796	0.750846	0.502983	0.131363	0.729713	0.567155	0.209269	0.858987	0.378229	0.144183	0.898143	0.568223	0.835793	0.0130732	0.0019947	7.40242
STMMW_19641	SL1344_1913	yodD	0.178206	0.671967	0.407032	0.189459	0.76331	0.607642	1.29146	0.00749739	0.000300024	0.2568	0.813721	0.376495	0.850784	0.00403616	0.00040422	4.88216
STMMW_19651	SL1344_1914	mngB	0.0537363	0.95636	0.884117	0.495772	0.542157	0.348637	0.292649	0.853296	0.34863	-0.16152	0.937313	0.679027	0.0762881	0.844539	0.726163	3.5718
STMMW_19661	SL1344_1915	gcpA	-0.558966	0.0048908	0.000356894	0.266059	0.316267	0.155045	0.474767	0.0203418	0.000914141	-0.0432172	0.958597	0.762606	-0.0252838	0.915459	0.844481	6.0709
STMMW_19671	SL1344_1916	STM1988	-0.904357	0.00805688	0.000665516	0.0584132	0.900038	0.811722	0.498645	0.376227	0.0424292	-0.158539	0.877755	0.510058	0.609125	0.0593733	0.0156152	7.08593
STMMW_19681	SL1344_1917	yedI	0.573628	0.00586323	0.000446675	-0.266175	0.185031	0.0712723	0.0537751	0.952814	0.64222	-0.0791439	0.893305	0.558005	0.0123501	0.957226	0.916053	6.01128
STMMW_19691	SL1344_1918	yedA	0.0275804	0.972282	0.927823	-0.627517	0.0273287	0.00519906	0.0825286	0.957143	0.689438	0.616476	0.199973	0.0167322	0.0125104	0.971938	0.945731	3.74203
STMMW_19701	SL1344_1919	vsr	0.0432707	0.928628	0.824101	-0.431574	0.112776	0.0349935	0.0159798	0.993119	0.91148	-0.0617801	0.955104	0.751479	-0.00945039	0.97411	0.94972	4.46821
STMMW_19711	SL1344_1920	dcm	0.00504443	0.98813	0.971198	-0.0516084	0.829827	0.699197	-0.0635451	0.946012	0.581702	0.17412	0.691104	0.211095	-0.189157	0.270322	0.127034	6.56916
STMMW_19721	SL1344_1921	yedJ	-0.0229005	0.97222	0.927073	-0.293089	0.422968	0.237326	-0.0650948	0.961005	0.704147	0.114297	0.928411	0.654647	0.148878	0.545167	0.360375	4.36539
STMMW_19731	SL1344_1922	STM1994	1.93167	0.182091	0.0452306	-0.270523	0.838646	0.713199	0.465947	0.80942	0.272145	0.127577	0.971377	0.839235	-0.0297172	0.963526	0.929556	2.44249
STMMW_19741	SL1344_1923	ompS	-0.165095	0.758184	0.514488	-0.803014	0.0380723	0.00791102	0.236791	0.788486	0.252964	-0.535798	0.400314	0.0587506	-0.00149461	0.997185	0.993984	3.84326
STMMW_19751	SL1344_1924	cspB	-0.197223	0.914847	0.785935	-1.29779	0.374257	0.198221	-0.603043	0.743548	0.201907	-0.345604	0.896523	0.562404	1.82799	0.00468404	0.000493162	5.58738
STMMW_19761	SL1344_1925	umuC	-0.372029	0.556061	0.285746	-0.200396	0.756594	0.598896	0.181148	0.938512	0.536595	-0.33026	0.794025	0.340685	0.0151554	0.970918	0.944116	4.47829
STMMW_19781	SL1344_1926	umuD	0.089189	0.928628	0.824079	0.722786	0.199551	0.0795107	-0.152746	0.950908	0.621126	-0.104851	0.958326	0.755505	0.330764	0.233504	0.104784	3.80923
STMMW_19791	SL1344_1927	STM1999	-0.412781	0.798263	0.565429	0.21265	0.847219	0.727785	0.164354	0.974655	0.754668	-0.0377435	0.991498	0.944464	0.651942	0.0854749	0.0254214	1.28209
STMMW_19801	SL1344_1927A	SL1344_1927A	-0.440347	0.556061	0.286063	0.20683	0.77805	0.626369	-0.111538	0.953633	0.655686	-0.16202	0.88092	0.528899	0.915616	0.00116407	7.2988e-05	4.19174
STMMW_19811	SL1344_1927B	SL1344_1927B	-0.12629	0.86277	0.674512	0.0855337	0.906611	0.824739	0.177284	0.926681	0.516433	0.163085	0.864873	0.483241	0.306364	0.355988	0.189916	6.05073
STMMW_19812	SL1344_1928	SL1344_1928	1.8165	4.66233e-07	6.18584e-09	-0.134002	0.884713	0.789483	0.776224	0.0791746	0.00465168	0.0813724	0.937611	0.684252	0.582783	0.0434728	0.0100658	7.11691
STMMW_19831	SL1344_1929	STM2705	0.0282456	0.960715	0.901711	0.485689	0.379944	0.202534	0.226861	0.790572	0.254701	-0.162634	0.877326	0.507573	0.363913	0.187845	0.0770997	4.09021
STMMW_19841	SL1344_1930	SL1344_1930	0.561364	0.155594	0.0353941	1.21741	0.0197633	0.00338341	0.100396	0.950908	0.626829	0.410237	0.491409	0.0886493	0.0352002	0.932019	0.87182	4.57739
STMMW_19851	SL1344_1931	SL1344_1931	0.19987	0.789124	0.554396	-0.139321	0.859447	0.747809	0.334442	0.676248	0.155567	0.0992332	0.94281	0.717586	0.102852	0.817184	0.6852	3.12613
STMMW_19861	SL1344_1932	SL1344_1932	-0.0187133	0.985825	0.964882	0.94458	0.250624	0.110161	0.0926618	0.974655	0.755987	0.3991	0.746944	0.266094	-0.154959	0.786661	0.642055	2.88972
STMMW_19871	SL1344_1933	SL1344_1933	-0.731873	0.112172	0.0219159	0.0995972	0.89754	0.808804	0.246865	0.826034	0.302595	-0.0734539	0.961673	0.770975	0.247123	0.530245	0.344309	3.58809
STMMW_19881	SL1344_1934	SL1344_1934	-0.543394	0.359094	0.133863	-0.662217	0.379659	0.2023	0.294106	0.80942	0.272809	-0.145898	0.920895	0.624392	0.0631857	0.900483	0.816766	2.78879
STMMW_19891	SL1344_1935	SL1344_1935	-0.449899	0.522073	0.256512	0.142834	0.876894	0.776313	-0.0667965	0.982931	0.799477	0.0847812	0.9654	0.7863	-0.295343	0.485669	0.298801	3.5337
STMMW_19901	SL1344_1936	SL1344_1936	-0.353969	0.489604	0.228252	0.0741413	0.927833	0.859828	-0.221037	0.842699	0.323579	0.278207	0.744404	0.264755	-0.189543	0.620176	0.437959	4.38783
STMMW_19911	SL1344_1937	SL1344_1937	-0.356661	0.454139	0.198158	0.42758	0.444206	0.257967	-0.17713	0.864786	0.390662	0.130807	0.899297	0.572332	-0.449524	0.144497	0.0533336	4.70533
STMMW_19921	SL1344_1938	SL1344_1938	-0.0736777	0.887353	0.729387	0.544567	0.140823	0.0483417	-0.197988	0.821035	0.290286	0.0963816	0.921355	0.626989	-0.206355	0.477624	0.291296	6.00901
STMMW_19932	SL1344_1939	SL1344_1939	-0.150362	0.807034	0.579812	0.425967	0.467836	0.279521	0.216736	0.849409	0.343363	0.120702	0.923359	0.632192	-0.429057	0.232973	0.104375	4.01299
STMMW_19941	SL1344_1940	SL1344_1940	0.281093	0.465968	0.208523	0.984243	0.0422404	0.00911157	0.190285	0.853143	0.347185	0.18445	0.837686	0.418753	-0.107578	0.778063	0.627586	4.55547
STMMW_19951	SL1344_1941	SL1344_1941	0.0190796	0.978799	0.940887	0.966009	0.0650554	0.0164553	0.129163	0.945798	0.563951	0.233047	0.790006	0.326371	-0.412055	0.247562	0.113106	5.24218
STMMW_19961	SL1344_1942	SL1344_1942	-0.389471	0.638184	0.367232	1.40611	0.120407	0.0384953	0.23803	0.891455	0.440829	0.238734	0.852021	0.456601	-0.563458	0.301409	0.150092	3.44989
STMMW_19971	SL1344_1943	SL1344_1943	-0.28283	0.65302	0.386206	0.571054	0.465541	0.277444	-0.351007	0.705192	0.176966	0.0396333	0.981358	0.884416	-0.697215	0.0996487	0.031354	3.2397
STMMW_19981	SL1344_1944	SL1344_1944	0.57387	0.299038	0.0990543	0.87713	0.273934	0.124979	-0.0542605	0.982931	0.839463	0.149853	0.922994	0.628497	-0.83545	0.0618709	0.0164442	3.3648
STMMW_19991	SL1344_1945	SL1344_1945	0.276415	0.671967	0.407199	1.14719	0.158736	0.0574753	0.170853	0.923017	0.50201	-0.127836	0.938079	0.688249	-0.733073	0.105796	0.0340925	3.59071
STMMW_19992	SL1344_1946	SL1344_1946	0.420472	0.540004	0.27172	0.343892	0.7684	0.615148	0.441636	0.663469	0.14922	0.446293	0.726317	0.243735	0.0865905	0.914291	0.840943	3.14876
STMMW_20001	SL1344_1947	SL1344_1947	-0.116342	0.875596	0.701901	0.802604	0.229374	0.0967879	0.275753	0.826034	0.300826	0.132623	0.923835	0.635382	-0.150628	0.782089	0.634276	4.96382
STMMW_20011	SL1344_1948	SL1344_1948	-0.860061	0.0363155	0.00463172	-0.0223051	0.977137	0.960423	-0.0548771	0.982931	0.812814	-0.251946	0.799766	0.345998	-0.627019	0.0915656	0.0280007	3.92284
STMMW_20021	SL1344_1949	SL1344_1949	-0.741131	0.0961425	0.0177638	0.378721	0.566454	0.372747	-0.446232	0.429383	0.0556829	-0.180328	0.852021	0.457827	-1.01035	0.00353649	0.000332988	4.17766
STMMW_20031	SL1344_1950	SL1344_1950	-0.423668	0.349372	0.128071	0.571725	0.310508	0.150902	-0.0710301	0.975083	0.758774	0.104052	0.937313	0.680937	-0.153313	0.732292	0.568907	5.16479
STMMW_20041	SL1344_1951	SL1344_1951	-0.709233	0.0994378	0.0185768	0.567629	0.410857	0.227365	0.219421	0.848014	0.335908	-0.297358	0.765758	0.286442	-0.111811	0.843164	0.724509	3.60155
STMMW_20051	SL1344_1952	SL1344_1952	0.0978778	0.898262	0.757554	0.226877	0.794808	0.647004	0.457407	0.585445	0.103984	0.0762448	0.966361	0.800966	-1.19291	0.0149595	0.00235292	3.15535
STMMW_20061	SL1344_1953	SL1344_1953	0.0890647	0.876303	0.704269	0.679068	0.12122	0.0389625	1.02515	0.00339257	0.000124871	0.281444	0.762519	0.283436	0.236078	0.554893	0.369771	4.55605
STMMW_20071	SL1344_1954	SL1344_1954	0.272163	0.527192	0.261058	1.27901	0.0273366	0.00520641	-0.0432872	0.984027	0.84777	0.0934324	0.942894	0.719219	-0.0313331	0.958528	0.917504	3.70209
STMMW_20081	SL1344_1955	rzpR	0.534702	0.531441	0.263958	1.44197	0.1974	0.0781488	-0.00523021	0.998922	0.989303	-0.214802	0.916707	0.615356	-0.0108998	0.992784	0.980887	2.69096
STMMW_20101	SL1344_1956	STM0907	-0.496324	0.517418	0.252402	0.411968	0.686583	0.512597	-0.151493	0.953402	0.654012	-0.464824	0.689179	0.208096	-0.335495	0.604627	0.42025	3.36072
STMMW_20111	SL1344_1957	STM0906	-0.369443	0.554677	0.28452	0.467173	0.555303	0.36188	-0.416715	0.638948	0.127579	0.0442903	0.981358	0.883011	0.0258981	0.964047	0.931245	3.07848
STMMW_20131	SL1344_1958	SL1344_1958	-0.0950855	0.809014	0.583826	0.336571	0.205757	0.0830425	0.283704	0.46709	0.0652415	0.00718138	0.996397	0.965533	-0.0450332	0.876772	0.782027	5.50239
STMMW_20141	SL1344_1959	SL1344_1959	-0.892268	0.158077	0.0362353	0.158618	0.801836	0.656328	-0.815626	0.137915	0.00950321	-0.657574	0.507144	0.0958288	-0.256707	0.514425	0.327312	3.04721
STMMW_20151	SL1344_1960	SL1344_1960	-0.699134	0.102036	0.0193897	0.351362	0.442976	0.25654	-0.544205	0.379847	0.0440567	-1.20854	0.0460372	0.00190139	-0.348119	0.368443	0.199557	3.03283
STMMW_20171	SL1344_1961	SL1344_1961	-0.288712	0.413475	0.168558	0.0960964	0.824403	0.690854	-0.333485	0.614976	0.116205	-0.234777	0.806988	0.363418	-0.218536	0.463593	0.278374	3.64251
STMMW_20191	SL1344_1962	SL1344_1962	-0.429523	0.368004	0.139311	0.33641	0.509904	0.318513	-0.884003	0.0681045	0.00389127	-0.882444	0.279195	0.0297537	-1.10599	0.00268161	0.000230688	3.00961
STMMW_20201	SL1344_1963	SL1344_1963	-0.321494	0.706433	0.445961	0.142456	0.882144	0.785134	-0.960037	0.314312	0.0319491	-1.71166	0.116727	0.00731885	-1.86589	0.00149738	0.000104144	2.39589
STMMW_20211	SL1344_1964	SL1344_1964	-0.109681	0.872238	0.696596	0.375011	0.447402	0.261194	-0.342223	0.738219	0.19848	-1.21562	0.0650427	0.0031039	-1.63642	0.000120001	3.67218e-06	3.07323
STMMW_20221	SL1344_1965	SL1344_1965	-0.231887	0.840203	0.632175	0.2047	0.811726	0.672935	-0.197293	0.96068	0.702934	-0.523273	0.770236	0.291586	1.41275	0.0999939	0.0315196	9.4019
STMMW_20231	SL1344_1966	SL1344_1966	2.78428	1.41987e-12	2.7346e-15	1.3005	0.000966669	7.90215e-05	3.18841	9.70961e-14	1.10124e-15	3.33143	1.07617e-11	1.38177e-14	1.64885	1.082e-06	1.11141e-08	4.86913
STMMW_20241	SL1344_1967	STM0898	0.0536655	0.816687	0.596579	0.33948	0.0143336	0.00225755	0.0755551	0.90708	0.465593	0.28319	0.133327	0.00901593	0.065919	0.705446	0.534859	8.5005
STMMW_20251	SL1344_1968	SL1344_1968	1.58724	2.69779e-07	3.46389e-09	0.744271	0.0208503	0.0036554	1.80452	3.07353e-08	6.05102e-10	2.29328	3.8718e-09	1.49139e-11	0.786284	0.00705856	0.000864006	6.66727
STMMW_20261	SL1344_1969	SL1344_1969	1.24219	0.000106786	3.22209e-06	1.1116	0.00238155	0.000241569	2.0334	1.1695e-08	2.15231e-10	2.26637	3.36505e-08	1.44021e-10	0.321596	0.336192	0.17398	5.80942
STMMW_20271	SL1344_1970	SL1344_1970	0.563475	0.192323	0.0488936	1.12492	0.0155918	0.00248574	2.32518	1.52527e-08	2.83969e-10	2.48594	1.78617e-06	1.22575e-08	0.212283	0.584075	0.398347	2.95131
STMMW_20291	SL1344_1971	SL1344_1971	0.834406	0.0089132	0.000766768	0.944964	0.0172092	0.00281358	1.26472	1.61323e-05	3.83197e-07	1.81774	9.61591e-06	1.0083e-07	-0.160836	0.613132	0.428917	3.09366
STMMW_20301	SL1344_1972	SL1344_1972	0.438183	0.361438	0.135665	1.45601	0.0113701	0.00170077	1.18757	0.00304745	0.000110864	1.58743	0.00420387	8.72619e-05	-0.296351	0.449137	0.265561	3.31404
STMMW_20311	SL1344_1973	SL1344_1973	0.218605	0.528466	0.262028	0.319934	0.280797	0.130104	0.725379	0.00411557	0.000154125	0.42921	0.34558	0.0442236	-0.298001	0.190372	0.0785444	4.25483
STMMW_20321	SL1344_1974	SL1344_1974	-0.0567607	0.950655	0.867653	-0.414165	0.441088	0.254279	0.657719	0.210012	0.0172126	-0.200989	0.898403	0.571156	0.357838	0.334302	0.172552	3.5448
STMMW_20331	SL1344_1975	SL1344_1975	0.119071	0.90267	0.766294	0.258266	0.687593	0.514849	0.409077	0.638683	0.1268	0.165589	0.937286	0.676755	-0.335081	0.41116	0.232372	2.78858
STMMW_20341	SL1344_1976	SL1344_1976	0.335571	0.392971	0.153472	0.0765117	0.865591	0.757624	0.523141	0.152364	0.0108575	0.326633	0.624618	0.162537	0.382653	0.115721	0.0385325	4.86316
STMMW_20351	SL1344_1977	yeeI	-0.291823	0.505985	0.240739	0.468586	0.195752	0.0773709	0.182393	0.946012	0.576497	0.4039	0.793002	0.338668	-0.440866	0.232912	0.104269	6.20927
STMMW_20352	SL1344_1978	SL1344_1978	0.465337	0.843358	0.639793	-1.29223	0.238642	0.102239	-1.65862	0.209259	0.0170209	-1.91261	0.32869	0.0387177	-0.726411	0.299107	0.148753	1.00534
STMMW_20361	SL1344_1979	STM2005	-1.17764	0.385207	0.149285	-0.743089	0.295477	0.140246	0.21567	0.936115	0.531129	0.37651	0.839114	0.421869	-0.412006	0.35099	0.186273	2.24404
STMMW_20371	SL1344_1981	STM2006	-0.618032	0.752967	0.508745	1.04658	0.477729	0.289111	0.0693788	0.99423	0.920035	1.0714	0.705081	0.225421	-0.431852	0.581538	0.396239	0.608404
STMMW_20381	SL1344_1982	STM2007	-0.339573	0.484508	0.224082	-0.0167744	0.970949	0.94934	0.383482	0.559409	0.0928957	-0.0315664	0.987694	0.914206	-0.108762	0.739604	0.577381	3.55948
STMMW_20391	SL1344_1983	STM2008	0.0427726	0.932699	0.832979	0.138979	0.666389	0.489845	-0.0282783	0.987588	0.881369	0.480533	0.32256	0.0369303	-0.0501803	0.893119	0.803617	5.61848
STMMW_20401	SL1344_1985	SL1344_1985	-0.198427	0.845345	0.645451	-0.402964	0.442185	0.255823	-0.0958114	0.956839	0.680867	0.121125	0.942894	0.720474	-0.0200612	0.958831	0.91933	3.42878
STMMW_20411	SL1344_1986	amn	-0.255177	0.339734	0.121193	-0.0476074	0.873906	0.771611	-0.0580747	0.956941	0.687065	0.00660965	0.996397	0.967965	-0.0944487	0.697366	0.524852	6.95645
STMMW_20431	SL1344_1987	STM2011	0.00944622	0.984445	0.958017	0.330025	0.165921	0.0613904	0.249539	0.654244	0.142385	0.114801	0.885858	0.539474	0.328772	0.125711	0.0435268	5.31489
STMMW_20441	SL1344_1988	SL1344_1988	-0.569304	0.0266981	0.00300518	0.173055	0.476522	0.287875	0.052605	0.97244	0.745268	0.216651	0.714877	0.232642	0.23867	0.305575	0.15282	5.90169
[truncated: 2,674 more rows]

## Sheet: b. Output data Degust_2
ORTHOLOG ID	474-ESP-1 CPM	474-ESP-2 CPM	474-ESP-3 CPM	474-Anaerobic growth-1 CPM	474-Anaerobic growth-2 CPM	474-Anaerobic growth-3 CPM	474-NonSPI2-1 CPM	474-NonSPI2-2 CPM	474-NonSPI2-3 CPM	474-InSPI2-1 CPM	474-InSPI2-2 CPM	474-InSPI2-3 CPM	474-Macrophage-1 CPM	474-Macrophage-2 CPM	474-Macrophage-3 CPM	D23580-ESP-1 CPM	D23580-ESP-2 CPM	D23580-ESP-3 CPM	D23580-Anaerobic growth-1 CPM	D23580-Anaerobic growth-2 CPM	D23580-Anaerobic growth-3 CPM	D23580-NonSPI2-1 CPM	D23580-NonSPI2-2 CPM	D23580-NonSPI2-3 CPM	D23580-InSPI2-1 CPM	D23580-InSPI2-2 CPM	D23580-InSPI2-3 CPM	D23580-Macrophage-1 CPM	D23580-Macrophage-2 CPM	D23580-Macrophage-3 CPM
SLT-BT0001	29.601	36.034	45.227	39.616	22.067	35.608	32.28	32.899	32.467	31.457	38.319	34.772	51.833	37.576	59.034	58.356	72.131	53.698	51.714	62.274	54.761	43.369	41.315	37.508	42.903	38.777	42.39	64.737	53.555	39.835
SLT-BT0011	21.782	24.022	20.377	20.113	15.099	21.365	26.082	22.451	23.358	15.335	14.712	17.186	19.585	14.769	38.334	20.69	25.173	20.696	34.131	25.577	24.076	30.613	23.534	29.303	19.749	21.451	28.532	25.249	26.316	16.124
SLT-BT0021	2.234	2.712	4.97	2.438	1.742	5.935	8.006	10.003	8.642	5.898	5.816	5.595	21.204	14.208	23	4.775	4.357	2.237	9.826	6.116	10.858	14.843	10.198	11.135	10.215	4.125	8.152	26.578	22.161	11.856
SLT-BT0031	1.117	3.487	4.97	3.657	3.484	4.352	8.264	8.892	11.679	7.078	10.948	5.196	33.279	23.368	55.967	5.305	3.873	3.356	6.723	7.784	3.777	14.611	10.459	13.479	12.939	9.9	14.673	64.263	54.545	28.454
SLT-BT0041	3.351	3.487	4.473	12.799	12.195	11.869	12.912	16.672	13.781	17.695	11.975	15.188	24.886	20.003	46.001	3.714	2.905	5.594	17.066	8.896	9.914	20.641	21.703	19.047	16.344	23.101	15.489	35.121	30.933	7.113
SLT-BT0051	7.819	6.974	6.461	15.237	15.099	21.365	32.539	32.677	28.263	30.278	29.766	24.78	38.433	31.968	49.067	7.958	8.23	10.068	26.374	23.353	15.579	45.688	43.93	37.801	46.99	28.876	22.825	60.751	52.962	34.619
SLT-BT0061	199.943	203.028	245.516	259.638	256.679	293.171	320.221	337.881	344.29	449.446	472.486	447.638	491.678	422.689	519.806	222.284	191.704	184.028	284.429	315.264	295.049	384.059	357.191	371.268	490.326	464.498	464.66	482.302	432.664	410.68
SLT-BT0071	5.027	9.686	11.431	7.923	4.646	7.122	6.714	8.669	9.577	10.617	8.895	13.589	29.303	22.06	36.8	11.141	11.618	13.425	18.1	15.013	18.411	10.204	9.675	9.377	14.982	7.425	12.228	36.735	30.405	31.773
SLT-BT0081	5.585	3.875	4.97	6.704	5.807	5.539	5.165	7.113	7.007	5.112	5.474	6.395	9.277	8.6	23.767	5.305	3.389	5.034	8.274	10.564	7.081	7.19	6.014	5.861	7.491	4.95	11.413	14.903	8.574	9.485
SLT-BT0091	9.495	7.362	8.946	8.533	8.711	11.078	10.588	7.558	10.511	8.258	11.975	9.193	23.708	22.247	37.567	12.202	11.618	7.831	27.409	23.909	23.604	14.379	12.813	11.428	10.896	5.775	9.782	27.148	18.467	16.598
SLT-BT0101	7.261	12.011	4.97	42.054	42.393	45.499	12.396	12.893	9.577	10.617	7.185	4.796	4.27	4.3	9.967	15.385	7.262	16.781	103.946	132.889	96.776	10.668	12.813	16.117	8.172	7.425	8.967	18.795	5.936	6.165
SLT-BT0111	0.559	0.775	1.491	1.828	5.226	3.956	0.258	1.778	1.401	1.573	0.684	1.199	2.209	1.122	3.067	0.531	0.484	1.678	10.86	11.676	12.274	3.711	2.353	2.051	3.405	1.65	4.076	5.126	1.319	1.897
SLT-BT0121	576.932	519.969	627.706	387.019	436.703	435.998	275.028	245.853	280.758	287.834	267.89	293.363	474.45	395.955	302.837	441.916	406.646	436.296	360.966	363.638	380.023	377.334	333.918	265.777	330.97	267.313	346.457	384.152	362.686	223.361
SLT-BT0131	65.345	48.82	68.088	30.474	32.52	34.817	153.912	138.487	131.036	295.305	282.944	311.748	251.508	224.898	608.741	56.765	63.901	59.292	36.717	45.594	48.152	132.89	136.496	124.537	227.457	212.861	230.7	1094.36	486.483	361.361
SLT-BT0141	62.552	57.344	62.124	53.634	49.361	58.951	71.017	63.13	70.54	45.22	45.846	35.571	115.446	92.352	187.069	70.028	53.251	59.851	131.354	107.312	102.913	77.925	69.817	60.071	55.843	41.252	53.803	113.907	115.289	53.588
SLT-BT0151	49.707	64.706	53.179	62.167	44.716	56.577	68.176	60.018	74.043	49.152	47.214	43.565	129.73	108.243	109.635	75.863	64.87	52.579	120.494	116.764	92.055	91.84	61.972	53.331	47.671	46.202	60.324	137.923	144.045	74.454
SLT-BT0161	43.005	54.244	38.766	36.569	34.263	33.234	41.319	34.455	33.635	43.254	35.924	34.372	65.822	55.71	96.601	35.014	46.474	27.968	51.197	43.37	43.431	42.209	37.131	41.317	49.033	39.602	42.39	65.592	77.431	52.639
SLT-BT0171	3.91	2.712	6.461	4.266	5.226	2.769	6.456	4.446	4.905	7.471	5.816	7.194	12.517	11.404	14.567	2.122	2.421	1.678	6.206	6.672	5.665	5.798	3.661	5.568	10.215	6.6	11.413	6.17	10.421	9.959
SLT-BT0191	746.716	880.693	834.456	911.171	575.496	1007.7	624.688	625.969	671.996	402.653	495.751	445.64	581.503	418.389	479.172	598.417	596.898	635.986	1184.78	972.48	1085.31	984.268	751.251	658.729	680.327	521.426	751.608	759.287	360.311	272.206
SLT-BT0211	2.793	2.712	5.467	1.219	2.323	3.165	6.198	6.224	5.606	30.671	26.344	53.157	9.866	24.864	13.8	6.366	3.873	3.915	1.034	0.556	0.472	10.9	8.629	12.014	114.409	40.427	56.248	46.512	32.582	73.979
SLT-BT0221	2.234	1.162	1.988	1.219	1.161	0.791	1.808	1.556	3.971	64.881	50.636	103.516	21.941	54.215	32.2	3.183	2.905	3.356	1.034	1.668	0.472	5.334	7.06	4.981	209.75	103.13	140.213	68.344	88.182	182.577
SLT-BT0231	9.495	18.598	16.401	9.142	4.065	5.143	14.462	16.227	16.117	175.374	148.828	227.816	186.717	272.196	130.335	29.178	28.078	17.34	9.826	7.228	13.218	27.367	23.534	24.028	452.87	232.662	315.48	223.828	281.759	565.278
SLT-BT0241	6.144	5.424	1.988	0.609	1.742	2.374	3.099	4.224	5.839	124.649	96.482	120.303	90.119	132.172	48.301	9.019	7.262	7.831	5.689	2.78	4.249	6.726	7.845	5.275	279.894	174.909	294.285	127.007	148.53	356.144
SLT-BT0251	0.559	2.325	2.982	1.828	1.742	3.956	4.907	6.224	7.708	32.244	18.133	35.172	27.242	25.238	41.401	4.244	3.873	5.034	4.137	4.448	1.416	6.262	7.322	6.74	71.506	28.051	74.183	44.424	21.237	30.351
SLT-BT0261	6.702	6.587	11.928	5.485	5.226	10.682	14.72	10.67	10.044	23.593	26.686	22.382	21.204	12.525	48.301	8.488	10.166	10.068	13.446	12.788	12.274	19.713	18.566	19.926	41.541	44.552	35.053	36.355	37.924	34.144
SLT-BT0271	122.87	142.972	147.608	103.002	80.14	102.076	150.814	155.825	176.349	287.441	322.632	264.586	598.584	543.457	549.707	15.385	14.039	8.39	22.754	21.685	20.299	22.264	14.382	14.358	21.111	23.926	27.717	29.996	38.715	22.289
SLT-BT0281	261.378	306.092	303.168	209.661	200.349	259.937	365.671	421.017	439.355	649.592	681.187	513.186	1423.05	1391.83	1324.82	10.08	10.166	2.797	14.997	15.013	16.995	12.524	13.597	9.084	12.258	11.551	6.522	32.938	26.184	15.649
SLT-BT0291	224.517	286.332	292.731	184.063	134.728	191.887	351.21	417.905	409.458	593.363	636.025	553.953	1303.63	1275.73	1212.12	8.488	4.841	2.797	6.723	11.12	13.218	6.03	6.537	7.912	6.129	9.075	5.706	13.954	9.3	8.062
SLT-BT0571	442.891	523.069	510.415	168.216	117.887	180.809	727.985	802.022	824.988	1976.3	2077.09	1800.15	5048.87	4868.3	4205.22	557.037	561.074	599.068	162.9	154.574	165.699	821.692	768.248	845.389	1915.67	1862.94	1907.55	4208.59	3638.33	3722.21
SLT-BT0581	44.68	51.145	50.197	30.474	23.81	41.147	40.802	54.683	54.189	77.07	80.059	91.126	177.145	105.625	417.072	49.868	63.417	53.139	101.36	90.075	91.111	97.174	70.34	54.796	139.607	75.079	172.006	329.097	333.402	230.948
SLT-BT0591	47.473	56.181	59.143	71.309	50.523	66.864	57.588	45.347	67.036	47.972	54.741	43.165	299.66	158.158	319.704	61.539	66.806	66.004	128.251	113.428	113.299	83.723	67.464	48.057	44.947	29.701	88.041	304.322	190.741	111.918
SLT-BT0592	14.521	18.985	19.383	23.16	13.357	22.156	22.467	19.339	20.321	17.695	19.159	15.987	74.51	45.989	120.368	36.605	40.18	33.002	57.92	45.038	58.066	37.107	29.548	15.238	35.412	12.376	26.901	116.565	81.916	47.423
SLT-BT0601	317.229	316.554	317.58	252.934	217.19	266.267	231.385	262.302	259.269	222.56	232.651	211.429	406.86	340.432	436.239	292.842	296.754	307.085	443.709	384.21	372.47	300.336	243.183	221.823	257.421	244.212	287.763	366.971	236.91	371.32
SLT-BT0611	163.641	165.445	173.452	143.837	168.409	130.166	217.182	172.497	189.897	228.458	200.148	243.004	264.319	208.26	329.671	185.149	207.196	213.673	256.503	275.23	244.064	314.483	266.716	183.143	236.991	124.581	325.262	244.806	162.908	217.196
SLT-BT0621	249.65	235.187	236.073	212.708	290.942	191.491	277.611	209.842	236.612	383.779	325.369	395.68	294.948	259.296	277.537	259.951	263.836	266.253	395.097	505.979	392.769	355.533	341.763	268.708	333.694	212.036	376.619	196.49	146.684	241.856
SLT-BT0631	17.314	28.672	25.347	19.503	18.002	22.947	34.604	31.787	43.912	35.783	34.213	32.774	100.427	83.566	95.068	18.568	21.3	16.781	25.34	20.573	32.573	40.122	30.855	28.717	27.24	21.451	29.347	55.909	49.004	91.526
SLT-BT0641	25.691	29.834	28.826	20.722	19.745	21.365	32.022	30.231	37.138	22.807	28.055	22.782	69.651	53.841	48.301	22.281	23.237	20.137	33.614	22.797	27.853	28.526	28.764	16.41	23.835	22.276	25.271	40.057	26.448	60.701
SLT-BT0651	0	0.775	0.497	0.609	0	0.396	0.775	0.667	1.401	0	0	0	3.092	2.617	3.067	0	0	0	1.034	1.112	0	0.232	0	0.879	0.681	0	0.815	3.227	0.989	0
SLT-BT0661	0.559	0.387	0.994	0	0.581	0	1.033	0.445	1.635	0.393	0.342	1.599	3.829	3.926	3.833	0.531	0	0	1.034	0.556	1.888	0.928	1.83	1.172	1.362	2.475	1.63	2.278	1.451	2.845
SLT-BT0671	0	0	0.994	0	0	0.396	0	0.445	0.234	0.786	0.684	0.4	2.945	3.178	4.6	0.531	0.484	0	0	0	0	0.696	0	0.586	0	0	0.815	7.404	2.506	0.474
SLT-BT0672	0	1.162	0.994	0.609	1.161	3.561	1.808	1.778	0.934	3.146	3.079	1.199	3.829	5.048	8.433	2.653	3.873	1.119	1.034	2.224	1.416	1.392	1.046	2.637	1.362	2.475	0.815	9.302	3.1	0.474
SLT-BT0681	1.676	3.875	3.976	0.609	2.323	1.583	5.423	2.667	3.737	3.146	4.106	5.196	9.13	6.73	11.5	1.061	1.936	1.678	6.723	2.78	5.665	2.319	2.615	3.223	1.362	2.475	4.891	11.581	4.287	11.381
SLT-BT0691	1.117	1.937	2.485	1.219	2.323	1.187	3.099	2.223	3.504	2.359	3.079	3.597	5.301	4.674	13.8	1.592	3.389	3.356	2.069	2.78	3.777	3.943	3.138	2.051	0	4.125	2.446	12.909	3.034	0.948
SLT-BT0701	0.559	4.262	1.491	0.609	1.161	3.165	4.132	3.779	2.803	4.325	5.132	3.597	5.89	6.73	12.267	4.775	1.936	3.356	3.103	2.224	4.249	4.406	3.661	2.93	4.086	2.475	3.261	8.543	3.693	5.216
SLT-BT0711	13.404	12.786	15.407	16.456	25.552	13.847	16.011	22.007	18.686	21.234	19.844	21.183	17.818	15.891	38.334	13.263	9.682	5.594	10.343	18.905	15.107	13.219	14.12	15.824	19.749	18.976	13.043	13.574	8.574	13.278
SLT-BT0721	0.559	1.162	2.982	0.609	0.581	0.791	1.033	0.445	0.467	1.18	0.684	1.199	3.681	2.991	3.067	0.531	1.452	0	0.517	0.556	1.416	0.928	2.092	1.758	3.405	0	0	8.733	4.089	2.845
SLT-BT0731	1.676	0.775	0.994	0	1.161	1.187	0.516	0.889	0.467	0	1.711	0.4	2.356	0.935	6.9	2.122	0	0	0.517	0.556	0.944	1.16	0.784	0.586	1.362	0.825	2.446	4.746	1.451	1.423
SLT-BT0741	2.234	5.812	3.479	3.047	0.581	2.769	3.615	4.224	8.409	3.539	5.132	4.396	13.4	12.152	33.734	4.244	6.293	3.915	5.171	1.668	4.249	6.494	4.968	6.74	7.491	4.95	5.706	17.845	11.41	10.907
SLT-BT0751	7.819	11.236	11.431	10.971	9.872	15.43	7.489	6.669	10.044	7.471	9.922	7.194	10.749	9.347	16.867	12.732	18.396	11.746	12.929	15.569	14.634	13.219	10.721	8.498	10.896	11.551	9.782	11.96	9.3	4.742
SLT-BT0761	6.144	6.974	10.934	6.095	2.904	7.517	6.714	5.335	8.876	8.258	6.843	7.194	16.345	14.021	19.167	2.653	3.389	5.594	9.309	6.672	6.609	9.973	7.845	6.74	8.172	3.3	5.706	14.238	11.542	10.433
SLT-BT0771	27.925	28.672	33.299	24.379	23.229	17.804	27.632	30.676	28.263	23.2	32.161	31.175	36.666	30.659	39.867	35.014	29.53	24.052	17.583	17.237	15.107	34.324	29.025	23.149	24.516	23.101	28.532	51.068	22.359	25.608
SLT-BT0781	12.287	12.786	14.91	9.142	9.872	12.661	30.214	34.455	32.233	27.525	28.739	34.372	13.989	16.077	32.2	23.343	18.396	27.968	6.723	6.672	10.386	25.511	37.131	36.043	36.093	41.252	26.086	31.704	11.212	13.278
SLT-BT0791	0	1.55	1.988	0	1.161	1.583	13.945	11.781	15.182	23.593	19.502	19.584	7.657	7.478	34.5	2.122	1.936	2.797	2.069	0.556	1.888	22.728	20.657	28.131	17.706	25.576	17.119	67.395	21.765	15.649
SLT-BT0801	14.521	19.76	20.874	6.704	8.13	11.078	37.445	34.01	39.007	37.355	33.529	29.576	18.554	14.956	57.501	22.281	36.308	34.121	16.549	13.344	14.634	87.434	77.923	73.55	65.377	61.053	88.856	44.614	15.038	56.433
SLT-BT0811	6.144	5.812	3.976	4.266	2.904	2.374	32.28	32.01	30.598	17.695	19.159	22.782	10.897	8.787	13.033	12.202	8.714	9.509	7.24	8.896	4.721	62.155	65.372	67.104	42.903	37.952	42.39	13.954	6.332	12.804
SLT-BT0821	2.234	1.55	1.491	1.828	2.904	2.374	10.33	10.448	10.277	9.83	5.474	6.395	7.068	6.73	3.833	5.836	2.905	1.678	2.069	2.224	0.472	25.975	19.35	29.01	14.982	10.726	10.598	6.645	5.474	5.691
SLT-BT0831	1.117	3.875	2.982	1.828	1.161	2.769	6.973	5.113	8.642	2.753	2.737	3.197	6.774	5.421	11.5	2.122	2.905	3.356	2.586	3.892	3.777	9.509	7.845	4.688	1.362	3.3	1.63	7.974	6.068	4.742
SLT-BT0841	7.261	9.686	8.946	6.704	3.484	5.143	8.264	9.558	12.379	5.898	4.79	8.393	9.277	6.169	21.467	3.183	7.262	6.712	3.62	5.56	5.665	9.045	8.891	6.74	4.767	2.475	8.152	7.784	5.672	1.897
SLT-BT0851	1.676	4.65	4.473	2.438	1.742	5.143	12.396	10.003	13.314	5.112	4.79	4.796	13.695	11.778	30.667	5.305	1.936	5.594	4.137	6.672	3.305	7.885	8.891	5.275	6.81	3.3	3.261	10.821	10.487	9.01
SLT-BT0861	10.053	12.011	12.425	3.047	5.807	4.748	6.456	5.113	8.175	6.291	8.211	2.798	8.541	8.226	14.567	10.08	12.587	8.39	13.446	16.681	17.467	8.581	7.322	4.102	4.086	4.125	5.706	15.283	6.134	13.753
SLT-BT0871	9.495	8.912	6.958	2.438	1.742	3.956	6.198	5.557	7.474	5.898	6.501	3.197	6.185	8.413	22.234	11.671	8.23	10.628	4.654	5.56	5.193	9.277	6.799	5.568	4.086	4.125	6.522	16.991	7.387	11.381
SLT-BT0881	8.936	8.912	5.467	3.657	3.484	1.187	12.137	8.002	9.577	6.291	7.869	5.995	10.897	10.095	25.3	12.202	13.555	8.95	5.689	4.448	2.36	10.668	7.322	9.377	7.491	4.95	6.522	12.245	6.2	6.639
SLT-BT0891	0	0.387	1.988	0.609	0.581	0	2.066	1.111	1.869	0.786	0	0.4	2.062	1.869	9.2	0.531	1.452	2.237	1.551	0	0.472	3.479	3.661	3.223	1.362	0	0.815	4.936	2.177	0.474
SLT-BT0901	3.91	1.55	1.988	0.609	1.161	0.791	5.681	4.001	6.073	3.146	1.711	1.199	5.301	4.113	16.867	2.122	3.389	1.678	2.586	0.556	0.944	5.566	4.968	7.033	1.362	1.65	1.63	9.208	4.815	4.742
SLT-BT0911	8.936	10.074	14.91	10.361	8.711	8.308	23.758	19.562	17.518	18.481	12.659	13.989	43.44	20.938	52.134	14.854	10.166	10.628	9.309	9.452	13.69	27.135	19.089	17.875	17.025	14.851	10.598	37.969	26.712	17.546
SLT-BT0921	1.676	1.162	3.479	0.609	1.161	1.978	2.841	2.667	4.204	3.932	1.369	3.997	4.418	3.552	9.967	1.061	3.389	2.797	3.62	3.336	3.305	3.711	1.046	3.223	4.767	2.475	0	6.455	4.485	1.897
SLT-BT0931	5.027	1.937	2.982	1.828	1.161	0.791	4.132	4.89	5.839	1.966	2.737	2.798	6.479	6.356	16.1	1.592	4.841	1.119	2.586	1.668	3.305	3.015	3.922	4.395	3.405	3.3	2.446	9.113	6.661	3.794
SLT-BT0941	5.027	6.199	5.964	2.438	4.065	3.956	9.038	10.225	9.109	6.291	7.527	5.995	18.407	13.834	15.334	5.836	8.23	4.475	7.24	1.668	5.665	10.9	7.322	6.154	4.086	7.425	9.782	17.656	11.542	4.742
SLT-BT0951	3.91	3.1	2.485	1.219	5.226	2.374	7.231	4.89	6.073	3.932	4.79	2.398	8.246	5.795	9.967	4.244	5.809	3.356	6.723	3.336	6.609	6.958	5.23	4.688	4.086	4.95	8.152	12.815	7.453	5.216
SLT-BT0961	3.91	4.262	4.473	4.876	4.065	6.726	9.297	6.224	10.978	8.258	5.132	7.994	13.695	11.03	16.867	9.019	7.262	2.237	5.171	4.448	6.609	10.436	10.982	8.498	10.215	7.425	14.673	10.347	9.629	3.794
SLT-BT0971	20.106	16.661	16.898	17.675	13.357	18.2	27.89	32.899	32.934	33.03	26.344	23.981	63.613	58.515	66.701	26.526	21.785	20.696	25.34	21.129	20.771	37.803	34.255	24.028	31.326	13.201	33.423	62.554	51.181	64.021
SLT-BT0981	5.585	5.424	5.467	3.657	3.484	2.769	5.94	5.557	6.307	6.291	2.737	4.396	11.78	9.721	12.267	3.183	5.325	2.237	3.103	3.892	2.832	12.292	7.583	4.688	7.491	1.65	10.598	11.865	9.563	5.216
SLT-BT0991	8.936	10.849	9.94	6.095	6.969	3.561	10.33	8.669	14.248	10.617	10.606	10.392	19.437	14.582	17.634	7.427	12.103	7.272	10.343	8.34	13.218	15.075	12.29	12.307	10.896	5.775	16.304	18.7	13.059	8.536
SLT-BT0992	3.351	6.199	4.473	3.047	0.581	5.935	5.681	6.446	7.708	5.112	4.106	3.597	12.075	10.656	6.9	7.427	8.23	7.272	7.757	3.336	4.721	9.741	6.799	6.447	4.086	9.9	7.337	16.706	11.872	10.433
SLT-BT1001	2.234	4.65	4.473	3.657	1.742	3.561	4.907	4.668	6.54	3.539	4.448	5.595	13.842	10.282	16.867	5.305	3.389	5.034	2.586	3.336	0.472	8.581	6.014	6.447	8.172	2.475	3.261	16.137	13.521	13.753
SLT-BT1011	18.989	21.698	21.868	10.361	5.807	14.639	21.951	22.229	21.723	18.874	21.212	14.788	34.752	31.594	36.8	28.117	21.785	25.73	10.86	12.232	15.107	28.526	28.764	22.563	21.111	17.326	19.565	40.057	28.097	27.031
SLT-BT1021	507.677	571.114	570.054	221.85	209.06	262.311	338.814	348.551	372.553	392.429	457.774	417.263	343.983	273.13	457.706	568.708	640.951	624.799	339.246	394.775	398.906	487.264	427.531	393.538	593.158	485.124	652.969	335.077	251.222	303.505
SLT-BT1031	899.745	889.217	947.274	365.688	496.517	429.272	802.876	753.341	759.587	1110.44	1192.68	1122.69	505.962	486.438	1015.85	988.874	949.324	1062.21	708.486	770.089	621.255	1007.69	956.256	868.245	1327.28	1101.43	1576.58	768.969	479.558	720.825
SLT-BT1041	971.233	1017.08	1053.63	346.184	350.175	394.851	1084.36	1003.86	1082.39	1557.13	1638.13	1501.99	978.791	771.533	564.274	915.663	911.564	1066.13	549.206	538.784	443.754	1325.19	1273.18	1065.75	1498.9	1157.53	1676.85	613.011	358.596	605.113
SLT-BT1051	15.08	20.923	26.341	11.58	6.969	16.221	43.385	47.57	42.744	32.244	38.319	30.775	77.013	69.545	92.768	21.22	21.785	20.137	24.306	20.017	17.939	45.92	43.407	43.368	26.559	36.302	28.532	98.53	88.248	57.856
SLT-BT1061	4.468	6.974	8.449	5.485	4.065	7.122	16.269	18.672	16.117	11.01	11.633	10.392	15.756	14.395	23	6.366	4.841	2.237	15.514	7.228	9.914	20.873	18.827	22.856	13.62	9.9	16.304	22.212	18.995	24.186
SLT-BT1071	83.775	91.44	100.393	87.765	67.944	100.889	142.033	147.823	163.503	111.28	128.984	117.105	259.902	249.388	361.871	101.328	100.693	85.581	117.391	111.204	115.187	175.795	146.432	157.357	153.227	143.557	120.649	190.13	206.373	221.464
SLT-BT1081	10.612	13.174	9.443	15.237	18.002	13.056	20.659	23.118	19.387	18.481	19.159	15.188	28.567	28.042	40.634	10.61	10.166	9.509	20.686	11.12	19.355	19.945	19.35	17.875	25.878	18.976	26.086	26.958	30.867	28.928
SLT-BT1091	39.654	61.218	42.742	56.072	39.489	43.521	47.517	56.684	59.562	44.827	40.714	36.371	73.627	65.619	80.501	37.666	57.124	52.579	72.4	58.382	69.395	68.88	59.096	46.592	48.352	47.027	70.107	69.009	58.172	65.443
SLT-BT1101	19.548	22.86	34.79	35.35	18.002	41.542	26.082	26.897	34.336	25.559	30.45	22.782	58.901	36.268	50.601	27.587	28.078	19.577	39.303	23.353	28.325	38.267	34.516	26.373	32.007	33.827	29.347	35.026	26.778	35.567
SLT-BT1121	476.96	488.198	623.73	485.755	426.25	438.372	458.897	513.49	501.72	342.884	364.372	456.032	244.44	255.931	200.102	605.844	600.77	523.556	359.414	417.016	469.718	554.057	517.22	536.243	410.648	413.346	394.553	245.945	134.284	135.629
SLT-BT1131	190.449	125.537	164.506	176.749	154.472	159.444	246.105	253.633	237.78	243.007	221.702	209.831	286.996	229.759	392.538	119.896	109.891	108.515	137.043	156.798	180.334	243.98	282.406	245.265	230.862	240.087	229.884	307.17	272.789	220.041
STMMW_00011	90.477	114.688	117.788	74.356	52.846	64.094	1579.15	1313.51	1624.28	424.28	461.538	370.501	211.603	266.4	322.771	88.065	77.456	78.869	80.157	69.503	80.253	2051.1	1849.76	1302.51	397.028	336.617	447.541	270.435	458.65	172.619
STMMW_00021	101.089	114.3	107.351	70.09	65.041	77.942	833.09	736.669	944.345	439.222	474.539	378.494	1287.29	1078.13	1278.05	106.633	128.287	85.022	73.434	65.054	80.725	1001.2	864.213	666.934	351.4	387.769	377.434	741.631	1190.62	947.979
STMMW_00031	108.908	138.323	140.153	127.991	121.952	143.618	1194.89	1081	1258.5	607.912	621.998	559.148	1238.1	1308.26	1263.48	135.811	131.676	109.074	124.631	107.312	105.273	1261.88	1190.55	979.303	472.619	524.726	520.908	859.24	1388.02	1132.45
STMMW_00041	78.749	99.577	85.483	85.937	69.687	94.163	46.484	54.239	50.919	56.623	60.9	54.356	156.972	161.523	65.167	91.779	111.828	95.09	121.011	105.088	112.827	78.621	66.679	52.452	41.541	30.527	70.922	115.806	111.464	119.031
STMMW_00051	79.307	87.953	74.052	72.528	63.299	75.963	48.55	42.902	55.124	81.002	89.981	87.13	381.975	273.878	299.77	81.168	74.068	72.716	77.054	72.283	90.167	53.342	48.375	39.852	83.764	84.154	71.737	323.686	409.382	307.773
STMMW_00061	868.469	905.878	839.923	1952.77	1785.14	1901.85	498.408	516.824	543.296	504.103	468.038	461.228	579.735	572.994	558.14	674.811	712.114	690.243	1833.27	1575.76	1743.86	598.354	539.447	487.893	509.394	445.522	639.926	492.839	382.802	535.876
STMMW_00071	105.557	158.083	106.357	104.83	99.303	106.428	37.703	49.793	47.649	35.783	34.898	31.575	44.912	36.455	44.467	95.492	134.096	121.38	102.394	100.084	101.025	42.441	43.145	46.592	35.412	40.427	30.162	65.971	59.359	31.299
STMMW_00081	7.261	20.923	15.407	18.284	9.292	13.452	20.659	18.228	22.657	14.549	15.396	13.989	24.591	18.321	25.3	12.202	9.682	6.712	10.86	7.228	12.274	24.352	23.272	23.735	13.62	7.425	17.119	25.629	27.305	15.649
STMMW_00091	4.468	2.712	1.491	3.657	4.065	6.33	3.874	4.001	2.336	3.932	5.132	3.197	4.418	2.43	3.067	3.714	3.389	1.678	7.757	5.56	6.137	2.551	2.615	2.637	3.405	6.6	2.446	4.841	4.617	1.897
STMMW_00101	7.261	4.262	6.461	12.799	11.614	7.517	3.874	4.668	4.672	3.539	6.158	4.396	6.921	5.795	8.433	5.836	5.325	4.475	16.549	20.573	12.274	5.798	4.968	4.981	6.129	6.6	6.522	6.17	5.079	3.32
STMMW_00111	1225.91	1313.87	1545.16	552.188	612.081	436.789	706.809	391.008	755.616	1067.19	934.366	928.45	1835.81	1327.89	1347.05	1313.55	1221.87	1238.97	3658.27	2613.3	2064.87	1161.45	1059.28	377.714	638.785	202.135	1588.81	1305.47	1932.54	862.144
STMMW_00121	238.48	264.247	287.264	138.961	135.308	107.219	262.116	149.157	261.838	344.064	313.052	310.949	423.942	329.028	323.537	285.415	285.136	267.931	474.22	408.119	367.277	309.613	310.385	163.51	211.793	60.228	335.044	355.96	537.4	306.825
STMMW_00131	10.612	10.849	12.425	17.065	22.067	17.408	18.593	17.116	21.255	52.691	50.636	41.566	42.409	27.855	58.267	12.202	10.65	9.509	27.409	39.477	28.325	28.526	29.286	18.461	34.731	23.101	46.466	36.83	61.668	25.134
STMMW_00141	1.676	4.262	1.988	1.828	2.323	1.978	2.324	2.001	2.336	3.932	2.737	3.597	3.387	4.113	11.5	3.183	4.841	2.797	6.723	2.224	5.665	3.479	2.353	2.93	4.086	2.475	3.261	10.157	11.08	0
STMMW_00151	2.234	0.387	2.485	0	1.742	2.374	1.291	0.445	1.401	2.359	2.737	1.599	2.798	2.43	3.833	2.653	1.936	0.559	3.103	4.448	1.416	2.783	1.307	2.637	0	0	0	3.417	2.177	2.845
STMMW_00161	0.559	0.775	0	1.219	1.161	0.396	0.516	0.667	0.234	0.393	0.342	0	2.503	2.991	4.6	2.653	0.484	2.237	2.069	3.336	0	1.16	1.046	1.172	1.362	0	0	3.322	2.308	0
STMMW_00171	19.548	18.598	18.389	18.894	19.745	15.826	17.56	15.338	17.285	16.122	11.975	21.583	81.431	38.324	98.901	38.727	37.276	23.493	39.303	35.029	34.934	38.267	29.548	22.856	24.516	14.851	39.944	77.837	42.211	35.093
STMMW_00181	8.936	12.011	13.916	16.456	11.614	18.991	11.363	14.004	16.117	18.088	17.449	13.989	50.508	25.612	36.034	18.568	13.555	14.543	24.306	23.353	17.467	21.8	17.52	16.703	13.62	22.276	15.489	33.982	32.846	24.186
STMMW_00191	2.234	3.487	5.467	12.19	12.195	9.495	4.132	3.334	3.504	10.617	4.106	9.592	12.222	12.712	9.2	3.714	1.936	5.594	6.723	8.896	12.746	4.87	5.753	2.93	8.853	2.475	7.337	9.777	14.048	4.742
STMMW_00201	6.144	5.037	5.467	4.876	4.065	5.143	3.874	3.557	3.737	3.146	3.421	3.197	5.743	2.804	8.433	11.671	14.523	11.187	6.723	10.564	9.914	10.668	4.445	4.981	2.043	2.475	3.261	9.872	6.991	1.897
STMMW_00211	0.559	2.712	2.485	3.047	0.581	5.539	2.324	2.667	3.27	2.753	2.737	0.799	1.473	1.869	1.533	2.653	2.905	1.119	2.586	2.78	3.305	4.406	1.83	2.344	0	1.65	4.076	3.132	2.177	0.948
STMMW_00221	7.819	10.849	13.916	12.799	4.646	14.243	8.522	11.781	14.482	7.471	9.58	6.795	9.866	10.282	11.5	13.793	13.555	11.746	18.617	14.457	16.995	15.307	12.29	16.41	14.982	11.551	15.489	14.808	12.004	4.742
STMMW_00231	5.585	9.299	4.473	4.266	2.323	10.682	3.874	5.78	7.007	5.505	6.501	4.796	7.657	6.356	5.367	10.08	7.262	6.712	11.894	6.672	5.665	9.509	7.322	8.791	8.853	4.125	6.522	7.214	5.013	2.371
STMMW_00241	3.91	3.1	1.491	2.438	0.581	3.165	1.808	3.112	3.971	3.146	3.079	3.997	5.007	3.178	1.533	2.653	2.905	2.237	1.551	3.892	3.777	3.479	2.876	3.516	2.043	3.3	2.446	2.943	3.166	0.948
STMMW_00251	1.676	2.712	2.982	4.266	2.904	5.143	1.808	2.001	2.102	2.753	2.737	1.199	3.387	2.056	3.833	1.061	2.421	1.678	3.103	2.224	3.305	2.551	2.876	3.809	3.405	2.475	1.63	3.417	2.308	4.268
STMMW_00261	1.676	2.712	2.485	7.314	4.065	3.561	3.874	3.112	5.372	6.291	4.79	1.199	5.89	3.739	3.833	2.653	2.421	1.678	5.171	2.224	4.721	3.711	4.184	4.395	5.448	3.3	1.63	4.177	3.957	1.423
STMMW_00271	8.936	12.399	11.928	15.846	16.26	18.2	17.044	13.337	13.547	20.84	16.422	25.979	19.143	23.368	16.867	10.61	10.166	7.831	12.411	10.008	14.162	16.466	14.643	11.428	13.62	10.726	13.043	13.574	11.212	15.649
STMMW_00281	3.351	2.325	3.976	7.314	2.904	7.517	6.973	8.225	7.007	7.078	6.158	5.196	3.976	5.048	8.433	11.141	12.103	5.594	9.309	8.896	5.665	13.219	10.459	8.205	11.577	14.026	6.522	12.055	5.408	6.639
STMMW_00291	0.559	1.162	0	1.828	1.742	1.583	0.516	1.556	0.467	2.359	1.026	0.799	0.589	0.374	3.067	1.061	0	0.559	0.517	0.556	0.472	1.392	1.569	1.172	0.681	0.825	1.63	2.563	0.528	0
STMMW_00301	4.468	3.875	4.473	6.095	7.549	9.1	6.973	8.002	4.672	7.471	4.79	5.595	4.712	4.3	13.033	4.244	5.809	6.153	6.206	8.896	5.193	8.349	8.629	6.447	5.448	8.25	5.706	10.726	4.155	4.742
STMMW_00311	1.117	0.775	1.988	4.266	1.161	3.561	1.549	2.89	1.635	1.573	2.737	3.597	1.767	2.056	0.767	1.592	0.484	1.678	3.103	2.78	6.137	2.319	1.307	4.688	6.129	1.65	1.63	1.614	0.726	5.691
STMMW_00331	21.223	13.174	22.862	16.456	17.422	18.2	13.17	11.781	12.613	14.549	13.343	23.181	18.112	10.656	19.934	22.812	23.721	19.018	22.237	26.133	27.381	16.002	11.505	13.186	18.387	18.151	17.119	17.086	11.74	14.701
STMMW_00341	45.239	53.469	47.712	36.569	36.585	34.817	24.533	23.563	24.292	34.603	31.134	34.772	29.745	23.929	29.9	47.746	59.06	36.917	50.68	53.378	64.203	42.209	30.855	36.629	32.688	18.151	37.499	34.077	24.601	18.021
STMMW_00351	0.559	0.387	0	3.047	1.161	0.791	0.516	1.111	1.869	1.966	0.684	1.998	5.89	4.861	3.833	1.061	1.936	1.119	1.551	1.112	2.36	2.087	0.261	0.586	1.362	0	0	4.461	1.913	4.268
STMMW_00361	38.537	42.233	38.269	26.817	34.263	27.299	18.593	20.228	14.715	18.088	20.87	21.183	32.69	21.499	25.3	44.563	42.601	45.308	29.994	37.809	25.964	30.613	22.226	21.391	12.258	14.851	22.825	27.528	16.884	14.701
STMMW_00371	18.989	12.786	15.904	14.628	9.292	22.552	12.137	9.336	12.146	11.403	12.659	9.592	12.958	8.413	10.733	14.324	14.039	10.068	19.134	15.013	30.685	12.06	10.721	9.67	9.534	10.726	17.934	11.391	11.212	5.691
STMMW_00381	5.027	7.749	7.952	9.142	7.549	8.308	2.066	6.891	6.307	5.505	5.474	7.194	8.688	3.926	6.9	11.671	7.262	9.509	7.24	12.788	8.969	4.87	3.661	5.861	3.405	0	9.782	10.347	6.2	0.474
STMMW_00391	53.616	40.683	58.149	32.912	37.166	40.356	35.896	30.676	31.066	37.749	39.345	42.366	37.991	34.959	39.867	55.704	58.576	52.579	42.923	34.473	42.959	44.992	34.516	36.043	38.136	36.302	52.172	40.912	32.911	28.454
STMMW_00401	307.176	330.115	312.61	151.76	118.467	128.584	241.973	210.509	237.546	245.367	230.94	258.191	478.573	319.68	759.009	389.395	396.964	361.902	132.906	130.665	128.405	250.937	256.257	218.6	294.876	166.658	345.642	577.225	347.714	214.825
STMMW_00411	195.475	191.405	205.259	94.469	73.171	101.68	134.028	141.821	145.05	114.426	104.008	134.292	269.473	155.353	290.57	298.148	293.366	252.269	93.086	81.179	90.639	177.187	174.673	142.705	139.607	81.679	101.899	247.369	159.347	101.959
STMMW_00421	20.665	17.823	12.922	14.018	12.195	20.573	15.753	12.893	14.715	12.976	11.29	16.786	24.002	23.555	19.934	14.324	21.785	12.306	12.411	15.569	13.69	18.322	13.597	14.358	19.068	17.326	22.01	18.415	15.499	11.381
STMMW_00431	7.261	6.199	9.94	3.047	5.226	3.956	2.066	4.001	3.504	3.146	5.132	4.396	3.829	6.356	3.833	15.915	12.103	14.543	1.551	6.672	2.36	7.19	3.399	5.275	4.767	1.65	1.63	7.119	4.683	0.948
STMMW_00441	413.291	371.96	627.209	2126.47	1530.78	2067.23	4996.73	5347.41	4490.95	4859.75	4928.09	5136.65	871.297	827.804	831.077	597.356	382.925	280.236	1107.72	1132.61	1150.45	4230.68	5246.47	6059.26	4758.2	4516.27	3543.64	1250.7	687.381	517.856
STMMW_00451	8.936	12.399	11.431	49.368	23.229	47.081	24.275	24.007	37.839	18.481	27.029	18.785	17.67	13.46	15.334	20.69	16.944	13.425	32.58	35.029	39.655	46.616	34.516	28.131	43.584	30.527	50.542	21.832	21.369	7.113
STMMW_00461	112.817	135.611	140.65	300.473	217.19	285.654	298.528	296.313	321.633	208.404	237.44	182.652	281.842	302.481	205.469	175.069	147.167	123.058	269.949	214.624	231.318	355.533	303.586	288.634	257.421	246.687	260.862	213.481	221.015	108.124
STMMW_00471	415.525	465.725	502.96	805.732	642.279	801.176	790.996	814.026	837.835	675.151	669.212	615.103	667.646	760.503	824.943	546.427	518.957	421.194	707.452	596.61	687.346	837.695	790.735	788.248	712.334	741.712	771.172	732.898	756.238	563.856
STMMW_00481	175.928	189.467	188.361	285.846	221.836	283.676	261.341	289.422	273.05	235.143	249.757	241.005	182.447	217.607	236.136	219.101	202.839	182.909	160.831	159.578	221.877	259.055	272.469	266.656	237.672	256.588	255.97	166.494	199.975	130.412
STMMW_00491	56.967	80.204	90.453	154.198	104.53	140.453	178.704	203.395	215.59	134.48	133.09	132.693	190.398	171.431	131.102	75.333	67.29	77.75	86.363	81.735	106.69	178.578	168.397	195.45	151.184	129.531	107.605	115.141	146.749	163.608
STMMW_00501	88.243	103.064	103.872	182.844	144.019	188.721	197.814	228.07	239.648	207.618	196.042	201.437	230.009	248.266	184.769	123.609	101.177	106.277	99.809	87.295	131.71	210.583	208.143	235.888	230.181	250.812	189.94	155.104	190.082	158.866
STMMW_00511	43.563	41.846	62.124	77.404	67.944	81.107	46.225	50.46	55.825	38.535	43.793	39.168	63.908	55.523	46.767	53.051	58.576	55.935	97.223	79.511	100.081	53.805	43.668	47.764	41.541	47.027	48.096	48.221	44.783	27.979
STMMW_00521	64.786	56.181	78.525	88.984	86.528	100.098	42.868	46.681	47.649	39.715	39.003	43.165	85.701	87.305	61.334	58.356	54.704	71.597	116.874	77.843	97.72	55.893	42.884	38.094	40.86	43.727	52.172	65.117	57.579	42.68
STMMW_00531	17.314	17.823	17.395	23.16	18.002	15.826	10.071	10.225	10.511	13.369	15.738	17.186	21.204	24.49	26.834	16.976	13.555	19.018	22.237	18.349	20.771	9.045	10.721	7.033	10.896	17.326	12.228	20.124	17.346	13.753
STMMW_00541	49.148	58.506	65.603	34.131	34.843	42.334	16.011	21.118	20.321	58.589	77.664	73.94	65.086	54.215	58.267	48.277	53.735	61.529	37.234	57.826	58.066	26.439	25.626	22.563	61.972	51.153	71.737	51.638	47.487	31.299
STMMW_00551	0	0.775	0.497	0.609	0.581	1.978	0.775	0.445	0	0.393	0.342	0.4	0.884	1.122	1.533	0.531	1.936	0.559	1.551	1.668	3.305	0.464	0.523	1.465	0.681	0	0	0.57	0.528	0.474
STMMW_00561	0	0	0	0	0	0	0	0	0.234	0.393	0.342	0	0.147	0	0.767	0	0	0	1.551	0.556	0.944	0	0.261	0	1.362	0	0	0.38	0.132	1.423
STMMW_00571	0	0	0	0.609	0.581	0.396	0	0.667	0	0.393	0	0	1.031	0.748	1.533	0	0	0	0.517	1.112	0.944	0.464	0.261	0	1.362	0	0	0.475	0.66	0
STMMW_00581	3.91	5.037	4.473	9.752	15.099	14.243	4.132	3.779	3.504	6.291	7.185	4.796	5.89	4.113	6.133	6.897	4.357	6.153	15.514	13.344	16.051	2.783	2.876	3.223	4.767	1.65	7.337	4.461	4.815	5.216
STMMW_00591	2.234	1.937	3.976	24.379	37.747	28.091	2.582	4.001	1.401	1.966	2.737	1.998	3.092	2.243	10.733	1.592	5.325	1.678	65.16	61.162	63.258	1.623	3.399	2.93	0	1.65	2.446	6.55	4.287	1.897
STMMW_00601	0.559	1.55	2.485	22.551	30.198	26.904	1.291	0.445	1.168	0.393	0.342	1.199	0.884	1.309	0.767	2.122	1.936	1.678	38.786	41.702	48.152	0.464	0.784	0.293	0	0.825	0.815	1.898	0.989	0
STMMW_00611	2.793	3.487	1.988	43.883	55.169	40.751	2.324	1.778	2.102	2.359	2.053	1.199	3.976	1.496	3.833	3.183	0.968	2.237	56.886	52.822	48.624	3.247	1.83	2.344	3.405	2.475	1.63	7.404	3.364	0.948
STMMW_00621	5.027	5.812	4.97	61.557	80.14	67.259	4.132	4.001	6.073	3.146	1.369	4.796	8.835	4.674	10.733	14.324	14.039	11.187	117.391	93.968	83.086	19.249	21.965	17.289	18.387	20.626	21.195	18.415	15.038	6.639
STMMW_00631	3.351	2.712	3.976	42.664	51.684	45.499	2.582	2.667	3.036	3.146	4.106	1.199	3.976	3.552	6.133	5.305	4.357	3.915	73.434	60.05	67.507	5.566	3.922	6.74	6.129	4.125	4.891	9.397	6.002	5.216
STMMW_00641	5.585	7.749	5.964	35.959	44.716	39.169	5.94	4.668	5.372	5.505	7.185	4.796	6.921	6.169	8.433	6.366	6.293	5.594	68.78	60.606	63.731	10.668	10.459	8.791	9.534	10.726	9.782	12.53	8.904	9.01
STMMW_00651	103.323	115.075	106.357	89.593	101.046	94.163	730.309	685.542	694.887	649.592	686.661	710.626	198.203	238.919	255.303	139.525	117.153	121.939	82.226	75.619	103.857	675.351	653.978	616.533	860.794	945.497	1052.41	232.75	231.633	206.289
STMMW_00681	536.161	757.482	971.13	22.551	18.583	20.969	811.398	753.563	830.127	581.959	508.752	476.815	55.514	83.753	118.068	159.153	124.898	117.464	49.129	30.581	24.076	1138.26	1098.24	685.395	574.09	533.802	834.757	104.51	68.131	161.711
STMMW_00691	2106.67	2795.51	3004.34	54.853	53.426	50.247	1731	1491.57	1804.14	1244.53	1205.68	1110.7	421.586	374.456	335.037	435.55	400.836	322.188	87.397	80.623	80.725	1912.88	1973.96	1349.69	1216.96	1098.13	1548.05	182.347	94.843	197.753
STMMW_00701	114.493	99.577	97.411	491.24	614.985	489.41	24.017	25.563	28.963	24.379	24.291	20.384	23.413	17.573	23.767	96.023	122.478	135.364	365.62	479.29	392.769	26.903	32.163	26.08	13.62	16.501	20.38	21.263	16.225	12.33
STMMW_00711	1.117	1.162	0.497	3.047	0	5.539	1.808	2.667	2.803	2.359	2.395	0.799	2.503	1.496	3.067	6.366	6.293	3.915	13.446	8.896	14.162	2.783	2.092	3.223	4.086	1.65	2.446	4.651	3.1	2.845
STMMW_00721	4.468	9.686	5.467	2.438	11.034	9.1	4.132	1.556	2.569	3.932	3.079	1.998	3.092	1.122	2.3	13.793	19.364	19.577	40.337	42.258	41.071	4.406	5.23	5.568	3.405	1.65	4.076	4.841	3.693	3.32
STMMW_00731	3.91	12.786	5.964	13.409	2.904	15.826	8.264	7.558	7.474	6.291	7.185	5.595	10.16	8.973	19.934	17.507	20.332	22.374	40.854	27.801	50.984	13.915	8.368	8.498	6.81	9.075	12.228	13.764	15.763	15.175
STMMW_00751	16.197	24.41	15.407	47.539	45.877	36.003	9.555	11.115	7.007	7.864	5.474	5.595	11.338	11.965	19.167	23.873	40.18	27.408	46.026	57.27	61.37	8.117	8.891	5.861	16.344	12.376	17.119	16.042	23.546	22.289
STMMW_00761	1.117	1.55	0.497	8.533	13.937	13.847	1.033	1.111	1.401	0.786	1.026	0.799	3.092	3.178	2.3	2.653	1.452	2.237	9.309	7.228	10.386	1.623	0.784	1.465	2.043	0.825	1.63	2.468	1.187	3.794
STMMW_00771	3.91	4.65	0.994	13.409	9.872	9.1	3.099	2.445	2.102	3.146	4.448	1.998	2.356	2.617	4.6	4.244	5.325	4.475	11.377	12.232	9.914	4.175	4.184	4.688	0.681	3.3	6.522	4.082	2.111	1.423
STMMW_00781	1.676	0.387	2.485	8.533	2.323	5.935	1.808	1.556	2.336	0.393	1.711	0.4	2.062	0.748	2.3	4.244	3.873	4.475	6.723	2.78	8.025	2.783	2.092	1.172	1.362	2.475	0	2.278	1.913	0.474
STMMW_00791	5.027	3.1	0.994	10.971	10.453	7.517	3.099	4.446	3.971	2.753	1.369	3.197	4.712	4.113	6.133	2.653	4.841	3.915	11.377	10.564	4.721	2.551	3.399	2.344	0.681	2.475	1.63	3.702	2.242	1.423
STMMW_00801	3.351	3.1	0.497	0.609	4.646	4.748	1.808	0.889	1.635	1.573	1.369	2.798	2.062	2.056	0.767	1.061	3.873	0	5.171	2.78	5.193	2.319	1.307	0.586	2.043	0.825	2.446	1.424	1.187	0
STMMW_00811	18.989	17.823	19.383	34.74	25.552	24.134	17.044	17.561	19.62	20.054	23.265	21.583	27.389	18.695	29.134	14.854	25.173	12.306	34.131	32.249	32.573	22.96	25.103	20.805	21.111	18.976	26.901	32.369	23.678	18.021
STMMW_00821	29.601	30.997	23.856	11.58	10.453	6.726	6.198	9.336	7.942	14.156	14.37	26.379	11.338	9.16	88.168	16.446	15.007	16.221	7.757	8.34	6.137	17.394	8.106	14.651	37.455	9.075	36.684	26.863	46.3	84.412
STMMW_00841	40.212	49.595	50.197	23.16	12.776	20.178	43.126	48.015	47.182	148.636	161.487	146.682	567.513	381.934	759.776	48.277	62.933	63.207	29.477	20.573	25.492	40.122	37.916	45.713	117.133	169.958	111.681	424.779	615.161	1029.07
STMMW_00851	32.393	28.284	29.323	13.409	14.518	13.847	42.868	37.567	33.168	274.858	245.994	270.182	427.623	482.138	401.738	28.117	29.046	31.883	8.791	14.457	8.025	43.369	44.976	45.713	211.112	218.636	198.907	582.161	444.997	905.299
STMMW_00881	13.963	22.473	26.341	17.065	15.099	21.365	22.984	20.006	20.321	17.301	18.475	15.587	65.822	45.802	57.501	19.098	18.88	12.865	31.029	25.021	21.244	34.092	27.979	26.666	14.982	18.151	28.532	79.64	139.099	286.907
STMMW_00901	28.484	32.934	36.778	20.722	16.26	20.178	27.89	34.233	28.263	23.593	27.713	37.57	18.112	17.199	27.6	47.746	34.855	37.477	19.651	18.905	20.771	45.456	42.622	34.284	29.283	23.101	52.172	25.155	17.346	22.289
STMMW_00911	65.345	69.743	84.986	31.083	32.52	33.63	53.456	50.015	55.591	48.759	49.951	57.154	37.697	44.12	62.101	76.924	71.647	68.241	49.646	28.913	34.462	69.112	74.262	56.848	61.291	47.852	57.879	45.563	44.058	32.722
STMMW_00921	22.34	44.945	45.724	63.995	40.651	73.985	74.116	68.021	71.24	85.328	80.059	83.932	57.87	98.521	56.734	40.319	35.339	26.849	50.68	36.697	27.381	99.262	95.704	84.978	104.875	74.254	90.486	106.788	54.545	26.557
STMMW_00931	117.285	153.046	138.662	171.264	120.209	163.4	133.253	155.158	150.89	146.276	148.828	152.677	161.537	184.517	167.135	116.713	165.079	135.364	134.457	107.312	108.106	134.746	124.206	150.91	166.847	174.084	139.398	159.565	184.542	158.392
STMMW_00941	50.824	70.905	67.094	142.618	54.588	140.849	100.198	120.481	124.729	111.673	132.748	125.898	122.956	118.899	85.868	55.173	54.219	41.952	85.329	71.171	84.974	121.99	109.301	126.002	149.822	188.934	110.866	126.627	156.049	141.32
STMMW_00951	138.508	192.954	192.834	276.704	191.058	293.567	237.583	275.195	264.174	237.896	285.339	253.395	304.814	340.619	171.735	164.459	200.418	147.67	205.823	161.802	191.192	255.344	242.921	261.968	277.851	315.991	256.786	275.845	349.363	260.825
STMMW_00961	214.464	272.771	274.839	395.552	317.074	393.664	321.254	378.338	357.604	310.247	336.317	325.337	254.748	259.67	199.336	280.641	313.214	252.828	414.232	308.592	432.896	367.129	344.639	368.924	409.286	415.821	379.88	298.817	327.268	245.649
[truncated: 4,498 more rows]

## Sheet: c. 677 differentially expressed
Systematic Name	ESP	Anaerobic growth	NonSPI2	InSPI2	Macrophage
[truncated: 677 more rows]

[truncated: 2 more sheets: d. DE by condition, e. Input data Venn diagrams]
