# Supplementary material for: Adding function to the genome of African Salmonella Typhimurium ST313 strain D23580
Source: PLoS Biol. 2019 Jan 15;17(1):e3000059. doi: 10.1371/journal.pbio.3000059 (PMC6333337; doi:10.1371/journal.pbio.3000059)
Supplement: S7 Table — Complete output table from Progenesis analysis of the S. Typhimurium 4/74 and D23580 proteomic data. ESP, early stationary phase. (XLSX) [file pbio.3000059.s007.xlsx]

## Sheet: Progenesis analysis
									Normalized abundance												Raw abundance
									4/74						D23580						4/74						D23580						Tags
Accession	Peptide count	Unique peptides	Confidence score	Anova (p)	Max fold change	Highest mean condition	Lowest mean condition	Description	Salmonella_230614_01	Salmonella_230614_02	Salmonella_230614_03	Salmonella_230614_04	Salmonella_230614_05	Salmonella_230614_06	Salmonella_230614_07_new	Salmonella_230614_08_rerun	Salmonella_230614_09	Salmonella_230614_10	Salmonella_230614_11	Salmonella_230614_12	Salmonella_230614_01	Salmonella_230614_02	Salmonella_230614_03	Salmonella_230614_04	Salmonella_230614_05	Salmonella_230614_06	Salmonella_230614_07_new	Salmonella_230614_08_rerun	Salmonella_230614_09	Salmonella_230614_10	Salmonella_230614_11	Salmonella_230614_12	1pep	q<0.01	q Value	Power
STMMW_03911	1	1	35.39	0	Infinity	D23580	ST4/74	STMMW_03911	0	0	0	0	0	0	1.11862e+06	840863	703571	763108	745069	721953	0	0	0	0	0	0	1.11862e+06	568702	631260	709031	687233	570952	x	x	0	1
PBT1-0091	1	1	95.34	2.45359e-14	Infinity	D23580	ST4/74	PBT1-0091	0	0	0	0	0	0	471127	979079	1.36026e+06	2.16728e+06	1.91187e+06	1.84878e+06	0	0	0	0	0	0	471127	662182	1.22046e+06	2.0137e+06	1.76346e+06	1.4621e+06	x	x	8.68e-12	1
STMMW_03751	3	3	243.31	9.96536e-13	55.4714	D23580	ST4/74	STMMW_03751	341222	284103	359051	518865	303747	292062	2.04155e+07	1.88503e+07	1.84506e+07	1.93192e+07	1.89531e+07	2.04484e+07	225619	316413	462275	597383	365845	222707	2.04155e+07	1.2749e+07	1.65542e+07	1.79502e+07	1.74819e+07	1.61715e+07		x	1.89e-10	1
SL1344_2594	14	14	989.24	1.18316e-12	10.0964	ST4/74	D23580	SL1344_2594	3.81919e+07	3.37873e+07	3.55545e+07	3.1844e+07	3.37804e+07	3.81955e+07	4.0629e+06	3.27226e+06	3.42946e+06	3.81391e+06	3.37405e+06	2.98108e+06	2.52529e+07	3.76299e+07	4.57762e+07	3.66628e+07	4.06865e+07	2.91253e+07	4.0629e+06	2.21313e+06	3.07698e+06	3.54364e+06	3.11214e+06	2.35757e+06		x	1.89e-10	1
PBT1-0621	3	3	157.74	1.33626e-12	114.802	D23580	ST4/74	PBT1-0621	54978.7	33105	64639.4	37137.8	49246.5	56218	5.19339e+06	6.34715e+06	5.48123e+06	4.93382e+06	5.97214e+06	5.97631e+06	36352.4	36869.9	83222.8	42757.7	59314.4	42868	5.19339e+06	4.29278e+06	4.91788e+06	4.58418e+06	5.50855e+06	4.72633e+06		x	1.89e-10	1
PBT1-0901	7	6	470.1	3.21088e-12	22.3221	D23580	ST4/74	PBT1-0901	709688	951562	660961	562561	737305	641706	1.72137e+07	1.70327e+07	1.43965e+07	1.43581e+07	1.50772e+07	1.70983e+07	469253	1.05978e+06	850983	647691	888040	489321	1.72137e+07	1.15198e+07	1.29169e+07	1.33406e+07	1.39069e+07	1.35221e+07		x	3.57e-10	1
SLP2_0010	3	3	125.51	3.5324e-12	13.4184	ST4/74	D23580	SLP2_0010	2.73916e+06	2.10676e+06	2.3146e+06	2.15508e+06	2.29405e+06	2.80663e+06	199942	156785	206761	181147	166101	163631	1.81116e+06	2.34636e+06	2.98003e+06	2.4812e+06	2.76305e+06	2.14015e+06	199942	106039	185511	168310	153207	129407		x	3.57e-10	1
SL1344_2696	4	4	198.09	1.10372e-11	48.5834	ST4/74	D23580	SL1344_2696	5.90799e+06	4.852e+06	5.66782e+06	4.89917e+06	5.58054e+06	6.43884e+06	72957.8	163157	110713	106914	120650	111983	3.90642e+06	5.40381e+06	7.29728e+06	5.64054e+06	6.72142e+06	4.90983e+06	72957.8	110348	99333.8	99337.3	111284	88561.3		x	8.7e-10	1
STMMW_36861_SL1344_3663_SL1344_3664	9	9	577.22	1.10649e-11	6.7796	ST4/74	D23580	STMMW_36861_SL1344_3663_SL1344_3664	9.80782e+06	9.48309e+06	8.65527e+06	8.29357e+06	7.94337e+06	9.06752e+06	1.43426e+06	1.49345e+06	1.2019e+06	1.11008e+06	1.26325e+06	1.35161e+06	6.48503e+06	1.05616e+07	1.11436e+07	9.5486e+06	9.56731e+06	6.91428e+06	1.43426e+06	1.01007e+06	1.07837e+06	1.03142e+06	1.16519e+06	1.06891e+06		x	8.7e-10	1
SL1344_2644	4	4	218.06	1.47387e-11	12.6277	ST4/74	D23580	SL1344_2644	7.55232e+06	1.00917e+07	7.78092e+06	8.98947e+06	8.27978e+06	1.00403e+07	628614	596801	738278	609899	835400	767108	4.99367e+06	1.12394e+07	1.00179e+07	1.03498e+07	9.9725e+06	7.65608e+06	628614	403635	662399	566679	770552	606663		x	1.04e-09	1
PBT1-0881	3	2	208.53	1.72119e-11	55.5925	D23580	ST4/74	PBT1-0881	11690.1	11266.2	12316.6	10041.1	22475.2	11179.4	626688	799357	678771	780559	739001	765693	7729.61	12547.5	15857.6	11560.6	27070.1	8524.66	626688	540631	609008	725245	681636	605544		x	1.11e-09	1
PBT1-0241	15	10	1083.89	2.74899e-11	5.44763	D23580	ST4/74	PBT1-0241	4.30179e+06	3.47146e+06	3.95573e+06	3.76184e+06	4.51737e+06	4.82612e+06	2.22017e+07	2.36603e+07	2.03164e+07	2.32092e+07	2.3003e+07	2.28976e+07	2.84439e+06	3.86626e+06	5.09298e+06	4.3311e+06	5.4409e+06	3.68007e+06	2.22017e+07	1.60022e+07	1.82283e+07	2.15645e+07	2.12174e+07	1.81084e+07		x	1.62e-09	1
SLP2_0020	5	5	207.89	3.81629e-11	35.6996	ST4/74	D23580	SLP2_0020	1.0989e+07	1.01522e+07	7.62779e+06	8.42822e+06	9.08398e+06	1.02775e+07	323468	304499	203882	293761	287764	170923	7.26606e+06	1.13068e+07	9.82073e+06	9.70363e+06	1.09411e+07	7.83695e+06	323468	205942	182928	272943	265427	135173		x	2.08e-09	1
STMMW_37641_SL1344_3740	5	5	219.04	8.96214e-11	4.75867	D23580	ST4/74	STMMW_37641_SL1344_3740	942207	1.1905e+06	1.0167e+06	1.14144e+06	986256	1.23247e+06	4.61748e+06	5.13499e+06	4.91994e+06	5.55338e+06	5.80074e+06	4.95031e+06	622997	1.32589e+06	1.30899e+06	1.31416e+06	1.18789e+06	939796	4.61748e+06	3.47296e+06	4.41428e+06	5.15984e+06	5.35046e+06	3.91492e+06		x	4.53e-09	1
STMMW_11391_SL1344_1068	1	1	43.84	1.33267e-10	7.40284	ST4/74	D23580	STMMW_11391_SL1344_1068	663596	885199	756930	719550	740672	880539	108026	114044	98915.4	91933.6	86513.7	128229	438777	985871	974542	828436	892095	671440	108026	77131.9	88749.1	85418.8	79798.1	101410	x	x	6.29e-09	1
SLP3_0011	3	3	138.74	1.5858e-10	9.17407	ST4/74	D23580	SLP3_0011	1.51766e+06	2.0882e+06	2.20912e+06	2.29634e+06	1.96998e+06	2.31501e+06	240369	231791	181150	237059	260997	199870	1.00349e+06	2.32569e+06	2.84423e+06	2.64384e+06	2.37272e+06	1.76527e+06	240369	156767	162532	220260	240737	158066		x	7.02e-09	1
SL1344_2674	9	9	582.28	3.41125e-10	62.7363	ST4/74	D23580	SL1344_2674	1.63902e+07	1.52187e+07	1.23495e+07	1.73036e+07	8.99904e+06	1.38245e+07	292196	147257	236263	154040	172349	338197	1.08374e+07	1.69495e+07	1.58999e+07	1.9922e+07	1.08388e+07	1.05416e+07	292196	99594.6	211980	143124	158971	267461		x	1.42e-08	1
STMMW_03531	9	9	425.59	3.79801e-10	27.1113	D23580	ST4/74	STMMW_03531	195880	267741	357683	462749	240958	213108	8.45599e+06	7.76923e+06	7.64738e+06	8.71834e+06	7.98884e+06	6.5428e+06	129518	298190	460515	532774	290220	162502	8.45599e+06	5.25458e+06	6.8614e+06	8.10051e+06	7.36871e+06	5.17434e+06		x	1.49e-08	1
STMMW_13251_SL1344_1253	16	16	1031.95	4.06061e-10	3.49376	D23580	ST4/74	STMMW_13251_SL1344_1253	4.50261e+06	4.64436e+06	4.35533e+06	4.71201e+06	4.57669e+06	4.71103e+06	1.54833e+07	1.32915e+07	1.47612e+07	1.64096e+07	1.91357e+07	1.70043e+07	2.97717e+06	5.17255e+06	5.60746e+06	5.42505e+06	5.51234e+06	3.59232e+06	1.54833e+07	8.98946e+06	1.3244e+07	1.52468e+07	1.76503e+07	1.34478e+07		x	1.51e-08	1
STMMW_24941_SL1344_2438	3	3	298.84	7.09534e-10	4.60988	D23580	ST4/74	STMMW_24941_SL1344_2438	8.03782e+06	6.60705e+06	8.47914e+06	8.99053e+06	6.2996e+06	7.48066e+06	3.32035e+07	3.5735e+07	3.03679e+07	3.9696e+07	3.68505e+07	3.57164e+07	5.31469e+06	7.35846e+06	1.09168e+07	1.0351e+07	7.58748e+06	5.70424e+06	3.32035e+07	2.41687e+07	2.72467e+07	3.6883e+07	3.399e+07	2.82461e+07		x	2.51e-08	1
SL1344_2698	6	6	325.33	9.38242e-10	20.4625	ST4/74	D23580	SL1344_2698	5.82565e+06	3.66624e+06	5.15368e+06	5.62601e+06	4.62427e+06	5.68799e+06	174922	362518	175879	238625	234760	307924	3.85198e+06	4.08319e+06	6.63533e+06	6.47737e+06	5.56965e+06	4.33727e+06	174922	245182	157802	221715	216537	243520		x	3.16e-08	1
STMMW_42491_SL1344_4235	7	7	425	1.04634e-09	19.588	ST4/74	D23580	STMMW_42491_SL1344_4235	1.32623e+07	1.07733e+07	8.93348e+06	1.12917e+07	7.47435e+06	7.42854e+06	539993	303252	506573	567045	580954	522592	8.7692e+06	1.19985e+07	1.15018e+07	1.30004e+07	9.00241e+06	5.6645e+06	539993	205099	454508	526861	535858	413289		x	3.37e-08	1
SLP3_0006	3	3	221.16	1.67037e-09	23.6468	ST4/74	D23580	SLP3_0006	7.92438e+06	7.50588e+06	6.88077e+06	7.56988e+06	7.16193e+06	8.77791e+06	318575	245403	322279	437987	447474	165993	5.23968e+06	8.3595e+06	8.85895e+06	8.71539e+06	8.62612e+06	6.69344e+06	318575	165974	289156	406949	412739	131274		x	4.93e-08	1
PBT1-0891	4	4	335.69	1.6774e-09	22.7946	D23580	ST4/74	PBT1-0891	160361	166126	283923	294773	201253	414144	5.5638e+06	6.51857e+06	5.35353e+06	5.49068e+06	5.73815e+06	5.9963e+06	106033	185019	365549	339380	242397	315798	5.5638e+06	4.40872e+06	4.8033e+06	5.10158e+06	5.29273e+06	4.74214e+06		x	4.93e-08	1
STMMW_38831_SL1344_3868	1	1	40.9	1.73959e-09	4.29335	D23580	ST4/74	STMMW_38831_SL1344_3868	216476	243105	203031	192938	177404	173353	869071	873560	838146	1.0192e+06	701024	878101	143136	270753	261401	222134	213672	132187	869071	590817	752003	946971	646607	694441	x	x	4.93e-08	1
STMMW_26481	4	4	166.71	1.85706e-09	21.8887	D23580	ST4/74	STMMW_26481	204001	133398	284732	147603	356851	208411	5.1232e+06	5.07129e+06	5.10338e+06	4.76546e+06	4.63802e+06	4.51998e+06	134887	148569	366590	169939	429805	158920	5.1232e+06	3.42987e+06	4.57887e+06	4.42776e+06	4.27799e+06	3.5746e+06		x	5.06e-08	1
STMMW_00681_SL1344_0067	9	9	644.87	2.1697e-09	3.85533	D23580	ST4/74	STMMW_00681_SL1344_0067	4.00495e+06	3.91015e+06	4.30652e+06	4.30656e+06	4.16371e+06	5.14579e+06	1.31313e+07	1.62615e+07	1.81091e+07	1.5739e+07	1.70764e+07	1.92956e+07	2.64811e+06	4.35484e+06	5.54461e+06	4.95826e+06	5.01494e+06	3.92384e+06	1.31313e+07	1.09982e+07	1.62479e+07	1.46237e+07	1.57508e+07	1.52598e+07		x	5.69e-08	1
PBT1-0471	4	4	168.73	3.12085e-09	9.03807	D23580	ST4/74	PBT1-0471	1.19914e+06	555544	646654	787720	641599	704661	6.22135e+06	6.40841e+06	7.06098e+06	7.6187e+06	7.48357e+06	6.19756e+06	792885	618724	832562	906923	772767	537327	6.22135e+06	4.33421e+06	6.33526e+06	7.0788e+06	6.90266e+06	4.90131e+06		x	7.89e-08	1
SLT-BT0491	7	7	506.22	3.78641e-09	186.589	D23580	ST4/74	SLT-BT0491	194170	1.01506e+06	1.17477e+06	1.0522e+06	793645	1.15209e+06	1.83324e+08	1.75424e+08	1.60096e+08	1.6227e+08	1.6221e+08	1.60886e+08	128387	1.1305e+06	1.51251e+06	1.21142e+06	955898	878504	1.83324e+08	1.18645e+08	1.43642e+08	1.50771e+08	1.49619e+08	1.27236e+08		x	9.24e-08	1
PBT1-0221	4	4	236.15	7.06458e-09	4.06447	D23580	ST4/74	PBT1-0221	1.77239e+06	1.70588e+06	1.27578e+06	1.60741e+06	1.32939e+06	1.41356e+06	5.28429e+06	5.85776e+06	5.74678e+06	6.98301e+06	7.52092e+06	5.61187e+06	1.17192e+06	1.89989e+06	1.64256e+06	1.85065e+06	1.60117e+06	1.07789e+06	5.28429e+06	3.96179e+06	5.15614e+06	6.48816e+06	6.93712e+06	4.43812e+06		x	1.67e-07	1
SLP2_0019	5	5	260.06	7.47948e-09	23.5579	ST4/74	D23580	SLP2_0019	6.8131e+06	6.23404e+06	6.69438e+06	5.65503e+06	5.91047e+06	8.06338e+06	121911	442171	267112	319604	229824	290596	4.50489e+06	6.94302e+06	8.61897e+06	6.51078e+06	7.11881e+06	6.14859e+06	121911	299054	239659	296955	211984	229816		x	1.71e-07	1
STMMW_00691_SL1344_0068	30	29	1753.06	1.07922e-08	4.46141	D23580	ST4/74	STMMW_00691_SL1344_0068	4.75946e+06	4.38612e+06	4.79955e+06	4.43803e+06	4.77341e+06	7.21725e+06	1.90109e+07	2.12645e+07	2.57827e+07	2.29107e+07	2.14441e+07	2.5097e+07	3.147e+06	4.88494e+06	6.17939e+06	5.10961e+06	5.74928e+06	5.50338e+06	1.90109e+07	1.43818e+07	2.31328e+07	2.12872e+07	1.97795e+07	1.98478e+07		x	2.39e-07	1
STMMW_28811_SL1344_2897	5	5	198.69	1.34665e-08	2.98958	D23580	ST4/74	STMMW_28811_SL1344_2897	1.02955e+06	740597	813746	786852	818102	1.06929e+06	2.61155e+06	2.7356e+06	2.3732e+06	2.74484e+06	2.74829e+06	2.50618e+06	680749	824823	1.04769e+06	905922	985355	815372	2.61155e+06	1.85017e+06	2.12928e+06	2.55033e+06	2.53496e+06	1.982e+06		x	2.75e-07	1
SL1344_2633	3	3	187.58	1.36942e-08	246.27	ST4/74	D23580	SL1344_2633	2.63644e+06	2.07518e+06	3.20924e+06	2.31891e+06	2.59842e+06	2.72693e+06	22850.1	13924.9	8088.93	7820.51	8637.22	1881.84	1.74324e+06	2.31118e+06	4.13187e+06	2.66982e+06	3.12964e+06	2.07938e+06	22850.1	9417.86	7257.56	7266.31	7966.76	1488.24		x	2.75e-07	1
STMMW_28791_SL1344_2895	4	4	213.35	1.36981e-08	5.69549	D23580	ST4/74	STMMW_28791_SL1344_2895	607603	654341	546656	669331	676322	608330	3.55459e+06	2.26737e+06	3.61682e+06	3.50322e+06	4.79794e+06	3.68983e+06	401753	728757	703816	770618	814589	463871	3.55459e+06	1.53349e+06	3.24509e+06	3.25496e+06	4.4255e+06	2.91808e+06		x	2.75e-07	1
STMMW_24161_SL1344_2363	2	2	145.97	1.39621e-08	33.5262	D23580	ST4/74	STMMW_24161_SL1344_2363	46635.4	39907.6	30052.6	13614.7	42508.2	16867.5	1.1472e+06	821550	1.19939e+06	1.13636e+06	1.02831e+06	1.02329e+06	30835.8	44446.2	38692.5	15675	51198.6	12862	1.1472e+06	555640	1.07612e+06	1.05583e+06	948487	809260		x	2.75e-07	1
STMMW_28771_SL1344_2893	1	1	62.28	2.04208e-08	3.47891	D23580	ST4/74	STMMW_28771_SL1344_2893	2.38298e+06	1.69049e+06	2.5078e+06	2.34187e+06	1.81924e+06	2.3189e+06	6.33683e+06	7.84711e+06	7.00908e+06	8.3768e+06	7.7742e+06	8.09504e+06	1.57565e+06	1.88274e+06	3.22878e+06	2.69625e+06	2.19117e+06	1.76823e+06	6.33683e+06	5.30725e+06	6.2887e+06	7.78318e+06	7.17073e+06	6.40192e+06	x	x	3.91e-07	1
PBT1-0541	1	1	71.13	2.75679e-08	38037.9	D23580	ST4/74	PBT1-0541	0	0	0	2.00639	0	72.7446	331893	413385	454378	576454	672326	394934	0	0	0	2.31001	0	55.4702	331893	279586	407678	535604	620137	312332	x	x	5.14e-07	1
PBT1-0081	5	5	237.47	3.10323e-08	6.28362	D23580	ST4/74	PBT1-0081	413787	319097	462550	196975	357320	312759	2.29276e+06	2.11429e+06	2.05305e+06	2.19468e+06	2.27826e+06	2.02685e+06	273600	355387	595530	226782	430371	238489	2.29276e+06	1.42996e+06	1.84204e+06	2.03916e+06	2.10141e+06	1.60293e+06		x	5.63e-07	1
SLT-BT0331_SLP3_0001	13	13	1051.95	4.04401e-08	2.09102	ST4/74	D23580	SLT-BT0331_SLP3_0001	6.05419e+07	5.22936e+07	5.32691e+07	5.3507e+07	5.28463e+07	6.31151e+07	2.533e+07	3.20453e+07	2.51896e+07	2.61436e+07	2.56016e+07	2.61729e+07	4.00309e+07	5.82409e+07	6.85836e+07	6.1604e+07	6.36502e+07	4.81273e+07	2.533e+07	2.16732e+07	2.26007e+07	2.4291e+07	2.36143e+07	2.06987e+07		x	7.16e-07	1
SL1344_2214	7	7	312.01	5.87215e-08	10.4842	ST4/74	D23580	SL1344_2214	6.97267e+06	5.60057e+06	5.87387e+06	5.42568e+06	5.88502e+06	6.25585e+06	502533	562508	499572	346420	400569	1.12345e+06	4.6104e+06	6.23751e+06	7.56256e+06	6.24672e+06	7.08815e+06	4.77029e+06	502533	380442	448227	321871	369475	888472		x	1.01e-06	1
STMMW_31561_SL1344_3168	6	6	356.63	6.56201e-08	3.16838	D23580	ST4/74	STMMW_31561_SL1344_3168	8.76366e+06	9.03809e+06	1.24239e+07	1.06152e+07	1.265e+07	1.32041e+07	3.9063e+07	3.49647e+07	3.6703e+07	3.06413e+07	3.20253e+07	3.79178e+07	5.79462e+06	1.0066e+07	1.59957e+07	1.22215e+07	1.52362e+07	1.00685e+07	3.9063e+07	2.36477e+07	3.29307e+07	2.84699e+07	2.95393e+07	2.99871e+07		x	1.11e-06	1
SLT-BT0341_SLP3_0014	12	12	826.66	7.36069e-08	2.23637	ST4/74	D23580	SLT-BT0341_SLP3_0014	4.37496e+07	5.10696e+07	5.34014e+07	4.44379e+07	4.74688e+07	4.77514e+07	2.51537e+07	2.40532e+07	1.826e+07	2.04121e+07	2.01237e+07	2.07234e+07	2.89277e+07	5.68776e+07	6.8754e+07	5.11624e+07	5.71733e+07	3.6412e+07	2.51537e+07	1.62679e+07	1.63833e+07	1.89656e+07	1.85616e+07	1.6389e+07		x	1.21e-06	1
STMMW_06051_SL1344_0530	17	12	1168.21	8.81797e-08	2.51598	ST4/74	D23580	STMMW_06051_SL1344_0530	1.03928e+07	1.07499e+07	1.1097e+07	1.06027e+07	1.06814e+07	1.55102e+07	4.05071e+06	4.62907e+06	4.7754e+06	4.60975e+06	4.70045e+06	4.67283e+06	6.87184e+06	1.19724e+07	1.42873e+07	1.22072e+07	1.28652e+07	1.18271e+07	4.05071e+06	3.13079e+06	4.28459e+06	4.28309e+06	4.33558e+06	3.69548e+06		x	1.39e-06	1
STMMW_27921_SL1344_2810	2	2	121.53	8.86353e-08	5.5401	ST4/74	D23580	STMMW_27921_SL1344_2810	2.60564e+06	3.95127e+06	2.7863e+06	3.22303e+06	2.87884e+06	3.09583e+06	583865	473088	659260	810270	420149	400041	1.72287e+06	4.40064e+06	3.58734e+06	3.71075e+06	3.46739e+06	2.36067e+06	583865	319964	591503	752851	387535	316370		x	1.39e-06	1
SLP3_0005	2	2	91.08	9.05062e-08	5.84851	ST4/74	D23580	SLP3_0005	1.14135e+06	875599	891842	1.008e+06	762256	909894	96463.7	197270	203181	144983	185488	128232	754674	975178	1.14824e+06	1.16053e+06	918091	693824	96463.7	133420	182298	134709	171090	101412		x	1.39e-06	1
STMMW_12951_SL1344_1224	8	7	690.89	9.41312e-08	1.49432	D23580	ST4/74	STMMW_12951_SL1344_1224	1.57497e+07	1.74478e+07	1.72906e+07	1.81799e+07	1.68933e+07	1.87226e+07	2.42072e+07	2.54723e+07	2.71156e+07	2.66746e+07	2.57922e+07	2.65714e+07	1.04139e+07	1.94321e+07	2.22615e+07	2.0931e+07	2.03469e+07	1.42766e+07	2.42072e+07	1.72277e+07	2.43287e+07	2.47843e+07	2.379e+07	2.10138e+07		x	1.42e-06	1
SL1344_2695	3	3	188.17	9.70109e-08	7.67949	ST4/74	D23580	SL1344_2695	2.10278e+06	1.41219e+06	1.43492e+06	1.8578e+06	1.27097e+06	1.11997e+06	130434	297418	174456	222117	213237	160157	1.39038e+06	1.5728e+06	1.84745e+06	2.13893e+06	1.53081e+06	854015	130434	201153	156525	206376	196685	126659		x	1.43e-06	1
STMMW_10301_STMMW_26401_SL1344_0957_SL1344_2584	1	1	89.74	1.03376e-07	20.3689	ST4/74	D23580	STMMW_10301_STMMW_26401_SL1344_0957_SL1344_2584	833866	492218	578729	480622	564626	832285	33723	36577.4	41510.3	32341.7	10405.8	31133.5	551360	548197	745109	553352	680058	634644	33723	24738.5	37244	30049.8	9598.03	24621.8	x	x	1.49e-06	1
STMMW_17551_SL1344_1691;STMMW_15731_SL1344_1509	10	10	489.19	1.13271e-07	5.80877	D23580	ST4/74	STMMW_17551_SL1344_1691	945701	1.23947e+06	1.51369e+06	1.46977e+06	1.27794e+06	1.98178e+06	8.2945e+06	5.47597e+06	9.64902e+06	7.21513e+06	9.40887e+06	8.91491e+06	625307	1.38043e+06	1.94887e+06	1.69219e+06	1.5392e+06	1.51117e+06	8.2945e+06	3.70357e+06	8.65731e+06	6.70384e+06	8.67851e+06	7.05031e+06		x
STMMW_20971_SL1344_2043	14	13	692.13	1.3924e-07	2.60511	D23580	ST4/74	STMMW_20971_SL1344_2043	2.9727e+06	3.37198e+06	4.80059e+06	3.94566e+06	3.63304e+06	4.08376e+06	1.01331e+07	9.08882e+06	9.2691e+06	1.07695e+07	1.07729e+07	9.38328e+06	1.96558e+06	3.75547e+06	6.18073e+06	4.54274e+06	4.37578e+06	3.114e+06	1.01331e+07	6.14706e+06	8.31644e+06	1.00063e+07	9.93662e+06	7.42071e+06		x	1.93e-06	1
STMMW_37011_SL1344_3678	3	2	81.66	1.72033e-07	10.6963	D23580	ST4/74	STMMW_37011_SL1344_3678	298660	990930	858379	852379	688559	834741	6.05992e+06	8.02625e+06	7.67782e+06	8.201e+06	1.01278e+07	8.29352e+06	197477	1.10363e+06	1.10516e+06	981365	829328	636518	6.05992e+06	5.42841e+06	6.88871e+06	7.61984e+06	9.34167e+06	6.55888e+06		x	2.34e-06	1
PBT1-0201	3	3	228.45	1.97711e-07	8.6506	D23580	ST4/74	PBT1-0201	525513	983711	933515	868094	1.7993e+06	949668	8.62484e+06	1.00248e+07	9.48451e+06	8.30243e+06	6.12094e+06	9.86346e+06	347474	1.09559e+06	1.20189e+06	999459	2.16715e+06	724153	8.62484e+06	6.78006e+06	8.50971e+06	7.71408e+06	5.64581e+06	7.80046e+06		x	2.64e-06	1
SLT-BT0541	13	13	854.13	2.36344e-07	4.46969	D23580	ST4/74	SLT-BT0541	1.19548e+07	6.85601e+06	5.16714e+06	7.85769e+06	5.5651e+06	6.65527e+06	3.10292e+07	3.35903e+07	3.28628e+07	3.56732e+07	3.41032e+07	2.96578e+07	7.90461e+06	7.63572e+06	6.65265e+06	9.04676e+06	6.70283e+06	5.07486e+06	3.10292e+07	2.27182e+07	2.94852e+07	3.31452e+07	3.14559e+07	2.34547e+07		x	3.1e-06	1
SLP2_0048	1	1	44.86	2.59664e-07	60664.7	ST4/74	D23580	SLP2_0048	1.0503e+06	908837	72880.9	887029	96222.8	858077	0	0	0.0186604	0	40.0005	23.8292	694468	1.0122e+06	93833.7	1.02126e+06	115895	654312	0	0	0.0167425	0	36.8955	18.8452	x	x	3.34e-06	1
STMMW_06651_SL1344_0588	3	3	140.68	2.65038e-07	1.84928	ST4/74	D23580	STMMW_06651_SL1344_0588	2.39453e+06	2.32956e+06	2.4272e+06	2.48234e+06	2.56685e+06	2.57835e+06	1.23917e+06	1.5663e+06	1.36579e+06	1.27056e+06	1.43294e+06	1.11692e+06	1.58329e+06	2.5945e+06	3.125e+06	2.85798e+06	3.09162e+06	1.96608e+06	1.23917e+06	1.05934e+06	1.22541e+06	1.18052e+06	1.3217e+06	883311		x	3.35e-06	1
STMMW_04831_SL1344_0407	6	6	267.71	2.73699e-07	1.5196	D23580	ST4/74	STMMW_04831_SL1344_0407	9.25031e+06	9.86654e+06	9.82332e+06	9.89993e+06	1.03342e+07	1.14261e+07	1.5582e+07	1.55115e+07	1.59674e+07	1.57152e+07	1.53212e+07	1.39912e+07	6.1164e+06	1.09886e+07	1.26475e+07	1.1398e+07	1.2447e+07	8.71277e+06	1.5582e+07	1.04909e+07	1.43263e+07	1.46016e+07	1.41319e+07	1.10649e+07		x	3.4e-06	1
SL1344_0516	1	1	24.78	3.88523e-07	295191	ST4/74	D23580	SL1344_0516	686.191	289511	92815.8	241319	180468	149990	3.23448	0	0	0	0	0	453.716	322437	119500	277837	217363	114372	3.23448	0	0	0	0	0	x	x	4.74e-06	1
SL1344_2708	3	3	176.51	4.30132e-07	10.0683	ST4/74	D23580	SL1344_2708	747330	1.66052e+06	1.9035e+06	1.57794e+06	2.09156e+06	2.25246e+06	114216	148551	156870	141006	227874	227876	494142	1.84937e+06	2.45075e+06	1.81672e+06	2.51916e+06	1.71757e+06	114216	100470	140747	131013	210185	180214		x	5.13e-06	1
STMMW_17561_SL1344_1692;STMMW_15721_SL1344_1508	24	23	1169.11	4.4208e-07	2.17689	D23580	ST4/74	STMMW_17561_SL1344_1692	1.95036e+06	2.20758e+06	2.67252e+06	2.08894e+06	2.15463e+06	2.67485e+06	5.15387e+06	4.05975e+06	5.27331e+06	5.3595e+06	5.03392e+06	5.04942e+06	1.2896e+06	2.45864e+06	3.44086e+06	2.40505e+06	2.59512e+06	2.03966e+06	5.15387e+06	2.74574e+06	4.73133e+06	4.9797e+06	4.64316e+06	3.9933e+06		x
SLT-BT0351_SLP3_0013	1	1	47.3	4.4232e-07	5.48292	ST4/74	D23580	SLT-BT0351_SLP3_0013	531582	540918	561212	407479	371608	461921	72370	113303	91086.7	125275	70484.8	51784.6	351488	602435	722557	469141	447580	352230	72370	76630.5	81725	116398	65013.4	40953.5	x	x	5.13e-06	1
STMMW_19371_SL1344_1887	15	15	869.36	5.13467e-07	1.78857	D23580	ST4/74	STMMW_19371_SL1344_1887	1.15046e+07	9.64254e+06	1.11867e+07	1.14263e+07	1.01427e+07	1.04992e+07	1.91553e+07	1.84531e+07	1.6393e+07	2.14592e+07	2.14304e+07	1.82963e+07	7.60698e+06	1.07392e+07	1.44029e+07	1.31554e+07	1.22162e+07	8.00595e+06	1.91553e+07	1.24804e+07	1.47081e+07	1.99385e+07	1.97669e+07	1.44696e+07		x	5.86e-06	1
STMMW_26471	9	9	432.69	6.06407e-07	43.2337	D23580	ST4/74	STMMW_26471	225778	1.0107e+06	133879	78710.6	103821	120826	1.445e+07	1.03182e+07	1.27166e+07	1.10158e+07	1.12838e+07	1.25765e+07	149287	1.12564e+06	172369	90621.5	125046	92134.1	1.445e+07	6.97855e+06	1.14096e+07	1.02352e+07	1.04079e+07	9.94602e+06		x	6.81e-06	1
SLP2_0047A	2	2	95.37	6.89488e-07	6.71958	ST4/74	D23580	SLP2_0047A	2.93877e+06	5.54644e+06	4.55849e+06	4.4209e+06	4.49657e+06	4.71088e+06	326668	661382	881483	781762	822097	495907	1.94314e+06	6.17722e+06	5.86902e+06	5.08989e+06	5.41584e+06	3.5922e+06	326668	447314	790886	726363	758282	392185		x	7.63e-06	1
STMMW_27481_SL1344_2764	5	4	195.93	7.8126e-07	3.31802	D23580	ST4/74	STMMW_27481_SL1344_2764	236974	367664	427402	347423	214533	342971	938760	1.04064e+06	1.12803e+06	1.0958e+06	1.09981e+06	1.12386e+06	156690	409478	550277	399997	258392	261527	938760	703819	1.01209e+06	1.01815e+06	1.01443e+06	888797		x	8.51e-06	1
STMMW_15371_SL1344_1467	1	1	27.22	8.08733e-07	2.04255	D23580	ST4/74	STMMW_15371_SL1344_1467	1.66241e+06	1.49595e+06	1.57872e+06	1.3923e+06	1.73075e+06	1.15012e+06	3.32941e+06	3.00193e+06	2.94679e+06	2.75959e+06	3.06759e+06	3.29852e+06	1.0992e+06	1.66608e+06	2.0326e+06	1.60299e+06	2.08458e+06	877003	3.32941e+06	2.0303e+06	2.64392e+06	2.56404e+06	2.82947e+06	2.60862e+06	x	x	8.67e-06	1
SLP2_0016	2	2	66.58	8.75028e-07	25.7521	ST4/74	D23580	SLP2_0016	1.69766e+06	1.18379e+06	1.46617e+06	1.34608e+06	1.42401e+06	1.36769e+06	43137.1	50736.5	69264.3	31024.2	11967.6	123373	1.12251e+06	1.31842e+06	1.88769e+06	1.54978e+06	1.71513e+06	1.04291e+06	43137.1	34314.7	62145.5	28825.7	11038.6	97568.9		x	9.24e-06	1
STMMW_25391_SL1344_2484	13	12	918.9	1.10739e-06	1.71583	D23580	ST4/74	STMMW_25391_SL1344_2484	2.42065e+07	2.30941e+07	2.66244e+07	2.50836e+07	2.44705e+07	3.02115e+07	4.03015e+07	4.48648e+07	4.08468e+07	4.76532e+07	4.89583e+07	4.10831e+07	1.60055e+07	2.57206e+07	3.42787e+07	2.88794e+07	2.94733e+07	2.30372e+07	4.03015e+07	3.03435e+07	3.66486e+07	4.42763e+07	4.51579e+07	3.24903e+07		x	1.15e-05	1
PBT1-0211	1	1	64.6	1.12355e-06	73.1023	D23580	ST4/74	PBT1-0211	36266.5	48236.5	18769	34158.2	2459.5	14822	1.6523e+06	1.9214e+06	1.96579e+06	2.21951e+06	1.68798e+06	1.8628e+06	23979.8	53722.3	24164.9	39327.2	2962.32	11302.3	1.6523e+06	1.2995e+06	1.76375e+06	2.06223e+06	1.55695e+06	1.47318e+06	x	x	1.15e-05	1
STMMW_03761	1	1	33.9	1.74295e-06	165.909	D23580	ST4/74	STMMW_03761	7471.05	757.11	714.913	150.432	1252.57	5190.9	380757	424078	429403	566495	381327	395665	4939.93	843.214	920.445	173.196	1508.65	3958.23	380757	286818	385270	526351	351727	312910	x	x	1.76e-05	1
STMMW_42841_SL1344_4273	1	1	172.78	2.04053e-06	1.8937	D23580	ST4/74	STMMW_42841_SL1344_4273	2.90928e+07	2.99775e+07	2.38738e+07	2.86844e+07	2.18327e+07	2.86822e+07	4.50837e+07	5.48534e+07	5.53771e+07	4.51572e+07	5.41862e+07	5.23935e+07	1.92365e+07	3.33868e+07	3.07374e+07	3.30251e+07	2.62962e+07	2.18711e+07	4.50837e+07	3.70991e+07	4.96855e+07	4.19572e+07	4.998e+07	4.14351e+07	x	x	2.03e-05	1
STMMW_09251	5	5	357.95	2.13166e-06	27.5425	D23580	ST4/74	STMMW_09251	490374	624547	113746	386011	132356	958237	1.38128e+07	7.03723e+06	1.27873e+07	1.33213e+07	1.30306e+07	1.45208e+07	324240	695575	146448	444424	159415	730687	1.38128e+07	4.7595e+06	1.1473e+07	1.23773e+07	1.20191e+07	1.14837e+07		x	2.1e-05	1
STMMW_44041_SL1344_4390	6	6	271.73	2.17831e-06	3.40195	D23580	ST4/74	STMMW_44041_SL1344_4390	4.06917e+06	3.48892e+06	2.20987e+06	2.90692e+06	2.41347e+06	3.27443e+06	6.97888e+06	1.20832e+07	1.07666e+07	1.24654e+07	9.62006e+06	1.0555e+07	2.69058e+06	3.8857e+06	2.84519e+06	3.34681e+06	2.90688e+06	2.49686e+06	6.97888e+06	8.17229e+06	9.66001e+06	1.15821e+07	8.87331e+06	8.34739e+06		x	2.11e-05	1
STMMW_43651_SL1344_4354	5	5	229.96	2.27774e-06	2.9664	D23580	ST4/74	STMMW_43651_SL1344_4354	1.46604e+06	894668	1.51354e+06	1.35566e+06	1.87507e+06	1.65789e+06	3.46792e+06	4.21608e+06	4.16376e+06	4.55252e+06	4.72795e+06	4.86594e+06	969360	996416	1.94867e+06	1.5608e+06	2.25841e+06	1.2642e+06	3.46792e+06	2.85147e+06	3.73582e+06	4.2299e+06	4.36094e+06	3.8482e+06		x	2.18e-05	1
STMMW_28561_SL1344_2873	11	11	635.67	2.40355e-06	1.9304	D23580	ST4/74	STMMW_28561_SL1344_2873	4.58287e+06	4.93315e+06	4.18276e+06	5.71614e+06	3.69361e+06	4.08847e+06	8.52463e+06	8.40518e+06	8.44334e+06	9.52784e+06	9.56632e+06	8.03387e+06	3.03024e+06	5.49418e+06	5.38528e+06	6.58114e+06	4.44873e+06	3.11759e+06	8.52463e+06	5.68469e+06	7.57555e+06	8.85266e+06	8.82374e+06	6.35354e+06		x	2.27e-05	1
STMMW_42651_SL1344_4251	5	5	268.58	3.48874e-06	1.3974	D23580	ST4/74	STMMW_42651_SL1344_4251	3.50664e+06	3.32851e+06	3.34998e+06	3.30843e+06	3.03967e+06	3.77934e+06	4.96674e+06	4.36489e+06	4.56205e+06	4.9822e+06	4.88104e+06	4.62791e+06	2.31863e+06	3.70706e+06	4.31308e+06	3.80908e+06	3.6611e+06	2.88187e+06	4.96674e+06	2.95211e+06	4.09317e+06	4.62914e+06	4.50216e+06	3.65995e+06		x	3.25e-05	1
STMMW_30131_SL1344_3029	38	37	2816.83	3.58329e-06	1.27056	D23580	ST4/74	STMMW_30131_SL1344_3029	1.31384e+08	1.28046e+08	1.3871e+08	1.43537e+08	1.38168e+08	1.43689e+08	1.75974e+08	1.70193e+08	1.64458e+08	1.76996e+08	1.71557e+08	1.87171e+08	8.68724e+07	1.42609e+08	1.78589e+08	1.65258e+08	1.66415e+08	1.09568e+08	1.75974e+08	1.15107e+08	1.47555e+08	1.64453e+08	1.5824e+08	1.48023e+08		x	3.29e-05	1
STMMW_27911_SL1344_2809	15	15	1029.58	4.10162e-06	1.54741	ST4/74	D23580	STMMW_27911_SL1344_2809	7.63262e+07	7.10456e+07	6.3743e+07	6.68447e+07	6.8296e+07	8.16121e+07	4.36665e+07	4.64387e+07	4.40012e+07	4.19708e+07	4.9742e+07	5.06865e+07	5.04677e+07	7.91254e+07	8.20687e+07	7.696e+07	8.22584e+07	6.22319e+07	4.36665e+07	3.14079e+07	3.94789e+07	3.89966e+07	4.58808e+07	4.00851e+07		x	3.72e-05	1
SLP2_0044	6	5	249.01	5.03192e-06	3.31293	ST4/74	D23580	SLP2_0044	3.06099e+06	2.61745e+06	1.908e+06	2.15073e+06	1.987e+06	2.74509e+06	476439	1.02229e+06	857336	630805	591292	789341	2.02395e+06	2.91512e+06	2.45654e+06	2.4762e+06	2.39323e+06	2.09322e+06	476439	691409	769221	586104	545394	624246		x	4.51e-05	1
STMMW_28801_SL1344_2896	4	4	205.55	5.45838e-06	2.80336	D23580	ST4/74	STMMW_28801_SL1344_2896	1.06195e+06	1.31603e+06	748266	876366	786951	651671	2.68818e+06	2.08271e+06	2.21152e+06	2.39379e+06	2.88437e+06	2.99315e+06	702170	1.4657e+06	963388	1.00898e+06	947835	496920	2.68818e+06	1.40861e+06	1.98423e+06	2.22415e+06	2.66047e+06	2.36711e+06		x	4.83e-05	1
STMMW_44051_SL1344_4391	7	7	380.26	6.54226e-06	5.73554	D23580	ST4/74	STMMW_44051_SL1344_4391	1.78973e+06	2.55272e+06	5.53589e+06	4.43459e+06	4.99861e+06	6.23665e+06	1.7543e+07	2.77055e+07	2.59373e+07	2.69154e+07	2.18821e+07	2.65495e+07	1.18339e+06	2.84303e+06	7.12742e+06	5.10566e+06	6.02052e+06	4.75565e+06	1.7543e+07	1.87381e+07	2.32715e+07	2.5008e+07	2.01835e+07	2.09965e+07		x	5.72e-05	1
STMMW_29241_SL1344_2942	10	9	578.31	7.37855e-06	1.58989	ST4/74	D23580	STMMW_29241_SL1344_2942	2.26573e+06	3.04377e+06	3.08465e+06	2.4875e+06	2.78701e+06	2.69626e+06	1.67069e+06	1.78701e+06	1.70646e+06	1.66618e+06	1.58068e+06	1.88207e+06	1.49812e+06	3.38993e+06	3.97147e+06	2.86392e+06	3.35678e+06	2.05599e+06	1.67069e+06	1.20861e+06	1.53107e+06	1.5481e+06	1.45798e+06	1.48843e+06		x	6.35e-05	1
STMMW_11021_SL1344_1029	2	2	286.15	7.43984e-06	2.66351	D23580	ST4/74	STMMW_11021_SL1344_1029	2.94415e+07	1.82015e+07	2.32247e+07	3.37757e+07	1.62158e+07	2.08486e+07	5.72971e+07	6.20234e+07	5.72882e+07	6.48744e+07	6.43584e+07	7.1599e+07	1.9467e+07	2.02715e+07	2.99016e+07	3.88868e+07	1.9531e+07	1.58978e+07	5.72971e+07	4.19484e+07	5.14002e+07	6.02771e+07	5.93626e+07	5.66237e+07		x	6.35e-05	1
STMMW_28441_SL1344_2861	28	28	1977	7.8878e-06	2.68625	D23580	ST4/74	STMMW_28441_SL1344_2861	1.10567e+07	1.05265e+07	2.00156e+07	1.57163e+07	1.56304e+07	1.81347e+07	3.69189e+07	3.69805e+07	3.45857e+07	4.23291e+07	4.99982e+07	4.3852e+07	7.31082e+06	1.17236e+07	2.577e+07	1.80945e+07	1.88259e+07	1.38283e+07	3.69189e+07	2.50111e+07	3.10311e+07	3.93295e+07	4.61171e+07	3.46801e+07		x	6.65e-05	1
STMMW_03811	2	2	87.01	8.04632e-06	8.12027	D23580	ST4/74	STMMW_03811	68953.8	125125	28802	128631	67915.7	37087.5	434532	540286	707814	759223	540073	725095	45593	139355	37082.4	148096	81800.3	28280.4	434532	365413	635067	705421	498150	573437		x	6.7e-05	1
SLT-BT0371	2	2	116.6	1.00958e-05	43.8792	D23580	ST4/74	SLT-BT0371	5966.71	6026.58	93030.5	2340.51	2296.74	14566.8	810543	655419	1.39832e+06	991971	903331	691430	3945.25	6711.97	119776	2694.69	2766.29	11107.6	810543	443280	1.2546e+06	921676	833211	546814		x	8.31e-05	1
STMMW_45241_SL1344_4508	24	24	1808.69	1.14954e-05	1.56457	ST4/74	D23580	STMMW_45241_SL1344_4508	5.65796e+07	8.20619e+07	7.07672e+07	6.79746e+07	7.22362e+07	7.33171e+07	4.68969e+07	4.6378e+07	4.17616e+07	4.23345e+07	4.4716e+07	4.82339e+07	3.7411e+07	9.13946e+07	9.11122e+07	7.82609e+07	8.70042e+07	5.59067e+07	4.68969e+07	3.13669e+07	3.74694e+07	3.93345e+07	4.12449e+07	3.81455e+07		x	9.35e-05	1
SLP3_0009	1	1	78.84	1.21884e-05	13.9222	ST4/74	D23580	SLP3_0009	1.16298e+06	1.22032e+06	1.005e+06	1.22779e+06	1.20574e+06	274196	46201.9	52466.6	128429	112524	68860.6	29382.3	768974	1.35911e+06	1.29393e+06	1.41359e+06	1.45224e+06	209084	46201.9	35484.8	115229	104550	63515.3	23236.8	x	x	9.8e-05	1
STMMW_22921_SL1344_2237	13	11	855.57	1.27193e-05	1.71154	D23580	ST4/74	STMMW_22921_SL1344_2237	3.45038e+07	2.93597e+07	3.10462e+07	2.53377e+07	3.06494e+07	3.58243e+07	4.29936e+07	5.47109e+07	5.63345e+07	5.29033e+07	5.96021e+07	5.30367e+07	2.28143e+07	3.26987e+07	3.99718e+07	2.91719e+07	3.69154e+07	2.73172e+07	4.29936e+07	3.70028e+07	5.05445e+07	4.91543e+07	5.49755e+07	4.19438e+07		x	0.000101166	1
STMMW_29921_SL1344_3009	2	2	47.13	1.29062e-05	2.96586	D23580	ST4/74	STMMW_29921_SL1344_3009	185862	211743	311035	245546	210790	366373	481851	847724	766458	841290	756122	848325	122894	235824	400456	282704	253884	279371	481851	573343	687683	781672	697428	670893		x	0.000101512	1
STMMW_37211_SL1344_3698	3	3	141.36	1.31712e-05	1.42987	ST4/74	D23580	STMMW_37211_SL1344_3698	3.24402e+06	3.51019e+06	3.05882e+06	3.42941e+06	3.15615e+06	4.04362e+06	2.32892e+06	2.41524e+06	2.29836e+06	2.26437e+06	2.42591e+06	2.56374e+06	2.14498e+06	3.90939e+06	3.9382e+06	3.94837e+06	3.80139e+06	3.08339e+06	2.32892e+06	1.6335e+06	2.06214e+06	2.10391e+06	2.2376e+06	2.02752e+06		x	0.000102457	1
STMMW_17241_SL1344_1660	3	3	206.74	1.33894e-05	3.46291	D23580	ST4/74	STMMW_17241_SL1344_1660	1.13599e+06	818248	982777	1.81017e+06	932582	1.34114e+06	3.29691e+06	2.65556e+06	3.62876e+06	4.65142e+06	5.07696e+06	5.00317e+06	751129	911305	1.26532e+06	2.0841e+06	1.12324e+06	1.02266e+06	3.29691e+06	1.79604e+06	3.25581e+06	4.3218e+06	4.68286e+06	3.95673e+06		x	0.000103022	1
STMMW_28471_SL1344_2864	20	19	1732.6	1.37548e-05	2.09975	D23580	ST4/74	STMMW_28471_SL1344_2864	4.60717e+07	4.22982e+07	3.79194e+07	4.92813e+07	2.86388e+07	3.38146e+07	9.23739e+07	7.87111e+07	7.12e+07	8.70812e+07	9.53904e+07	7.50348e+07	3.04631e+07	4.71086e+07	4.88209e+07	5.67388e+07	3.44938e+07	2.57848e+07	9.23739e+07	5.32348e+07	6.38822e+07	8.09102e+07	8.79858e+07	5.93409e+07		x	0.000104696	1
STMMW_32121	2	2	64.56	1.44484e-05	9.70461	D23580	ST4/74	STMMW_32121	20853.2	117836	98939.8	140857	102439	118520	686775	769751	881940	975679	1.22421e+06	1.27902e+06	13788.4	131238	127384	162172	123381	90375	686775	520607	791296	906538	1.12918e+06	1.0115e+06		x	0.000108331	1
STMMW_28571_SL1344_2874	5	5	390.78	1.45384e-05	1.75876	D23580	ST4/74	STMMW_28571_SL1344_2874	3.09313e+07	3.27749e+07	3.24133e+07	4.50148e+07	3.20118e+07	3.25731e+07	7.05936e+07	5.69781e+07	5.91572e+07	5.8608e+07	6.52551e+07	5.12175e+07	2.04521e+07	3.65023e+07	4.17319e+07	5.18267e+07	3.85562e+07	2.4838e+07	7.05936e+07	3.85361e+07	5.30772e+07	5.44548e+07	6.01897e+07	4.05051e+07		x	0.000108331	1
STMMW_28351_SL1344_2853	4	4	395.43	1.50169e-05	1.62333	D23580	ST4/74	STMMW_28351_SL1344_2853	2.15758e+07	2.51555e+07	2.39219e+07	2.24117e+07	2.06897e+07	2.84002e+07	4.1672e+07	4.01263e+07	3.85511e+07	3.58801e+07	4.21237e+07	3.24115e+07	1.42661e+07	2.80164e+07	3.07993e+07	2.58031e+07	2.49195e+07	2.16561e+07	4.1672e+07	2.71387e+07	3.45889e+07	3.33375e+07	3.88538e+07	2.56324e+07		x	0.000109821	1
STMMW_12911_SL1344_1220	13	13	658.8	1.50486e-05	1.39366	D23580	ST4/74	STMMW_12911_SL1344_1220	9.00314e+06	8.99655e+06	9.13918e+06	9.42631e+06	8.5716e+06	9.61159e+06	1.20091e+07	1.34772e+07	1.07978e+07	1.28261e+07	1.30276e+07	1.41629e+07	5.95297e+06	1.00197e+07	1.17666e+07	1.08527e+07	1.0324e+07	7.32915e+06	1.20091e+07	9.11508e+06	9.68803e+06	1.19172e+07	1.20164e+07	1.12006e+07		x	0.000109821	1
STMMW_09131_SL1344_0838	6	6	237.28	1.61008e-05	1.35316	D23580	ST4/74	STMMW_09131_SL1344_0838	9.13354e+06	9.67121e+06	9.40263e+06	1.04914e+07	8.92411e+06	9.25907e+06	1.3406e+07	1.31043e+07	1.17339e+07	1.14958e+07	1.36255e+07	1.36051e+07	6.03919e+06	1.07711e+07	1.21058e+07	1.2079e+07	1.07486e+07	7.06034e+06	1.3406e+07	8.86286e+06	1.05279e+07	1.06811e+07	1.25679e+07	1.07595e+07		x	0.0001163	1
STMMW_28481_SL1344_2865	8	8	472.93	1.84187e-05	1.99024	D23580	ST4/74	STMMW_28481_SL1344_2865	2.73481e+07	2.3462e+07	1.99187e+07	2.96182e+07	1.76369e+07	2.01985e+07	4.60605e+07	4.076e+07	4.20852e+07	5.0366e+07	5.27939e+07	4.29513e+07	1.80829e+07	2.61303e+07	2.56452e+07	3.41002e+07	2.12425e+07	1.5402e+07	4.60605e+07	2.75673e+07	3.77598e+07	4.67968e+07	4.86958e+07	3.39678e+07		x	0.000131607	0.999999
STMMW_28531_SL1344_2870	7	7	430.57	1.85917e-05	1.91696	D23580	ST4/74	STMMW_28531_SL1344_2870	5.69087e+06	7.03722e+06	8.13933e+06	9.14461e+06	5.97922e+06	6.86769e+06	1.19279e+07	1.32829e+07	1.20063e+07	1.48063e+07	1.56434e+07	1.4492e+07	3.76286e+06	7.83754e+06	1.04793e+07	1.05284e+07	7.20161e+06	5.23684e+06	1.19279e+07	8.98362e+06	1.07723e+07	1.37571e+07	1.44291e+07	1.14609e+07		x	0.000131607	0.999999
STMMW_33051_SL1344_3278	2	2	91.53	1.90503e-05	17.6814	D23580	ST4/74	STMMW_33051_SL1344_3278	10845.3	132942	107516	104225	141939	34880.4	1.90555e+06	1.47602e+06	1.59849e+06	1.60491e+06	1.39097e+06	1.43673e+06	7171.05	148062	138426	119997	170957	26597.5	1.90555e+06	998280	1.4342e+06	1.49118e+06	1.28299e+06	1.13623e+06		x	0.000133518	0.999999
STMMW_08791_SL1344_0803	4	4	180.59	2.0196e-05	1.98145	ST4/74	D23580	STMMW_08791_SL1344_0803	1.2109e+06	1.02543e+06	904414	803585	815118	1.07983e+06	564733	592948	456298	394054	476060	462875	800657	1.14205e+06	1.16443e+06	925188	981760	823405	564733	401029	409400	366130	439106	366062		x	0.00014016	0.999999
STMMW_38421_SL1344_3824	12	10	683.94	2.15879e-05	1.48698	D23580	ST4/74	STMMW_38421_SL1344_3824	8.78301e+06	9.57579e+06	8.55092e+06	7.7496e+06	7.2678e+06	8.91329e+06	1.11064e+07	1.36316e+07	1.1556e+07	1.27667e+07	1.32739e+07	1.32639e+07	5.80742e+06	1.06648e+07	1.10093e+07	8.92231e+06	8.75363e+06	6.79667e+06	1.11064e+07	9.21947e+06	1.03683e+07	1.1862e+07	1.22435e+07	1.04897e+07		x	0.000148365	0.999999
STMMW_08811_SL1344_0805	9	9	674.3	2.26834e-05	1.47797	ST4/74	D23580	STMMW_08811_SL1344_0805	1.38753e+08	1.20997e+08	1.15778e+08	1.08974e+08	1.26237e+08	1.37909e+08	8.34425e+07	9.59799e+07	7.77407e+07	7.7355e+07	8.16742e+07	9.03473e+07	9.17451e+07	1.34758e+08	1.49063e+08	1.25465e+08	1.52045e+08	1.0516e+08	8.34425e+07	6.49143e+07	6.97507e+07	7.18733e+07	7.53343e+07	7.14506e+07		x	0.000154254	0.999998
STMMW_33961_SL1344_3370	1	1	70.56	2.29482e-05	5.49597	ST4/74	D23580	STMMW_33961_SL1344_3370	257538	285540	200513	185525	201478	195949	75080.5	14272.5	35721.4	24642.8	45113.9	46535.5	170287	318014	258159	213599	242668	149418	75080.5	9652.93	32050	22896.5	41612	36802.3	x	x	0.000154254	0.999998
STMMW_28461_SL1344_2863	23	23	1834.38	2.30985e-05	1.81441	D23580	ST4/74	STMMW_28461_SL1344_2863	3.64603e+07	2.77075e+07	2.95493e+07	4.07581e+07	2.45338e+07	3.23557e+07	6.03389e+07	5.35465e+07	5.47162e+07	5.66576e+07	6.61628e+07	5.57929e+07	2.41079e+07	3.08586e+07	3.80446e+07	4.69259e+07	2.95495e+07	2.46722e+07	6.03389e+07	3.62152e+07	4.90926e+07	5.26426e+07	6.10269e+07	4.41235e+07		x	0.000154254	0.999998
STMMW_03541	4	4	175.52	2.3874e-05	18.3733	D23580	ST4/74	STMMW_03541	50556.4	503318	15792	93991.7	29120.6	49644.3	1.83287e+06	2.23061e+06	2.19441e+06	2.32246e+06	2.50138e+06	2.559e+06	33428.4	560559	20332.1	108215	35074	37855.4	1.83287e+06	1.50864e+06	1.96888e+06	2.15788e+06	2.30721e+06	2.02377e+06		x	0.000157943	0.999998
STMMW_08521_SL1344_0776	9	9	584.74	2.49285e-05	2.08902	D23580	ST4/74	STMMW_08521_SL1344_0776	1.11352e+06	1.39822e+06	1.22742e+06	1.82873e+06	907461	1.17933e+06	2.88899e+06	2.51206e+06	2.48509e+06	2.58615e+06	3.06643e+06	2.45205e+06	736270	1.55723e+06	1.5803e+06	2.10547e+06	1.09298e+06	899277	2.88899e+06	1.69899e+06	2.22968e+06	2.40288e+06	2.8284e+06	1.93919e+06		x	0.000163228	0.999998
SLP2_0055	1	1	53.83	2.5134e-05	4.32076	ST4/74	D23580	SLP2_0055	295588	170822	402993	560752	376456	320389	72952.8	87819.5	67397.3	54117.9	115276	94710.8	195445	190249	518851	645608	453419	244307	72952.8	59395.1	60470.3	50282.9	106328	74901.5	x	x	0.000163228	0.999997
SLP2_0011	4	4	189.32	2.60182e-05	12.6874	ST4/74	D23580	SLP2_0011	425466	273126	575862	375995	523325	587384	86928.1	19731.8	6844.1	18149.7	52946.1	33030.9	281322	304188	741418	432892	630313	447900	86928.1	13345.3	6140.68	16863.5	48836.2	26122.3		x	0.000167434	0.999997
STMMW_30801_SL1344_3094	3	3	98.56	2.79131e-05	8.69871	D23580	ST4/74	STMMW_30801_SL1344_3094	1.10914e+06	496618	232419	383670	297234	137861	5.39115e+06	5.13628e+06	2.07859e+06	3.24714e+06	3.73522e+06	3.5236e+06	733376	553097	299238	441729	358001	105123	5.39115e+06	3.47383e+06	1.86496e+06	3.01703e+06	3.44528e+06	2.78662e+06		x	0.00017801	0.999996
STMMW_18061_SL1344_1742	3	3	132.14	2.88098e-05	1.55526	D23580	ST4/74	STMMW_18061_SL1344_1742	5.42529e+06	4.61825e+06	3.85442e+06	4.71253e+06	4.25486e+06	4.97157e+06	6.41436e+06	7.6425e+06	6.94274e+06	7.22321e+06	8.30467e+06	6.76617e+06	3.58726e+06	5.14348e+06	4.96254e+06	5.42566e+06	5.12473e+06	3.79099e+06	6.41436e+06	5.16886e+06	6.22918e+06	6.71134e+06	7.66002e+06	5.35098e+06		x	0.000180638	0.999996
STMMW_16171_SL1344_1552	12	12	718.24	2.88356e-05	1.25562	D23580	ST4/74	STMMW_16171_SL1344_1552	6.913e+06	6.29768e+06	6.36768e+06	6.11784e+06	6.71055e+06	7.17236e+06	7.54978e+06	8.53641e+06	8.5284e+06	8.471e+06	8.15792e+06	8.4527e+06	4.57095e+06	7.0139e+06	8.19834e+06	7.04362e+06	8.08246e+06	5.46915e+06	7.54978e+06	5.77345e+06	7.65186e+06	7.8707e+06	7.52467e+06	6.68477e+06		x	0.000180638	0.999996
STMMW_01391_SL1344_0133	18	17	1469.63	3.08597e-05	1.35906	D23580	ST4/74	STMMW_01391_SL1344_0133	4.62504e+07	4.57784e+07	3.82852e+07	3.89785e+07	4.17593e+07	4.70514e+07	5.26659e+07	5.90097e+07	5.86128e+07	6.18524e+07	5.97341e+07	5.8903e+07	3.05813e+07	5.09846e+07	4.9292e+07	4.48769e+07	5.02966e+07	3.58782e+07	5.26659e+07	3.99102e+07	5.25887e+07	5.74692e+07	5.50973e+07	4.65831e+07		x	0.000191622	0.999995
SLP2_0088	2	2	99.49	3.17071e-05	20.9265	ST4/74	D23580	SLP2_0088	733319	633355	688265	818031	661616	588005	4793.8	4468.94	14166.8	4727.3	4232.38	164614	484878	705385	886136	941820	796876	448373	4793.8	3022.48	12710.8	4392.3	3903.85	130184		x	0.000195172	0.999994
STMMW_38221_SL1344_3804	13	13	732.2	3.24983e-05	1.56489	D23580	ST4/74	STMMW_38221_SL1344_3804	8.16375e+06	1.01372e+07	1.19432e+07	9.11298e+06	1.08147e+07	1.1553e+07	1.5234e+07	1.70209e+07	1.47315e+07	1.62213e+07	1.66914e+07	1.66934e+07	5.39796e+06	1.12901e+07	1.53768e+07	1.0492e+07	1.30257e+07	8.80951e+06	1.5234e+07	1.15117e+07	1.32174e+07	1.50718e+07	1.53958e+07	1.32019e+07		x	0.000198318	0.999994
STMMW_17531_SL1344_1689	1	1	34.69	3.29243e-05	18.9357	D23580	ST4/74	STMMW_17531_SL1344_1689	7339.61	44856.1	91728.2	33232.9	29506.8	33683	1.08246e+06	257863	405181	986285	1.2979e+06	521453	4853.03	49957.5	118099	38261.8	35539.2	25684.4	1.08246e+06	174401	363538	916393	1.19715e+06	412388	x	x	0.0001992	0.999994
STMMW_28451_SL1344_2862	13	13	814.68	3.45646e-05	1.90314	D23580	ST4/74	STMMW_28451_SL1344_2862	1.34846e+07	2.08067e+07	1.93532e+07	2.44554e+07	1.5228e+07	1.69333e+07	3.53137e+07	3.53299e+07	3.10956e+07	3.84819e+07	3.64337e+07	3.31876e+07	8.91613e+06	2.3173e+07	2.49171e+07	2.81561e+07	1.83412e+07	1.29122e+07	3.53137e+07	2.38948e+07	2.78996e+07	3.57549e+07	3.36056e+07	2.62462e+07		x	0.000207352	0.999992
STMMW_20261_SL1344_1969	9	9	550.92	4.02751e-05	1.83218	D23580	ST4/74	STMMW_20261_SL1344_1969	8.68743e+06	1.09683e+07	1.38456e+07	1.52922e+07	1.31247e+07	1.47139e+07	2.19763e+07	2.45802e+07	2.24815e+07	2.44755e+07	2.42515e+07	2.26388e+07	5.74422e+06	1.22157e+07	1.78261e+07	1.76063e+07	1.58079e+07	1.12198e+07	2.19763e+07	1.66244e+07	2.01709e+07	2.27411e+07	2.2369e+07	1.79037e+07		x	0.000239579	0.999988
STMMW_25151_SL1344_2461	9	9	668.34	4.18688e-05	1.29039	D23580	ST4/74	STMMW_25151_SL1344_2461	3.84684e+07	4.44263e+07	4.00512e+07	3.94791e+07	3.67547e+07	4.22225e+07	5.3823e+07	5.06318e+07	4.87756e+07	5.42938e+07	4.82219e+07	5.57561e+07	2.54357e+07	4.94788e+07	5.15657e+07	4.54533e+07	4.42688e+07	3.2196e+07	5.3823e+07	3.42439e+07	4.37626e+07	5.04463e+07	4.44787e+07	4.40944e+07		x	0.000246984	0.999986
STMMW_08441_SL1344_0769	2	2	212.17	4.32416e-05	1.33297	D23580	ST4/74	STMMW_08441_SL1344_0769	3.69919e+06	4.10953e+06	4.21981e+06	3.78049e+06	3.60271e+06	4.23025e+06	5.76725e+06	5.69369e+06	4.78233e+06	5.05841e+06	5.14766e+06	5.06471e+06	2.44594e+06	4.5769e+06	5.43298e+06	4.35258e+06	4.33924e+06	3.22571e+06	5.76725e+06	3.85082e+06	4.29081e+06	4.69995e+06	4.74808e+06	4.0054e+06		x	0.000252974	0.999984
STMMW_17591_SL1344_1695	4	4	260.9	4.67996e-05	1.91038	D23580	ST4/74	STMMW_17591_SL1344_1695	1.14601e+07	9.74459e+06	5.92054e+06	8.34789e+06	7.53925e+06	6.90338e+06	1.53174e+07	1.69071e+07	1.6104e+07	1.53746e+07	1.58833e+07	1.57715e+07	7.5775e+06	1.08528e+07	7.62265e+06	9.61114e+06	9.08058e+06	5.26405e+06	1.53174e+07	1.14348e+07	1.44489e+07	1.42851e+07	1.46504e+07	1.24728e+07		x	0.000270714	0.99998
STMMW_34511_SL1344_3426	12	12	628.5	4.70389e-05	1.79005	D23580	ST4/74	STMMW_34511_SL1344_3426	1.26346e+06	1.24591e+06	1.1383e+06	1.0007e+06	1.21e+06	1.74722e+06	1.94432e+06	2.54235e+06	2.33663e+06	2.07812e+06	2.20696e+06	2.50598e+06	835413	1.3876e+06	1.46555e+06	1.15213e+06	1.45737e+06	1.33231e+06	1.94432e+06	1.71947e+06	2.09648e+06	1.93085e+06	2.03565e+06	1.98184e+06		x	0.000270714	0.99998
SLT-BT0311_SLP3_0004	6	6	347.61	5.16465e-05	2.35766	ST4/74	D23580	SLT-BT0311_SLP3_0004	4.45633e+06	5.65784e+06	3.19729e+06	4.67679e+06	2.84255e+06	3.21247e+06	1.44742e+06	1.3888e+06	1.76638e+06	1.86136e+06	1.91969e+06	1.81425e+06	2.94657e+06	6.30129e+06	4.11648e+06	5.3845e+06	3.42368e+06	2.44962e+06	1.44742e+06	939289	1.58483e+06	1.72946e+06	1.77068e+06	1.43479e+06		x	0.000294835	0.999973
STMMW_29081_SL1344_2924	7	7	339.41	5.22268e-05	2.33908	D23580	ST4/74	STMMW_29081_SL1344_2924	4.1636e+06	4.52327e+06	4.12203e+06	6.32961e+06	2.76865e+06	2.99676e+06	1.0936e+07	9.0085e+06	8.25987e+06	9.99557e+06	1.10561e+07	8.99615e+06	2.75301e+06	5.03769e+06	5.30708e+06	7.28745e+06	3.33467e+06	2.28512e+06	1.0936e+07	6.09273e+06	7.41093e+06	9.28724e+06	1.01979e+07	7.11456e+06		x	0.000295762	0.999972
STMMW_28401_SL1344_2858	21	21	1055.64	6.41161e-05	1.65352	D23580	ST4/74	STMMW_28401_SL1344_2858	1.17262e+07	9.65931e+06	1.11386e+07	1.44733e+07	9.28194e+06	9.69248e+06	1.90927e+07	1.72427e+07	1.61856e+07	1.90464e+07	2.06298e+07	1.68887e+07	7.75347e+06	1.07578e+07	1.43408e+07	1.66635e+07	1.11795e+07	7.39084e+06	1.90927e+07	1.16618e+07	1.45221e+07	1.76967e+07	1.90285e+07	1.33563e+07		x	0.00036021	0.999949
SLP2_0022	3	3	197.91	6.70243e-05	7.98432	ST4/74	D23580	SLP2_0022	294057	1.36063e+06	1.25116e+06	848075	1.1348e+06	1.57423e+06	59984	196666	134508	196784	129011	92501	194433	1.51537e+06	1.61086e+06	976410	1.36679e+06	1.2004e+06	59984	133012	120683	182839	118997	73153.9		x	0.000373583	0.999943
STMMW_42641_SL1344_4250	1	1	53.04	6.88923e-05	1.54562	D23580	ST4/74	STMMW_42641_SL1344_4250	1.51532e+06	1.65442e+06	1.37188e+06	1.97186e+06	1.37783e+06	1.55072e+06	2.5781e+06	2.68076e+06	2.13637e+06	2.41476e+06	2.6017e+06	2.18214e+06	1.00195e+06	1.84257e+06	1.76629e+06	2.27026e+06	1.65951e+06	1.18247e+06	2.5781e+06	1.81308e+06	1.9168e+06	2.24364e+06	2.39975e+06	1.72573e+06	x	x	0.000380996	0.999938
STMMW_33471_SL1344_3320	11	11	949.97	7.03313e-05	1.20901	D23580	ST4/74	STMMW_33471_SL1344_3320	3.17231e+07	2.94528e+07	2.9473e+07	2.92367e+07	2.90223e+07	3.20423e+07	3.44072e+07	3.77692e+07	3.426e+07	3.64307e+07	3.61926e+07	3.97101e+07	2.09757e+07	3.28024e+07	3.79462e+07	3.3661e+07	3.49556e+07	2.44333e+07	3.44072e+07	2.55445e+07	3.07388e+07	3.38491e+07	3.33832e+07	3.14045e+07		x	0.000385939	0.999934
SLT-BT0321_SLP3_0003	2	2	180.12	7.31215e-05	7.19638	ST4/74	D23580	SLT-BT0321_SLP3_0003	545927	548342	1.46057e+06	1.21098e+06	1.26144e+06	1.27364e+06	58589.8	72899.4	138827	122304	97636.7	385309	360973	610703	1.88047e+06	1.39424e+06	1.51933e+06	971190	58589.8	49304.2	124558	113637	90057.7	304720		x	0.000398163	0.999927
STMMW_41961_SL1344_4182	8	8	440.59	7.52442e-05	1.60801	D23580	ST4/74	STMMW_41961_SL1344_4182	2.33873e+06	2.54136e+06	2.53082e+06	2.28912e+06	3.00663e+06	3.00761e+06	3.56452e+06	4.59371e+06	4.17887e+06	4.05202e+06	3.73206e+06	5.14757e+06	1.54639e+06	2.83038e+06	3.25842e+06	2.63552e+06	3.6213e+06	2.2934e+06	3.56452e+06	3.10687e+06	3.74937e+06	3.76487e+06	3.44236e+06	4.07092e+06		x	0.000406594	0.999921
STMMW_32691_SL1344_3242	4	4	169.97	7.83069e-05	17.3377	ST4/74	D23580	STMMW_32691_SL1344_3242	6.65186e+06	570484	1.29825e+06	1.28739e+06	1.12535e+06	1.15603e+06	191738	109859	87726.7	97509.3	37060.6	173394	4.39828e+06	635363	1.67148e+06	1.48221e+06	1.35541e+06	881512	191738	74301.2	78710.3	90599.3	34183.8	137127		x	0.000419938	0.999912
STMMW_15771_SL1344_1513	4	4	128.53	7.9793e-05	1.89279	D23580	ST4/74	STMMW_15771_SL1344_1513	307524	285150	455386	293291	348373	494157	628728	731139	614547	729622	769030	660562	203338	317579	586307	337673	419594	376811	628728	494492	551385	677918	709335	522402		x	0.00042469	0.999907
STMMW_02151_SL1344_0210	18	17	1274.51	8.4682e-05	1.72674	D23580	ST4/74	STMMW_02151_SL1344_0210	2.21427e+07	3.68191e+07	3.31996e+07	3.38276e+07	3.25822e+07	3.98292e+07	5.06092e+07	5.6917e+07	5.7566e+07	5.45709e+07	6.07223e+07	6.22013e+07	1.4641e+07	4.10064e+07	4.27443e+07	3.89466e+07	3.92433e+07	3.03711e+07	5.06092e+07	3.84948e+07	5.16494e+07	5.07037e+07	5.60088e+07	4.91915e+07		x	0.000447348	0.999891
STMMW_05561_SL1344_0479	5	5	281.68	8.58307e-05	2.64284	D23580	ST4/74	STMMW_05561_SL1344_0479	323605	489706	455190	290167	557481	719560	1.04853e+06	1.65967e+06	1.27807e+06	1.22033e+06	1.32123e+06	966510	213971	545399	586054	334077	671453	548688	1.04853e+06	1.12248e+06	1.14671e+06	1.13385e+06	1.21867e+06	764359		x	0.000450057	0.999887
STMMW_26301_SL1344_2574	2	2	81.17	9.30514e-05	1.31938	D23580	ST4/74	STMMW_26301_SL1344_2574	434071	400676	373301	401411	374669	467153	535410	498806	548468	590803	559379	501312	287012	446244	480622	462154	451266	356220	535410	337359	492098	548936	515957	396460		x	0.000484332	0.99986
STMMW_07261_SL1344_0650	5	5	281.67	9.53078e-05	1.67239	D23580	ST4/74	STMMW_07261_SL1344_0650	1.99082e+06	1.80488e+06	2.40862e+06	1.42032e+06	1.99018e+06	2.50831e+06	3.27391e+06	3.3141e+06	3.39991e+06	3.42506e+06	3.52532e+06	3.33628e+06	1.31635e+06	2.01014e+06	3.10108e+06	1.63526e+06	2.39706e+06	1.91267e+06	3.27391e+06	2.24143e+06	3.05047e+06	3.18235e+06	3.25167e+06	2.63848e+06		x	0.000492455	0.999851
STMMW_12491_SL1344_1177	1	1	54.32	9.87566e-05	2.30663	D23580	ST4/74	STMMW_12491_SL1344_1177	372560	602722	420505	673478	333057	385018	1.34127e+06	1.23944e+06	815792	1.04047e+06	1.06361e+06	928788	246340	671268	541397	775393	401147	293588	1.34127e+06	838271	731946	966733	981051	734527	x	x	0.000506578	0.999836
STMMW_13151_SL1344_1243	3	3	124.02	9.99564e-05	1.79632	D23580	ST4/74	STMMW_13151_SL1344_1243	1.77716e+06	2.49022e+06	1.36904e+06	1.80344e+06	1.77679e+06	2.34808e+06	2.9711e+06	3.32072e+06	3.44278e+06	3.53053e+06	3.96707e+06	3.54172e+06	1.17507e+06	2.77343e+06	1.76264e+06	2.07634e+06	2.14004e+06	1.79049e+06	2.9711e+06	2.24591e+06	3.08894e+06	3.28034e+06	3.65913e+06	2.80095e+06		x	0.000509043	0.999831
STMMW_13481_SL1344_1275	7	7	274.53	0.00010376	1.17118	D23580	ST4/74	STMMW_13481_SL1344_1275	6.13404e+06	6.37003e+06	6.4463e+06	6.42898e+06	6.38759e+06	6.25747e+06	7.96213e+06	7.30382e+06	6.87998e+06	7.33155e+06	7.94196e+06	7.11407e+06	4.05589e+06	7.09448e+06	8.29957e+06	7.40185e+06	7.69347e+06	4.77152e+06	7.96213e+06	4.9398e+06	6.17287e+06	6.81201e+06	7.32546e+06	5.62613e+06		x	0.000521614	0.999814
STMMW_28591_SL1344_2876	5	5	307.92	0.000103898	1.85366	D23580	ST4/74	STMMW_28591_SL1344_2876	1.43124e+06	2.28505e+06	2.37363e+06	3.02128e+06	2.12337e+06	2.18189e+06	4.44603e+06	4.35315e+06	3.99552e+06	4.41953e+06	3.75608e+06	3.89921e+06	946348	2.54492e+06	3.05604e+06	3.47847e+06	2.55747e+06	1.66376e+06	4.44603e+06	2.94417e+06	3.58487e+06	4.10634e+06	3.46451e+06	3.08367e+06		x	0.000521614	0.999813
STMMW_13331_SL1344_1261	11	11	619.43	0.000106853	1.63665	D23580	ST4/74	STMMW_13331_SL1344_1261	9.59918e+06	7.69136e+06	1.14502e+07	1.1324e+07	9.91828e+06	1.35634e+07	1.67163e+07	1.70091e+07	1.75351e+07	1.62177e+07	1.73746e+07	1.91508e+07	6.34708e+06	8.56608e+06	1.47421e+07	1.30376e+07	1.1946e+07	1.03425e+07	1.67163e+07	1.15038e+07	1.57329e+07	1.50685e+07	1.60259e+07	1.51453e+07		x	0.00053267	0.9998
STMMW_02331_SL1344_0228	2	2	103.41	0.000108232	1.74968	D23580	ST4/74	STMMW_02331_SL1344_0228	624060	363645	391170	544111	493866	482875	758092	785753	969028	813502	952508	794710	412635	405002	503628	626448	594832	368208	758092	531430	869433	755854	878570	628492		x	0.00053577	0.999793
STMMW_28601_SL1344_2877	6	6	308.01	0.000109614	2.06803	D23580	ST4/74	STMMW_28601_SL1344_2877	1.54064e+06	1.45178e+06	984722	1.44453e+06	875061	1.06e+06	3.1241e+06	3.02035e+06	2.39716e+06	2.20849e+06	2.03482e+06	2.429e+06	1.01869e+06	1.61689e+06	1.26782e+06	1.66312e+06	1.05396e+06	808284	3.1241e+06	2.04276e+06	2.15079e+06	2.05199e+06	1.87687e+06	1.92096e+06		x	0.000538845	0.999786
STMMW_31001_SL1344_3114	3	3	267.79	0.000114113	1.35051	D23580	ST4/74	STMMW_31001_SL1344_3114	2.23272e+06	2.93866e+06	2.96238e+06	2.63843e+06	2.3927e+06	2.67759e+06	3.5297e+06	3.37267e+06	3.44714e+06	3.89058e+06	3.56328e+06	3.59199e+06	1.47629e+06	3.27286e+06	3.81405e+06	3.03769e+06	2.88186e+06	2.04175e+06	3.5297e+06	2.28105e+06	3.09285e+06	3.61488e+06	3.28668e+06	2.8407e+06		x	0.000557091	0.999764
STMMW_18631_SL1344_1816	1	1	46.41	0.000121805	2.49427	ST4/74	D23580	STMMW_18631_SL1344_1816	427276	790230	826796	786051	619750	1.20441e+06	320692	309542	287667	350573	292730	304880	282519	880101	1.06449e+06	905001	746451	918403	320692	209353	258101	325730	270007	241113	x	x	0.000590569	0.999722
STMMW_27621_SL1344_2779	3	3	199.76	0.000124406	1.69054	D23580	ST4/74	STMMW_27621_SL1344_2779	2.73178e+06	1.74222e+06	2.1367e+06	2.69149e+06	2.05841e+06	2.63725e+06	3.71819e+06	4.21269e+06	3.47608e+06	3.96231e+06	3.57565e+06	4.71903e+06	1.80628e+06	1.94035e+06	2.75098e+06	3.09878e+06	2.47923e+06	2.01099e+06	3.71819e+06	2.84918e+06	3.11881e+06	3.68152e+06	3.29809e+06	3.73202e+06		x	0.000599079	0.999708
STMMW_15941_SL1344_1530	4	4	205.21	0.000127686	1.52918	D23580	ST4/74	STMMW_15941_SL1344_1530	2.83711e+06	3.60471e+06	3.62003e+06	3.66461e+06	2.71652e+06	2.6096e+06	5.0018e+06	4.25327e+06	4.87372e+06	5.2805e+06	4.75622e+06	4.96935e+06	1.87592e+06	4.01466e+06	4.66076e+06	4.21916e+06	3.27189e+06	1.9899e+06	5.0018e+06	2.87662e+06	4.37281e+06	4.9063e+06	4.38702e+06	3.92998e+06		x	0.000608991	0.999688
STMMW_17881_SL1344_1724	15	15	742.45	0.000128185	1.50066	D23580	ST4/74	STMMW_17881_SL1344_1724	9.37479e+06	9.25061e+06	1.08327e+07	8.6878e+06	1.0893e+07	1.02928e+07	1.35137e+07	1.32115e+07	1.2887e+07	1.68935e+07	1.77305e+07	1.48004e+07	6.1987e+06	1.03027e+07	1.3947e+07	1.00025e+07	1.312e+07	7.84859e+06	1.35137e+07	8.93539e+06	1.15625e+07	1.56964e+07	1.63541e+07	1.17048e+07		x	0.000608991	0.999686
STMMW_27461_SL1344_2763	1	1	44.62	0.000134277	3.45768	D23580	ST4/74	STMMW_27461_SL1344_2763	513395	266025	728309	352640	373061	282355	888335	967073	1.85902e+06	1.61986e+06	2.05061e+06	1.31387e+06	339462	296279	937692	406003	449330	215305	888335	654062	1.66796e+06	1.50507e+06	1.89143e+06	1.03907e+06	x	x	0.000633678	0.999648
SLT-BT0271_SLP1_0064	2	2	60.22	0.000143702	122.436	ST4/74	D23580	SLT-BT0271_SLP1_0064	105001	166211	2991.04	84982.9	17355.8	9958.74	209.255	121.199	277.551	1736.6	649.854	162.302	69427.5	185114	3850.95	97842.9	20904	7593.87	209.255	81.971	249.025	1613.54	599.409	128.356		x	0.000673668	0.999587
STMMW_30981_SL1344_3112	18	18	1418.51	0.00014509	1.45424	ST4/74	D23580	STMMW_30981_SL1344_3112	6.86462e+07	5.62055e+07	6.12844e+07	7.05782e+07	5.05267e+07	6.96376e+07	4.43802e+07	4.14531e+07	4.54025e+07	3.90926e+07	4.16344e+07	4.71961e+07	4.53896e+07	6.25976e+07	7.89033e+07	8.12585e+07	6.08564e+07	5.3101e+07	4.43802e+07	2.8036e+07	4.07361e+07	3.63223e+07	3.84026e+07	3.73248e+07		x	0.0006757	0.999577
STMMW_02511_SL1344_0246	7	7	359.95	0.000147392	1.24902	D23580	ST4/74	STMMW_02511_SL1344_0246	1.01853e+07	1.2401e+07	1.11012e+07	1.1166e+07	1.15079e+07	1.20828e+07	1.39829e+07	1.4231e+07	1.55431e+07	1.29097e+07	1.42417e+07	1.45801e+07	6.73464e+06	1.38114e+07	1.42928e+07	1.28556e+07	1.38606e+07	9.21354e+06	1.39829e+07	9.62489e+06	1.39456e+07	1.19949e+07	1.31362e+07	1.15306e+07		x	0.00067775	0.999561
STMMW_16671_SL1344_1602	4	4	156.02	0.000147445	1.86933	D23580	ST4/74	STMMW_16671_SL1344_1602	1.12718e+06	1.3077e+06	1.10159e+06	967180	857636	871367	1.52316e+06	1.52196e+06	1.81036e+06	2.29817e+06	2.32766e+06	2.16956e+06	745302	1.45642e+06	1.41829e+06	1.11354e+06	1.03297e+06	664446	1.52316e+06	1.02935e+06	1.62429e+06	2.13531e+06	2.14698e+06	1.71578e+06		x	0.00067775	0.999561
STMMW_08821_SL1344_0806	10	10	875.79	0.000149879	1.76845	D23580	ST4/74	STMMW_08821_SL1344_0806	8.77852e+07	7.19819e+07	6.29451e+07	8.60168e+07	5.12258e+07	6.67154e+07	1.04833e+08	1.16453e+08	1.14527e+08	1.34819e+08	1.46768e+08	1.37148e+08	5.80445e+07	8.01682e+07	8.10414e+07	9.90334e+07	6.16984e+07	5.08726e+07	1.04833e+08	7.87606e+07	1.02756e+08	1.25265e+08	1.35375e+08	1.08463e+08		x	0.000684493	0.999544
STMMW_45101_SL1344_4495	10	10	569.15	0.000151694	1.5429	D23580	ST4/74	STMMW_45101_SL1344_4495	5.81454e+06	6.48502e+06	7.06567e+06	6.1738e+06	6.64295e+06	8.62852e+06	1.16482e+07	1.24987e+07	9.89859e+06	9.35286e+06	1.00651e+07	9.50303e+06	3.84464e+06	7.22254e+06	9.09701e+06	7.10805e+06	8.00104e+06	6.57953e+06	1.16482e+07	8.4533e+06	8.88123e+06	8.69008e+06	9.28377e+06	7.51542e+06		x	0.00068834	0.999531
STMMW_32031	2	2	119.78	0.000153251	782.174	D23580	ST4/74	STMMW_32031	883.51	1371.11	3019.85	7324.34	458.594	0	1.58595e+06	1.90071e+06	1.80714e+06	1.64291e+06	1.68839e+06	1.58807e+06	584.186	1527.05	3888.04	8432.7	552.349	0	1.58595e+06	1.28551e+06	1.6214e+06	1.52648e+06	1.55733e+06	1.25591e+06		x	0.000688803	0.99952
SL1344_0626	5	5	269.1	0.000153742	1.35844	D23580	ST4/74	SL1344_0626	994637	1.26286e+06	949786	1.16613e+06	1.15919e+06	1.06079e+06	1.51695e+06	1.42075e+06	1.42032e+06	1.66777e+06	1.54843e+06	1.38251e+06	657664	1.40648e+06	1.22284e+06	1.34259e+06	1.39617e+06	808884	1.51695e+06	960895	1.27434e+06	1.54958e+06	1.42823e+06	1.09335e+06		x	0.000688803	0.999516
SLP2_0004	1	1	78.16	0.000156015	467.439	ST4/74	D23580	SLP2_0004	997287	813389	976757	1.0881e+06	1.2173e+06	1.04556e+06	0	0	0	10908.5	2223.46	0	659416	905894	1.25757e+06	1.25276e+06	1.46617e+06	797270	0	0	0	10135.5	2050.86	0	x	x	0.000694591	0.999499
SL1344_2593;STMMW_26461	2	2	95.16	0.000163526	2.95439	ST4/74	D23580	SL1344_2593	928364	351869	937445	850985	844496	1.04346e+06	278295	272685	331066	201884	324365	269420	613843	391886	1.20695e+06	979761	1.01714e+06	795673	278295	184426	297039	187577	299186	213069		x
STMMW_40441_SL1344_4028	3	3	174.8	0.000166485	1.36305	ST4/74	D23580	STMMW_40441_SL1344_4028	1.25881e+07	1.39802e+07	1.17222e+07	1.16799e+07	1.13864e+07	1.04932e+07	8.9703e+06	7.79642e+06	8.35987e+06	9.41989e+06	9.81391e+06	8.35218e+06	8.32337e+06	1.55701e+07	1.50922e+07	1.34473e+07	1.37142e+07	8.00142e+06	8.9703e+06	5.27297e+06	7.50066e+06	8.75236e+06	9.05211e+06	6.60527e+06		x	0.000729103	0.999419
PBT1-0481	2	2	90.23	0.000167156	373.009	D23580	ST4/74	PBT1-0481	0	8293.85	0.191938	1893.53	0	0	565526	678797	612441	663661	611287	668338	0	9237.08	0.247119	2180.07	0	0	565526	459092	549496	616631	563836	528551		x	0.000729103	0.999413
STMMW_36711_SL1344_3648	2	2	54.54	0.000168441	2.16475	D23580	ST4/74	STMMW_36711_SL1344_3648	136847	124962	227015	124304	227709	254755	363738	423351	412970	405722	404515	361384	90484.6	139174	292280	143115	274262	194259	363738	286326	370525	376970	373114	285798		x	0.000729103	0.999403
STMMW_16421_SL1344_1577	9	9	536.02	0.000168917	1.54338	D23580	ST4/74	STMMW_16421_SL1344_1577	1.09826e+07	8.9602e+06	7.50825e+06	7.83908e+06	8.49654e+06	9.59202e+06	1.2144e+07	1.33751e+07	1.41215e+07	1.23973e+07	1.69549e+07	1.33906e+07	7.2618e+06	9.97922e+06	9.66683e+06	9.02533e+06	1.02336e+07	7.31423e+06	1.2144e+07	9.04603e+06	1.26701e+07	1.15188e+07	1.56388e+07	1.05899e+07		x	0.000729103	0.999399
STMMW_32481_SL1344_3221	9	9	649.64	0.000175135	1.5599	ST4/74	D23580	STMMW_32481_SL1344_3221	4.0706e+07	4.17548e+07	3.7945e+07	2.99582e+07	3.35945e+07	3.52032e+07	2.67671e+07	2.69605e+07	2.33992e+07	1.88905e+07	2.06387e+07	2.38413e+07	2.69152e+07	4.65035e+07	4.88539e+07	3.44916e+07	4.04625e+07	2.68436e+07	2.67671e+07	1.82343e+07	2.09942e+07	1.75518e+07	1.90366e+07	1.88548e+07		x	0.000751362	0.999348
STMMW_18681_SL1344_1821	4	4	216.04	0.000189723	1.73071	D23580	ST4/74	STMMW_18681_SL1344_1821	584802	580946	554543	635180	681669	1.00562e+06	1.0521e+06	1.07579e+06	1.27884e+06	1.23926e+06	1.29935e+06	1.05151e+06	386677	647015	713970	731299	821029	766819	1.0521e+06	727594	1.1474e+06	1.15144e+06	1.19849e+06	831578		x	0.000809041	0.999221
SLP3_0008	2	2	124.32	0.000195015	3.57924	ST4/74	D23580	SLP3_0008	393553	315643	555690	381772	664359	711336	55800.9	201552	122146	154668	157080	153166	260221	351541	715447	439544	800180	542417	55800.9	136316	109592	143707	144887	121131		x	0.000823329	0.999173
STMMW_06711_SL1344_0594	1	1	60.09	0.0001954	1.90131	ST4/74	D23580	STMMW_06711_SL1344_0594	915639	744552	707232	693865	567261	961469	320817	500371	369560	358997	353213	511181	605429	829228	910556	798864	683232	733152	320817	338417	331577	333557	325795	404265	x	x	0.000823329	0.999169
STMMW_23201_SL1344_2265	1	1	82.02	0.000198232	1.94116	D23580	ST4/74	STMMW_23201_SL1344_2265	395190	240618	323807	394046	202474	378137	561613	710167	619058	642116	570730	651041	261304	267983	416899	453675	243868	288342	561613	480308	555432	596613	526427	514872	x	x	0.000830322	0.999142
SL1344_1478	1	1	28.12	0.00020847	372.102	ST4/74	D23580	SL1344_1478	413677	703199	637941	805837	474161	621455	3386.23	0	6439.76	0	0	0	273527	783172	821344	927781	571099	473879	3386.23	0	5777.89	0	0	0	x	x	0.000865192	0.999044
STMMW_36371_SL1344_3613	3	3	189.74	0.000209384	1.49594	ST4/74	D23580	STMMW_36371_SL1344_3613	1.10191e+06	1.69748e+06	1.38134e+06	1.3403e+06	1.34872e+06	1.64467e+06	865963	1.00161e+06	892371	1.0157e+06	988270	927753	728594	1.89052e+06	1.77847e+06	1.54312e+06	1.62446e+06	1.25411e+06	865963	677418	800655	943727	911556	733709		x	0.000865192	0.999035
STMMW_11031_SL1344_1030	17	17	1088.66	0.000210224	2.23291	D23580	ST4/74	STMMW_11031_SL1344_1030	2.86544e+07	1.50391e+07	1.50418e+07	1.95637e+07	1.20278e+07	1.14546e+07	3.9126e+07	3.76519e+07	2.92493e+07	4.28612e+07	4.16605e+07	3.67199e+07	1.89466e+07	1.67495e+07	1.93663e+07	2.25242e+07	1.44867e+07	8.73453e+06	3.9126e+07	2.54652e+07	2.62431e+07	3.98239e+07	3.84266e+07	2.90397e+07		x	0.000865192	0.999026
SL1344_2597	2	1	46.97	0.000212125	7.80483	ST4/74	D23580	SL1344_2597	271780	170908	543717	600100	357685	407764	38829.9	9175.46	36526.7	32103.5	146159	38551.4	179704	190345	700032	690910	430810	310934	38829.9	6205.65	32772.6	29828.5	134813	30488.1	x	x	0.00086797	0.999007
SL1344_4288	6	6	324.78	0.000213396	11.9086	ST4/74	D23580	SL1344_4288	2.68038e+06	2.06306e+06	1.69502e+06	1.61381e+06	1.70268e+06	2.05799e+06	579870	290378	20672.4	48846.6	20225	31973.6	1.77229e+06	2.29769e+06	2.18232e+06	1.85802e+06	2.05078e+06	1.56928e+06	579870	196392	18547.7	45385.1	18655.1	25286.1		x	0.000868152	0.998994
STMMW_30781_SL1344_3092	4	4	169.78	0.000219675	6.50399	D23580	ST4/74	STMMW_30781_SL1344_3092	761853	174481	221859	216706	200976	95532.9	3.44189e+06	2.63198e+06	848127	1.11545e+06	1.4397e+06	1.39368e+06	503745	194324	285643	249499	242064	72847	3.44189e+06	1.78009e+06	760958	1.0364e+06	1.32795e+06	1.10218e+06		x	0.000886282	0.99893
STMMW_36701_SL1344_3647	4	4	194.06	0.000220356	1.31148	D23580	ST4/74	STMMW_36701_SL1344_3647	1.28221e+06	1.575e+06	1.71726e+06	1.35878e+06	1.51168e+06	1.52717e+06	1.80142e+06	1.98282e+06	2.06611e+06	1.86359e+06	2.08321e+06	1.96958e+06	847808	1.75412e+06	2.21096e+06	1.5644e+06	1.82073e+06	1.16452e+06	1.80142e+06	1.34105e+06	1.85376e+06	1.73153e+06	1.92151e+06	1.55763e+06		x	0.000886282	0.998923
STMMW_08801_SL1344_0804	1	1	43.26	0.000238234	1.91902	ST4/74	D23580	STMMW_08801_SL1344_0804	999183	966417	892578	736549	813380	1.32528e+06	421298	637561	549864	536647	479376	362917	660670	1.07632e+06	1.14919e+06	848008	979667	1.01057e+06	421298	431203	493350	498618	442164	287011	x	x	0.000952772	0.998731
STMMW_32351_SL1344_3207	3	3	126.57	0.000243136	2.05731	D23580	ST4/74	STMMW_32351_SL1344_3207	289217	361956	708222	421506	613357	515491	1.04501e+06	1.0147e+06	1.02634e+06	928696	966272	1.00525e+06	191233	403120	911831	485291	738751	393079	1.04501e+06	686276	920851	862884	891266	794993		x	0.000966914	0.998676
STMMW_28341_SL1344_2852	1	1	64.67	0.000248861	1.55037	D23580	ST4/74	STMMW_28341_SL1344_2852	1.59479e+06	1.48287e+06	1.21838e+06	1.86193e+06	1.24281e+06	1.58722e+06	2.50121e+06	2.07583e+06	2.34663e+06	2.54475e+06	2.50955e+06	1.95671e+06	1.05449e+06	1.65151e+06	1.56866e+06	2.14368e+06	1.49689e+06	1.2103e+06	2.50121e+06	1.40395e+06	2.10545e+06	2.36441e+06	2.31474e+06	1.54745e+06	x	x	0.000984152	0.998611
STMMW_14391_SL1344_1368	13	13	707.35	0.000255656	1.68827	D23580	ST4/74	STMMW_14391_SL1344_1368	7.62316e+06	1.13708e+07	1.07669e+07	1.15901e+07	1.07102e+07	1.28393e+07	1.43569e+07	2.03799e+07	1.70367e+07	1.67236e+07	1.93875e+07	2.16853e+07	5.04051e+06	1.2664e+07	1.38624e+07	1.3344e+07	1.28998e+07	9.79042e+06	1.43569e+07	1.37836e+07	1.52857e+07	1.55385e+07	1.78826e+07	1.71497e+07		x	0.00100541	0.998532
STMMW_41831_SL1344_4170	4	4	154.02	0.000257274	1.93405	D23580	ST4/74	STMMW_41831_SL1344_4170	929055	1.45271e+06	1.28874e+06	1.13952e+06	1.36396e+06	2.28184e+06	2.5475e+06	2.93259e+06	2.6484e+06	2.49118e+06	3.00459e+06	2.7297e+06	614300	1.61792e+06	1.65925e+06	1.31195e+06	1.6428e+06	1.73998e+06	2.5475e+06	1.9834e+06	2.3762e+06	2.31464e+06	2.77136e+06	2.15877e+06		x	0.00100618	0.998513
STMMW_42011_SL1344_4187	3	3	120.06	0.000261775	1.48522	D23580	ST4/74	STMMW_42011_SL1344_4187	1.52393e+06	1.60398e+06	1.71473e+06	1.61848e+06	1.69984e+06	2.13462e+06	1.99215e+06	2.56259e+06	2.5114e+06	2.53754e+06	2.88266e+06	2.80484e+06	1.00764e+06	1.7864e+06	2.2077e+06	1.8634e+06	2.04735e+06	1.62772e+06	1.99215e+06	1.73316e+06	2.25328e+06	2.35772e+06	2.65889e+06	2.21819e+06		x	0.00101816	0.998459
STMMW_44871_SL1344_4472	8	8	416.7	0.000264934	1.27422	D23580	ST4/74	STMMW_44871_SL1344_4472	2.51168e+06	2.65468e+06	2.26009e+06	2.4344e+06	2.22904e+06	2.65613e+06	2.73674e+06	3.10465e+06	3.11865e+06	3.16955e+06	3.47246e+06	3.18756e+06	1.66075e+06	2.95659e+06	2.90985e+06	2.80279e+06	2.68474e+06	2.02538e+06	2.73674e+06	2.09977e+06	2.79813e+06	2.94494e+06	3.20291e+06	2.52086e+06		x	0.00102482	0.998421
STMMW_20911_SL1344_2037	3	3	138.49	0.000267267	1.52984	D23580	ST4/74	STMMW_20911_SL1344_2037	1.31523e+07	9.4694e+06	1.09932e+07	1.16543e+07	9.0681e+06	1.16247e+07	1.72596e+07	1.60249e+07	1.55211e+07	1.61515e+07	1.47097e+07	2.12444e+07	8.69646e+06	1.05463e+07	1.41536e+07	1.34178e+07	1.0922e+07	8.86422e+06	1.72596e+07	1.08382e+07	1.39259e+07	1.5007e+07	1.35679e+07	1.6801e+07		x	0.00102822	0.998393
STMMW_21721_SL1344_2118	10	10	819.34	0.000273789	1.49816	D23580	ST4/74	STMMW_21721_SL1344_2118	3.79252e+07	3.69794e+07	2.74172e+07	3.56497e+07	2.813e+07	2.75528e+07	4.7311e+07	4.46659e+07	4.30379e+07	4.84273e+07	5.04101e+07	5.62726e+07	2.50765e+07	4.1185e+07	3.52994e+07	4.10444e+07	3.38809e+07	2.10099e+07	4.7311e+07	3.0209e+07	3.86145e+07	4.49955e+07	4.6497e+07	4.45028e+07		x	0.00104762	0.998312
STMMW_11611_SL1344_1090	2	2	107.05	0.000277088	1.588	D23580	ST4/74	STMMW_11611_SL1344_1090	6.25002e+06	5.35958e+06	4.46064e+06	4.72063e+06	3.97056e+06	5.17359e+06	6.40652e+06	7.34035e+06	7.34593e+06	8.67891e+06	9.23063e+06	8.53443e+06	4.13258e+06	5.96912e+06	5.74305e+06	5.43498e+06	4.7823e+06	3.94503e+06	6.40652e+06	4.96451e+06	6.59093e+06	8.06388e+06	8.5141e+06	6.7494e+06		x	0.00104906	0.998271
STMMW_21991_SL1344_2145	13	13	563.28	0.000277129	1.91227	D23580	ST4/74	STMMW_21991_SL1344_2145	2.7523e+06	3.96842e+06	2.45045e+06	2.87635e+06	2.29782e+06	4.5764e+06	5.25382e+06	6.58645e+06	5.81851e+06	5.21939e+06	6.08539e+06	7.22e+06	1.81985e+06	4.41974e+06	3.15494e+06	3.31161e+06	2.76759e+06	3.48966e+06	5.25382e+06	4.45463e+06	5.22049e+06	4.84952e+06	5.61301e+06	5.70989e+06		x	0.00104906	0.998271
STMMW_45091_SL1344_4494	10	10	707.76	0.000283037	1.28314	D23580	ST4/74	STMMW_45091_SL1344_4494	2.68836e+07	2.8282e+07	2.47905e+07	2.99903e+07	2.80898e+07	2.81129e+07	3.3992e+07	3.98199e+07	3.29879e+07	3.16545e+07	3.59284e+07	3.88092e+07	1.77757e+07	3.14984e+07	3.19176e+07	3.45286e+07	3.38325e+07	2.1437e+07	3.3992e+07	2.69315e+07	2.95974e+07	2.94114e+07	3.31394e+07	3.0692e+07		x	0.00106572	0.998196
STMMW_17711_SL1344_1707	3	3	145.68	0.000288332	2.25496	D23580	ST4/74	STMMW_17711_SL1344_1707	346443	193022	338280	171946	237536	382727	503905	634912	612510	506682	752371	755306	229072	214974	435533	197965	286097	291842	503905	429411	549557	470776	693969	597329		x	0.00107992	0.998128
STMMW_38011_SL1344_3778	3	3	94.36	0.000298679	2.26238	ST4/74	D23580	STMMW_38011_SL1344_3778	356844	195953	233622	224617	218068	233297	66217.8	93802.8	120978	111888	85479.2	168033	235949	218239	300787	258607	262650	177897	66217.8	63441.8	108544	103959	78843.9	132888		x	0.00111278	0.997993
STMMW_42101_SL1344_4195	8	7	411.34	0.000311727	1.68571	D23580	ST4/74	STMMW_42101_SL1344_4195	2.19997e+06	3.20837e+06	3.99598e+06	4.13526e+06	3.10675e+06	3.41765e+06	6.3226e+06	5.97981e+06	5.27702e+06	5.7492e+06	5.64432e+06	4.84904e+06	1.45464e+06	3.57325e+06	5.1448e+06	4.76103e+06	3.74189e+06	2.60607e+06	6.3226e+06	4.04434e+06	4.73466e+06	5.34179e+06	5.20618e+06	3.83484e+06		x	0.00115531	0.997817
STMMW_09751_SL1344_0901	19	19	1296.78	0.000324367	1.76287	D23580	ST4/74	STMMW_09751_SL1344_0901	3.45363e+07	3.52595e+07	3.34598e+07	3.27516e+07	3.6991e+07	6.62965e+07	6.59612e+07	7.19174e+07	6.6981e+07	6.85683e+07	7.18071e+07	7.66113e+07	2.28357e+07	3.92695e+07	4.30793e+07	3.77078e+07	4.45535e+07	5.05532e+07	6.59612e+07	4.864e+07	6.00968e+07	6.37092e+07	6.62331e+07	6.05876e+07		x	0.0011959	0.997642
STMMW_17571_SL1344_1693	1	1	73.55	0.000335181	4.91516	D23580	ST4/74	STMMW_17571_SL1344_1693	185724	176176	721237	945824	667553	490783	3.60726e+06	1.87159e+06	3.3859e+06	2.1145e+06	1.60553e+06	3.08129e+06	122803	196211	928588	1.08895e+06	804028	374238	3.60726e+06	1.26582e+06	3.0379e+06	1.96466e+06	1.4809e+06	2.43682e+06	x	x	0.00122937	0.997489
STMMW_43601_SL1344_4349	11	11	551.56	0.000344924	1.40383	D23580	ST4/74	STMMW_43601_SL1344_4349	8.26335e+06	9.1313e+06	1.15898e+07	1.00261e+07	1.18863e+07	1.16791e+07	1.53483e+07	1.41327e+07	1.33842e+07	1.47282e+07	1.54573e+07	1.47951e+07	5.46381e+06	1.01698e+07	1.49217e+07	1.15433e+07	1.43164e+07	8.90569e+06	1.53483e+07	9.55837e+06	1.20086e+07	1.36845e+07	1.42575e+07	1.17007e+07		x	0.00125858	0.997348
STMMW_21111_SL1344_2057	3	3	131.23	0.000351456	1.66336	D23580	ST4/74	STMMW_21111_SL1344_2057	889968	1.22093e+06	797657	926566	710619	747001	1.65319e+06	1.3741e+06	1.32338e+06	1.78877e+06	1.4175e+06	1.24681e+06	588456	1.35978e+06	1.02698e+06	1.06678e+06	855898	569612	1.65319e+06	929349	1.18737e+06	1.66201e+06	1.30747e+06	986032		x	0.00127584	0.997252
STMMW_28271_SL1344_2845	2	2	152.99	0.00035369	1.77538	D23580	ST4/74	STMMW_28271_SL1344_2845	714447	581078	852727	913228	538667	646168	1.23718e+06	1.15143e+06	1.28852e+06	1.40913e+06	1.51616e+06	936399	472400	647163	1.09788e+06	1.05142e+06	648793	492724	1.23718e+06	778747	1.15608e+06	1.30927e+06	1.39847e+06	740546		x	0.0012774	0.997219
STMMW_15321_SL1344_1462	2	2	109.23	0.000359393	2.08501	D23580	ST4/74	STMMW_15321_SL1344_1462	1.36895e+06	1.00811e+06	890724	706847	682974	1.21403e+06	1.65124e+06	1.64946e+06	2.09518e+06	1.76426e+06	2.64188e+06	2.44039e+06	905166	1.12276e+06	1.1468e+06	813811	822601	925735	1.65124e+06	1.11558e+06	1.87985e+06	1.63924e+06	2.43681e+06	1.92997e+06		x	0.00128543	0.997133
STMMW_30741_SL1344_3088	1	1	27.38	0.000359546	2.28485	D23580	ST4/74	STMMW_30741_SL1344_3088	53208.4	91120.3	42848.4	100150	105856	111148	199766	212547	204332	172434	180973	182270	35182	101483	55167	115305	127497	84753.8	199766	143752	183331	160214	166925	144147	x	x	0.00128543	0.997131
STMMW_37221_SL1344_3699	6	6	544.85	0.000362586	1.55811	D23580	ST4/74	STMMW_37221_SL1344_3699	3.75804e+06	6.23498e+06	6.00292e+06	5.3308e+06	5.6222e+06	6.28851e+06	7.33172e+06	9.21446e+06	8.72653e+06	8.51558e+06	8.76075e+06	9.23859e+06	2.48485e+06	6.94407e+06	7.72872e+06	6.13749e+06	6.7716e+06	4.79519e+06	7.33172e+06	6.23203e+06	7.82964e+06	7.91212e+06	8.0807e+06	7.30628e+06		x	0.00128978	0.997085
STMMW_12411_SL1344_1169	12	12	1301.96	0.000374754	1.37086	D23580	ST4/74	STMMW_12411_SL1344_1169	1.07284e+08	1.10906e+08	9.82947e+07	1.16346e+08	8.73361e+07	1.0785e+08	1.27636e+08	1.31802e+08	1.45459e+08	1.3833e+08	1.45677e+08	1.72017e+08	7.09376e+07	1.23519e+08	1.26554e+08	1.33952e+08	1.05191e+08	8.22394e+07	1.27636e+08	8.91421e+07	1.30509e+08	1.28528e+08	1.34369e+08	1.36038e+08		x	0.0013264	0.9969
STMMW_31171_SL1344_3131	10	10	547.74	0.000380288	1.63091	D23580	ST4/74	STMMW_31171_SL1344_3131	2.53344e+07	2.12261e+07	1.5699e+07	2.04593e+07	1.51055e+07	1.67347e+07	2.70491e+07	2.83644e+07	2.81227e+07	3.47202e+07	3.38511e+07	3.47279e+07	1.67514e+07	2.36401e+07	2.02123e+07	2.35554e+07	1.81937e+07	1.27607e+07	2.70491e+07	1.91837e+07	2.52323e+07	3.22598e+07	3.12235e+07	2.74643e+07		x	0.00133929	0.996814
STMMW_40251_SL1344_4009	1	1	56.94	0.000400029	1.55636	D23580	ST4/74	STMMW_40251_SL1344_4009	422777	571317	601438	577416	580927	650964	669312	850571	874300	929237	955053	1.02069e+06	279544	636292	774347	664794	699691	496381	669312	575268	784441	863387	880917	807209	x	x	0.00140184	0.996502
STMMW_12681_SL1344_1197	2	2	75	0.000411874	1.88475	D23580	ST4/74	STMMW_12681_SL1344_1197	708748	343233	403766	467863	375100	478617	726193	873222	748968	775955	1.08622e+06	1.024e+06	468631	382268	519846	538662	451786	364961	726193	590588	671990	720968	1.0019e+06	809827		x	0.00143624	0.996311
STMMW_14541_SL1344_1383	6	6	616.1	0.000415981	1.41626	D23580	ST4/74	STMMW_14541_SL1344_1383	1.43661e+07	1.24171e+07	1.0624e+07	1.30813e+07	1.01592e+07	1.20936e+07	1.46666e+07	1.56067e+07	1.73352e+07	1.90796e+07	1.88473e+07	1.74853e+07	9.49901e+06	1.38293e+07	1.36783e+07	1.50609e+07	1.22362e+07	9.22174e+06	1.46666e+07	1.05553e+07	1.55535e+07	1.77275e+07	1.73843e+07	1.38281e+07		x	0.00144345	0.996244
STMMW_15671_SL1344_1503;STMMW_14741_SL1344_1404	12	9	636.11	0.000433179	1.16768	D23580	ST4/74	STMMW_15671_SL1344_1503	3.24735e+07	3.13092e+07	3.01751e+07	3.39418e+07	3.1232e+07	3.16257e+07	3.53445e+07	3.88232e+07	3.7856e+07	3.95904e+07	3.75116e+07	3.36176e+07	2.14718e+07	3.48699e+07	3.88502e+07	3.9078e+07	3.7617e+07	2.41156e+07	3.53445e+07	2.62574e+07	3.39652e+07	3.67849e+07	3.45998e+07	2.65863e+07		x
STMMW_43081_SL1344_4297	15	14	995.37	0.000437475	1.27036	D23580	ST4/74	STMMW_43081_SL1344_4297	6.99459e+06	7.871e+06	7.61659e+06	7.06722e+06	8.42201e+06	8.38471e+06	8.49318e+06	1.07108e+07	1.01645e+07	9.87059e+06	1.0192e+07	9.45771e+06	4.62489e+06	8.76615e+06	9.80631e+06	8.13667e+06	1.01438e+07	6.39361e+06	8.49318e+06	7.24406e+06	9.11979e+06	9.17112e+06	9.40081e+06	7.47958e+06		x	0.0015033	0.995887
STMMW_18691_SL1344_1822	20	20	1411.8	0.000445798	1.2013	D23580	ST4/74	STMMW_18691_SL1344_1822	4.05427e+07	4.34701e+07	3.8188e+07	3.92824e+07	3.80562e+07	4.38682e+07	4.59278e+07	5.00736e+07	4.97589e+07	4.44925e+07	5.24602e+07	4.96926e+07	2.68072e+07	4.84138e+07	4.91668e+07	4.52268e+07	4.58364e+07	3.34509e+07	4.59278e+07	3.38664e+07	4.46448e+07	4.13396e+07	4.8388e+07	3.92991e+07		x	0.0015245	0.995746
SLT-BT0401	1	1	38.21	0.000452116	590.241	D23580	ST4/74	SLT-BT0401	0	3233.82	2451.38	0	7466.58	0	1.25455e+06	1.20308e+06	1.29868e+06	1.3577e+06	1.40284e+06	1.24586e+06	0	3601.59	3156.13	0	8993.04	0	1.25455e+06	813681	1.16521e+06	1.26149e+06	1.29395e+06	985280	x	x	0.00153794	0.995638
STMMW_13171_SL1344_1245	10	10	742.76	0.000454882	1.37975	D23580	ST4/74	STMMW_13171_SL1344_1245	1.459e+07	1.21697e+07	1.47454e+07	1.03354e+07	1.38129e+07	1.51667e+07	1.77073e+07	2.00546e+07	1.76851e+07	1.76794e+07	1.91521e+07	1.92334e+07	9.64703e+06	1.35537e+07	1.89846e+07	1.18994e+07	1.66368e+07	1.15651e+07	1.77073e+07	1.35635e+07	1.58674e+07	1.64266e+07	1.76654e+07	1.52106e+07		x	0.00153794	0.995591
STMMW_18231_SL1344_1760	1	1	19.37	0.000456245	1.53747	D23580	ST4/74	STMMW_18231_SL1344_1760	1.16237e+07	9.88524e+06	8.45518e+06	1.16368e+07	8.92419e+06	9.74678e+06	1.17223e+07	1.42368e+07	1.5803e+07	1.81094e+07	1.74191e+07	1.53756e+07	7.68573e+06	1.10095e+07	1.0886e+07	1.33978e+07	1.07486e+07	7.43224e+06	1.17223e+07	9.6288e+06	1.41788e+07	1.68261e+07	1.6067e+07	1.21597e+07	x	x	0.00153794	0.995567
SLP2_0012	14	14	720.37	0.00046408	3.50256	ST4/74	D23580	SLP2_0012	1.14173e+06	4.11212e+06	3.85513e+06	4.07639e+06	3.6454e+06	4.18278e+06	976065	1.26156e+06	723720	1.06024e+06	694282	1.28362e+06	754923	4.57977e+06	4.96345e+06	4.69325e+06	4.39066e+06	3.18951e+06	976065	853236	649337	985103	640389	1.01514e+06		x	0.00155693	0.995432
STMMW_42121_SL1344_4197	27	26	1736.49	0.000466902	1.44617	D23580	ST4/74	STMMW_42121_SL1344_4197	3.18527e+07	3.08831e+07	2.32525e+07	3.31215e+07	2.24769e+07	2.88286e+07	4.0674e+07	4.38565e+07	3.61166e+07	4.02405e+07	4.42649e+07	4.12975e+07	2.10613e+07	3.43953e+07	2.99375e+07	3.81336e+07	2.70721e+07	2.19828e+07	4.0674e+07	2.96615e+07	3.24046e+07	3.73889e+07	4.08288e+07	3.26599e+07		x	0.00155884	0.995382
STMMW_32971_SL1344_3270	3	3	171.29	0.000469054	1.26082	D23580	ST4/74	STMMW_32971_SL1344_3270	1.29645e+07	1.59935e+07	1.62574e+07	1.50654e+07	1.41429e+07	1.61171e+07	2.12636e+07	1.92577e+07	1.75099e+07	1.91931e+07	1.80227e+07	1.89085e+07	8.57224e+06	1.78124e+07	2.09312e+07	1.73452e+07	1.70343e+07	1.22898e+07	2.12636e+07	1.30246e+07	1.57103e+07	1.7833e+07	1.66237e+07	1.49537e+07		x	0.00155884	0.995345
STMMW_17541_SL1344_1690	2	2	181.02	0.00047138	4.14816	D23580	ST4/74	STMMW_17541_SL1344_1690	358039	878952	1.60967e+06	419872	1.58095e+06	1.52505e+06	2.75819e+06	3.10974e+06	5.23366e+06	4.48104e+06	5.3389e+06	5.51277e+06	236739	978912	2.07244e+06	483410	1.90416e+06	1.1629e+06	2.75819e+06	2.10322e+06	4.69575e+06	4.16349e+06	4.92447e+06	4.35974e+06		x	0.00155925	0.995304
STMMW_29431_SL1344_2960	6	6	205.79	0.000477273	1.23327	ST4/74	D23580	STMMW_29431_SL1344_2960	2.82846e+06	2.80404e+06	3.04908e+06	2.85198e+06	3.13939e+06	2.75132e+06	2.66701e+06	2.54426e+06	2.12807e+06	2.33743e+06	2.19382e+06	2.25793e+06	1.87021e+06	3.12294e+06	3.92567e+06	3.28355e+06	3.7812e+06	2.09797e+06	2.66701e+06	1.72077e+06	1.90935e+06	2.17179e+06	2.02353e+06	1.78567e+06		x	0.00157102	0.995201
STMMW_37931_SL1344_3770	11	11	673.51	0.000479375	1.49861	D23580	ST4/74	STMMW_37931_SL1344_3770	1.50512e+07	2.2389e+07	1.99267e+07	1.92837e+07	1.82276e+07	2.0628e+07	3.12209e+07	2.87225e+07	2.16787e+07	3.07588e+07	2.95569e+07	3.11612e+07	9.95203e+06	2.49352e+07	2.56556e+07	2.22018e+07	2.19541e+07	1.57295e+07	3.12209e+07	1.94259e+07	1.94506e+07	2.85791e+07	2.72625e+07	2.46437e+07		x	0.00157102	0.995164
STMMW_15891_SL1344_1525	9	7	419.44	0.000483896	1.61444	D23580	ST4/74	STMMW_15891_SL1344_1525	2.43074e+06	1.98178e+06	1.93724e+06	2.06749e+06	1.55885e+06	1.51802e+06	2.58022e+06	3.63198e+06	2.77958e+06	2.68675e+06	3.36943e+06	3.50864e+06	1.60723e+06	2.20716e+06	2.49419e+06	2.38035e+06	1.87755e+06	1.15754e+06	2.58022e+06	2.45642e+06	2.4939e+06	2.49635e+06	3.10788e+06	2.77479e+06		x	0.00157852	0.995084
STMMW_41951_SL1344_4181	5	5	304.52	0.000496719	4.35029	ST4/74	D23580	STMMW_41951_SL1344_4181	1.70142e+06	2.5526e+06	6.93647e+06	2.91534e+06	6.31926e+06	7.50607e+06	843542	875707	1.0532e+06	1.16943e+06	1.26376e+06	1.21489e+06	1.125e+06	2.8429e+06	8.93066e+06	3.35651e+06	7.61117e+06	5.72362e+06	843542	592268	944952	1.08656e+06	1.16566e+06	960786		x	0.00161292	0.994855
STMMW_02551_SL1344_0251	1	1	67.2	0.000503777	2.86017	D23580	ST4/74	STMMW_02551_SL1344_0251	51089.7	71220.8	30092.9	78682.1	108303	135082	226062	300227	200108	220545	208196	201929	33781	79320.5	38744.4	90588.7	130445	103004	226062	203053	179541	204916	192035	159694	x	x	0.00162837	0.994727
STMMW_23342_SL1344_2280	3	3	211.8	0.000514755	1.6255	D23580	ST4/74	STMMW_23342_SL1344_2280	1.05204e+07	7.0441e+06	6.43328e+06	7.80544e+06	6.5211e+06	8.47364e+06	9.89509e+06	1.16419e+07	1.35791e+07	1.22018e+07	1.35154e+07	1.52367e+07	6.95618e+06	7.84521e+06	8.2828e+06	8.9866e+06	7.85427e+06	6.46142e+06	9.89509e+06	7.8738e+06	1.21835e+07	1.13371e+07	1.24662e+07	1.20499e+07		x	0.00165629	0.994528
STMMW_15621_SL1344_1497	13	13	995.61	0.000521691	1.33531	D23580	ST4/74	STMMW_15621_SL1344_1497	1.72312e+07	1.63795e+07	1.49818e+07	2.07907e+07	1.51147e+07	1.91045e+07	2.31764e+07	2.52297e+07	2.14388e+07	2.16546e+07	2.38111e+07	2.30303e+07	1.13935e+07	1.82423e+07	1.92889e+07	2.39369e+07	1.82047e+07	1.45678e+07	2.31764e+07	1.70637e+07	1.92353e+07	2.01201e+07	2.19628e+07	1.82134e+07		x	0.00167101	0.994401
STMMW_25051_SL1344_2450	7	6	374.94	0.00055383	1.31137	D23580	ST4/74	STMMW_25051_SL1344_2450	8.42624e+06	7.6591e+06	6.93168e+06	6.58532e+06	6.05631e+06	7.10069e+06	8.20732e+06	9.35315e+06	9.67246e+06	9.51681e+06	1.01073e+07	9.21647e+06	5.57151e+06	8.53015e+06	8.92449e+06	7.58185e+06	7.29446e+06	5.4145e+06	8.20732e+06	6.32583e+06	8.67834e+06	8.84241e+06	9.32273e+06	7.2888e+06		x	0.00175948	0.993801
STMMW_18651_SL1344_1818	9	9	588.44	0.000554281	1.38274	D23580	ST4/74	STMMW_18651_SL1344_1818	5.85507e+07	4.63723e+07	4.97809e+07	4.87788e+07	4.40224e+07	6.32663e+07	6.19096e+07	7.77815e+07	7.39856e+07	6.83917e+07	7.33212e+07	7.43271e+07	3.87143e+07	5.16461e+07	6.40926e+07	5.61603e+07	5.30223e+07	4.82426e+07	6.19096e+07	5.26061e+07	6.63815e+07	6.35452e+07	6.76297e+07	5.87812e+07		x	0.00175948	0.993793
STMMW_23701_SL1344_2317	2	2	151.88	0.000582728	1.66621	D23580	ST4/74	STMMW_23701_SL1344_2317	916179	1.68337e+06	1.31605e+06	1.56328e+06	1.3699e+06	1.10351e+06	2.01714e+06	2.24318e+06	2.01924e+06	2.81744e+06	2.10102e+06	2.05212e+06	605787	1.87482e+06	1.69441e+06	1.79984e+06	1.64996e+06	841460	2.01714e+06	1.51714e+06	1.81171e+06	2.61779e+06	1.93792e+06	1.62291e+06		x	0.00184152	0.99325
STMMW_23831_SL1344_2330	1	1	21.05	0.000620892	Infinity	ST4/74	D23580	STMMW_23831_SL1344_2330	7309.24	21955.7	16512	20583.3	108764	0	0	0	0	0	0	0	4832.95	24452.6	21259.1	23698.1	130999	0	0	0	0	0	0	0	x	x	0.00195341	0.992504
STMMW_15001_SL1344_1430	1	1	45.7	0.00062735	1.24435	D23580	ST4/74	STMMW_15001_SL1344_1430	3.2687e+07	2.80636e+07	3.16828e+07	2.88009e+07	2.92117e+07	3.20285e+07	3.93254e+07	3.96915e+07	3.81894e+07	3.62525e+07	3.22922e+07	4.13106e+07	2.1613e+07	3.12551e+07	4.07913e+07	3.31592e+07	3.51838e+07	2.44228e+07	3.93254e+07	2.68446e+07	3.42644e+07	3.36835e+07	2.97855e+07	3.26703e+07	x	x	0.00196049	0.992376
STMMW_08431_SL1344_0768	4	3	183.08	0.000628682	2.33457	ST4/74	D23580	STMMW_08431_SL1344_0768	583599	449453	327965	485049	303143	249196	169345	153399	155072	230211	109461	209856	385881	500568	422253	558449	365118	190020	169345	103748	139134	213897	100964	165963		x	0.00196049	0.992349
STMMW_13231_SL1344_1251	2	2	102.67	0.000636885	2.21363	D23580	ST4/74	STMMW_13231_SL1344_1251	223847	279448	479807	333668	583107	547346	959294	1.00802e+06	926823	973549	905666	643887	148010	311228	617748	384160	702317	417369	959294	681757	831566	904559	835364	509214		x	0.00197736	0.992186
STMMW_09421_SL1344_0868	4	3	186.34	0.000656456	1.70072	D23580	ST4/74	STMMW_09421_SL1344_0868	1.3911e+06	2.36646e+06	2.13302e+06	2.53546e+06	2.18587e+06	2.89523e+06	3.25957e+06	3.5299e+06	3.97947e+06	4.44833e+06	4.20019e+06	3.55439e+06	919808	2.63559e+06	2.74625e+06	2.91914e+06	2.63274e+06	2.20771e+06	3.25957e+06	2.38738e+06	3.57047e+06	4.1331e+06	3.87415e+06	2.81097e+06		x	0.00202922	0.991793
STMMW_11871_SL1344_1116	6	6	265.65	0.000698705	1.31456	ST4/74	D23580	STMMW_11871_SL1344_1116	1.31744e+06	1.18351e+06	1.37641e+06	1.52602e+06	1.20385e+06	1.53755e+06	1.14111e+06	1.10005e+06	1.02938e+06	911986	990651	1.02264e+06	871105	1.3181e+06	1.77212e+06	1.75695e+06	1.44997e+06	1.17243e+06	1.14111e+06	744002	923586	847359	913752	808751		x	0.00215043	0.99093
STMMW_32641_SL1344_3237	5	5	223.75	0.000716765	1.38066	D23580	ST4/74	STMMW_32641_SL1344_3237	1.44653e+06	1.61543e+06	1.42681e+06	1.21055e+06	1.47276e+06	1.73604e+06	1.83897e+06	2.17471e+06	2.22011e+06	1.88771e+06	2.35244e+06	1.82519e+06	956463	1.79915e+06	1.83701e+06	1.39373e+06	1.77385e+06	1.32379e+06	1.83897e+06	1.47083e+06	1.99193e+06	1.75394e+06	2.16983e+06	1.44344e+06		x	0.00219646	0.990556
STMMW_34481_SL1344_3423	1	1	53.47	0.000725113	1.57087	ST4/74	D23580	STMMW_34481_SL1344_3423	3.90371e+06	3.17621e+06	2.33601e+06	3.12695e+06	2.80154e+06	3.78116e+06	1.68111e+06	2.36869e+06	2.02161e+06	2.01269e+06	2.21385e+06	1.87723e+06	2.58117e+06	3.53743e+06	3.0076e+06	3.60013e+06	3.37428e+06	2.88326e+06	1.68111e+06	1.60202e+06	1.81383e+06	1.87006e+06	2.042e+06	1.48459e+06	x	x	0.00221247	0.990381
STMMW_31401_SL1344_3154	1	1	31.44	0.000734478	1.71896	D23580	ST4/74	STMMW_31401_SL1344_3154	1.11129e+06	874831	760319	881590	823823	1.13118e+06	1.56552e+06	1.3011e+06	1.65248e+06	1.99382e+06	1.94074e+06	1.14335e+06	734797	974323	978906	1.015e+06	992246	862563	1.56552e+06	879977	1.48264e+06	1.85253e+06	1.79009e+06	904211	x	x	0.00222368	0.990185
STMMW_28361_SL1344_2854	4	4	128.55	0.000735072	2.30275	D23580	ST4/74	STMMW_28361_SL1344_2854	480108	1.62716e+06	1.27868e+06	1.63987e+06	1.16785e+06	1.25951e+06	2.76554e+06	3.14315e+06	2.76208e+06	3.01309e+06	2.98252e+06	2.4964e+06	317452	1.81221e+06	1.64629e+06	1.88803e+06	1.4066e+06	960420	2.76554e+06	2.12581e+06	2.4782e+06	2.79956e+06	2.751e+06	1.97427e+06		x	0.00222368	0.990173
STMMW_23231_SL1344_2268	22	22	1507.84	0.000750075	1.48243	D23580	ST4/74	STMMW_23231_SL1344_2268	1.45768e+07	1.05005e+07	1.13389e+07	1.16459e+07	1.06002e+07	1.51772e+07	1.6378e+07	1.79152e+07	1.98191e+07	1.6094e+07	1.69858e+07	2.22697e+07	9.63829e+06	1.16947e+07	1.45988e+07	1.34082e+07	1.27674e+07	1.15731e+07	1.6378e+07	1.21166e+07	1.77821e+07	1.49535e+07	1.56673e+07	1.76118e+07		x	0.00225941	0.989857
STMMW_02321_SL1344_0227	3	2	169.13	0.000779628	1.32644	D23580	ST4/74	STMMW_02321_SL1344_0227	1.47976e+06	1.53907e+06	1.49948e+06	1.68108e+06	1.35974e+06	1.7346e+06	1.95636e+06	1.83659e+06	1.89637e+06	2.13555e+06	2.51541e+06	1.98734e+06	978436	1.71411e+06	1.93057e+06	1.93546e+06	1.63772e+06	1.32269e+06	1.95636e+06	1.24214e+06	1.70147e+06	1.98421e+06	2.32015e+06	1.57168e+06		x	0.00233849	0.98923
STMMW_39001_SL1344_3884	6	6	301.5	0.000795124	1.46501	D23580	ST4/74	STMMW_39001_SL1344_3884	3.52859e+06	3.36593e+06	4.43617e+06	4.29148e+06	4.35956e+06	5.76922e+06	5.82431e+06	6.16242e+06	6.44373e+06	6.14612e+06	6.0339e+06	7.11501e+06	2.33314e+06	3.74873e+06	5.71154e+06	4.94089e+06	5.25083e+06	4.39922e+06	5.82431e+06	4.16784e+06	5.78146e+06	5.71058e+06	5.56552e+06	5.62687e+06		x	0.00237137	0.988898
STMMW_39611_SL1344_3944	3	2	173.81	0.000797456	1.46826	ST4/74	D23580	STMMW_39611_SL1344_3944	1.48378e+06	1.29823e+06	1.22318e+06	1.11267e+06	977230	1.07369e+06	842021	860814	812517	657693	748324	961140	981088	1.44588e+06	1.57483e+06	1.28105e+06	1.17702e+06	818727	842021	582196	729008	611086	690236	760112		x	0.00237137	0.988848
STMMW_25291_SL1344_2473	3	3	185.03	0.000804387	2.00431	D23580	ST4/74	STMMW_25291_SL1344_2473	239767	227124	448905	161268	336016	336580	690787	649011	599304	517753	515186	534821	158536	252954	577962	185672	404712	256653	690787	438947	537708	481063	475195	422960		x	0.00237137	0.988699
STMMW_08591_SL1344_0783	1	1	45.87	0.000805725	1.4618	D23580	ST4/74	STMMW_08591_SL1344_0783	280645	222300	180246	286709	251758	291123	339193	415327	339241	365978	381362	370286	185565	247581	232066	330096	303228	221991	339193	280899	304374	340043	351759	292839	x	x	0.00237137	0.98867
STMMW_06981_SL1344_0621	8	8	539.05	0.000807341	1.35871	ST4/74	D23580	STMMW_06981_SL1344_0621	2.94062e+07	3.74762e+07	3.42217e+07	2.99041e+07	3.59452e+07	3.74551e+07	2.65695e+07	3.03469e+07	2.33127e+07	2.19316e+07	2.34529e+07	2.48295e+07	1.94437e+07	4.17383e+07	4.40602e+07	3.44294e+07	4.32938e+07	2.85608e+07	2.65695e+07	2.05246e+07	2.09167e+07	2.03774e+07	2.16324e+07	1.96362e+07		x	0.00237137	0.988635
STMMW_35411_SL1344_3518	1	1	154.98	0.000821103	2.03764	D23580	ST4/74	STMMW_35411_SL1344_3518	270600	181793	280229	534926	244832	341657	630662	605863	475075	683815	761306	621147	178923	202468	360793	615874	294886	260525	630662	409765	426248	635357	702210	491230	x	x	0.00240183	0.988338
STMMW_12561_SL1344_1185	2	2	89.46	0.000849374	1.42191	D23580	ST4/74	STMMW_12561_SL1344_1185	2.07588e+07	2.04144e+07	1.50257e+07	2.24806e+07	1.62029e+07	1.98887e+07	2.5029e+07	2.77371e+07	2.45712e+07	3.20718e+07	2.83014e+07	2.54837e+07	1.3726e+07	2.27361e+07	1.93455e+07	2.58825e+07	1.95154e+07	1.51658e+07	2.5029e+07	1.87595e+07	2.20458e+07	2.9799e+07	2.61045e+07	2.01536e+07		x	0.0024743	0.987723
STMMW_15531_SL1344_1488	4	4	174.25	0.000887323	1.53143	D23580	ST4/74	STMMW_15531_SL1344_1488	1.39332e+06	2.31188e+06	1.6574e+06	2.10759e+06	1.76535e+06	1.55834e+06	2.86899e+06	2.63517e+06	2.4475e+06	2.41614e+06	2.74853e+06	3.41369e+06	921280	2.57481e+06	2.13389e+06	2.42652e+06	2.12626e+06	1.18828e+06	2.86899e+06	1.78225e+06	2.19595e+06	2.24492e+06	2.53518e+06	2.6997e+06		x	0.00257044	0.986889
STMMW_35051_SL1344_3482	8	8	397.56	0.000889639	1.37338	D23580	ST4/74	STMMW_35051_SL1344_3482	2.04642e+06	1.78524e+06	1.54634e+06	1.58815e+06	1.52687e+06	1.98972e+06	2.06486e+06	2.27813e+06	2.43322e+06	2.44238e+06	2.32477e+06	2.85342e+06	1.35311e+06	1.98827e+06	1.9909e+06	1.82847e+06	1.83903e+06	1.51723e+06	2.06486e+06	1.54077e+06	2.18314e+06	2.2693e+06	2.14431e+06	2.25661e+06		x	0.00257044	0.986838
STMMW_30151_SL1344_3031	15	14	1016.42	0.000893634	1.28569	D23580	ST4/74	STMMW_30151_SL1344_3031	6.78091e+07	9.28251e+07	8.84417e+07	8.84292e+07	8.68875e+07	9.78283e+07	1.1485e+08	1.12334e+08	1.05008e+08	1.07836e+08	1.11661e+08	1.19727e+08	4.4836e+07	1.03382e+08	1.13868e+08	1.01811e+08	1.04651e+08	7.45973e+07	1.1485e+08	7.59749e+07	9.42153e+07	1.00194e+08	1.02993e+08	9.46854e+07		x	0.00257148	0.98675
STMMW_13811_SL1344_1309	2	2	116.83	0.000927311	1.40442	D23580	ST4/74	STMMW_13811_SL1344_1309	1.96626e+06	1.48757e+06	1.50527e+06	1.36733e+06	1.23478e+06	1.35868e+06	2.34541e+06	1.88227e+06	2.30865e+06	2.03815e+06	1.95544e+06	1.99733e+06	1.30011e+06	1.65675e+06	1.93802e+06	1.57424e+06	1.48722e+06	1.03604e+06	2.34541e+06	1.27304e+06	2.07137e+06	1.89372e+06	1.80365e+06	1.57958e+06		x	0.00265759	0.986002
STMMW_33921_SL1344_3366	5	4	190.46	0.000933052	1.40804	D23580	ST4/74	STMMW_33921_SL1344_3366	1.82238e+06	2.62457e+06	2.19479e+06	1.90608e+06	1.97171e+06	1.95908e+06	2.83443e+06	2.81568e+06	2.36557e+06	2.96207e+06	3.22495e+06	3.36771e+06	1.20498e+06	2.92305e+06	2.82578e+06	2.19452e+06	2.3748e+06	1.49387e+06	2.83443e+06	1.90434e+06	2.12244e+06	2.75217e+06	2.97461e+06	2.66334e+06		x	0.00266326	0.985874
STMMW_13351_SL1344_1263	2	2	173.62	0.000945735	1.89764	D23580	ST4/74	STMMW_13351_SL1344_1263	1.32e+06	2.54252e+06	1.58856e+06	2.54449e+06	1.48644e+06	1.5908e+06	3.398e+06	3.45797e+06	2.55786e+06	4.28157e+06	4.31685e+06	3e+06	872798	2.83167e+06	2.04526e+06	2.92953e+06	1.79033e+06	1.21304e+06	3.398e+06	2.33873e+06	2.29497e+06	3.97816e+06	3.98175e+06	2.37253e+06		x	0.00268862	0.98559
STMMW_16851_SL1344_1620	10	10	674.1	0.000961694	1.39132	D23580	ST4/74	STMMW_16851_SL1344_1620	1.05141e+07	9.86236e+06	8.7346e+06	1.05737e+07	9.04766e+06	1.14054e+07	1.46928e+07	1.26743e+07	1.49648e+07	1.31226e+07	1.13494e+07	1.6867e+07	6.95201e+06	1.0984e+07	1.12457e+07	1.21737e+07	1.08974e+07	8.69695e+06	1.46928e+07	8.57201e+06	1.34267e+07	1.21927e+07	1.04684e+07	1.33392e+07		x	0.00272305	0.985232
STMMW_19111_SL1344_1862	6	6	208.14	0.000970415	1.56342	D23580	ST4/74	STMMW_19111_SL1344_1862	646176	696526	560696	685200	439917	542744	842009	836851	768761	897876	1.06483e+06	1.17306e+06	427258	775741	721892	788888	529854	413860	842009	565989	689749	834248	982175	927711		x	0.0027323	0.985036
STMMW_16021_SL1344_1537	2	2	82.68	0.00097268	1.40365	D23580	ST4/74	STMMW_16021_SL1344_1537	885697	915544	880896	1.06267e+06	958489	1.17615e+06	1.11717e+06	1.23618e+06	1.3169e+06	1.55371e+06	1.59175e+06	1.43697e+06	585632	1.01967e+06	1.13415e+06	1.22348e+06	1.15444e+06	896853	1.11717e+06	836069	1.18155e+06	1.44361e+06	1.46819e+06	1.13642e+06		x	0.0027323	0.984985
STMMW_19261_SL1344_1877	4	4	186.34	0.000987733	1.6799	D23580	ST4/74	STMMW_19261_SL1344_1877	998264	1.60989e+06	1.99012e+06	1.45952e+06	1.72525e+06	2.27379e+06	2.52926e+06	3.02251e+06	2.68156e+06	2.85347e+06	2.95161e+06	2.85603e+06	660063	1.79298e+06	2.56227e+06	1.68038e+06	2.07796e+06	1.73384e+06	2.52926e+06	2.04422e+06	2.40595e+06	2.65126e+06	2.72249e+06	2.25868e+06		x	0.00275704	0.984646
STMMW_23861_SL1344_2333	2	2	128.69	0.000991579	1.35374	D23580	ST4/74	STMMW_23861_SL1344_2333	1.33501e+06	1.36576e+06	959177	984296	1.17344e+06	1.17534e+06	1.51524e+06	1.77632e+06	1.42742e+06	1.57554e+06	1.62075e+06	1.55144e+06	882721	1.52108e+06	1.23493e+06	1.13325e+06	1.41334e+06	896233	1.51524e+06	1.20138e+06	1.28071e+06	1.46389e+06	1.49494e+06	1.22695e+06		x	0.00275704	0.984559
STMMW_11881_SL1344_1117	4	4	211.38	0.000993172	1.3644	D23580	ST4/74	STMMW_11881_SL1344_1117	719722	617829	881602	647462	846410	779704	1.09393e+06	1.09245e+06	953220	1.00109e+06	1.10103e+06	888170	475887	688092	1.13506e+06	745439	1.01945e+06	594549	1.09393e+06	738860	855250	930147	1.01556e+06	702404		x	0.00275704	0.984523
STMMW_29231_SL1344_2941	12	11	760.3	0.00101388	1.28808	ST4/74	D23580	STMMW_29231_SL1344_2941	1.481e+07	1.49522e+07	1.4361e+07	1.16666e+07	1.35757e+07	1.25071e+07	1.21488e+07	1.07426e+07	1.03301e+07	9.4169e+06	9.8106e+06	1.11128e+07	9.79251e+06	1.66527e+07	1.84897e+07	1.34321e+07	1.63512e+07	9.53703e+06	1.21488e+07	7.26557e+06	9.26842e+06	8.74958e+06	9.04906e+06	8.78848e+06		x	0.00280353	0.984054
STMMW_17261_SL1344_1662	2	2	137.33	0.00102987	7.99915	D23580	ST4/74	STMMW_17261_SL1344_1662	242448	6065.58	54546.2	138728	70221.2	80784.8	510050	429859	724431	1.03446e+06	1.00497e+06	1.03808e+06	160309	6755.4	70227.8	159721	84577.3	61601.1	510050	290727	649975	961156	926960	820958		x	0.00283231	0.98369
STMMW_07421_SL1344_0666	10	9	441.61	0.00103229	1.24279	D23580	ST4/74	STMMW_07421_SL1344_0666	2.70099e+07	3.29837e+07	2.71589e+07	2.86624e+07	2.94394e+07	3.59444e+07	3.64258e+07	3.7705e+07	3.94018e+07	3.87382e+07	3.61265e+07	3.67937e+07	1.78592e+07	3.67349e+07	3.49668e+07	3.29997e+07	3.54579e+07	2.74087e+07	3.64258e+07	2.55011e+07	3.53522e+07	3.5993e+07	3.33222e+07	2.90981e+07		x	0.00283231	0.983635
STMMW_17451_SL1344_1681	6	5	454.03	0.00109424	1.40629	D23580	ST4/74	STMMW_17451_SL1344_1681	3.83856e+06	5.44021e+06	5.01154e+06	5.16285e+06	5.10623e+06	6.62988e+06	6.83972e+06	8.31669e+06	7.19995e+06	6.93297e+06	7.02776e+06	7.54424e+06	2.5381e+06	6.05891e+06	6.45233e+06	5.94412e+06	6.15014e+06	5.0555e+06	6.83972e+06	5.62484e+06	6.45996e+06	6.44167e+06	6.48223e+06	5.96632e+06		x	0.00298011	0.982218
STMMW_40851_SL1344_4070	4	4	270.95	0.00109458	1.37913	D23580	ST4/74	STMMW_40851_SL1344_4070	6.42119e+06	7.12635e+06	9.38323e+06	8.88671e+06	8.49979e+06	9.55486e+06	1.04238e+07	1.20224e+07	1.03161e+07	1.16717e+07	1.22408e+07	1.21056e+07	4.24576e+06	7.93681e+06	1.20808e+07	1.02315e+07	1.02375e+07	7.28589e+06	1.04238e+07	8.13113e+06	9.2558e+06	1.08445e+07	1.12906e+07	9.57365e+06		x	0.00298011	0.98221
STMMW_15551_SL1344_1490	4	4	192.27	0.00111241	2.22755	D23580	ST4/74	STMMW_15551_SL1344_1490	599454	253136	170489	276328	234896	248507	571637	502265	637587	587388	871384	801040	396365	281924	219504	318144	282918	189495	571637	339698	572057	545763	803743	633498		x	0.00301706	0.981799
STMMW_18541_SL1344_1807	2	2	149.26	0.0011199	1.48415	D23580	ST4/74	STMMW_18541_SL1344_1807	4.57657e+06	8.25423e+06	6.97497e+06	6.9293e+06	7.2741e+06	6.51493e+06	9.44473e+06	1.06461e+07	9.52652e+06	1.15131e+07	1.01658e+07	8.84758e+06	3.02607e+06	9.19296e+06	8.98023e+06	7.97788e+06	8.76121e+06	4.96785e+06	9.44473e+06	7.20033e+06	8.5474e+06	1.06973e+07	9.37671e+06	6.99706e+06		x	0.00302579	0.981627
STMMW_11271_SL1344_1056	16	15	1066.29	0.00113969	1.35568	D23580	ST4/74	STMMW_11271_SL1344_1056	1.84369e+07	2.27315e+07	2.13992e+07	1.74528e+07	1.75838e+07	2.51854e+07	2.4495e+07	2.69304e+07	2.86142e+07	2.93109e+07	3.02578e+07	2.68557e+07	1.21906e+07	2.53167e+07	2.75513e+07	2.00939e+07	2.11786e+07	1.92047e+07	2.4495e+07	1.82139e+07	2.56733e+07	2.72338e+07	2.7909e+07	2.12387e+07		x	0.00306754	0.98117
STMMW_15921_SL1344_1528	11	11	775.83	0.00114518	1.23176	D23580	ST4/74	STMMW_15921_SL1344_1528	4.79844e+06	4.89644e+06	4.78079e+06	5.13118e+06	4.61688e+06	4.52098e+06	6.28177e+06	5.72019e+06	5.16197e+06	5.53487e+06	5.79221e+06	6.91561e+06	3.17278e+06	5.4533e+06	6.15523e+06	5.90765e+06	5.56076e+06	3.44739e+06	6.28177e+06	3.86875e+06	4.63143e+06	5.14264e+06	5.3426e+06	5.46917e+06		x	0.00307064	0.981043
STMMW_01571_SL1344_0151	3	3	86.03	0.00115793	1.75876	ST4/74	D23580	STMMW_01571_SL1344_0151	1.93296e+06	1.36216e+06	1.49016e+06	1.13957e+06	1.09287e+06	1.27535e+06	796103	801331	921392	639987	544874	1.01161e+06	1.27809e+06	1.51707e+06	1.91857e+06	1.31202e+06	1.3163e+06	972499	796103	541965	826693	594635	502578	800029		x	0.0030931	0.980748
STMMW_32671_SL1344_3240	5	5	388.75	0.00118167	1.86738	D23580	ST4/74	STMMW_32671_SL1344_3240	5.1795e+06	5.96009e+06	6.06185e+06	6.86329e+06	5.54558e+06	5.45528e+06	7.79433e+06	1.35847e+07	7.66374e+06	8.61933e+06	1.5496e+07	1.23227e+07	3.42474e+06	6.63791e+06	7.80459e+06	7.90188e+06	6.67932e+06	4.15983e+06	7.79433e+06	9.18775e+06	6.87607e+06	8.00853e+06	1.42931e+07	9.74537e+06		x	0.00314466	0.980197
STMMW_16841_SL1344_1619	2	2	117.82	0.00122246	1.87894	D23580	ST4/74	STMMW_16841_SL1344_1619	287729	722515	650102	720292	572325	750359	1.11515e+06	1.09453e+06	1.06357e+06	1.21544e+06	1.27183e+06	1.19779e+06	190249	804685	837002	829290	689331	572173	1.11515e+06	740264	954260	1.12931e+06	1.17311e+06	947267		x	0.00323934	0.979248
STMMW_10182_STMMW_26532_SL1344_0945_SL1344_2597A	4	4	178.12	0.0012264	3.62826	ST4/74	D23580	STMMW_10182_STMMW_26532_SL1344_0945_SL1344_2597A	397909	129384	459670	214914	282266	337322	68763.7	30164.1	99489	61405.9	68131.2	174068	263101	144099	591823	247436	339972	257219	68763.7	20400.9	89263.7	57054.4	62842.6	137661		x	0.00323934	0.979156
STMMW_42041_SL1344_4190	20	20	1055.75	0.00127381	1.34278	ST4/74	D23580	STMMW_42041_SL1344_4190	6.91813e+06	5.81664e+06	6.42286e+06	4.96672e+06	5.52563e+06	6.66312e+06	4.08391e+06	4.7397e+06	4.18983e+06	4.07996e+06	4.72344e+06	5.22635e+06	4.57434e+06	6.47815e+06	8.26939e+06	5.71831e+06	6.65528e+06	5.08085e+06	4.08391e+06	3.20561e+06	3.7592e+06	3.79083e+06	4.35679e+06	4.13323e+06		x	0.0033465	0.978048
STMMW_34751_SL1344_3452	4	4	232.5	0.00127642	1.35924	D23580	ST4/74	STMMW_34751_SL1344_3452	2.98611e+06	3.94961e+06	3.11179e+06	3.14988e+06	3.66407e+06	4.20572e+06	4.30455e+06	5.10733e+06	4.49735e+06	5.22556e+06	5.23278e+06	4.26789e+06	1.97445e+06	4.39879e+06	4.00641e+06	3.62654e+06	4.41315e+06	3.207e+06	4.30455e+06	3.45425e+06	4.03512e+06	4.85526e+06	4.82659e+06	3.37524e+06		x	0.0033465	0.977986
STMMW_25401_SL1344_2485	18	16	1142.02	0.00128581	1.41124	D23580	ST4/74	STMMW_25401_SL1344_2485	7.15587e+06	8.89882e+06	9.90311e+06	8.92216e+06	1.02633e+07	1.18541e+07	1.20533e+07	1.30142e+07	1.19457e+07	1.45972e+07	1.49829e+07	1.38435e+07	4.73153e+06	9.91086e+06	1.27502e+07	1.02723e+07	1.23616e+07	9.03913e+06	1.20533e+07	8.80193e+06	1.0718e+07	1.35628e+07	1.38198e+07	1.0948e+07		x	0.00335865	0.977767
STMMW_18441_SL1344_1784	2	2	74.84	0.00130235	3.33675	D23580	ST4/74	STMMW_18441_SL1344_1784	131664	153100	142929	347143	37263.6	106448	589327	368543	442824	674048	597658	392558	87057.7	170512	184020	399674	44881.7	81169.9	589327	249257	397312	626282	551265	310453		x	0.00338936	0.977379
STMMW_29181_SL1344_2936	1	1	57.69	0.00132745	1.50003	D23580	ST4/74	STMMW_29181_SL1344_2936	663353	908397	729625	675428	753185	1.04259e+06	1.12512e+06	1.1288e+06	1.47154e+06	1.26767e+06	959840	1.20604e+06	438616	1.01171e+06	939387	777637	907166	795012	1.12512e+06	763446	1.3203e+06	1.17784e+06	885333	953790	x	x	0.00344204	0.976789
STMMW_16761_SL1344_1611	3	3	97.82	0.00134591	1.74588	D23580	ST4/74	STMMW_16761_SL1344_1611	590353	709307	1.1392e+06	735073	946863	1.35307e+06	1.456e+06	1.71976e+06	1.34056e+06	1.68854e+06	1.62662e+06	1.72519e+06	390347	789975	1.46671e+06	846308	1.14044e+06	1.03176e+06	1.456e+06	1.16313e+06	1.20278e+06	1.56888e+06	1.50036e+06	1.36436e+06		x	0.00347715	0.976355
STMMW_30991_SL1344_3113	7	6	351.9	0.00135691	1.44946	D23580	ST4/74	STMMW_30991_SL1344_3113	1.31937e+06	1.69236e+06	1.56969e+06	1.46235e+06	1.40032e+06	2.04747e+06	1.96957e+06	2.58824e+06	2.04742e+06	2.21444e+06	2.15248e+06	2.78548e+06	872380	1.88483e+06	2.02097e+06	1.68364e+06	1.6866e+06	1.56126e+06	1.96957e+06	1.75051e+06	1.83699e+06	2.05752e+06	1.9854e+06	2.20288e+06		x	0.00349283	0.976096
STMMW_27491_SL1344_2765	5	5	204.01	0.00137236	1.5897	D23580	ST4/74	STMMW_27491_SL1344_2765	814996	1.17149e+06	1.70989e+06	1.27469e+06	1.47099e+06	1.47876e+06	2.13798e+06	1.93928e+06	2.06713e+06	2.06676e+06	1.94748e+06	2.43307e+06	538883	1.30472e+06	2.20147e+06	1.46758e+06	1.77172e+06	1.1276e+06	2.13798e+06	1.3116e+06	1.85468e+06	1.9203e+06	1.79631e+06	1.92418e+06		x	0.0035198	0.975733
STMMW_30231_SL1344_3039	9	8	620.66	0.00141135	1.41441	D23580	ST4/74	STMMW_30231_SL1344_3039	1.78562e+07	1.7204e+07	2.1738e+07	2.2748e+07	2.1142e+07	2.60618e+07	2.60514e+07	2.7441e+07	2.65029e+07	3.29814e+07	3.4212e+07	3.20881e+07	1.18067e+07	1.91605e+07	2.79875e+07	2.61903e+07	2.54643e+07	1.9873e+07	2.60514e+07	1.85592e+07	2.3779e+07	3.06442e+07	3.15563e+07	2.53767e+07		x	0.00360674	0.974813
STMMW_04911_SL1344_0415	6	5	251.47	0.00142647	1.63315	D23580	ST4/74	STMMW_04911_SL1344_0415	1.1231e+06	641268	1.13279e+06	1.15685e+06	807269	771410	1.71214e+06	1.69846e+06	1.22446e+06	1.6149e+06	1.60263e+06	1.34642e+06	742608	714198	1.45846e+06	1.33191e+06	972307	588225	1.71214e+06	1.14872e+06	1.09861e+06	1.50046e+06	1.47822e+06	1.06481e+06		x	0.00363227	0.974456
STMMW_40651_SL1344_4049	2	2	69.37	0.00144238	1.5405	D23580	ST4/74	STMMW_40651_SL1344_4049	464564	494909	521070	295829	506367	559244	646188	768707	781368	643336	711034	827438	307175	551194	670874	340595	609888	426442	646188	519901	701061	597747	655840	654375		x	0.00365961	0.974081
STMMW_16571_SL1344_1592	9	9	514.45	0.00145519	1.35689	D23580	ST4/74	STMMW_16571_SL1344_1592	2.24727e+07	2.9309e+07	2.67088e+07	3.16608e+07	2.5095e+07	3.24696e+07	4.58198e+07	3.45059e+07	3.77236e+07	3.65871e+07	3.75298e+07	3.54061e+07	1.48592e+07	3.26422e+07	3.43874e+07	3.64519e+07	3.02254e+07	2.47591e+07	4.58198e+07	2.33374e+07	3.38465e+07	3.39944e+07	3.46166e+07	2.80007e+07		x	0.00367892	0.973778
STMMW_33411_SL1344_3314	9	9	482.68	0.00147327	1.31308	D23580	ST4/74	STMMW_33411_SL1344_3314	3.07716e+07	2.91551e+07	3.70399e+07	2.60923e+07	3.4939e+07	3.95258e+07	4.21533e+07	4.46679e+07	4.25591e+07	4.43972e+07	4.20438e+07	4.35433e+07	2.03465e+07	3.24708e+07	4.76886e+07	3.00407e+07	4.20819e+07	3.01397e+07	4.21533e+07	3.02103e+07	3.81849e+07	4.1251e+07	3.87801e+07	3.4436e+07		x	0.00369925	0.973351
STMMW_04591_SL1344_0384	3	3	163.89	0.00147368	1.71033	D23580	ST4/74	STMMW_04591_SL1344_0384	1.2348e+06	2.63865e+06	2.5596e+06	2.43754e+06	2.67137e+06	2.81895e+06	3.87874e+06	3.63038e+06	4.27354e+06	3.96444e+06	4.42514e+06	4.3897e+06	816463	2.93874e+06	3.29547e+06	2.8064e+06	3.21751e+06	2.14954e+06	3.87874e+06	2.45534e+06	3.83432e+06	3.6835e+06	4.08164e+06	3.47157e+06		x	0.00369925	0.973341
STMMW_15601_SL1344_1495	2	2	192.67	0.00148477	1.52133	D23580	ST4/74	STMMW_15601_SL1344_1495	2.03412e+07	3.11173e+07	2.59763e+07	3.51194e+07	2.38378e+07	3.20577e+07	3.55491e+07	4.00752e+07	3.83751e+07	4.81576e+07	4.7854e+07	4.62572e+07	1.34498e+07	3.46562e+07	3.34443e+07	4.04339e+07	2.87112e+07	2.4445e+07	3.55491e+07	2.71041e+07	3.4431e+07	4.47449e+07	4.41394e+07	3.65822e+07		x	0.00371247	0.973079
STMMW_18241_SL1344_1761	5	5	291.86	0.00148944	1.47257	D23580	ST4/74	STMMW_18241_SL1344_1761	4.07378e+06	3.23255e+06	3.25297e+06	3.60545e+06	2.34693e+06	2.85224e+06	4.2877e+06	4.01623e+06	4.66356e+06	5.56345e+06	5.05185e+06	4.93194e+06	2.69362e+06	3.60018e+06	4.18818e+06	4.15105e+06	2.82674e+06	2.17492e+06	4.2877e+06	2.71631e+06	4.18424e+06	5.1692e+06	4.65971e+06	3.9004e+06		x	0.00371247	0.972969
STMMW_44351_SL1344_4419	12	12	536.8	0.00149675	1.14889	D23580	ST4/74	STMMW_44351_SL1344_4419	4.73956e+06	5.06123e+06	5.12999e+06	5.14073e+06	4.65387e+06	5.09249e+06	5.98931e+06	6.1546e+06	5.48101e+06	5.21118e+06	5.92798e+06	5.49323e+06	3.13384e+06	5.63683e+06	6.60482e+06	5.91865e+06	5.60531e+06	3.88319e+06	5.98931e+06	4.16255e+06	4.91768e+06	4.84189e+06	5.46783e+06	4.34429e+06		x	0.0037176	0.972796
STMMW_27871_SL1344_2805	1	1	34.96	0.00150498	1.55558	ST4/74	D23580	STMMW_27871_SL1344_2805	5.64986e+06	4.82355e+06	4.1146e+06	3.9732e+06	4.17378e+06	5.37471e+06	3.32789e+06	2.90841e+06	3.36428e+06	2.2005e+06	2.47106e+06	3.79817e+06	3.73574e+06	5.37212e+06	5.29753e+06	4.57445e+06	5.02707e+06	4.09839e+06	3.32789e+06	1.96705e+06	3.0185e+06	2.04456e+06	2.27924e+06	3.00376e+06	x	x	0.00372499	0.972601
STMMW_12181_SL1344_1146	7	7	394.1	0.00152988	1.42458	D23580	ST4/74	STMMW_12181_SL1344_1146	5.61114e+06	7.7915e+06	8.24503e+06	6.89112e+06	7.67558e+06	1.01735e+07	9.80084e+06	1.14824e+07	1.04437e+07	1.13985e+07	1.11556e+07	1.18021e+07	3.71014e+06	8.6776e+06	1.06154e+07	7.93393e+06	9.24477e+06	7.75766e+06	9.80084e+06	7.76594e+06	9.37034e+06	1.05908e+07	1.02897e+07	9.33359e+06		x	0.003761	0.972012
STMMW_24251_SL1344_2370	4	4	203.83	0.00153016	1.28123	ST4/74	D23580	STMMW_24251_SL1344_2370	5.00235e+06	4.26408e+06	5.08261e+06	5.35373e+06	5.09551e+06	4.66222e+06	4.1976e+06	4.19358e+06	3.64004e+06	3.479e+06	3.22904e+06	4.25464e+06	3.3076e+06	4.74903e+06	6.54382e+06	6.16389e+06	6.13724e+06	3.5551e+06	4.1976e+06	2.83625e+06	3.26592e+06	3.23247e+06	2.97839e+06	3.36476e+06		x	0.003761	0.972005
STMMW_11281_SL1344_1057	3	3	196.96	0.00157867	1.32995	D23580	ST4/74	STMMW_11281_SL1344_1057	1.90475e+07	1.75237e+07	1.65149e+07	1.63426e+07	1.36629e+07	1.51823e+07	2.09797e+07	1.90709e+07	2.00259e+07	2.18052e+07	2.22203e+07	2.65977e+07	1.25944e+07	1.95166e+07	2.12628e+07	1.88156e+07	1.64561e+07	1.1577e+07	2.09797e+07	1.28983e+07	1.79677e+07	2.026e+07	2.04954e+07	2.10347e+07		x	0.00386682	0.970856
STMMW_13181_SL1344_1246	3	3	264.56	0.00159713	1.96996	D23580	ST4/74	STMMW_13181_SL1344_1246	3.83239e+06	1.01362e+07	9.05352e+06	9.65365e+06	1.00562e+07	9.80705e+06	1.38515e+07	1.54714e+07	1.78521e+07	1.92163e+07	2.08162e+07	1.62924e+07	2.53401e+06	1.12889e+07	1.16563e+07	1.11145e+07	1.2112e+07	7.4782e+06	1.38515e+07	1.04638e+07	1.60173e+07	1.78545e+07	1.92003e+07	1.28847e+07		x	0.00389853	0.970419
STMMW_28311_SL1344_2849	7	7	409.65	0.00160352	1.47916	D23580	ST4/74	STMMW_28311_SL1344_2849	1.65399e+07	1.47044e+07	1.38139e+07	1.8054e+07	1.16209e+07	1.23227e+07	2.79137e+07	2.26128e+07	1.93039e+07	1.86638e+07	2.05117e+07	1.97638e+07	1.09364e+07	1.63767e+07	1.77853e+07	2.0786e+07	1.39967e+07	9.39648e+06	2.79137e+07	1.52937e+07	1.73199e+07	1.73412e+07	1.89195e+07	1.56301e+07		x	0.00390053	0.970268
STMMW_39391_SL1344_3922	12	12	1056.47	0.00160897	1.30387	D23580	ST4/74	STMMW_39391_SL1344_3922	5.21032e+07	4.06807e+07	4.69897e+07	4.76487e+07	3.95702e+07	5.38199e+07	6.66515e+07	6.76617e+07	6.24076e+07	5.45335e+07	5.6749e+07	5.81392e+07	3.44512e+07	4.53073e+07	6.0499e+07	5.48591e+07	4.766e+07	4.10394e+07	6.66515e+07	4.57617e+07	5.59935e+07	5.0669e+07	5.23439e+07	4.5979e+07		x	0.00390053	0.970139
STMMW_31461_SL1344_3160	18	18	997.8	0.00166434	1.28905	D23580	ST4/74	STMMW_31461_SL1344_3160	8.3147e+06	6.371e+06	7.14354e+06	5.82192e+06	7.51937e+06	7.19715e+06	8.01704e+06	9.27353e+06	8.75069e+06	9.9317e+06	9.76673e+06	8.87429e+06	5.49776e+06	7.09555e+06	9.19726e+06	6.70292e+06	9.05663e+06	5.48806e+06	8.01704e+06	6.27198e+06	7.85131e+06	9.22789e+06	9.00859e+06	7.01818e+06		x	0.00402099	0.968827
STMMW_17411_SL1344_1677	27	24	1755.33	0.00167011	1.25923	ST4/74	D23580	STMMW_17411_SL1344_1677	9.80397e+07	9.49273e+07	1.02311e+08	8.28358e+07	8.64556e+07	9.86029e+07	8.08827e+07	8.34529e+07	7.27453e+07	6.90017e+07	6.3207e+07	7.79446e+07	6.48248e+07	1.05723e+08	1.31725e+08	9.5371e+07	1.04131e+08	7.51879e+07	8.08827e+07	5.64419e+07	6.52687e+07	6.41119e+07	5.83006e+07	6.1642e+07		x	0.0040212	0.96869
STMMW_10971_SL1344_1024	2	2	66.05	0.00172212	1.46694	D23580	ST4/74	STMMW_10971_SL1344_1024	642867	730683	707925	542634	694574	866249	827049	943561	877509	1.20388e+06	1.13659e+06	1.15044e+06	425070	813781	911449	624749	836572	660543	827049	638160	787320	1.11856e+06	1.04836e+06	909822		x	0.00413041	0.967458
STMMW_11731_SL1344_1102	10	10	591.74	0.00172713	1.41814	D23580	ST4/74	STMMW_11731_SL1344_1102	2.17337e+07	2.01274e+07	2.24366e+07	2.3629e+07	2.09694e+07	3.20007e+07	2.91391e+07	2.9003e+07	3.41259e+07	3.21711e+07	3.61407e+07	3.92313e+07	1.43705e+07	2.24164e+07	2.88869e+07	2.72047e+07	2.52564e+07	2.44016e+07	2.91391e+07	1.96157e+07	3.06185e+07	2.98913e+07	3.33353e+07	3.10258e+07		x	0.00413041	0.967339
STMMW_01721_SL1344_0167	5	5	227.66	0.00174109	1.2506	ST4/74	D23580	STMMW_01721_SL1344_0167	1.61495e+07	1.71109e+07	1.71146e+07	1.51727e+07	1.72265e+07	1.79652e+07	1.57234e+07	1.50116e+07	1.34767e+07	1.19116e+07	1.22246e+07	1.22049e+07	1.06782e+07	1.90568e+07	2.20349e+07	1.74687e+07	2.07483e+07	1.36991e+07	1.57234e+07	1.01528e+07	1.20916e+07	1.10675e+07	1.12757e+07	9.65214e+06		x	0.00414978	0.967009
STMMW_14651_SL1344_1394	8	8	425.94	0.00177685	1.15919	D23580	ST4/74	STMMW_14651_SL1344_1394	6.52757e+06	5.66668e+06	5.70264e+06	5.90058e+06	5.271e+06	6.40595e+06	6.8829e+06	7.13565e+06	6.79579e+06	7.05006e+06	6.50651e+06	6.75049e+06	4.31609e+06	6.31113e+06	7.34211e+06	6.79349e+06	6.3486e+06	4.88474e+06	6.8829e+06	4.82607e+06	6.09734e+06	6.55046e+06	6.00145e+06	5.33859e+06		x	0.00422078	0.966162
STMMW_43101_SL1344_4299	18	18	1376.12	0.0017961	1.23513	ST4/74	D23580	STMMW_43101_SL1344_4299	1.51056e+08	1.46095e+08	1.30803e+08	1.27571e+08	1.44042e+08	1.42562e+08	1.21058e+08	1.24403e+08	1.12986e+08	9.65946e+07	1.03022e+08	1.23753e+08	9.98798e+07	1.6271e+08	1.68408e+08	1.46876e+08	1.7349e+08	1.08709e+08	1.21058e+08	8.41377e+07	1.01374e+08	8.97495e+07	9.50246e+07	9.78697e+07		x	0.00425225	0.965707
STMMW_05051_SL1344_0429	6	6	468.19	0.00188323	1.09742	D23580	ST4/74	STMMW_05051_SL1344_0429	4.38166e+07	3.98919e+07	4.05244e+07	3.93108e+07	3.88608e+07	4.27608e+07	4.4263e+07	4.64398e+07	4.31807e+07	4.47485e+07	4.59227e+07	4.44949e+07	2.8972e+07	4.44287e+07	5.21749e+07	4.52595e+07	4.68056e+07	3.26065e+07	4.4263e+07	3.14087e+07	3.87426e+07	4.15775e+07	4.2358e+07	3.51886e+07		x	0.00443259	0.963647
STMMW_09981_SL1344_0924	3	3	200.96	0.0018848	1.49369	D23580	ST4/74	STMMW_09981_SL1344_0924	4.24473e+06	7.37766e+06	7.6203e+06	6.27189e+06	7.33058e+06	7.74055e+06	9.95523e+06	8.95785e+06	9.42046e+06	1.11894e+07	1.04821e+07	1.06173e+07	2.80666e+06	8.21671e+06	9.81108e+06	7.22098e+06	8.82924e+06	5.90242e+06	9.95523e+06	6.05848e+06	8.45224e+06	1.03965e+07	9.66844e+06	8.39662e+06		x	0.00443259	0.96361
STMMW_27211_SL1344_2738	4	4	157.18	0.00189157	1.29622	D23580	ST4/74	STMMW_27211_SL1344_2738	1.22193e+06	1.26371e+06	1.09645e+06	972049	1.09035e+06	1.22515e+06	1.64263e+06	1.707e+06	1.34975e+06	1.27409e+06	1.51822e+06	1.41286e+06	807950	1.40743e+06	1.41168e+06	1.11914e+06	1.31326e+06	934215	1.64263e+06	1.1545e+06	1.21103e+06	1.1838e+06	1.40037e+06	1.11735e+06		x	0.00443379	0.96345
STMMW_13961_SL1344_1325	1	1	90.18	0.00190043	2.89592	D23580	ST4/74	STMMW_13961_SL1344_1325	1.93251e+06	321566	813089	1.23151e+06	306086	791561	2.60187e+06	2.28431e+06	2.22284e+06	2.49457e+06	2.93156e+06	3.09218e+06	1.2778e+06	358137	1.04685e+06	1.41787e+06	368662	603591	2.60187e+06	1.54495e+06	1.99438e+06	2.31779e+06	2.704e+06	2.44543e+06	x	x	0.00443986	0.963241
STMMW_41371_SL1344_4123	19	18	964.4	0.00191631	1.30036	D23580	ST4/74	STMMW_41371_SL1344_4123	2.45121e+06	3.36503e+06	2.66576e+06	2.36102e+06	2.68572e+06	2.87975e+06	2.9973e+06	3.70715e+06	3.55879e+06	3.69324e+06	3.4669e+06	3.91349e+06	1.62077e+06	3.74773e+06	3.43215e+06	2.7183e+06	3.23479e+06	2.1959e+06	2.9973e+06	2.50727e+06	3.19303e+06	3.43152e+06	3.19779e+06	3.09496e+06		x	0.00446223	0.962866
STMMW_34761_SL1344_3453	12	12	799.98	0.00194249	1.21004	D23580	ST4/74	STMMW_34761_SL1344_3453	1.09336e+07	1.37636e+07	1.24372e+07	1.15e+07	1.3382e+07	1.39762e+07	1.51569e+07	1.54853e+07	1.53359e+07	1.48042e+07	1.43643e+07	1.68076e+07	7.22944e+06	1.53289e+07	1.60128e+07	1.32402e+07	1.61178e+07	1.06573e+07	1.51569e+07	1.04732e+07	1.37597e+07	1.37551e+07	1.32492e+07	1.32922e+07		x	0.00450819	0.962249
STMMW_27971_SL1344_2815	5	5	251.45	0.00195507	1.24852	D23580	ST4/74	STMMW_27971_SL1344_2815	2.54183e+06	2.58007e+06	2.07918e+06	2.26625e+06	2.49707e+06	2.2977e+06	3.25573e+06	2.75742e+06	2.58786e+06	3.35334e+06	3.00871e+06	2.84346e+06	1.68069e+06	2.87349e+06	2.67693e+06	2.60919e+06	3.00757e+06	1.75207e+06	3.25573e+06	1.86493e+06	2.32188e+06	3.11571e+06	2.77516e+06	2.24874e+06		x	0.00450819	0.961952
STMMW_22251_SL1344_2170	3	3	173.92	0.00195516	1.3178	D23580	ST4/74	STMMW_22251_SL1344_2170	2.07327e+06	2.64565e+06	2.47086e+06	2.22969e+06	2.49215e+06	2.37351e+06	2.60388e+06	3.70392e+06	3.35296e+06	2.79589e+06	3.40995e+06	2.95839e+06	1.37087e+06	2.94653e+06	3.18121e+06	2.5671e+06	3.00165e+06	1.80988e+06	2.60388e+06	2.50508e+06	3.00835e+06	2.59776e+06	3.14525e+06	2.33963e+06		x	0.00450819	0.96195
STMMW_01881_SL1344_0183	4	4	219.67	0.00196894	1.24972	ST4/74	D23580	STMMW_01881_SL1344_0183	7.13447e+06	5.67239e+06	6.1157e+06	5.31655e+06	6.37328e+06	6.77646e+06	5.32629e+06	5.05188e+06	5.07384e+06	5.18898e+06	4.9054e+06	4.3714e+06	4.71738e+06	6.31749e+06	7.87392e+06	6.12107e+06	7.67624e+06	5.16727e+06	5.32629e+06	3.41675e+06	4.55237e+06	4.82126e+06	4.52462e+06	3.4571e+06		x	0.00452523	0.961625
STMMW_44661_SL1344_4450	14	14	981	0.00199878	1.8335	D23580	ST4/74	STMMW_44661_SL1344_4450	7.63641e+06	6.92825e+06	1.37987e+07	7.13985e+06	1.32334e+07	1.47053e+07	1.64249e+07	1.74503e+07	1.75043e+07	2.25105e+07	2.02531e+07	2.21775e+07	5.04927e+06	7.71619e+06	1.77657e+07	8.2203e+06	1.59389e+07	1.12133e+07	1.64249e+07	1.18022e+07	1.57053e+07	2.09153e+07	1.8681e+07	1.7539e+07		x	0.00457894	0.960923
STMMW_14431_SL1344_1372	2	2	82.93	0.00202003	1.64484	D23580	ST4/74	STMMW_14431_SL1344_1372	1.69318e+06	1.04613e+06	909940	1.06109e+06	659332	1.08903e+06	1.62816e+06	1.61566e+06	1.71141e+06	1.80933e+06	2.00485e+06	1.85412e+06	1.11955e+06	1.1651e+06	1.17154e+06	1.22166e+06	794126	830418	1.62816e+06	1.09272e+06	1.53552e+06	1.68111e+06	1.84922e+06	1.46632e+06		x	0.00460062	0.960423
STMMW_13451_SL1344_1272	35	34	2271.94	0.00202475	1.31407	ST4/74	D23580	STMMW_13451_SL1344_1272	6.24029e+07	5.84285e+07	4.71845e+07	4.63746e+07	4.86196e+07	5.96845e+07	4.58627e+07	4.48745e+07	3.79942e+07	3.76947e+07	4.08454e+07	3.82976e+07	4.12614e+07	6.50734e+07	6.07497e+07	5.33923e+07	5.85593e+07	4.55114e+07	4.58627e+07	3.035e+07	3.40892e+07	3.50235e+07	3.76748e+07	3.02875e+07		x	0.00460062	0.960312
STMMW_19511_SL1344_1900	4	4	312.48	0.00202774	1.67777	D23580	ST4/74	STMMW_19511_SL1344_1900	1.94453e+06	1.22882e+06	2.43979e+06	1.50026e+06	1.70896e+06	2.46241e+06	2.31874e+06	3.41761e+06	3.15983e+06	2.98721e+06	3.65187e+06	3.39795e+06	1.28574e+06	1.36857e+06	3.14122e+06	1.72729e+06	2.05834e+06	1.87767e+06	2.31874e+06	2.31144e+06	2.83507e+06	2.77552e+06	3.3684e+06	2.68725e+06		x	0.00460062	0.960242
STMMW_40391_SL1344_4023	7	7	491.44	0.00204265	1.65228	ST4/74	D23580	STMMW_40391_SL1344_4023	1.61286e+06	2.05962e+06	2.12761e+06	2.12661e+06	2.45942e+06	3.11057e+06	1.11573e+06	1.3991e+06	1.62226e+06	1.18688e+06	1.08812e+06	1.75644e+06	1.06644e+06	2.29385e+06	2.73928e+06	2.44842e+06	2.96223e+06	2.37191e+06	1.11573e+06	946257	1.45552e+06	1.10277e+06	1.00365e+06	1.38907e+06		x	0.00461964	0.959891
STMMW_29511_SL1344_2968	2	1	48.03	0.0020654	1.73552	D23580	ST4/74	STMMW_29511_SL1344_2968	619497	594021	1.01266e+06	890356	1.31202e+06	1.11241e+06	1.96995e+06	1.7096e+06	1.3449e+06	1.64356e+06	1.47132e+06	1.47712e+06	409618	661577	1.30379e+06	1.02509e+06	1.58024e+06	848250	1.96995e+06	1.15626e+06	1.20668e+06	1.52709e+06	1.35711e+06	1.16817e+06	x	x	0.00465623	0.959357
STMMW_16371_SL1344_1572	2	2	61.08	0.0020736	1.80334	ST4/74	D23580	STMMW_16371_SL1344_1572	4.05187e+06	4.4205e+06	7.37367e+06	7.43389e+06	7.49489e+06	7.53376e+06	4.65466e+06	3.8967e+06	3.2732e+06	2.97311e+06	3.27762e+06	3.16779e+06	2.67914e+06	4.92323e+06	9.49355e+06	8.55883e+06	9.02714e+06	5.74474e+06	4.65466e+06	2.63546e+06	2.93679e+06	2.76243e+06	3.02319e+06	2.50523e+06		x	0.00465986	0.959165
STMMW_17231_SL1344_1659	1	1	69.03	0.00212466	2.26724	D23580	ST4/74	STMMW_17231_SL1344_1659	536616	322228	146381	302915	164552	203420	633839	422895	540731	689912	741447	771328	354816	358874	188465	348754	198192	155114	633839	286018	485155	641022	683893	610000	x	x	0.00475949	0.957967
STMMW_39921_SL1344_3974	2	2	92.92	0.00215401	1.2574	ST4/74	D23580	STMMW_39921_SL1344_3974	475708	485492	435067	438082	388527	484639	318198	417773	347772	328761	344709	396044	314543	540705	560146	504375	467957	369553	318198	282553	312029	305464	317951	313209		x	0.00481003	0.95728
PBT1-0231	3	3	148.47	0.00219034	34.0252	D23580	ST4/74	PBT1-0231	68317.6	266793	46660.5	180464	2438.09	82.3082	3.17933e+06	3.2184e+06	2.61e+06	3.93513e+06	3.33759e+06	2.93549e+06	45172.3	297135	60075.1	207773	2936.53	62.7627	3.17933e+06	2.17671e+06	2.34175e+06	3.65627e+06	3.07851e+06	2.32151e+06		x	0.00487577	0.956431
STMMW_02601_SL1344_0256	3	3	144.73	0.002204	1.39601	D23580	ST4/74	STMMW_02601_SL1344_0256	495468	344606	349360	322458	325883	495651	579778	515852	535920	511220	569497	545207	327608	383797	449799	371255	392506	377950	579778	348887	480839	474993	525290	431174		x	0.00488831	0.956113
STMMW_23241_SL1344_2269	1	1	23.84	0.00220978	1.76114	D23580	ST4/74	STMMW_23241_SL1344_2269	2.37362e+06	1.45678e+06	1.32844e+06	1.39492e+06	982387	1.46277e+06	2.46206e+06	3.6972e+06	2.59544e+06	2.15283e+06	2.12888e+06	2.81197e+06	1.56946e+06	1.62246e+06	1.71036e+06	1.606e+06	1.18323e+06	1.11541e+06	2.46206e+06	2.50053e+06	2.32868e+06	2.00027e+06	1.96363e+06	2.22383e+06	x	x	0.00488831	0.955978
STMMW_10711_SL1344_0998	1	1	99.37	0.00226698	1.3028	D23580	ST4/74	STMMW_10711_SL1344_0998	4.34911e+06	3.31396e+06	3.56475e+06	3.21373e+06	3.29066e+06	4.46886e+06	4.30485e+06	5.32093e+06	4.80306e+06	4.6412e+06	4.83967e+06	5.01385e+06	2.87567e+06	3.69084e+06	4.58959e+06	3.70004e+06	3.96341e+06	3.40765e+06	4.30485e+06	3.59871e+06	4.30941e+06	4.31231e+06	4.46399e+06	3.96517e+06	x	x	0.00499921	0.954645
STMMW_14421_SL1344_1371	5	5	277.4	0.0022871	1.42897	D23580	ST4/74	STMMW_14421_SL1344_1371	4.55977e+06	3.51278e+06	5.6112e+06	5.67598e+06	5.42588e+06	6.61446e+06	6.81805e+06	7.82774e+06	7.77784e+06	7.32999e+06	7.54841e+06	7.56777e+06	3.01497e+06	3.91228e+06	7.22438e+06	6.5349e+06	6.53515e+06	5.04374e+06	6.81805e+06	5.29415e+06	6.97844e+06	6.81056e+06	6.96246e+06	5.98493e+06		x	0.00502791	0.954177
STMMW_01431_SL1344_0137	2	2	161.71	0.00234192	1.40028	D23580	ST4/74	STMMW_01431_SL1344_0137	2.87763e+06	3.25323e+06	2.62483e+06	2.64235e+06	2.62717e+06	3.81775e+06	3.62151e+06	5.02471e+06	4.11564e+06	3.62173e+06	3.88348e+06	4.71804e+06	1.90272e+06	3.62321e+06	3.37945e+06	3.0422e+06	3.16426e+06	2.91116e+06	3.62151e+06	3.39837e+06	3.69264e+06	3.36507e+06	3.58203e+06	3.73123e+06		x	0.00513249	0.952905
STMMW_32521_SL1344_3225	2	2	96.13	0.00237455	1.38055	D23580	ST4/74	STMMW_32521_SL1344_3225	1.09538e+06	1.3589e+06	1.69469e+06	1.31946e+06	1.56526e+06	1.59692e+06	1.96439e+06	2.13971e+06	1.62828e+06	2.10433e+06	1.84139e+06	2.23689e+06	724273	1.51344e+06	2.1819e+06	1.51913e+06	1.88526e+06	1.2177e+06	1.96439e+06	1.44716e+06	1.46092e+06	1.9552e+06	1.69845e+06	1.76903e+06		x	0.00518593	0.952149
STMMW_19561_SL1344_1905	10	10	553.77	0.00238095	1.453	D23580	ST4/74	STMMW_19561_SL1344_1905	2.77639e+06	2.06662e+06	2.93933e+06	1.83344e+06	3.30182e+06	2.72064e+06	3.80763e+06	3.34272e+06	3.82284e+06	3.6938e+06	4.27011e+06	3.78522e+06	1.83577e+06	2.30165e+06	3.78437e+06	2.11089e+06	3.97685e+06	2.07458e+06	3.80763e+06	2.26079e+06	3.42994e+06	3.43204e+06	3.93864e+06	2.99352e+06		x	0.00518593	0.952001
STMMW_30031_SL1344_3019	7	7	329.94	0.00240201	1.27445	D23580	ST4/74	STMMW_30031_SL1344_3019	8.48781e+06	8.61336e+06	9.03775e+06	7.3315e+06	8.79332e+06	1.07943e+07	1.00407e+07	1.19221e+07	1.15e+07	1.18211e+07	1.21337e+07	1.02022e+07	5.61223e+06	9.59294e+06	1.1636e+07	8.44095e+06	1.0591e+07	8.23103e+06	1.00407e+07	8.06332e+06	1.0318e+07	1.09834e+07	1.11919e+07	8.06838e+06		x	0.00521391	0.951514
STMMW_10831_SL1344_1010	17	17	1004.45	0.00240853	1.29654	D23580	ST4/74	STMMW_10831_SL1344_1010	1.14439e+08	1.40253e+08	1.06448e+08	1.24698e+08	1.2393e+08	1.3423e+08	1.46682e+08	1.84744e+08	1.47096e+08	1.85654e+08	1.58515e+08	1.41936e+08	7.56681e+07	1.56204e+08	1.37051e+08	1.43568e+08	1.49266e+08	1.02355e+08	1.46682e+08	1.24948e+08	1.31978e+08	1.72498e+08	1.4621e+08	1.12249e+08		x	0.00521391	0.951363
STMMW_38681_SL1344_3851	13	11	1154.18	0.0024243	1.14442	D23580	ST4/74	STMMW_38681_SL1344_3851	8.39204e+07	7.9046e+07	7.57053e+07	6.7958e+07	7.32548e+07	7.4405e+07	8.4998e+07	8.26421e+07	8.65485e+07	9.30297e+07	8.84811e+07	8.41983e+07	5.5489e+07	8.80357e+07	9.747e+07	7.82418e+07	8.8231e+07	5.67363e+07	8.4998e+07	5.58935e+07	7.76532e+07	8.64372e+07	8.16128e+07	6.65878e+07		x	0.00523204	0.950999
SLT-BT1041_SLP1_0008	5	5	408.79	0.00247696	1.50188	D23580	ST4/74	SLT-BT1041_SLP1_0008	4.36439e+06	7.82978e+06	6.30512e+06	7.69239e+06	6.09822e+06	6.75346e+06	8.7153e+06	9.99815e+06	9.93453e+06	1.16939e+07	1.04304e+07	7.86626e+06	2.88578e+06	8.72024e+06	8.1178e+06	8.85645e+06	7.34494e+06	5.14973e+06	8.7153e+06	6.76206e+06	8.91348e+06	1.08652e+07	9.62076e+06	6.22099e+06		x	0.00532946	0.949786
STMMW_40721_SL1344_4056	13	12	676.97	0.00254288	1.5595	D23580	ST4/74	STMMW_40721_SL1344_4056	3.68399e+06	2.85691e+06	2.59126e+06	3.06926e+06	2.44242e+06	5.0285e+06	4.88718e+06	4.67041e+06	6.33439e+06	4.86214e+06	4.90258e+06	5.02231e+06	2.43589e+06	3.18182e+06	3.33623e+06	3.53372e+06	2.94175e+06	3.83439e+06	4.88718e+06	3.15875e+06	5.68335e+06	4.51758e+06	4.52202e+06	3.97186e+06		x	0.0054547	0.948272
STMMW_00851_SL1344_0083	4	4	215.84	0.00257118	1.48771	D23580	ST4/74	STMMW_00851_SL1344_0083	1.09491e+06	737013	739491	623660	667554	599091	1.10824e+06	911566	1.0417e+06	1.09555e+06	1.12271e+06	1.358e+06	723964	820831	952089	718036	804029	456826	1.10824e+06	616521	934633	1.01791e+06	1.03556e+06	1.07397e+06		x	0.00549874	0.947624
STMMW_03181_SL1344_0303	1	1	21.35	0.0026003	1.86597	D23580	ST4/74	STMMW_03181_SL1344_0303	119129	376904	204602	206452	176475	258156	363322	357934	430549	380089	425663	546054	78769.5	419768	263423	237693	212554	196852	363322	242082	386298	353154	392622	431843	x	x	0.00554428	0.946958
STMMW_05361_SL1344_0459	3	3	343.41	0.00262582	1.25826	D23580	ST4/74	STMMW_05361_SL1344_0459	1.38388e+07	1.20928e+07	1.0831e+07	1.22286e+07	1.2486e+07	1.10728e+07	1.85382e+07	1.46327e+07	1.47151e+07	1.33603e+07	1.53048e+07	1.47354e+07	9.15034e+06	1.34681e+07	1.39448e+07	1.40791e+07	1.50387e+07	8.44336e+06	1.85382e+07	9.89653e+06	1.32027e+07	1.24135e+07	1.41168e+07	1.16534e+07		x	0.00558187	0.946376
STMMW_01961_SL1344_0191	5	5	223.16	0.00269779	1.50726	D23580	ST4/74	STMMW_01961_SL1344_0191	740224	482113	755827	560340	746394	1.00285e+06	1.09294e+06	1.1469e+06	1.18334e+06	946673	1.0339e+06	1.05901e+06	489444	536943	973122	645134	898986	764705	1.09294e+06	775686	1.06172e+06	879588	953647	837509		x	0.0057177	0.944738
STMMW_42131_SL1344_4198	2	2	131.36	0.00270859	3.16761	D23580	ST4/74	STMMW_42131_SL1344_4198	77116.9	399380	432861	543521	264312	386345	918283	1.90076e+06	846857	912319	1.26974e+06	815229	50990.4	444800	557306	625769	318348	294601	918283	1.28554e+06	759819	847668	1.17117e+06	644719		x	0.00572111	0.944493
STMMW_28201_SL1344_2838	5	5	236.07	0.00271557	1.72943	ST4/74	D23580	STMMW_28201_SL1344_2838	1.28753e+06	1.35694e+06	1.54505e+06	1.40442e+06	1.6287e+06	1.20828e+06	870679	691730	974021	431448	724071	1.18301e+06	851328	1.51126e+06	1.98924e+06	1.61694e+06	1.96167e+06	921357	870679	467839	873913	400873	667865	935579		x	0.00572111	0.944335
STMMW_23171_SL1344_2262	7	6	358.52	0.00275474	1.191	D23580	ST4/74	STMMW_23171_SL1344_2262	4.38188e+06	4.10171e+06	4.31048e+06	3.92814e+06	4.5972e+06	4.24397e+06	5.47117e+06	5.85687e+06	4.67752e+06	4.92939e+06	4.68277e+06	4.82819e+06	2.89734e+06	4.56819e+06	5.54972e+06	4.52257e+06	5.53705e+06	3.23616e+06	5.47117e+06	3.96119e+06	4.19677e+06	4.58007e+06	4.31927e+06	3.81835e+06		x	0.00578641	0.943448
STMMW_36921_SL1344_3670	11	11	589.96	0.0027991	1.2231	D23580	ST4/74	STMMW_36921_SL1344_3670	6.43198e+06	7.54992e+06	6.06443e+06	6.07092e+06	6.73676e+06	7.90857e+06	7.38074e+06	8.53037e+06	8.1542e+06	8.6133e+06	8.69933e+06	8.47862e+06	4.25289e+06	8.40855e+06	7.80791e+06	6.98961e+06	8.11402e+06	6.03055e+06	7.38074e+06	5.76936e+06	7.31613e+06	8.00292e+06	8.02405e+06	6.70527e+06		x	0.00586221	0.942445
STMMW_10091_SL1344_0935	16	16	1039.78	0.00282436	1.13727	D23580	ST4/74	STMMW_10091_SL1344_0935	7.31579e+07	6.54928e+07	6.77946e+07	6.18913e+07	6.3952e+07	7.20999e+07	7.76188e+07	8.27366e+07	7.40775e+07	7.67541e+07	7.23488e+07	7.6362e+07	4.83728e+07	7.29411e+07	8.72851e+07	7.1257e+07	7.70264e+07	5.49785e+07	7.76188e+07	5.59574e+07	6.6464e+07	7.1315e+07	6.67327e+07	6.03905e+07		x	0.00589766	0.941876
STMMW_13041_SL1344_1232	9	9	800.53	0.00285851	1.40717	D23580	ST4/74	STMMW_13041_SL1344_1232	1.09921e+07	6.35345e+06	8.90206e+06	8.99071e+06	1.00679e+07	1.16244e+07	1.32688e+07	1.36028e+07	1.2856e+07	1.21658e+07	1.36918e+07	1.45257e+07	7.26807e+06	7.07601e+06	1.14613e+07	1.03512e+07	1.21262e+07	8.86398e+06	1.32688e+07	9.19997e+06	1.15347e+07	1.13037e+07	1.2629e+07	1.14875e+07		x	0.00595141	0.941108
STMMW_22551_SL1344_2201	5	5	376.1	0.00287332	1.1934	ST4/74	D23580	STMMW_22551_SL1344_2201	1.19355e+08	1.16655e+08	1.30953e+08	1.11637e+08	1.20446e+08	1.18611e+08	1.16299e+08	1.08231e+08	9.45878e+07	9.55679e+07	8.849e+07	9.81818e+07	7.89186e+07	1.29922e+08	1.68601e+08	1.28531e+08	1.4507e+08	9.04451e+07	1.16299e+08	7.31998e+07	8.48663e+07	8.87955e+07	8.1621e+07	7.76466e+07		x	0.00596469	0.940775
STMMW_28541_SL1344_2871	13	13	848.77	0.00293947	1.32789	D23580	ST4/74	STMMW_28541_SL1344_2871	1.1923e+07	1.02943e+07	9.95051e+06	1.31165e+07	8.34288e+06	8.77125e+06	1.53575e+07	1.33506e+07	1.37233e+07	1.27308e+07	1.36178e+07	1.40784e+07	7.88362e+06	1.1465e+07	1.28112e+07	1.51014e+07	1.00485e+07	6.68836e+06	1.53575e+07	9.02943e+06	1.23128e+07	1.18287e+07	1.25607e+07	1.11338e+07		x	0.00608417	0.939293
STMMW_27021_SL1344_2660	2	2	106.06	0.00298352	1.31763	ST4/74	D23580	STMMW_27021_SL1344_2660	5.38051e+06	5.0096e+06	4.62112e+06	4.7109e+06	4.31149e+06	4.94266e+06	4.91906e+06	3.47215e+06	3.38999e+06	3.48581e+06	3.04503e+06	3.67918e+06	3.55765e+06	5.57933e+06	5.94966e+06	5.42378e+06	5.19293e+06	3.76894e+06	4.91906e+06	2.34833e+06	3.04157e+06	3.23879e+06	2.80866e+06	2.90966e+06		x	0.00615734	0.93831
STMMW_34921_SL1344_3469	10	9	563.08	0.00302094	1.21449	D23580	ST4/74	STMMW_34921_SL1344_3469	2.3415e+07	2.6075e+07	2.08407e+07	2.38059e+07	2.17605e+07	2.38274e+07	2.47072e+07	2.7636e+07	2.90682e+07	3.09304e+07	3.12154e+07	2.61361e+07	1.54822e+07	2.90404e+07	2.68322e+07	2.74083e+07	2.62093e+07	1.81692e+07	2.47072e+07	1.86911e+07	2.60807e+07	2.87385e+07	2.87923e+07	2.06696e+07		x	0.00621645	0.937478
STMMW_11441_SL1344_1073	7	6	325.51	0.00303156	1.42919	D23580	ST4/74	STMMW_11441_SL1344_1073	914798	1.38585e+06	1.1618e+06	1.03508e+06	1.01604e+06	1.06693e+06	1.24023e+06	1.49535e+06	1.57336e+06	1.36319e+06	2.01796e+06	1.71473e+06	604874	1.54346e+06	1.49581e+06	1.19172e+06	1.22376e+06	813572	1.24023e+06	1.01135e+06	1.41166e+06	1.26659e+06	1.86132e+06	1.35609e+06		x	0.00622023	0.937241
SL1344_2713	1	1	71.92	0.00306341	5.11001	ST4/74	D23580	SL1344_2713	3.08684e+06	2.54551e+06	2.95727e+06	2.739e+06	2.5202e+06	2.57462e+06	1.24458e+06	36038.1	1.03612e+06	162968	88077.4	646194	2.04105e+06	2.835e+06	3.80747e+06	3.15348e+06	3.03542e+06	1.96323e+06	1.24458e+06	24373.7	929630	151419	81240.5	511039	x	x	0.00626672	0.936535
STMMW_21981_SL1344_2144	16	16	748.78	0.00307193	1.30948	D23580	ST4/74	STMMW_21981_SL1344_2144	4.09821e+06	4.98476e+06	5.64484e+06	4.28183e+06	4.73117e+06	5.09941e+06	5.55804e+06	7.01212e+06	5.20916e+06	6.52027e+06	6.50387e+06	6.96234e+06	2.70977e+06	5.55166e+06	7.26769e+06	4.92978e+06	5.69841e+06	3.88846e+06	5.55804e+06	4.74252e+06	4.67377e+06	6.05822e+06	5.99901e+06	5.50613e+06		x	0.00626672	0.936346
STMMW_00061_SL1344_0007	19	18	1494.89	0.00314748	1.16561	D23580	ST4/74	STMMW_00061_SL1344_0007	1.29299e+08	1.48649e+08	1.41809e+08	1.38012e+08	1.4336e+08	1.68257e+08	1.63543e+08	1.79036e+08	1.67488e+08	1.59845e+08	1.66506e+08	1.76946e+08	8.5494e+07	1.65554e+08	1.82578e+08	1.58897e+08	1.72668e+08	1.28301e+08	1.63543e+08	1.21088e+08	1.50274e+08	1.48517e+08	1.53581e+08	1.39937e+08		x	0.00638486	0.934677
STMMW_14681_SL1344_1397	8	8	504.64	0.00314788	1.25857	D23580	ST4/74	STMMW_14681_SL1344_1397	2.00956e+07	2.60208e+07	2.57095e+07	2.56094e+07	2.77097e+07	3.0573e+07	3.38665e+07	3.35706e+07	2.97161e+07	3.3415e+07	3.11673e+07	3.42469e+07	1.32874e+07	2.89801e+07	3.31009e+07	2.94847e+07	3.33746e+07	2.33129e+07	3.38665e+07	2.27049e+07	2.66619e+07	3.1047e+07	2.87479e+07	2.70839e+07		x	0.00638486	0.934668
STMMW_44191_SL1344_4403	2	2	118.78	0.00316665	3.12911	D23580	ST4/74	STMMW_44191_SL1344_4403	76429.1	1.36583e+06	65997.5	249138	123936	69259.1	1.01917e+06	781394	1.18696e+06	954539	1.09441e+06	1.06715e+06	50535.7	1.52117e+06	84971.4	286839	149273	52812.3	1.01917e+06	528481	1.06496e+06	886896	1.00945e+06	843953		x	0.00640459	0.934255
STMMW_02431_SL1344_0238	3	3	193.17	0.00322904	1.23213	D23580	ST4/74	STMMW_02431_SL1344_0238	1.57843e+07	1.17303e+07	1.13155e+07	1.27596e+07	1.24407e+07	1.27283e+07	1.66023e+07	1.52707e+07	1.71354e+07	1.41862e+07	1.62405e+07	1.51414e+07	1.04367e+07	1.30643e+07	1.45686e+07	1.46904e+07	1.49841e+07	9.70577e+06	1.66023e+07	1.03281e+07	1.53743e+07	1.31809e+07	1.49798e+07	1.19745e+07		x	0.00651217	0.932885
STMMW_15031_SL1344_1433	1	1	92.76	0.00325325	1.92753	D23580	ST4/74	STMMW_15031_SL1344_1433	2.54838e+06	3.29563e+06	2.26838e+06	3.02392e+06	3.84145e+06	3.75327e+06	1.09397e+07	5.92331e+06	5.18144e+06	4.40455e+06	4.63948e+06	5.01625e+06	1.68502e+06	3.67043e+06	2.92053e+06	3.48152e+06	4.62679e+06	2.86199e+06	1.09397e+07	4.00613e+06	4.6489e+06	4.09242e+06	4.27934e+06	3.96707e+06	x	x	0.00654234	0.932355
STMMW_15111_SL1344_1441	6	6	542.98	0.00332889	1.40564	D23580	ST4/74	STMMW_15111_SL1344_1441	2.57303e+07	1.80989e+07	1.55406e+07	1.5073e+07	1.81544e+07	2.14524e+07	2.57621e+07	2.47909e+07	2.78028e+07	2.33042e+07	2.73825e+07	3.12707e+07	1.70132e+07	2.01572e+07	2.00085e+07	1.7354e+07	2.18659e+07	1.63582e+07	2.57621e+07	1.67669e+07	2.49453e+07	2.16528e+07	2.5257e+07	2.47302e+07		x	0.00667332	0.930705
STMMW_05551_SL1344_0478	3	3	317.01	0.00333723	1.21566	D23580	ST4/74	STMMW_05551_SL1344_0478	1.52773e+07	1.66222e+07	1.47252e+07	1.48257e+07	1.55274e+07	1.83398e+07	1.82677e+07	2.23986e+07	1.90882e+07	1.86294e+07	2.02996e+07	1.71906e+07	1.01015e+07	1.85126e+07	1.89586e+07	1.70692e+07	1.87018e+07	1.39847e+07	1.82677e+07	1.51489e+07	1.71263e+07	1.73093e+07	1.87238e+07	1.35951e+07		x	0.00667332	0.930523
STMMW_12921_SL1344_1221	2	2	99.03	0.00334833	1.52579	D23580	ST4/74	STMMW_12921_SL1344_1221	3.6947e+06	4.64533e+06	3.87905e+06	4.93834e+06	4.45929e+06	5.14011e+06	5.71156e+06	7.99577e+06	7.66475e+06	6.86055e+06	8.03671e+06	4.55596e+06	2.44297e+06	5.17363e+06	4.99425e+06	5.68563e+06	5.37094e+06	3.9195e+06	5.71156e+06	5.4078e+06	6.87698e+06	6.37438e+06	7.41286e+06	3.60305e+06		x	0.00667665	0.930282
STMMW_16471_SL1344_1582	5	5	507.37	0.00340776	1.15887	D23580	ST4/74	STMMW_16471_SL1344_1582	6.55479e+07	7.7939e+07	6.93761e+07	7.04654e+07	6.06735e+07	6.21704e+07	7.98377e+07	7.868e+07	8.09159e+07	7.42767e+07	7.93954e+07	7.75931e+07	4.33409e+07	8.68028e+07	8.93212e+07	8.11286e+07	7.30776e+07	4.7407e+07	7.98377e+07	5.32138e+07	7.25995e+07	6.90131e+07	7.32324e+07	6.13641e+07		x	0.0067685	0.928994
STMMW_06731_SL1344_0596	11	11	996.95	0.00341351	1.29207	D23580	ST4/74	STMMW_06731_SL1344_0596	1.78052e+08	2.0576e+08	1.99246e+08	2.16821e+08	1.93136e+08	2.37615e+08	2.28884e+08	2.44445e+08	2.78452e+08	2.35067e+08	2.84912e+08	3.18298e+08	1.1773e+08	2.2916e+08	2.56528e+08	2.49631e+08	2.32621e+08	1.81189e+08	2.28884e+08	1.65326e+08	2.49833e+08	2.18409e+08	2.62796e+08	2.51724e+08		x	0.0067685	0.928869
STMMW_11421_SL1344_1071	8	8	374.41	0.00345636	1.26399	ST4/74	D23580	STMMW_11421_SL1344_1071	1.55853e+07	1.57437e+07	1.36948e+07	1.15671e+07	1.39392e+07	1.67285e+07	1.25837e+07	1.22281e+07	1.07346e+07	1.14438e+07	1.107e+07	1.09742e+07	1.03052e+07	1.75342e+07	1.76319e+07	1.33175e+07	1.67889e+07	1.2756e+07	1.25837e+07	8.27023e+06	9.63133e+06	1.06328e+07	1.02107e+07	8.67892e+06		x	0.00681692	0.927944
STMMW_30191_SL1344_3035	3	3	214.4	0.00345719	1.39753	D23580	ST4/74	STMMW_30191_SL1344_3035	1.69004e+06	2.10098e+06	2.73765e+06	2.20851e+06	2.47773e+06	3.10196e+06	2.99423e+06	3.30281e+06	3.17402e+06	3.3153e+06	3.66835e+06	3.55349e+06	1.11747e+06	2.33992e+06	3.5247e+06	2.54271e+06	2.98427e+06	2.36534e+06	2.99423e+06	2.23379e+06	2.8478e+06	3.08036e+06	3.3836e+06	2.81026e+06		x	0.00681692	0.927926
STMMW_20471_SL1344_1992	6	6	352.97	0.00351482	1.46586	D23580	ST4/74	STMMW_20471_SL1344_1992	1.02602e+06	1.8342e+06	1.55163e+06	1.92552e+06	1.45828e+06	1.68912e+06	2.07476e+06	2.04434e+06	2.11173e+06	2.53808e+06	2.70248e+06	2.43196e+06	678414	2.0428e+06	1.99772e+06	2.2169e+06	1.75641e+06	1.28801e+06	2.07476e+06	1.38265e+06	1.89469e+06	2.35822e+06	2.4927e+06	1.9233e+06		x	0.00691131	0.926686
STMMW_43041_SL1344_4293	2	2	112.92	0.00357359	1.4378	D23580	ST4/74	STMMW_43041_SL1344_4293	552328	709270	567747	462546	446023	466799	625701	775049	641547	838947	780662	945841	365205	789934	730971	532542	537208	355949	625701	524190	575610	779496	720064	748013		x	0.00699616	0.925427
PBT1-0411	1	1	93.55	0.00357774	85.0883	D23580	ST4/74	PBT1-0411	64.7274	0	63430.3	0	31177.5	31946.9	1.76745e+06	1.59459e+06	1.57578e+06	1.97374e+06	1.82268e+06	2.03958e+06	42.7984	0	81666.1	0	37551.4	24360.5	1.76745e+06	1.07847e+06	1.41382e+06	1.83388e+06	1.68119e+06	1.61299e+06	x	x	0.00699616	0.925338
STMMW_32921_SL1344_3265	18	18	1003.76	0.00359776	1.2982	D23580	ST4/74	STMMW_32921_SL1344_3265	1.67542e+07	2.24027e+07	1.85593e+07	1.80648e+07	1.94526e+07	2.19417e+07	2.03875e+07	2.707e+07	2.45405e+07	2.61021e+07	2.94978e+07	2.45187e+07	1.10781e+07	2.49505e+07	2.38949e+07	2.07984e+07	2.34295e+07	1.67313e+07	2.03875e+07	1.83083e+07	2.20183e+07	2.42524e+07	2.7208e+07	1.93905e+07		x	0.00701591	0.924911
STMMW_30101_SL1344_3026	3	3	127.73	0.00363017	1.31264	D23580	ST4/74	STMMW_30101_SL1344_3026	3.43716e+06	2.86459e+06	2.46194e+06	3.01984e+06	2.18206e+06	2.86495e+06	3.41948e+06	3.32859e+06	3.62019e+06	4.14466e+06	3.99326e+06	3.58631e+06	2.27269e+06	3.19037e+06	3.16973e+06	3.47682e+06	2.62816e+06	2.18461e+06	3.41948e+06	2.25123e+06	3.24811e+06	3.85095e+06	3.68329e+06	2.83621e+06		x	0.00705967	0.92422
STMMW_40571_SL1344_4041	2	1	105.14	0.00365283	1.34831	D23580	ST4/74	STMMW_40571_SL1344_4041	3.11195e+07	2.96135e+07	2.8871e+07	2.97439e+07	2.75606e+07	3.75599e+07	3.38257e+07	5.12633e+07	3.86826e+07	3.64934e+07	4.13375e+07	4.71174e+07	2.05766e+07	3.29813e+07	3.71712e+07	3.42449e+07	3.31951e+07	2.86406e+07	3.38257e+07	3.4671e+07	3.47069e+07	3.39073e+07	3.81287e+07	3.72626e+07	x	x	0.00708428	0.923738
STMMW_33741_SL1344_3349	5	5	271.38	0.00368321	1.33127	D23580	ST4/74	STMMW_33741_SL1344_3349	7.959e+06	7.04165e+06	6.18553e+06	6.18507e+06	5.8189e+06	6.99009e+06	7.27336e+06	7.80119e+06	9.4684e+06	9.98028e+06	1.0469e+07	8.49862e+06	5.26257e+06	7.84248e+06	7.96383e+06	7.12102e+06	7.00852e+06	5.33017e+06	7.27336e+06	5.27619e+06	8.49526e+06	9.27303e+06	9.65631e+06	6.72108e+06		x	0.00712368	0.923093
STMMW_25961_SL1344_2542	6	6	245.88	0.00375199	1.42005	D23580	ST4/74	STMMW_25961_SL1344_2542	2.95004e+06	2.85938e+06	3.04889e+06	2.43886e+06	3.53965e+06	4.45147e+06	5.39732e+06	4.14137e+06	4.24469e+06	3.99683e+06	4.64857e+06	4.96156e+06	1.9506e+06	3.18457e+06	3.92542e+06	2.80793e+06	4.26329e+06	3.39439e+06	5.39732e+06	2.80094e+06	3.80843e+06	3.7136e+06	4.28773e+06	3.92382e+06		x	0.00723694	0.921638
STMMW_25551_SL1344_2500	7	7	537.42	0.003781	1.20371	D23580	ST4/74	STMMW_25551_SL1344_2500	1.94762e+07	1.85509e+07	1.97076e+07	1.80971e+07	1.86546e+07	2.08744e+07	2.2784e+07	2.58931e+07	2.32802e+07	1.92868e+07	2.21423e+07	2.54746e+07	1.28779e+07	2.06606e+07	2.53734e+07	2.08356e+07	2.24684e+07	1.59174e+07	2.2784e+07	1.75123e+07	2.08875e+07	1.792e+07	2.04235e+07	2.01464e+07		x	0.00727307	0.921026
STMMW_23451_SL1344_2292	26	25	1420.4	0.00379899	1.1584	D23580	ST4/74	STMMW_23451_SL1344_2292	1.90885e+07	2.09919e+07	2.1733e+07	2.09756e+07	1.9862e+07	2.04768e+07	2.5327e+07	2.59548e+07	2.36257e+07	2.14385e+07	2.1489e+07	2.47967e+07	1.26215e+07	2.33793e+07	2.7981e+07	2.41498e+07	2.39225e+07	1.56142e+07	2.5327e+07	1.75541e+07	2.11975e+07	1.99193e+07	1.98209e+07	1.96103e+07		x	0.00728788	0.920648
STMMW_08961_SL1344_0821	2	2	73.93	0.00386298	1.44335	D23580	ST4/74	STMMW_08961_SL1344_0821	506900	627235	691917	604902	702389	926563	922036	1.25539e+06	847060	869706	951206	1.01448e+06	335168	698569	890838	696439	845985	706535	922036	849063	760000	808075	877369	802296		x	0.00736589	0.919305
STMMW_02301_SL1344_0225	21	20	1194.6	0.00386325	1.29537	D23580	ST4/74	STMMW_02301_SL1344_0225	4.84991e+06	4.60172e+06	5.94733e+06	5.39543e+06	5.41221e+06	7.14403e+06	6.71116e+06	7.87204e+06	7.66685e+06	7.30802e+06	7.22199e+06	6.42138e+06	3.20681e+06	5.12506e+06	7.65714e+06	6.2119e+06	6.51868e+06	5.44755e+06	6.71116e+06	5.32411e+06	6.87887e+06	6.79014e+06	6.66139e+06	5.07831e+06		x	0.00736589	0.9193
STMMW_13721_SL1344_1300	3	3	131.78	0.00387087	1.55701	D23580	ST4/74	STMMW_13721_SL1344_1300	752845	1.42538e+06	1.58844e+06	1.46617e+06	1.52624e+06	1.56197e+06	1.88647e+06	2.42547e+06	2.09022e+06	2.28378e+06	2.34849e+06	1.92151e+06	497788	1.58748e+06	2.04511e+06	1.68804e+06	1.83826e+06	1.19106e+06	1.88647e+06	1.64043e+06	1.87539e+06	2.12194e+06	2.16619e+06	1.51962e+06		x	0.00736589	0.91914
STMMW_44781_SL1344_4463	2	2	75.19	0.00388644	1.60225	ST4/74	D23580	STMMW_44781_SL1344_4463	335948	274991	521246	527585	470934	469476	295892	308383	216110	286415	252927	263101	222132	306265	671100	607422	567212	357991	295892	208569	193899	266118	233294	208072		x	0.00736598	0.918814
STMMW_01651_SL1344_0160	3	3	114.58	0.00389173	1.48816	D23580	ST4/74	STMMW_01651_SL1344_0160	607334	1.11149e+06	1.02378e+06	939817	929006	1.26593e+06	1.31419e+06	1.75374e+06	1.40961e+06	1.53633e+06	1.4211e+06	1.31148e+06	401575	1.2379e+06	1.31811e+06	1.08204e+06	1.11893e+06	965316	1.31419e+06	1.18611e+06	1.26473e+06	1.42746e+06	1.31079e+06	1.03718e+06		x	0.00736598	0.918704
STMMW_15021_SL1344_1432	6	6	266.28	0.00395325	1.63053	D23580	ST4/74	STMMW_15021_SL1344_1432	1.91535e+06	2.36218e+06	4.56768e+06	2.39493e+06	3.48142e+06	3.77531e+06	5.15516e+06	5.19296e+06	4.08237e+06	5.35195e+06	5.09422e+06	5.28295e+06	1.26645e+06	2.63082e+06	5.88085e+06	2.75734e+06	4.19316e+06	2.8788e+06	5.15516e+06	3.51216e+06	3.66279e+06	4.97268e+06	4.69878e+06	4.17799e+06		x	0.0074494	0.917422
STMMW_12251_SL1344_1153	24	24	1077.8	0.00395686	1.17026	ST4/74	D23580	STMMW_12251_SL1344_1153	4.2653e+06	4.50943e+06	4.59527e+06	3.92073e+06	3.94131e+06	3.74404e+06	3.7652e+06	3.71376e+06	3.21823e+06	3.69012e+06	3.53528e+06	3.41974e+06	2.82026e+06	5.02228e+06	5.91638e+06	4.51404e+06	4.74707e+06	2.85496e+06	3.7652e+06	2.51173e+06	2.88747e+06	3.42862e+06	3.26086e+06	2.70448e+06		x	0.0074494	0.917347
STMMW_42741_SL1344_4262	2	2	79.05	0.00398135	1.4242	D23580	ST4/74	STMMW_42741_SL1344_4262	824560	978162	739244	1.0898e+06	770912	1.08656e+06	1.32877e+06	1.022e+06	1.24027e+06	1.43689e+06	1.60928e+06	1.18056e+06	545207	1.08941e+06	951772	1.25471e+06	928517	828539	1.32877e+06	691211	1.1128e+06	1.33506e+06	1.48436e+06	933636		x	0.00747564	0.916838
STMMW_17081_SL1344_1645	4	3	148.85	0.00401547	1.34859	D23580	ST4/74	STMMW_17081_SL1344_1645	1.33528e+06	1.08372e+06	805718	1.06199e+06	971753	932612	1.14609e+06	1.29956e+06	1.43967e+06	1.42364e+06	1.5515e+06	1.48877e+06	882899	1.20697e+06	1.03736e+06	1.2227e+06	1.17042e+06	711147	1.14609e+06	878934	1.2917e+06	1.32276e+06	1.43107e+06	1.17739e+06		x	0.00751975	0.916131
STMMW_27381_SL1344_2756	19	5	2116.04	0.00417238	1.26863	D23580	ST4/74	STMMW_27381_SL1344_2756	2.51412e+07	1.8902e+07	2.0085e+07	2.29461e+07	1.68512e+07	2.1656e+07	2.78971e+07	2.84748e+07	2.56932e+07	2.56531e+07	2.82028e+07	2.33956e+07	1.66236e+07	2.10517e+07	2.58593e+07	2.64184e+07	2.02963e+07	1.65134e+07	2.78971e+07	1.92584e+07	2.30525e+07	2.38352e+07	2.60136e+07	1.85023e+07		x	0.00779299	0.912901
STMMW_06321_SL1344_0555	4	3	141.22	0.0042112	1.33288	ST4/74	D23580	STMMW_06321_SL1344_0555	892022	604792	689621	709930	715111	897383	591994	660803	528677	506083	585879	509356	589814	673573	887882	817361	861308	684284	591994	446922	474341	470220	540400	402821		x	0.0078448	0.912108
STMMW_15611_SL1344_1496	20	19	1313.01	0.0042384	1.19497	D23580	ST4/74	STMMW_15611_SL1344_1496	3.562e+07	3.43712e+07	3.47921e+07	3.34004e+07	3.57708e+07	4.00774e+07	4.21024e+07	4.87679e+07	4.18298e+07	3.69226e+07	4.015e+07	4.59896e+07	2.35523e+07	3.82801e+07	4.47945e+07	3.84548e+07	4.30837e+07	3.05603e+07	4.21024e+07	3.29833e+07	3.75306e+07	3.43061e+07	3.70334e+07	3.63706e+07		x	0.0078698	0.911554
STMMW_25871_SL1344_2533	6	6	367.28	0.00424686	2.01361	D23580	ST4/74	STMMW_25871_SL1344_2533	973568	3.36944e+06	2.24717e+06	2.14775e+06	2.2028e+06	4.58788e+06	4.62817e+06	5.39281e+06	5.50212e+06	4.48847e+06	5.5587e+06	5.69823e+06	643733	3.75263e+06	2.89321e+06	2.47276e+06	2.65313e+06	3.49841e+06	4.62817e+06	3.64733e+06	4.93662e+06	4.17039e+06	5.12721e+06	4.50641e+06		x	0.0078698	0.911381
STMMW_39441_SL1344_3927	2	2	133.53	0.004317	1.33007	D23580	ST4/74	STMMW_39441_SL1344_3927	2.53704e+06	2.86569e+06	1.95018e+06	2.17555e+06	2.10604e+06	3.07359e+06	2.98236e+06	3.66237e+06	3.45366e+06	3.02711e+06	3.23561e+06	3.20175e+06	1.67751e+06	3.19159e+06	2.51084e+06	2.50476e+06	2.5366e+06	2.34372e+06	2.98236e+06	2.47698e+06	3.0987e+06	2.81259e+06	2.98445e+06	2.53208e+06		x	0.00797889	0.909958
STMMW_31291_SL1344_3143	8	8	361.32	0.00438107	1.39041	D23580	ST4/74	STMMW_31291_SL1344_3143	1.81193e+06	1.49089e+06	1.29013e+06	1.70722e+06	1.22731e+06	1.65694e+06	1.67833e+06	1.82778e+06	2.2165e+06	2.26268e+06	2.23824e+06	2.54661e+06	1.19806e+06	1.66044e+06	1.66104e+06	1.96557e+06	1.47822e+06	1.26347e+06	1.67833e+06	1.23618e+06	1.98869e+06	2.10233e+06	2.06449e+06	2.01397e+06		x	0.00807622	0.908663
STMMW_31271_SL1344_3141	2	2	85.96	0.00448716	229.761	ST4/74	D23580	STMMW_31271_SL1344_3141	22732.2	3023.66	592297	124337	632782	659198	4953.52	1783.81	287.323	1360.78	468.851	0	15030.8	3367.54	762579	143153	762148	502660	4953.52	1206.45	257.793	1264.35	432.456	0		x	0.0082503	0.906534
STMMW_29731_SL1344_2989	2	2	97.89	0.00451491	1.53898	D23580	ST4/74	STMMW_29731_SL1344_2989	516380	406527	333198	241646	372971	374827	443077	491079	607668	684622	595238	634170	341436	452760	428990	278213	449221	285818	443077	332133	545213	636107	549033	501529		x	0.00827982	0.905979
PBT1-0041	2	2	97.33	0.00464695	52.0714	D23580	ST4/74	PBT1-0041	2118.09	3829.81	0	17905.4	1348.19	12007.7	271829	239923	323457	304751	446065	351505	1400.5	4265.37	0	20614.9	1623.81	9156.23	271829	162267	290213	283155	411439	277986		x	0.00849994	0.903357
STMMW_28371_SL1344_2855	7	7	275.72	0.00467838	1.41812	D23580	ST4/74	STMMW_28371_SL1344_2855	3.96029e+06	5.45999e+06	6.84061e+06	6.08025e+06	5.83999e+06	7.59347e+06	9.65155e+06	9.01386e+06	8.79179e+06	7.94445e+06	8.10646e+06	7.22468e+06	2.61859e+06	6.08094e+06	8.80724e+06	7.00035e+06	7.03392e+06	5.79027e+06	9.65155e+06	6.09636e+06	7.88818e+06	7.38147e+06	7.4772e+06	5.71359e+06		x	0.00853539	0.902736
STMMW_21971_SL1344_2143	8	8	416.92	0.00486718	1.33173	D23580	ST4/74	STMMW_21971_SL1344_2143	9.87973e+06	5.69969e+06	6.51519e+06	7.85191e+06	6.28274e+06	6.78874e+06	8.77435e+06	8.99914e+06	9.39325e+06	1.00804e+07	1.02149e+07	9.82627e+06	6.53258e+06	6.3479e+06	8.38826e+06	9.0401e+06	7.56719e+06	5.17664e+06	8.77435e+06	6.0864e+06	8.42783e+06	9.36604e+06	9.42201e+06	7.77105e+06		x	0.00885701	0.899038
STMMW_31541_SL1344_3166	1	1	49.35	0.00492275	1.95125	D23580	ST4/74	STMMW_31541_SL1344_3166	164665	169699	167330	182798	110807	139318	203959	166930	442883	277940	404898	327063	108878	188998	215437	210460	133460	106235	203959	112900	397364	258244	373468	258656	x	x	0.00892342	0.897959
STMMW_05761_SL1344_0499	2	2	131.04	0.00493213	1.37789	D23580	ST4/74	STMMW_05761_SL1344_0499	838868	1.05949e+06	989540	859858	981392	1.17397e+06	1.0186e+06	1.38964e+06	1.38019e+06	1.55489e+06	1.61395e+06	1.1766e+06	554668	1.17998e+06	1.27403e+06	989977	1.18203e+06	895193	1.0186e+06	939858	1.23834e+06	1.4447e+06	1.48866e+06	930506		x	0.00892342	0.897778
STMMW_30771_SL1344_3091	2	2	218.66	0.0049415	18.6664	D23580	ST4/74	STMMW_30771_SL1344_3091	4252.59	3494.75	4188.94	2003.66	36292.3	382859	4.10156e+06	41107.8	135386	1.52302e+06	1.89353e+06	389642	2811.85	3892.19	5393.23	2306.87	43711.9	291942	4.10156e+06	27802.5	121472	1.41509e+06	1.74655e+06	308146		x	0.00892342	0.897596
STMMW_36991_SL1344_3676	16	16	1120.12	0.00503951	1.2259	D23580	ST4/74	STMMW_36991_SL1344_3676	1.69121e+07	2.22823e+07	2.05283e+07	1.74082e+07	1.89071e+07	2.28135e+07	2.36144e+07	2.45559e+07	2.38027e+07	2.64484e+07	2.55207e+07	2.17585e+07	1.11825e+07	2.48164e+07	2.64301e+07	2.00425e+07	2.27725e+07	1.7396e+07	2.36144e+07	1.66079e+07	2.13563e+07	2.45741e+07	2.35396e+07	1.72076e+07		x	0.00906106	0.895707
STMMW_38491_SL1344_3831	3	2	401.18	0.00504356	1.08452	D23580	ST4/74	STMMW_38491_SL1344_3831	5.5947e+07	5.48843e+07	5.05032e+07	4.94839e+07	5.03823e+07	5.41535e+07	5.54202e+07	5.85157e+07	5.72972e+07	5.69797e+07	5.5895e+07	5.79009e+07	3.69927e+07	6.11261e+07	6.50226e+07	5.69721e+07	6.06825e+07	4.12938e+07	5.54202e+07	3.9576e+07	5.14083e+07	5.29418e+07	5.15562e+07	4.57906e+07		x	0.00906106	0.895629
STMMW_16361_SL1344_1571	11	9	475.46	0.00505957	1.29514	D23580	ST4/74	STMMW_16361_SL1344_1571	1.9592e+06	1.70885e+06	1.46062e+06	1.3062e+06	1.33088e+06	1.43215e+06	2.13443e+06	2.10231e+06	1.81786e+06	1.78769e+06	1.86603e+06	2.20423e+06	1.29544e+06	1.90319e+06	1.88054e+06	1.50387e+06	1.60296e+06	1.09206e+06	2.13443e+06	1.42186e+06	1.63102e+06	1.66101e+06	1.72118e+06	1.74321e+06		x	0.00906106	0.895321
STMMW_35231_SL1344_3501	8	8	440.88	0.00506892	1.22452	D23580	ST4/74	STMMW_35231_SL1344_3501	5.95735e+06	4.83014e+06	5.24426e+06	5.29058e+06	5.06792e+06	5.01013e+06	5.71942e+06	5.62471e+06	6.03251e+06	6.49306e+06	7.22864e+06	7.35206e+06	3.93906e+06	5.37946e+06	6.75194e+06	6.09118e+06	6.10401e+06	3.82039e+06	5.71942e+06	3.80417e+06	5.4125e+06	6.03294e+06	6.66752e+06	5.81434e+06		x	0.00906106	0.895142
STMMW_07681_SL1344_0692	8	8	562.77	0.00508664	1.16901	D23580	ST4/74	STMMW_07681_SL1344_0692	1.5247e+07	1.30976e+07	1.25265e+07	1.13835e+07	1.21854e+07	1.16973e+07	1.46865e+07	1.44322e+07	1.45744e+07	1.51892e+07	1.56971e+07	1.44263e+07	1.00815e+07	1.45871e+07	1.61278e+07	1.31061e+07	1.46766e+07	8.91959e+06	1.46865e+07	9.76095e+06	1.30764e+07	1.41128e+07	1.44786e+07	1.14089e+07		x	0.00906983	0.894803
STMMW_39381_SL1344_3921	6	6	423.29	0.00512597	1.31328	D23580	ST4/74	STMMW_39381_SL1344_3921	1.25344e+07	1.03072e+07	1.254e+07	9.42889e+06	9.53982e+06	1.53111e+07	1.44739e+07	1.57903e+07	1.53115e+07	1.5305e+07	1.43666e+07	1.62374e+07	8.28784e+06	1.14794e+07	1.61451e+07	1.08557e+07	1.14901e+07	1.16752e+07	1.44739e+07	1.06795e+07	1.37378e+07	1.42204e+07	1.32514e+07	1.28413e+07		x	0.00910087	0.89405
STMMW_09641_SL1344_0890	1	1	45.24	0.00513349	2.0459	D23580	ST4/74	STMMW_09641_SL1344_0890	264276	929711	707361	768518	713603	298833	1.11039e+06	1.24019e+06	997013	1.23941e+06	1.40811e+06	1.53848e+06	174742	1.03544e+06	910722	884814	859492	227870	1.11039e+06	838781	894542	1.15158e+06	1.29881e+06	1.2167e+06	x	x	0.00910087	0.893907
STMMW_14701_SL1344_1400	5	5	377.5	0.00514261	1.15751	D23580	ST4/74	STMMW_14701_SL1344_1400	1.02935e+07	8.99589e+06	1.12045e+07	1.13564e+07	9.70063e+06	1.00337e+07	1.25613e+07	1.20841e+07	1.16072e+07	1.21024e+07	1.2094e+07	1.08356e+07	6.80619e+06	1.0019e+07	1.44257e+07	1.3075e+07	1.16838e+07	7.65101e+06	1.25613e+07	8.17284e+06	1.04142e+07	1.12448e+07	1.11552e+07	8.56926e+06		x	0.00910087	0.893733
STMMW_31121_SL1344_3126	8	7	514.92	0.00523574	1.42764	ST4/74	D23580	STMMW_31121_SL1344_3126	2.98197e+06	1.8881e+06	1.86755e+06	2.19934e+06	1.86765e+06	1.89008e+06	1.53987e+06	1.57337e+06	1.34789e+06	1.47322e+06	1.80585e+06	1.1519e+06	1.97171e+06	2.10283e+06	2.40446e+06	2.53215e+06	2.24947e+06	1.44125e+06	1.53987e+06	1.06412e+06	1.20936e+06	1.36882e+06	1.66567e+06	910976		x	0.00924257	0.891963
STMMW_17721_SL1344_1708	14	14	1301.68	0.00530283	1.2736	D23580	ST4/74	STMMW_17721_SL1344_1708	1.05686e+08	1.04259e+08	9.33719e+07	8.22681e+07	9.70878e+07	1.29042e+08	1.1836e+08	1.38004e+08	1.32042e+08	1.17012e+08	1.29388e+08	1.44274e+08	6.98806e+07	1.16116e+08	1.20216e+08	9.47174e+07	1.16936e+08	9.8399e+07	1.1836e+08	9.33362e+07	1.18471e+08	1.0872e+08	1.19345e+08	1.14098e+08		x	0.00933771	0.890695
STMMW_08411_SL1344_0766	1	1	22.39	0.00536826	1.44725	D23580	ST4/74	STMMW_08411_SL1344_0766	465023	372445	360139	314282	316457	373641	421245	418257	494393	674361	646205	532373	307478	414802	463676	361841	381153	284913	421245	282880	443580	626573	596044	421024	x	x	0.00942947	0.889464
STMMW_38041_SL1344_3786	2	2	159	0.00543278	1.75049	ST4/74	D23580	STMMW_38041_SL1344_3786	1.46842e+06	1.65024e+06	1.20028e+06	1.55029e+06	1.14791e+06	805483	806411	415119	787482	879412	688508	891901	970936	1.83792e+06	1.54536e+06	1.78489e+06	1.38259e+06	614207	806411	280758	706546	817093	635063	705355		x	0.00951918	0.888256
STMMW_11291_SL1344_1058	5	5	430.4	0.00547419	1.29911	D23580	ST4/74	STMMW_11291_SL1344_1058	4.09343e+07	3.6958e+07	2.73148e+07	3.04009e+07	2.78275e+07	2.8792e+07	3.9096e+07	3.80866e+07	3.85396e+07	4.22726e+07	4.67397e+07	4.49905e+07	2.70662e+07	4.11612e+07	3.51676e+07	3.50013e+07	3.35165e+07	2.19548e+07	3.9096e+07	2.57592e+07	3.45786e+07	3.9277e+07	4.31115e+07	3.55805e+07		x	0.00955512	0.887483
STMMW_12051_SL1344_1133	4	4	259.35	0.00548029	1.12842	D23580	ST4/74	STMMW_12051_SL1344_1133	2.91556e+08	2.86723e+08	2.5994e+08	2.49058e+08	2.80426e+08	2.94125e+08	3.15247e+08	3.26029e+08	3.09091e+08	3.15624e+08	3.25229e+08	2.84017e+08	1.9278e+08	3.19331e+08	3.34672e+08	2.86747e+08	3.37756e+08	2.2428e+08	3.15247e+08	2.20504e+08	2.77323e+08	2.93257e+08	2.99983e+08	2.24613e+08		x	0.00955512	0.88737
STMMW_00931_SL1344_0089	2	2	158.66	0.00549683	1.25143	D23580	ST4/74	STMMW_00931_SL1344_0089	2.79795e+06	1.96321e+06	2.11854e+06	1.97396e+06	2.33981e+06	2.56518e+06	2.60232e+06	3.03592e+06	2.96008e+06	2.69625e+06	2.81879e+06	3.10469e+06	1.85003e+06	2.18648e+06	2.7276e+06	2.27267e+06	2.81817e+06	1.95604e+06	2.60232e+06	2.05329e+06	2.65585e+06	2.50518e+06	2.59998e+06	2.45533e+06		x	0.00956042	0.887062
STMMW_28431_SL1344_2860	1	1	37.34	0.00556857	1.82066	D23580	ST4/74	STMMW_28431_SL1344_2860	1.16477e+06	1.90911e+06	1.6248e+06	3.48551e+06	1.24925e+06	1.34869e+06	3.74196e+06	3.01717e+06	2.76772e+06	4.08592e+06	3.68739e+06	2.33047e+06	770159	2.12622e+06	2.09192e+06	4.01295e+06	1.50465e+06	1.02842e+06	3.74196e+06	2.04061e+06	2.48326e+06	3.79637e+06	3.40116e+06	1.84304e+06	x	x	0.00966146	0.885731
SLT-BT0121_SLP1_0084	3	2	95.38	0.00565835	1.19198	ST4/74	D23580	SLT-BT0121_SLP1_0084	413543	511441	455059	483429	510617	514880	463244	401536	398486	357412	384972	418034	273439	569606	585885	556585	615008	392613	463244	271572	357530	332084	355089	330600		x	0.00979323	0.884074
STMMW_11771_SL1344_1106	5	5	299.44	0.00569946	2.52556	D23580	ST4/74	STMMW_11771_SL1344_1106	677764	1.25819e+06	5.08695e+06	1.38038e+06	2.78268e+06	4.58645e+06	6.09187e+06	5.95545e+06	6.9929e+06	7.34842e+06	8.02829e+06	5.41721e+06	448145	1.40128e+06	6.54941e+06	1.58927e+06	3.35157e+06	3.49732e+06	6.09187e+06	4.02786e+06	6.27418e+06	6.82768e+06	7.4051e+06	4.28417e+06		x	0.00981735	0.88332
STMMW_05941_SL1344_0519	3	3	129.12	0.00570943	1.33428	D23580	ST4/74	STMMW_05941_SL1344_0519	2.51973e+06	2.90565e+06	2.83638e+06	2.4282e+06	2.88856e+06	2.68052e+06	2.62232e+06	3.36375e+06	3.61393e+06	4.48048e+06	3.69239e+06	3.92127e+06	1.66607e+06	3.2361e+06	3.65183e+06	2.79565e+06	3.4791e+06	2.04399e+06	2.62232e+06	2.27501e+06	3.2425e+06	4.16298e+06	3.40577e+06	3.10112e+06		x	0.00981735	0.883137
SLP2_0071	1	1	28.61	0.0057139	22.7762	ST4/74	D23580	SLP2_0071	463050	291589	115765	285637	167191	158916	0	1489.96	0	0	19178.1	44406.3	306173	324750	149046	328861	201372	121179	0	1007.71	0	0	17689.4	35118.5	x	x	0.00981735	0.883055
STMMW_13101_SL1344_1238	13	13	765.01	0.00577174	1.34702	D23580	ST4/74	STMMW_13101_SL1344_1238	1.45012e+07	1.08941e+07	1.1641e+07	1.0776e+07	1.26339e+07	1.37621e+07	1.49174e+07	2.09603e+07	1.44108e+07	1.46396e+07	1.54141e+07	1.96181e+07	9.58835e+06	1.2133e+07	1.49878e+07	1.24067e+07	1.52168e+07	1.04941e+07	1.49174e+07	1.41761e+07	1.29296e+07	1.36022e+07	1.42176e+07	1.55148e+07		x	0.00989272	0.881998
STMMW_44791_SL1344_4464	18	14	1218.12	0.00585128	1.28971	ST4/74	D23580	STMMW_44791_SL1344_4464	1.87136e+07	1.55293e+07	1.59127e+07	1.71395e+07	1.58244e+07	1.93107e+07	1.43583e+07	1.69679e+07	1.33287e+07	1.09848e+07	1.19735e+07	1.18079e+07	1.23736e+07	1.72954e+07	2.04875e+07	1.97332e+07	1.90596e+07	1.4725e+07	1.43583e+07	1.14759e+07	1.19588e+07	1.02064e+07	1.10441e+07	9.33822e+06			0.0100048	0.88055
STMMW_33091_SL1344_3282	8	8	412.98	0.00587403	1.5516	D23580	ST4/74	STMMW_33091_SL1344_3282	4.56796e+06	1.15079e+07	8.98434e+06	8.14425e+06	7.55121e+06	1.05015e+07	1.22316e+07	1.31462e+07	1.29634e+07	1.22457e+07	1.47017e+07	1.42422e+07	3.02038e+06	1.28166e+07	1.15673e+07	9.37668e+06	9.09498e+06	8.00774e+06	1.22316e+07	8.89119e+06	1.1631e+07	1.1378e+07	1.35605e+07	1.12634e+07			0.0100114	0.880138
STMMW_17151_SL1344_1651	7	6	346.2	0.0058834	1.2563	D23580	ST4/74	STMMW_17151_SL1344_1651	3.82111e+06	5.03054e+06	4.88181e+06	4.2242e+06	4.18063e+06	4.9981e+06	5.83687e+06	6.95927e+06	5.06796e+06	5.33754e+06	5.38993e+06	5.49986e+06	2.52656e+06	5.60265e+06	6.2853e+06	4.86342e+06	5.03531e+06	3.81121e+06	5.83687e+06	4.70678e+06	4.54709e+06	4.9593e+06	4.97154e+06	4.34953e+06			0.0100114	0.879968
STMMW_23871_SL1344_2334	7	7	412.87	0.00590575	1.30607	D23580	ST4/74	STMMW_23871_SL1344_2334	7.60987e+06	8.43393e+06	9.59703e+06	8.27695e+06	9.88126e+06	1.2434e+07	1.32818e+07	1.23829e+07	1.36982e+07	1.13981e+07	1.1649e+07	1.10345e+07	5.03172e+06	9.3931e+06	1.23561e+07	9.52946e+06	1.19014e+07	9.4813e+06	1.32818e+07	8.37493e+06	1.22904e+07	1.05904e+07	1.07447e+07	8.72655e+06			0.0100192	0.879564
STMMW_22572_SL1344_2204	2	2	112.76	0.00591633	1.24902	D23580	ST4/74	STMMW_22572_SL1344_2204	4.6916e+06	3.59371e+06	3.44017e+06	3.61517e+06	3.91799e+06	4.44627e+06	4.83134e+06	5.61995e+06	4.48845e+06	4.39651e+06	4.91647e+06	5.35513e+06	3.10213e+06	4.00241e+06	4.42919e+06	4.16223e+06	4.71899e+06	3.39042e+06	4.83134e+06	3.80095e+06	4.02714e+06	4.08495e+06	4.53483e+06	4.23508e+06			0.0100192	0.879373
STMMW_29201_SL1344_2938	2	2	128.87	0.00597479	1.25124	D23580	ST4/74	STMMW_29201_SL1344_2938	859898	834332	672829	666254	717003	764625	760000	963790	892752	987586	997426	1.04771e+06	568573	929218	866262	767075	863587	583051	760000	651842	800997	917601	920001	828579			0.0100941	0.878319
STMMW_03211_SL1344_0306	7	7	494.32	0.00600374	1.21482	D23580	ST4/74	STMMW_03211_SL1344_0306	1.90315e+07	1.67109e+07	1.48596e+07	1.45439e+07	1.3888e+07	1.77747e+07	1.78715e+07	1.97074e+07	1.88861e+07	2.07087e+07	2.13757e+07	1.90557e+07	1.25838e+07	1.86114e+07	1.91316e+07	1.67447e+07	1.67272e+07	1.35538e+07	1.78715e+07	1.33288e+07	1.69451e+07	1.92412e+07	1.97164e+07	1.50701e+07			0.0101179	0.877799
STMMW_40381_SL1344_4022	7	7	315.16	0.00601748	1.19102	ST4/74	D23580	STMMW_40381_SL1344_4022	3.1298e+06	3.13999e+06	2.93434e+06	3.13594e+06	2.7718e+06	3.54892e+06	2.44287e+06	2.5659e+06	2.39824e+06	2.44311e+06	3.02634e+06	2.7914e+06	2.06945e+06	3.49709e+06	3.77795e+06	3.61048e+06	3.33846e+06	2.70617e+06	2.44287e+06	1.7354e+06	2.15175e+06	2.26998e+06	2.79142e+06	2.20756e+06			0.0101179	0.877552
STMMW_19831_SL1344_1929	1	1	21.12	0.00609475	2.92903	D23580	ST4/74	STMMW_19831_SL1344_1929	20529.6	269560	53791.7	273426	60249.8	53887.9	255781	364277	328372	312953	432758	448280	13574.4	300216	69256.5	314802	72567.3	41091.3	255781	246372	294623	290776	399165	354520	x		0.0102236	0.87617
STMMW_27801_SL1344_2798	3	3	225.56	0.00611127	1.24408	D23580	ST4/74	STMMW_27801_SL1344_2798	4.37334e+06	4.11327e+06	4.77832e+06	3.86151e+06	4.5351e+06	5.9566e+06	5.27555e+06	6.10152e+06	5.92375e+06	5.66321e+06	5.92884e+06	5.4663e+06	2.89169e+06	4.58106e+06	6.15205e+06	4.44586e+06	5.46226e+06	4.5421e+06	5.27555e+06	4.12665e+06	5.31492e+06	5.26189e+06	5.46862e+06	4.32299e+06			0.010227	0.875875
STMMW_21211_SL1344_2067	15	14	1149.24	0.00614736	1.27908	D23580	ST4/74	STMMW_21211_SL1344_2067	6.61859e+07	9.34353e+07	7.5303e+07	7.38522e+07	7.57762e+07	9.65017e+07	8.60935e+07	1.12555e+08	1.03185e+08	1.04897e+08	1.1174e+08	9.68332e+07	4.37628e+07	1.04061e+08	9.69521e+07	8.50279e+07	9.12678e+07	7.35857e+07	8.60935e+07	7.61248e+07	9.25802e+07	9.74634e+07	1.03066e+08	7.658e+07			0.0102632	0.875232
STMMW_42691_SL1344_4255	4	3	285.57	0.00624127	1.49801	D23580	ST4/74	STMMW_42691_SL1344_4255	6.61536e+06	4.29977e+06	4.0466e+06	4.77256e+06	3.44445e+06	3.60106e+06	6.20453e+06	5.45565e+06	5.83398e+06	8.07567e+06	8.35748e+06	6.18918e+06	4.37414e+06	4.78877e+06	5.20998e+06	5.49477e+06	4.14863e+06	2.74592e+06	6.20453e+06	3.68983e+06	5.23437e+06	7.50339e+06	7.70873e+06	4.89468e+06			0.0103954	0.873568
STMMW_41321_SL1344_4118	8	7	407.28	0.00626722	1.21843	D23580	ST4/74	STMMW_41321_SL1344_4118	1.16142e+06	1.21224e+06	1.04744e+06	1.22312e+06	1.24425e+06	1.31628e+06	1.48906e+06	1.76158e+06	1.24878e+06	1.35813e+06	1.48178e+06	1.43918e+06	767944	1.3501e+06	1.34857e+06	1.40821e+06	1.49863e+06	1.00371e+06	1.48906e+06	1.19141e+06	1.12043e+06	1.26188e+06	1.36676e+06	1.13817e+06			0.0104142	0.87311
STMMW_08381_SL1344_0763	4	4	385.37	0.00629269	1.38824	D23580	ST4/74	STMMW_08381_SL1344_0763	1.77514e+06	1.32705e+06	1.62227e+06	1.50894e+06	1.91056e+06	2.31049e+06	1.83853e+06	2.54199e+06	2.6332e+06	2.59531e+06	2.61614e+06	2.2881e+06	1.17374e+06	1.47798e+06	2.08867e+06	1.73728e+06	2.30116e+06	1.76183e+06	1.83853e+06	1.71923e+06	2.36256e+06	2.41139e+06	2.41306e+06	1.80953e+06			0.010432	0.872661
STMMW_26411	2	2	89.17	0.00638085	79.521	D23580	ST4/74	STMMW_26411	7897.87	0	45258.7	41036.9	16676.9	15134.9	1.85507e+06	1.32849e+06	1.46707e+06	2.01337e+06	1.60718e+06	1.74888e+06	5222.15	0	58270.2	47246.9	20086.3	11540.8	1.85507e+06	898503	1.31629e+06	1.8707e+06	1.48242e+06	1.3831e+06			0.0105534	0.871114
STMMW_29461_SL1344_2963	1	1	146.73	0.00642749	1.94467	D23580	ST4/74	STMMW_29461_SL1344_2963	1.39921e+06	5.72532e+06	4.31147e+06	5.61061e+06	3.63741e+06	4.83892e+06	8.58913e+06	8.25163e+06	8.18981e+06	9.70326e+06	7.74422e+06	7.15555e+06	925173	6.37645e+06	5.55099e+06	6.45964e+06	4.38104e+06	3.68984e+06	8.58913e+06	5.58084e+06	7.34808e+06	9.01564e+06	7.14308e+06	5.65893e+06	x		0.0106058	0.870299
STMMW_45291_SL1344_4513	7	6	329.09	0.00647009	1.79692	D23580	ST4/74	STMMW_45291_SL1344_4513	1.06128e+06	1.46039e+06	2.72116e+06	2.00709e+06	2.21064e+06	4.193e+06	3.93505e+06	4.30175e+06	4.14383e+06	3.58279e+06	4.08312e+06	4.48782e+06	701729	1.62647e+06	3.50347e+06	2.31082e+06	2.66259e+06	3.1973e+06	3.93505e+06	2.90941e+06	3.71793e+06	3.3289e+06	3.76617e+06	3.54917e+06			0.0106513	0.869557
STMMW_01461_SL1344_0140	4	4	182.53	0.00651087	1.43288	D23580	ST4/74	STMMW_01461_SL1344_0140	1.96912e+06	2.21889e+06	2.55779e+06	1.45742e+06	1.86e+06	3.15621e+06	3.04402e+06	2.95281e+06	3.29556e+06	2.92263e+06	3.20229e+06	3.52458e+06	1.302e+06	2.47123e+06	3.29314e+06	1.67797e+06	2.24026e+06	2.40671e+06	3.04402e+06	1.99708e+06	2.95685e+06	2.71552e+06	2.95372e+06	2.7874e+06			0.0106935	0.868848
STMMW_44031_SL1344_4389	9	9	586.38	0.00652659	1.2219	D23580	ST4/74	STMMW_44031_SL1344_4389	2.2861e+08	1.91009e+08	1.77769e+08	1.78776e+08	1.68318e+08	2.27915e+08	2.19887e+08	2.61911e+08	2.35374e+08	2.29571e+08	2.32685e+08	2.53122e+08	1.51159e+08	2.12732e+08	2.28876e+08	2.0583e+08	2.02729e+08	1.73793e+08	2.19887e+08	1.77139e+08	2.11182e+08	2.13302e+08	2.14623e+08	2.0018e+08			0.0106945	0.868576
STMMW_13271_SL1344_1255	2	2	134.54	0.00656448	1.30135	D23580	ST4/74	STMMW_13271_SL1344_1255	1.99586e+06	2.35967e+06	2.23083e+06	2.12378e+06	2.03347e+06	2.41527e+06	2.6046e+06	3.56884e+06	2.74888e+06	2.54407e+06	3.32317e+06	2.33476e+06	1.31968e+06	2.62803e+06	2.87217e+06	2.44516e+06	2.4492e+06	1.84172e+06	2.6046e+06	2.41372e+06	2.46635e+06	2.36378e+06	3.06521e+06	1.84643e+06			0.0107318	0.86792
STMMW_04251_SL1344_0350	1	1	80.41	0.00662282	1.49384	D23580	ST4/74	STMMW_04251_SL1344_0350	690258	831444	987534	1.03998e+06	779364	536312	1.3052e+06	895344	1.15251e+06	1.18982e+06	1.4969e+06	1.22758e+06	456406	926002	1.27144e+06	1.19735e+06	938697	408955	1.3052e+06	605550	1.03406e+06	1.10551e+06	1.38071e+06	970822	x		0.0108022	0.866913
STMMW_07911_SL1344_0716	23	23	2200.26	0.00668825	1.25609	ST4/74	D23580	STMMW_07911_SL1344_0716	6.41175e+07	6.27054e+07	7.60156e+07	6.8078e+07	8.19626e+07	7.96407e+07	6.74639e+07	6.45505e+07	5.58258e+07	5.06051e+07	5.288e+07	5.30135e+07	4.23952e+07	6.98367e+07	9.78695e+07	7.83799e+07	9.8719e+07	6.07286e+07	6.74639e+07	4.36576e+07	5.00881e+07	4.7019e+07	4.87752e+07	4.19255e+07			0.0108791	0.865789
STMMW_43611_SL1344_4350	2	2	79.28	0.00670073	1.66751	D23580	ST4/74	STMMW_43611_SL1344_4350	511063	961963	1.29333e+06	954528	1.14241e+06	1.74305e+06	1.71461e+06	1.8532e+06	1.98007e+06	1.78263e+06	1.78018e+06	1.9055e+06	337920	1.07136e+06	1.66515e+06	1.09897e+06	1.37596e+06	1.32914e+06	1.71461e+06	1.25338e+06	1.77656e+06	1.6563e+06	1.64199e+06	1.50695e+06			0.0108791	0.865575
STMMW_41391_SL1344_4125	4	4	213.76	0.00675663	1.43369	D23580	ST4/74	STMMW_41391_SL1344_4125	1.57602e+06	2.73907e+06	2.92376e+06	2.54324e+06	2.38768e+06	2.79165e+06	3.55606e+06	3.22011e+06	2.90886e+06	4.42463e+06	3.63911e+06	3.70125e+06	1.04208e+06	3.05058e+06	3.76433e+06	2.92809e+06	2.87582e+06	2.12872e+06	3.55606e+06	2.17786e+06	2.60989e+06	4.11108e+06	3.35663e+06	2.92711e+06			0.0109448	0.864619
STMMW_23211_SL1344_2266	10	10	609.37	0.00678623	1.47888	D23580	ST4/74	STMMW_23211_SL1344_2266	3.82761e+06	7.61667e+06	7.8136e+06	7.18891e+06	8.75777e+06	6.87297e+06	1.14913e+07	1.0712e+07	1.01457e+07	1.03907e+07	9.1042e+06	1.03838e+07	2.53085e+06	8.48289e+06	1.006e+07	8.27678e+06	1.05482e+07	5.24086e+06	1.14913e+07	7.24488e+06	9.10294e+06	9.65441e+06	8.39749e+06	8.21195e+06			0.0109676	0.864115
STMMW_34601_SL1344_3436	2	2	88.79	0.00680525	1.53021	D23580	ST4/74	STMMW_34601_SL1344_3436	306619	277339	324053	235012	342411	490639	384953	413985	564400	465205	572426	622832	202739	308880	417216	270575	412414	374128	384953	279991	506392	432238	527992	492563			0.0109733	0.863791
STMMW_00651_SL1344_0065	8	8	350.09	0.00688518	1.26467	D23580	ST4/74	STMMW_00651_SL1344_0065	4.12868e+06	4.00768e+06	3.66506e+06	2.99978e+06	3.29583e+06	4.13269e+06	3.97048e+06	5.11018e+06	4.38046e+06	4.64011e+06	4.62944e+06	5.38251e+06	2.72992e+06	4.46347e+06	4.71874e+06	3.45373e+06	3.96963e+06	3.15131e+06	3.97048e+06	3.45617e+06	3.93025e+06	4.31129e+06	4.27008e+06	4.25673e+06			0.011077	0.862434
STMMW_16351_SL1344_1570	7	7	409.52	0.00691339	1.59616	D23580	ST4/74	STMMW_16351_SL1344_1570	1.43545e+06	2.73931e+06	3.49909e+06	3.87992e+06	3.46339e+06	3.24248e+06	5.3937e+06	4.51331e+06	4.87248e+06	4.49395e+06	4.78627e+06	5.08568e+06	949137	3.05084e+06	4.50505e+06	4.46705e+06	4.17144e+06	2.4725e+06	5.3937e+06	3.05249e+06	4.3717e+06	4.17548e+06	4.41474e+06	4.02198e+06			0.0110972	0.861957
STMMW_23521_SL1344_2299	2	2	147.68	0.00699076	1.36751	D23580	ST4/74	STMMW_23521_SL1344_2299	3.22128e+06	4.02698e+06	3.61311e+06	3.03107e+06	4.07589e+06	5.13082e+06	4.53015e+06	4.83558e+06	5.65439e+06	4.79738e+06	5.23128e+06	6.53963e+06	2.12994e+06	4.48496e+06	4.65186e+06	3.48975e+06	4.90917e+06	3.91242e+06	4.53015e+06	3.27046e+06	5.07324e+06	4.45741e+06	4.82521e+06	5.17183e+06			0.011196	0.860654
STMMW_12881_SL1344_1217	4	4	208.79	0.0070149	1.1925	D23580	ST4/74	STMMW_12881_SL1344_1217	3.07656e+06	3.29637e+06	3.09056e+06	3.26372e+06	2.76819e+06	2.9383e+06	3.24857e+06	3.60931e+06	3.92463e+06	3.39993e+06	4.34258e+06	3.45709e+06	2.03425e+06	3.67126e+06	3.97907e+06	3.75761e+06	3.33411e+06	2.24055e+06	3.24857e+06	2.44109e+06	3.52126e+06	3.15899e+06	4.00549e+06	2.73402e+06			0.0112093	0.860248
STMMW_31391_SL1344_3153	4	4	213.04	0.00704099	1.20508	D23580	ST4/74	STMMW_31391_SL1344_3153	4.76526e+06	4.56569e+06	4.79803e+06	5.25545e+06	5.4518e+06	5.36045e+06	6.79676e+06	6.61576e+06	5.97323e+06	5.71275e+06	6.28017e+06	5.01081e+06	3.15083e+06	5.08493e+06	6.17744e+06	6.05073e+06	6.56636e+06	4.08752e+06	6.79676e+06	4.47445e+06	5.35931e+06	5.30792e+06	5.79268e+06	3.96277e+06			0.0112096	0.859811
STMMW_40211_SL1344_4005	2	2	90.61	0.00706965	1.30161	D23580	ST4/74	STMMW_40211_SL1344_4005	1.822e+06	2.73589e+06	2.44079e+06	2.40433e+06	2.01684e+06	2.67625e+06	2.61423e+06	3.23871e+06	2.73837e+06	3.19329e+06	3.51586e+06	3.04713e+06	1.20473e+06	3.04703e+06	3.14251e+06	2.76816e+06	2.42916e+06	2.04073e+06	2.61423e+06	2.19044e+06	2.45693e+06	2.967e+06	3.24295e+06	2.4098e+06			0.0112096	0.859331
STMMW_08551_SL1344_0779	5	5	342.07	0.00707416	1.22129	D23580	ST4/74	STMMW_08551_SL1344_0779	9.24299e+06	6.89428e+06	6.96931e+06	8.12925e+06	6.68269e+06	7.13351e+06	8.50442e+06	8.08244e+06	9.51037e+06	9.38312e+06	9.75428e+06	9.78673e+06	6.11156e+06	7.67834e+06	8.97294e+06	9.35942e+06	8.0489e+06	5.43953e+06	8.50442e+06	5.46641e+06	8.53291e+06	8.71819e+06	8.99711e+06	7.73978e+06			0.0112096	0.859256
STMMW_02351_SL1344_0230	2	2	97.3	0.00707843	2.08481	D23580	ST4/74	STMMW_02351_SL1344_0230	275052	149722	342465	60593.4	154809	190723	512303	322629	372683	407657	416613	414354	181867	166750	440922	69762.8	186458	145432	512303	218204	334379	378768	384274	327689			0.0112096	0.859184
STMMW_25061_SL1344_2451	12	12	819.23	0.00714691	2.04129	D23580	ST4/74	STMMW_25061_SL1344_2451	1.18941e+06	2.96999e+06	5.53293e+06	2.72029e+06	3.54158e+06	6.41432e+06	6.71546e+06	8.95819e+06	8.15361e+06	7.04669e+06	6.79584e+06	7.99084e+06	786451	3.30776e+06	7.1236e+06	3.13194e+06	4.26562e+06	4.89113e+06	6.71546e+06	6.05871e+06	7.31559e+06	6.54733e+06	6.26831e+06	6.31951e+06			0.0112627	0.858042
STMMW_32891_SL1344_3262	5	5	175.83	0.00714753	1.33208	D23580	ST4/74	STMMW_32891_SL1344_3262	586591	555719	784536	735069	680475	869305	913423	895378	1.01809e+06	976915	1.06172e+06	744794	387860	618919	1.01008e+06	846304	819591	662873	913423	605572	913455	907686	979306	589016			0.0112627	0.858032
STMMW_39931_SL1344_3975	6	6	355.19	0.00715973	1.63231	D23580	ST4/74	STMMW_39931_SL1344_3975	1.46068e+06	1.19547e+06	2.07386e+06	1.10498e+06	2.30519e+06	2.37204e+06	3.32411e+06	3.629e+06	2.32145e+06	2.67468e+06	2.45026e+06	2.75973e+06	965819	1.33143e+06	2.67008e+06	1.27219e+06	2.77646e+06	1.80876e+06	3.32411e+06	2.45441e+06	2.08285e+06	2.48514e+06	2.26006e+06	2.18252e+06			0.0112627	0.857829
STMMW_24461_SL1344_2390	17	17	896.05	0.00726481	1.152	D23580	ST4/74	STMMW_24461_SL1344_2390	8.92778e+06	1.00508e+07	9.77104e+06	9.29231e+06	9.29105e+06	9.81632e+06	1.18352e+07	1.20737e+07	9.78831e+06	1.04651e+07	1.00384e+07	1.1635e+07	5.90314e+06	1.11938e+07	1.25801e+07	1.06985e+07	1.11905e+07	7.48527e+06	1.18352e+07	8.16585e+06	8.78229e+06	9.72353e+06	9.25915e+06	9.20146e+06			0.0113782	0.856088
STMMW_36681_SL1344_3645	13	13	758.86	0.00726529	1.33442	D23580	ST4/74	STMMW_36681_SL1344_3645	1.1255e+07	9.96083e+06	8.42511e+06	1.10299e+07	7.49943e+06	9.08317e+06	1.1138e+07	1.07447e+07	1.21845e+07	1.25035e+07	1.51532e+07	1.46759e+07	7.4419e+06	1.10937e+07	1.08473e+07	1.2699e+07	9.03261e+06	6.92621e+06	1.1138e+07	7.26696e+06	1.09322e+07	1.16174e+07	1.39769e+07	1.16063e+07			0.0113782	0.85608
STMMW_07381_SL1344_0662	18	18	869.08	0.00737724	1.13209	D23580	ST4/74	STMMW_07381_SL1344_0662	2.241e+07	2.16826e+07	1.87668e+07	2.26647e+07	2.04345e+07	2.33987e+07	2.32836e+07	2.588e+07	2.37252e+07	2.47207e+07	2.53634e+07	2.34713e+07	1.48177e+07	2.41485e+07	2.41622e+07	2.60944e+07	2.46121e+07	1.78423e+07	2.32836e+07	1.75035e+07	2.12867e+07	2.29689e+07	2.33945e+07	1.85622e+07			0.011528	0.854238
STMMW_13421_SL1344_1269	3	3	84.7	0.00744855	1.31334	ST4/74	D23580	STMMW_13421_SL1344_1269	5.60943e+07	4.87516e+07	4.46079e+07	3.98142e+07	5.06942e+07	6.0472e+07	3.52032e+07	4.52933e+07	3.90377e+07	3.10177e+07	3.85973e+07	3.96069e+07	3.70901e+07	5.4296e+07	5.74324e+07	4.58391e+07	6.10581e+07	4.61119e+07	3.52032e+07	3.06333e+07	3.50255e+07	2.88197e+07	3.56012e+07	3.13229e+07			0.0116058	0.853071
STMMW_28231_SL1344_2841	1	1	96.69	0.00747574	1.62407	D23580	ST4/74	STMMW_28231_SL1344_2841	760025	598364	961098	873930	378996	839715	1.36834e+06	1.16246e+06	1.33163e+06	1.30484e+06	1.1104e+06	887949	502536	666415	1.23741e+06	1.00618e+06	456478	640310	1.36834e+06	786208	1.19477e+06	1.21238e+06	1.0242e+06	702229	x		0.0116058	0.852628
STMMW_20731_SL1344_2018	1	1	38.17	0.00747621	28.507	D23580	ST4/74	STMMW_20731_SL1344_2018	0	2617.34	36023	1214.48	0	4253.38	319905	60725.6	247037	342837	174032	112853	0	2915.01	46379.3	1398.26	0	3243.34	319905	41070.7	221647	318542	160523	89249.5	x		0.0116058	0.85262
STMMW_05161_SL1344_0439	4	4	187.03	0.00752453	1.33975	D23580	ST4/74	STMMW_05161_SL1344_0439	3.23474e+06	2.80333e+06	2.93162e+06	3.09024e+06	3.4139e+06	4.75399e+06	4.57186e+06	4.60496e+06	5.53347e+06	4.23489e+06	4.14869e+06	4.00625e+06	2.13884e+06	3.12214e+06	3.77444e+06	3.55787e+06	4.11184e+06	3.62507e+06	4.57186e+06	3.11448e+06	4.96475e+06	3.93479e+06	3.82665e+06	3.16832e+06			0.0116553	0.851834
STMMW_05801_SL1344_0503	2	2	98.28	0.00763776	1.42928	D23580	ST4/74	STMMW_05801_SL1344_0503	252065	522136	378350	278521	421031	362729	615892	541738	512534	496256	475641	523562	166668	581517	487123	320668	507107	276593	615892	366394	459857	461089	438720	414056			0.0117878	0.850001
STMMW_18611_SL1344_1814	4	4	159.81	0.00764338	1.41278	D23580	ST4/74	STMMW_18611_SL1344_1814	877247	1.26135e+06	1.11848e+06	1.38306e+06	1.27867e+06	1.39307e+06	1.26509e+06	1.76838e+06	1.50703e+06	1.73751e+06	1.94036e+06	2.11168e+06	580044	1.4048e+06	1.44003e+06	1.59235e+06	1.54008e+06	1.06226e+06	1.26509e+06	1.19601e+06	1.35214e+06	1.61438e+06	1.78974e+06	1.67001e+06			0.0117878	0.84991
STMMW_28171_SL1344_2835	6	6	415.42	0.00775182	1.22908	D23580	ST4/74	STMMW_28171_SL1344_2835	1.37491e+07	1.17938e+07	1.0545e+07	1.32143e+07	1.01498e+07	1.14571e+07	1.23657e+07	1.36472e+07	1.54113e+07	1.42803e+07	1.57917e+07	1.56566e+07	9.09101e+06	1.3135e+07	1.35766e+07	1.5214e+07	1.22248e+07	8.73642e+06	1.23657e+07	9.23003e+06	1.38273e+07	1.32684e+07	1.45659e+07	1.23819e+07			0.011929	0.848168
STMMW_21711_SL1344_2117	1	1	30.51	0.00782184	1.6371	D23580	ST4/74	STMMW_21711_SL1344_2117	2.56428e+06	2.04762e+06	1.4491e+06	1.37771e+06	1.15617e+06	2.6363e+06	2.50684e+06	3.50372e+06	2.40688e+06	2.92112e+06	3.73717e+06	3.31084e+06	1.69553e+06	2.28049e+06	1.86571e+06	1.5862e+06	1.39254e+06	2.01026e+06	2.50684e+06	2.36967e+06	2.15951e+06	2.71411e+06	3.44708e+06	2.61836e+06	x		0.0120107	0.847049
STMMW_35251_SL1344_3503	8	8	576.68	0.00793532	1.1811	D23580	ST4/74	STMMW_35251_SL1344_3503	7.41915e+06	7.10914e+06	8.7069e+06	9.42479e+06	8.40735e+06	8.17078e+06	1.05049e+07	1.05178e+07	9.24316e+06	9.74069e+06	8.97231e+06	9.17604e+06	4.90562e+06	7.91765e+06	1.12101e+07	1.0851e+07	1.01261e+07	6.23049e+06	1.05049e+07	7.11355e+06	8.29316e+06	9.05042e+06	8.27584e+06	7.25682e+06			0.0121585	0.845246
STMMW_04871_SL1344_0411	7	7	674.43	0.00807043	1.13527	D23580	ST4/74	STMMW_04871_SL1344_0411	1.18034e+08	1.02027e+08	1.04603e+08	1.08496e+08	1.05645e+08	1.14379e+08	1.29435e+08	1.36209e+08	1.20051e+08	1.131e+08	1.142e+08	1.28545e+08	7.80454e+07	1.1363e+08	1.34676e+08	1.24914e+08	1.27243e+08	8.72179e+07	1.29435e+08	9.21225e+07	1.07713e+08	1.05085e+08	1.05335e+08	1.01659e+08			0.0123389	0.843116
SLT-BT0571_SLP1_0061	8	8	432.09	0.0081588	1.34518	ST4/74	D23580	SLT-BT0571_SLP1_0061	1.30886e+07	1.02593e+07	9.56121e+06	1.06159e+07	9.77755e+06	1.08055e+07	9.61995e+06	6.58276e+06	9.39926e+06	6.40095e+06	6.56982e+06	9.08495e+06	8.65432e+06	1.14261e+07	1.231e+07	1.22224e+07	1.17765e+07	8.23956e+06	9.61995e+06	4.45213e+06	8.43322e+06	5.94735e+06	6.05984e+06	7.18478e+06			0.0124471	0.841732
STMMW_15541_SL1344_1489	4	4	176.71	0.00829126	1.61603	D23580	ST4/74	STMMW_15541_SL1344_1489	498029	466876	354540	448985	337265	310764	444302	464055	596314	757774	747402	895218	329302	519973	456468	516927	406216	236968	444302	313855	535026	704075	689385	707978			0.012622	0.839671
STMMW_32531_SL1344_3226	2	1	60.43	0.0084005	1.597	D23580	ST4/74	STMMW_32531_SL1344_3226	436504	373781	261459	391048	207788	221123	416607	438960	540329	660958	413737	550454	288621	416290	336627	450223	250268	168614	416607	296882	484795	614120	381621	435323	x		0.0127484	0.837985
STMMW_39231_SL1344_3906	3	3	135.86	0.00841031	1.70829	D23580	ST4/74	STMMW_39231_SL1344_3906	856196	452499	612419	605997	444180	1.24162e+06	1.52373e+06	1.02748e+06	1.22881e+06	909801	1.41167e+06	1.09539e+06	566126	503961	788485	697700	534987	946773	1.52373e+06	694917	1.10252e+06	845328	1.30209e+06	866282			0.0127484	0.837834
STMMW_30611_SL1344_3075	7	7	572.37	0.00854931	1.16154	D23580	ST4/74	STMMW_30611_SL1344_3075	7.46858e+06	8.04191e+06	6.44453e+06	7.46817e+06	6.9724e+06	8.09472e+06	7.65953e+06	9.60197e+06	8.57923e+06	8.47172e+06	8.58257e+06	8.78243e+06	4.9383e+06	8.95649e+06	8.29729e+06	8.5983e+06	8.39783e+06	6.17249e+06	7.65953e+06	6.49412e+06	7.69748e+06	7.87137e+06	7.91635e+06	6.94553e+06			0.0129085	0.835704
STMMW_30561_SL1344_3070	12	12	975.02	0.00855243	1.21371	D23580	ST4/74	STMMW_30561_SL1344_3070	1.77429e+07	2.25402e+07	2.04997e+07	2.12328e+07	2.21709e+07	2.75837e+07	2.49349e+07	2.83571e+07	2.60495e+07	2.60125e+07	2.68978e+07	2.76792e+07	1.17318e+07	2.51036e+07	2.63932e+07	2.44459e+07	2.67036e+07	2.10334e+07	2.49349e+07	1.91788e+07	2.33722e+07	2.41692e+07	2.48098e+07	2.18899e+07			0.0129085	0.835657
STMMW_27881_SL1344_2806	4	4	142.99	0.00864331	1.20255	D23580	ST4/74	STMMW_27881_SL1344_2806	1.15594e+07	1.37335e+07	1.16942e+07	1.10989e+07	1.16736e+07	1.51711e+07	1.38675e+07	1.59766e+07	1.48255e+07	1.37486e+07	1.63118e+07	1.53783e+07	7.64318e+06	1.52954e+07	1.50563e+07	1.27785e+07	1.40601e+07	1.15684e+07	1.38675e+07	1.08055e+07	1.33018e+07	1.27743e+07	1.50456e+07	1.21618e+07			0.0130179	0.834274
STMMW_45221_SL1344_4506	4	4	195.94	0.00872602	1.43809	ST4/74	D23580	STMMW_45221_SL1344_4506	1.04516e+06	1.30302e+06	827906	1.0124e+06	1.03686e+06	1.28196e+06	949270	967080	550144	733602	625976	698884	691072	1.45121e+06	1.06592e+06	1.1656e+06	1.24883e+06	977534	949270	654067	493602	681615	577385	552709			0.0131146	0.833023
STMMW_10931_SL1344_1020	11	10	726.26	0.00876828	1.29682	ST4/74	D23580	STMMW_10931_SL1344_1020	6.23286e+06	5.21587e+06	4.7842e+06	3.73129e+06	4.7752e+06	5.06363e+06	4.16147e+06	4.29606e+06	3.58392e+06	3.88713e+06	3.36895e+06	3.68418e+06	4.12123e+06	5.80906e+06	6.15962e+06	4.29593e+06	5.75144e+06	3.86118e+06	4.16147e+06	2.90556e+06	3.21557e+06	3.61167e+06	3.10743e+06	2.91362e+06			0.0131502	0.832386
STMMW_26711_SL1344_2615	3	3	122.82	0.00890274	2.20172	D23580	ST4/74	STMMW_26711_SL1344_2615	684693	815097	204045	233503	161745	767156	962992	1.2193e+06	869780	1.09316e+06	1.11325e+06	1.05218e+06	452726	907795	262707	268838	194812	584981	962992	824652	780386	1.0157e+06	1.02683e+06	832107			0.0133236	0.830369
STMMW_04761_SL1344_0401	2	2	127.65	0.00907078	1.23948	D23580	ST4/74	STMMW_04761_SL1344_0401	2.02754e+07	2.4877e+07	2.04829e+07	2.11684e+07	2.37327e+07	2.78655e+07	2.36665e+07	2.89114e+07	2.89415e+07	3.13375e+07	3.14327e+07	2.7257e+07	1.34063e+07	2.77062e+07	2.63716e+07	2.43717e+07	2.85847e+07	2.12483e+07	2.36665e+07	1.95537e+07	2.59669e+07	2.91168e+07	2.89928e+07	2.15561e+07			0.0135323	0.82787
STMMW_07691_SL1344_0693	3	3	226.12	0.00908045	1.60404	D23580	ST4/74	STMMW_07691_SL1344_0693	600794	714069	928481	955894	632457	1.64092e+06	1.2627e+06	1.58844e+06	1.40731e+06	1.19528e+06	1.5841e+06	1.74045e+06	397251	795278	1.19541e+06	1.10055e+06	761757	1.25126e+06	1.2627e+06	1.07431e+06	1.26267e+06	1.11057e+06	1.46113e+06	1.37642e+06			0.0135323	0.827727
SLP1_0079	2	2	100.84	0.00925154	1.31856	D23580	ST4/74	SLP1_0079	1.3471e+06	1.53249e+06	1.29023e+06	947183	1.22113e+06	1.71886e+06	1.71251e+06	1.89413e+06	1.80631e+06	1.57138e+06	1.97398e+06	1.66533e+06	890717	1.70677e+06	1.66116e+06	1.09052e+06	1.47078e+06	1.31068e+06	1.71251e+06	1.28106e+06	1.62066e+06	1.46003e+06	1.82075e+06	1.31702e+06			0.0137583	0.82521
STMMW_02171_SL1344_0212	9	9	543.76	0.00930815	1.18443	D23580	ST4/74	STMMW_02171_SL1344_0212	5.70943e+07	5.40039e+07	5.13631e+07	5.2973e+07	4.79529e+07	5.25957e+07	5.30523e+07	5.62332e+07	6.52212e+07	6.07787e+07	6.86627e+07	7.03124e+07	3.77513e+07	6.01456e+07	6.61296e+07	6.09891e+07	5.77563e+07	4.0106e+07	5.30523e+07	3.80323e+07	5.85179e+07	5.64717e+07	6.33327e+07	5.56062e+07			0.0138135	0.824382
STMMW_04671_SL1344_0392	3	3	121.4	0.00934096	1.94222	D23580	ST4/74	STMMW_04671_SL1344_0392	522984	448972	1.59043e+06	489928	1.2771e+06	1.54725e+06	2.02817e+06	2.01335e+06	2.02493e+06	1.6689e+06	1.69653e+06	1.9819e+06	345802	500032	2.04766e+06	564067	1.53819e+06	1.17983e+06	2.02817e+06	1.3617e+06	1.81681e+06	1.55063e+06	1.56484e+06	1.56737e+06			0.0138332	0.823904
STMMW_36741_SL1344_3651	5	4	344.92	0.00945984	1.18978	D23580	ST4/74	STMMW_36741_SL1344_3651	1.22353e+07	1.03387e+07	1.18063e+07	1.12201e+07	1.06079e+07	1.31891e+07	1.24607e+07	1.35128e+07	1.34999e+07	1.23712e+07	1.55307e+07	1.51925e+07	8.09007e+06	1.15144e+07	1.52006e+07	1.2918e+07	1.27766e+07	1.00571e+07	1.24607e+07	9.13912e+06	1.21124e+07	1.14945e+07	1.43251e+07	1.20149e+07			0.013979	0.822178
STMMW_36091_SL1344_3585	1	1	33.51	0.00947894	2.3658	D23580	ST4/74	STMMW_36091_SL1344_3585	34742.4	51119	19559.4	210597	33038.4	53745.3	173257	149568	183478	162442	205615	78587.4	22972	56932.6	25182.6	242466	39792.8	40982.5	173257	101157	164620	150931	189655	62150.4	x		0.013979	0.821902
STMMW_23221_SL1344_2267	2	2	127.56	0.00954783	1.59906	D23580	ST4/74	STMMW_23221_SL1344_2267	1.74154e+06	617887	1.19188e+06	666772	1.10374e+06	1.22276e+06	1.70533e+06	1.96584e+06	1.82703e+06	1.50717e+06	1.67491e+06	1.78491e+06	1.15152e+06	688158	1.53454e+06	767672	1.32938e+06	932395	1.70533e+06	1.32956e+06	1.63925e+06	1.40037e+06	1.5449e+06	1.41158e+06			0.0140471	0.820908
STMMW_34561_SL1344_3432	3	3	100.19	0.00957197	1.27278	D23580	ST4/74	STMMW_34561_SL1344_3432	2.08698e+06	3.06735e+06	2.16503e+06	3.13702e+06	2.58803e+06	2.93623e+06	3.02188e+06	3.53653e+06	3.23918e+06	3.70507e+06	3.29035e+06	3.5469e+06	1.37993e+06	3.41619e+06	2.78747e+06	3.61173e+06	3.11713e+06	2.23897e+06	3.02188e+06	2.39187e+06	2.90627e+06	3.44251e+06	3.03494e+06	2.80504e+06			0.0140471	0.820561
STMMW_32491_SL1344_3222	6	6	222.13	0.00958463	1.35114	ST4/74	D23580	STMMW_32491_SL1344_3222	1.00044e+07	7.66425e+06	5.91932e+06	6.36119e+06	6.04128e+06	6.57913e+06	4.92771e+06	6.0952e+06	4.92917e+06	4.9999e+06	5.67215e+06	4.88229e+06	6.61498e+06	8.53588e+06	7.62108e+06	7.3238e+06	7.27636e+06	5.0168e+06	4.92771e+06	4.12238e+06	4.42256e+06	4.64559e+06	5.23185e+06	3.86113e+06			0.0140471	0.820379
STMMW_17061_SL1344_1643	10	10	522.07	0.00965742	1.32982	D23580	ST4/74	STMMW_17061_SL1344_1643	3.57922e+06	4.7522e+06	4.79553e+06	3.99889e+06	4.69752e+06	6.54698e+06	5.24193e+06	6.62947e+06	5.92351e+06	6.41987e+06	7.03482e+06	6.47773e+06	2.36661e+06	5.29265e+06	6.17421e+06	4.60403e+06	5.65788e+06	4.99229e+06	5.24193e+06	4.48372e+06	5.3147e+06	5.96493e+06	6.48874e+06	5.12287e+06			0.014096	0.819335
STMMW_01361_SL1344_0130	9	9	553	0.00965778	1.32576	D23580	ST4/74	STMMW_01361_SL1344_0130	6.48306e+06	7.04065e+06	7.8016e+06	6.76721e+06	8.0892e+06	8.24013e+06	8.33556e+06	9.22644e+06	8.21613e+06	8.74889e+06	1.20887e+07	1.22772e+07	4.28666e+06	7.84137e+06	1.00445e+07	7.79126e+06	9.74295e+06	6.28337e+06	8.33556e+06	6.24014e+06	7.37169e+06	8.1289e+06	1.11503e+07	9.70933e+06			0.014096	0.81933
STMMW_33001_SL1344_3273	8	7	674.64	0.00993255	1.40853	ST4/74	D23580	STMMW_33001_SL1344_3273	1.14186e+07	1.04906e+07	1.45969e+07	1.35685e+07	1.53721e+07	1.92557e+07	1.03975e+07	1.17179e+07	1.04889e+07	7.92178e+06	9.4444e+06	1.01649e+07	7.55009e+06	1.16837e+07	1.87935e+07	1.56217e+07	1.85147e+07	1.46831e+07	1.03975e+07	7.92521e+06	9.41091e+06	7.36041e+06	8.71128e+06	8.03884e+06			0.0144672	0.815429
STMMW_21101_SL1344_2056	8	8	513.77	0.0099606	1.44645	D23580	ST4/74	STMMW_21101_SL1344_2056	4.11819e+06	2.13188e+06	2.29224e+06	1.69404e+06	2.43949e+06	2.47407e+06	3.92067e+06	4.3121e+06	3.59836e+06	3.33078e+06	3.29547e+06	3.4562e+06	2.72299e+06	2.37433e+06	2.95125e+06	1.95039e+06	2.93821e+06	1.88656e+06	3.92067e+06	2.91641e+06	3.22853e+06	3.09474e+06	3.03966e+06	2.73332e+06			0.0144782	0.815034
STMMW_28321_SL1344_2850	4	4	219.2	0.0100283	1.55662	D23580	ST4/74	STMMW_28321_SL1344_2850	1.80638e+06	2.64365e+06	2.76815e+06	4.06093e+06	1.79338e+06	1.68645e+06	4.86919e+06	3.85022e+06	3.06176e+06	3.62194e+06	3.83698e+06	3.734e+06	1.19439e+06	2.94431e+06	3.56397e+06	4.67546e+06	2.16002e+06	1.28597e+06	4.86919e+06	2.60403e+06	2.74708e+06	3.36527e+06	3.53914e+06	2.95301e+06			0.0145467	0.814083
STMMW_09681_SL1344_0894	3	3	106.7	0.0101897	1.48464	D23580	ST4/74	STMMW_09681_SL1344_0894	530286	742012	616440	693291	667045	1.34085e+06	962231	1.31819e+06	1.23006e+06	1.16903e+06	1.07756e+06	1.05734e+06	350631	826399	793663	798204	803416	1.02244e+06	962231	891531	1.10363e+06	1.08618e+06	993919	836190			0.0147506	0.811831
STMMW_34901_SL1344_3467	29	29	2901.64	0.0102175	1.16492	D23580	ST4/74	STMMW_34901_SL1344_3467	7.96218e+08	6.63675e+08	5.89955e+08	6.39299e+08	5.70681e+08	6.697e+08	7.64243e+08	7.98062e+08	7.44464e+08	7.32915e+08	7.91718e+08	7.46166e+08	5.26467e+08	7.39153e+08	7.59563e+08	7.36041e+08	6.87351e+08	5.10668e+08	7.64243e+08	5.39754e+08	6.67949e+08	6.80978e+08	7.30261e+08	5.90101e+08			0.0147607	0.811444
STMMW_42781_SL1344_4266	6	6	450.58	0.010454	1.15154	D23580	ST4/74	STMMW_42781_SL1344_4266	8.85374e+08	9.63921e+08	7.93078e+08	8.11525e+08	8.34769e+08	9.70547e+08	9.1118e+08	1.06775e+09	9.42152e+08	1.0698e+09	1.05522e+09	1.0101e+09	5.85418e+08	1.07354e+09	1.02108e+09	9.34329e+08	1.00543e+09	7.40073e+08	9.1118e+08	7.22153e+08	8.4532e+08	9.93989e+08	9.73309e+08	7.98831e+08			0.0150678	0.808185
STMMW_20591_SL1344_2004	1	1	61.76	0.0104727	1.58263	D23580	ST4/74	STMMW_20591_SL1344_2004	1.29015e+06	1.1732e+06	865420	1.15195e+06	613784	656354	1.25463e+06	1.1146e+06	1.86851e+06	1.77358e+06	1.62769e+06	1.46244e+06	853058	1.30662e+06	1.11422e+06	1.32627e+06	739265	500491	1.25463e+06	753839	1.67647e+06	1.6479e+06	1.50135e+06	1.15656e+06	x		0.0150678	0.807929
STMMW_24331_SL1344_2377	1	1	95.02	0.010508	1.32503	D23580	ST4/74	STMMW_24331_SL1344_2377	2.46136e+06	2.39429e+06	2.43151e+06	2.41228e+06	2.76065e+06	3.88661e+06	3.99872e+06	4.29357e+06	3.65584e+06	3.20384e+06	3.353e+06	3.15485e+06	1.62748e+06	2.66659e+06	3.13056e+06	2.77732e+06	3.32504e+06	2.96367e+06	3.99872e+06	2.90388e+06	3.2801e+06	2.9768e+06	3.09273e+06	2.495e+06	x		0.015088	0.807446
STMMW_44721_SL1344_4457	5	5	236.54	0.0106489	1.33812	D23580	ST4/74	STMMW_44721_SL1344_4457	717958	488837	487256	424170	395537	582350	613547	604834	769671	746780	680706	727439	474721	544431	627338	488358	476401	444061	613547	409068	690566	693860	627867	575291			0.0152594	0.805529
STMMW_38571_SL1344_3840	2	2	114.09	0.0108686	1.2965	ST4/74	D23580	STMMW_38571_SL1344_3840	4.97241e+06	4.61364e+06	4.40328e+06	5.9745e+06	4.63672e+06	3.72639e+06	4.33568e+06	3.8226e+06	3.84954e+06	3.00655e+06	3.55074e+06	3.28371e+06	3.28781e+06	5.13834e+06	5.66919e+06	6.87859e+06	5.58465e+06	2.84149e+06	4.33568e+06	2.58535e+06	3.4539e+06	2.79349e+06	3.27511e+06	2.59691e+06			0.0155427	0.802569
STMMW_25591_SL1344_2504	7	7	598.91	0.0108926	1.2858	D23580	ST4/74	STMMW_25591_SL1344_2504	1.79307e+07	2.48164e+07	2.39697e+07	1.96383e+07	2.57222e+07	2.82042e+07	3.06488e+07	3.56427e+07	2.6422e+07	2.73664e+07	3.1308e+07	2.89865e+07	1.1856e+07	2.76386e+07	3.08609e+07	2.26101e+07	3.09809e+07	2.15066e+07	3.06488e+07	2.41063e+07	2.37064e+07	2.54271e+07	2.88777e+07	2.29238e+07			0.0155457	0.802247
STMMW_27131_SL1344_2730	10	10	567.4	0.011022	1.23899	D23580	ST4/74	STMMW_27131_SL1344_2730	6.75607e+06	4.79988e+06	4.52926e+06	4.28717e+06	4.24184e+06	5.07801e+06	5.72471e+06	6.2314e+06	6.53272e+06	6.12524e+06	6.18708e+06	5.98725e+06	4.46718e+06	5.34575e+06	5.83139e+06	4.93593e+06	5.10904e+06	3.87215e+06	5.72471e+06	4.2145e+06	5.8613e+06	5.69117e+06	5.70681e+06	4.73498e+06			0.0156696	0.800522
STMMW_42091_SL1344_4194	3	3	157.27	0.0110308	1.44964	D23580	ST4/74	STMMW_42091_SL1344_4194	2.12383e+06	1.88125e+06	1.03612e+06	2.03681e+06	1.15029e+06	1.82634e+06	2.35095e+06	2.50902e+06	2.43503e+06	2.62084e+06	2.55691e+06	2.10285e+06	1.4043e+06	2.0952e+06	1.33399e+06	2.34504e+06	1.38545e+06	1.39265e+06	2.35095e+06	1.69693e+06	2.18476e+06	2.43511e+06	2.35843e+06	1.66303e+06			0.0156696	0.800404
STMMW_21231_SL1344_2069	7	6	279.71	0.0110539	1.28633	D23580	ST4/74	STMMW_21231_SL1344_2069	1.00974e+07	1.52344e+07	1.55103e+07	1.19327e+07	1.39313e+07	1.69392e+07	1.63901e+07	1.90935e+07	1.87197e+07	1.8823e+07	1.59186e+07	1.86509e+07	6.67653e+06	1.6967e+07	1.99694e+07	1.37384e+07	1.67794e+07	1.29167e+07	1.63901e+07	1.29136e+07	1.67958e+07	1.74891e+07	1.46829e+07	1.47499e+07			0.0156696	0.800098
STMMW_34351_SL1344_3410	3	3	172.46	0.011068	1.27932	ST4/74	D23580	STMMW_34351_SL1344_3410	3.53945e+06	3.74515e+06	3.03028e+06	4.40135e+06	4.21202e+06	4.18276e+06	3.17789e+06	3.40459e+06	2.84997e+06	3.4011e+06	2.40768e+06	2.82377e+06	2.34032e+06	4.17108e+06	3.90147e+06	5.06738e+06	5.07312e+06	3.18949e+06	3.17789e+06	2.30263e+06	2.55706e+06	3.16008e+06	2.22079e+06	2.23317e+06			0.0156696	0.799911
STMMW_36731_SL1344_3650	10	10	611.46	0.0111153	1.56996	D23580	ST4/74	STMMW_36731_SL1344_3650	3.78613e+06	3.58785e+06	6.93864e+06	3.8185e+06	6.82141e+06	9.07021e+06	9.0067e+06	8.75908e+06	9.72053e+06	7.75242e+06	9.13404e+06	9.0417e+06	2.50343e+06	3.99589e+06	8.93345e+06	4.39633e+06	8.21598e+06	6.91633e+06	9.0067e+06	5.92405e+06	8.72148e+06	7.20305e+06	8.42501e+06	7.15058e+06			0.0157052	0.799285
STMMW_34571_SL1344_3433	11	11	459.52	0.0112083	1.18259	D23580	ST4/74	STMMW_34571_SL1344_3433	2.71803e+07	2.88477e+07	2.52629e+07	2.35198e+07	2.25093e+07	2.9031e+07	2.71577e+07	3.20438e+07	2.967e+07	2.98299e+07	3.4425e+07	3.17736e+07	1.79719e+07	3.21285e+07	3.25259e+07	2.70789e+07	2.71111e+07	2.21371e+07	2.71577e+07	2.16722e+07	2.66205e+07	2.7716e+07	3.17528e+07	2.5128e+07			0.015805	0.798058
STMMW_27781_SL1344_2796	2	2	109.4	0.0112555	1.34231	D23580	ST4/74	STMMW_27781_SL1344_2796	1.95531e+06	1.25491e+06	1.3977e+06	1.29476e+06	1.13607e+06	1.68732e+06	1.95515e+06	1.7646e+06	1.84184e+06	1.69566e+06	2.01309e+06	2.44275e+06	1.29287e+06	1.39762e+06	1.79953e+06	1.49069e+06	1.36833e+06	1.28663e+06	1.95515e+06	1.19345e+06	1.65254e+06	1.5755e+06	1.85682e+06	1.93184e+06			0.01584	0.797437
STMMW_19281_SL1344_1878	2	2	330.33	0.0113833	1.18808	ST4/74	D23580	STMMW_19281_SL1344_1878	6.76747e+06	5.64879e+06	4.94642e+06	5.28093e+06	4.76841e+06	5.51086e+06	4.66052e+06	4.69226e+06	4.44541e+06	4.91889e+06	4.67923e+06	4.31477e+06	4.47472e+06	6.29121e+06	6.36848e+06	6.08007e+06	5.74327e+06	4.20221e+06	4.66052e+06	3.17353e+06	3.98852e+06	4.57032e+06	4.31601e+06	3.41231e+06			0.0159657	0.795764
STMMW_35461_SL1344_3523	16	16	1186.18	0.0113899	1.29734	D23580	ST4/74	STMMW_35461_SL1344_3523	1.58451e+07	1.20755e+07	9.55922e+06	1.1263e+07	9.53058e+06	1.05835e+07	1.41082e+07	1.32988e+07	1.42796e+07	1.45006e+07	1.5299e+07	1.78449e+07	1.04769e+07	1.34488e+07	1.23074e+07	1.29674e+07	1.1479e+07	8.07029e+06	1.41082e+07	8.9944e+06	1.2812e+07	1.34731e+07	1.41114e+07	1.41125e+07			0.0159657	0.795678
STMMW_01381_SL1344_0132	7	7	309.33	0.0114583	1.21763	D23580	ST4/74	STMMW_01381_SL1344_0132	1.59979e+07	1.16229e+07	1.25713e+07	1.17915e+07	1.32768e+07	1.52789e+07	1.84219e+07	1.76798e+07	1.60921e+07	1.48317e+07	1.49665e+07	1.60752e+07	1.0578e+07	1.29447e+07	1.61855e+07	1.35759e+07	1.59911e+07	1.16506e+07	1.84219e+07	1.19574e+07	1.44382e+07	1.37807e+07	1.38048e+07	1.2713e+07			0.0160299	0.794788
STMMW_42801_SL1344_4268	2	2	94.33	0.011535	1.46442	D23580	ST4/74	STMMW_42801_SL1344_4268	3.6284e+06	6.51054e+06	7.05161e+06	6.73581e+06	7.65684e+06	9.19473e+06	8.46701e+06	1.0007e+07	1.06642e+07	1.11709e+07	9.95222e+06	9.4547e+06	2.39914e+06	7.25097e+06	9.0789e+06	7.75511e+06	9.2222e+06	7.01128e+06	8.46701e+06	6.76807e+06	9.56811e+06	1.03793e+07	9.17969e+06	7.4772e+06			0.0160806	0.793794
STMMW_18291_SL1344_1766	5	4	412.25	0.01154	1.1347	D23580	ST4/74	STMMW_18291_SL1344_1766	6.19144e+08	6.21765e+08	5.39791e+08	5.32861e+08	5.5352e+08	6.2757e+08	6.21733e+08	7.3065e+08	6.24409e+08	6.32676e+08	6.63716e+08	6.92188e+08	4.09384e+08	6.92476e+08	6.94978e+08	6.13497e+08	6.66681e+08	4.78543e+08	6.21733e+08	4.94162e+08	5.60234e+08	5.87842e+08	6.12195e+08	5.47413e+08			0.0160806	0.793729
STMMW_28381_SL1344_2856	13	13	738.92	0.0116387	1.28215	D23580	ST4/74	STMMW_28381_SL1344_2856	8.62288e+06	9.39215e+06	7.37094e+06	8.41135e+06	5.40108e+06	7.77388e+06	1.10518e+07	1.04353e+07	1.04456e+07	9.02764e+06	9.48284e+06	9.78257e+06	5.70154e+06	1.04603e+07	9.49004e+06	9.68421e+06	6.50528e+06	5.92783e+06	1.10518e+07	7.0577e+06	9.37198e+06	8.3879e+06	8.74674e+06	7.73649e+06			0.0161862	0.792455
STMMW_34721_SL1344_3449	4	3	245.54	0.0118226	1.39002	ST4/74	D23580	STMMW_34721_SL1344_3449	3.17194e+06	2.44199e+06	2.95256e+06	4.05508e+06	2.6751e+06	2.36778e+06	2.37721e+06	2.55948e+06	1.87113e+06	1.79335e+06	1.76518e+06	2.34173e+06	2.09732e+06	2.71971e+06	3.8014e+06	4.66872e+06	3.222e+06	1.80551e+06	2.37721e+06	1.73106e+06	1.67882e+06	1.66626e+06	1.62816e+06	1.85194e+06			0.0164097	0.790098
STMMW_07271_SL1344_0651	1	1	33.54	0.0118954	1.43253	D23580	ST4/74	STMMW_07271_SL1344_0651	901087	1.2642e+06	1.59374e+06	1.33888e+06	1.51208e+06	2.02652e+06	1.75409e+06	2.48608e+06	2.17845e+06	1.94651e+06	2.23528e+06	1.77161e+06	595808	1.40797e+06	2.05193e+06	1.54149e+06	1.8212e+06	1.54529e+06	1.75409e+06	1.68141e+06	1.95456e+06	1.80857e+06	2.06177e+06	1.40107e+06	x		0.0164784	0.789171
STMMW_09991_SL1344_0925	9	9	504.46	0.0119934	1.49525	D23580	ST4/74	STMMW_09991_SL1344_0925	1.19726e+07	8.53337e+06	4.3029e+06	5.78211e+06	6.00448e+06	6.42319e+06	1.09784e+07	1.24366e+07	1.00084e+07	1.04266e+07	1.03929e+07	1.00806e+07	7.9164e+06	9.50384e+06	5.53996e+06	6.65709e+06	7.23203e+06	4.89789e+06	1.09784e+07	8.41127e+06	8.97975e+06	9.68773e+06	9.58612e+06	7.97222e+06			0.0165818	0.787928
STMMW_15411_SL1344_1471	4	4	209.38	0.0121538	1.45679	ST4/74	D23580	STMMW_15411_SL1344_1471	1.23629e+06	1.70343e+06	1.49771e+06	1.63934e+06	1.68148e+06	1.00044e+06	1.20705e+06	719915	1.06817e+06	784080	1.10271e+06	1.13041e+06	817445	1.89716e+06	1.9283e+06	1.88742e+06	2.02525e+06	762871	1.20705e+06	486901	958382	728517	1.01711e+06	893978			0.0167387	0.785909
STMMW_05711_SL1344_0494	2	2	94.27	0.0121542	1.82597	D23580	ST4/74	STMMW_05711_SL1344_0494	660525	197107	858790	427589	804250	562653	1.20159e+06	1.09988e+06	955441	859203	1.14439e+06	1.15031e+06	436746	219523	1.10569e+06	492294	968670	429041	1.20159e+06	743883	857243	798316	1.05556e+06	909718			0.0167387	0.785903
STMMW_06721_SL1344_0595	3	3	96.49	0.0124196	1.34712	D23580	ST4/74	STMMW_06721_SL1344_0595	1.61917e+06	1.20876e+06	1.48967e+06	1.38518e+06	1.15144e+06	1.8974e+06	2.21671e+06	2.11023e+06	1.84706e+06	1.67821e+06	2.34509e+06	1.59215e+06	1.07061e+06	1.34623e+06	1.91794e+06	1.59479e+06	1.38685e+06	1.44683e+06	2.21671e+06	1.42721e+06	1.65722e+06	1.55929e+06	2.16306e+06	1.25914e+06			0.0170711	0.782594
STMMW_09731_SL1344_0899	6	6	433.89	0.0125971	1.27724	D23580	ST4/74	STMMW_09731_SL1344_0899	8.49763e+06	1.31466e+07	1.07918e+07	1.17645e+07	1.05787e+07	1.24592e+07	1.16432e+07	1.29227e+07	1.42509e+07	1.53495e+07	1.63322e+07	1.53809e+07	5.61872e+06	1.46418e+07	1.38944e+07	1.35448e+07	1.27414e+07	9.50053e+06	1.16432e+07	8.74002e+06	1.27862e+07	1.42617e+07	1.50644e+07	1.21639e+07			0.0172399	0.780405
STMMW_44491_SL1344_4433	8	8	388.16	0.0126103	1.21958	D23580	ST4/74	STMMW_44491_SL1344_4433	9.34926e+06	7.75608e+06	7.19709e+06	7.2951e+06	6.34918e+06	9.14688e+06	8.62845e+06	1.02636e+07	9.60488e+06	9.01215e+06	9.51117e+06	1.04141e+07	6.18183e+06	8.63816e+06	9.26621e+06	8.39903e+06	7.6472e+06	6.9748e+06	8.62845e+06	6.94157e+06	8.61771e+06	8.37351e+06	8.77287e+06	8.23592e+06			0.0172399	0.780244
STMMW_43481_SL1344_4337	8	8	447.24	0.0126155	1.20622	D23580	ST4/74	STMMW_43481_SL1344_4337	8.213e+06	6.39754e+06	7.02695e+06	5.84724e+06	6.04028e+06	7.24132e+06	8.48547e+06	8.98751e+06	7.19308e+06	7.62393e+06	8.02871e+06	8.85461e+06	5.43052e+06	7.12511e+06	9.04715e+06	6.73208e+06	7.27515e+06	5.52174e+06	8.48547e+06	6.07854e+06	6.45379e+06	7.08366e+06	7.40549e+06	7.00262e+06			0.0172399	0.780179
STMMW_30511_SL1344_3065	15	14	929.69	0.012836	1.18561	D23580	ST4/74	STMMW_30511_SL1344_3065	5.93064e+07	5.4446e+07	5.14629e+07	4.96587e+07	5.11163e+07	6.19311e+07	6.8398e+07	7.70419e+07	6.41574e+07	5.82974e+07	6.13799e+07	5.95119e+07	3.9214e+07	6.0638e+07	6.62581e+07	5.71734e+07	6.15665e+07	4.72245e+07	6.8398e+07	5.21059e+07	5.75635e+07	5.41662e+07	5.66153e+07	4.70646e+07			0.0174805	0.777489
STMMW_44321_SL1344_4416	5	5	370.71	0.012841	1.21934	D23580	ST4/74	STMMW_44321_SL1344_4416	2.4779e+06	3.09168e+06	2.40739e+06	2.67388e+06	2.28532e+06	3.02155e+06	3.38308e+06	3.32233e+06	2.9936e+06	2.94384e+06	2.9696e+06	3.84547e+06	1.63841e+06	3.44329e+06	3.0995e+06	3.0785e+06	2.75253e+06	2.30403e+06	3.38308e+06	2.247e+06	2.68592e+06	2.73522e+06	2.73909e+06	3.04117e+06			0.0174805	0.777429
STMMW_11951_SL1344_1123	3	3	138.47	0.0128657	1.31947	ST4/74	D23580	STMMW_11951_SL1344_1123	383838	537706	341255	432964	334894	352301	254032	344094	289665	345227	288713	284271	253797	598858	439364	498482	403360	268641	254032	232722	259894	320763	266302	224814			0.0174805	0.777129
STMMW_13211_SL1344_1249	2	2	111.67	0.0129086	1.4325	D23580	ST4/74	STMMW_13211_SL1344_1249	247485	282449	421680	221694	383413	460068	460724	521795	414599	444816	525921	521194	163640	314571	542910	255242	461798	350817	460724	352907	371987	413294	485097	412184			0.0175052	0.77661
STMMW_23541_SL1344_2301	4	3	135.09	0.0133669	1.65651	D23580	ST4/74	STMMW_23541_SL1344_2301	218755	641808	678706	598020	637435	708873	807229	900045	1.05066e+06	932087	1.07889e+06	1.0017e+06	144643	714799	873830	688516	767753	540539	807229	608729	942673	866035	995141	792192			0.018092	0.771126
STMMW_26661_SL1344_2610	10	8	664.42	0.0134673	1.50279	D23580	ST4/74	STMMW_26661_SL1344_2610	5.15184e+07	4.99935e+07	7.14016e+07	5.0372e+07	5.915e+07	6.81459e+07	6.43479e+07	5.67022e+07	9.64636e+07	1.04009e+08	1.10467e+08	9.48609e+07	3.40645e+07	5.56791e+07	9.1929e+07	5.79946e+07	7.12427e+07	5.19635e+07	6.43479e+07	3.83495e+07	8.65492e+07	9.6638e+07	1.01892e+08	7.50202e+07			0.0181858	0.769941
STMMW_01421_SL1344_0136	24	24	1495.15	0.0134875	1.18864	D23580	ST4/74	STMMW_01421_SL1344_0136	1.92985e+07	2.0464e+07	1.81044e+07	1.70853e+07	1.60077e+07	2.33345e+07	2.24459e+07	2.46822e+07	2.27525e+07	2.20092e+07	2.07506e+07	2.32143e+07	1.27604e+07	2.27913e+07	2.33093e+07	1.96707e+07	1.92804e+07	1.77933e+07	2.24459e+07	1.66934e+07	2.04141e+07	2.04495e+07	1.91399e+07	1.83589e+07			0.0181858	0.769702
STMMW_07941_SL1344_0719	16	16	1411.34	0.0135653	1.23234	D23580	ST4/74	STMMW_07941_SL1344_0719	1.91173e+08	2.46259e+08	2.51024e+08	2.25137e+08	2.39475e+08	2.68125e+08	2.5593e+08	2.9457e+08	2.44824e+08	3.13714e+08	3.38238e+08	3.04111e+08	1.26405e+08	2.74265e+08	3.23191e+08	2.59206e+08	2.88433e+08	2.04454e+08	2.5593e+08	1.99227e+08	2.19661e+08	2.91483e+08	3.11982e+08	2.40505e+08			0.0182558	0.768789
STMMW_05461_SL1344_0469;STMMW_33891_SL1344_3363	14	14	786.26	0.0136008	1.34207	D23580	ST4/74	STMMW_05461_SL1344_0469	5.79518e+06	9.16163e+06	9.01858e+06	7.88993e+06	9.31934e+06	1.13621e+07	1.06135e+07	1.27417e+07	1.21668e+07	9.67577e+06	1.26396e+07	1.26838e+07	3.83183e+06	1.02036e+07	1.16114e+07	9.08388e+06	1.12246e+07	8.66394e+06	1.06135e+07	8.61762e+06	1.09164e+07	8.9901e+06	1.16584e+07	1.00309e+07
STMMW_39901_SL1344_3972	5	5	243.84	0.0136367	1.2661	D23580	ST4/74	STMMW_39901_SL1344_3972	2.32189e+06	3.19162e+06	3.01222e+06	3.18552e+06	2.35914e+06	3.20846e+06	2.91795e+06	3.6566e+06	3.78444e+06	3.49493e+06	4.15488e+06	3.86794e+06	1.53526e+06	3.5546e+06	3.87821e+06	3.66757e+06	2.84144e+06	2.44655e+06	2.91795e+06	2.47307e+06	3.39548e+06	3.24726e+06	3.83236e+06	3.05893e+06			0.0182824	0.767953
STMMW_35861_SL1344_3562	17	17	912.91	0.0137432	1.33344	D23580	ST4/74	STMMW_35861_SL1344_3562	1.59996e+07	1.55161e+07	2.19819e+07	1.99616e+07	2.00533e+07	2.98492e+07	2.45976e+07	2.93563e+07	2.69988e+07	2.47337e+07	2.85293e+07	3.02802e+07	1.05791e+07	1.72807e+07	2.83016e+07	2.29824e+07	2.41529e+07	2.2761e+07	2.45976e+07	1.98546e+07	2.42239e+07	2.2981e+07	2.63147e+07	2.39469e+07			0.0183904	0.766711
STMMW_22791_STMMW_38031_SL1344_2224_SL1344_3785	1	1	60.23	0.0140277	1.36474	ST4/74	D23580	STMMW_22791_STMMW_38031_SL1344_2224_SL1344_3785	2.50677e+06	1.57574e+06	2.29323e+06	2.30269e+06	2.04309e+06	1.71504e+06	1.21356e+06	1.19673e+06	1.72476e+06	1.52713e+06	1.63312e+06	1.8175e+06	1.6575e+06	1.75494e+06	2.95251e+06	2.65115e+06	2.46078e+06	1.30778e+06	1.21356e+06	809390	1.54749e+06	1.41891e+06	1.50635e+06	1.43736e+06	x		0.018703	0.763423
STMMW_40941_SL1344_4079	5	5	235.04	0.0140297	1.12938	D23580	ST4/74	STMMW_40941_SL1344_4079	1.15959e+06	1.27733e+06	1.19744e+06	1.23799e+06	1.25031e+06	1.35916e+06	1.3553e+06	1.3835e+06	1.37775e+06	1.60534e+06	1.47027e+06	1.25763e+06	766730	1.42259e+06	1.54169e+06	1.42533e+06	1.50592e+06	1.03641e+06	1.3553e+06	935702	1.23614e+06	1.49158e+06	1.35614e+06	994588			0.018703	0.763401
STMMW_43551_SL1344_4344	3	3	247.15	0.0140644	1.61445	D23580	ST4/74	STMMW_43551_SL1344_4344	2.59705e+06	1.93421e+06	4.82536e+06	2.19323e+06	4.87856e+06	5.45822e+06	5.67346e+06	5.79113e+06	5.51372e+06	5.79747e+06	6.02375e+06	6.53532e+06	1.7172e+06	2.15418e+06	6.21261e+06	2.52512e+06	5.87593e+06	4.16207e+06	5.67346e+06	3.91673e+06	4.94703e+06	5.38664e+06	5.55616e+06	5.16842e+06			0.018714	0.763002
STMMW_08061_SL1344_0731	6	6	738	0.0140969	1.23024	D23580	ST4/74	STMMW_08061_SL1344_0731	5.12173e+07	6.45782e+07	6.1206e+07	6.20898e+07	6.63895e+07	8.20053e+07	7.07848e+07	9.03004e+07	7.9066e+07	8.16391e+07	8.23644e+07	7.2547e+07	3.38654e+07	7.19225e+07	7.88022e+07	7.14855e+07	7.99622e+07	6.25317e+07	7.07848e+07	6.1073e+07	7.09398e+07	7.58537e+07	7.59709e+07	5.73734e+07			0.0187221	0.76263
STMMW_14481_SL1344_1377	4	4	331.16	0.0142002	1.33103	D23580	ST4/74	STMMW_14481_SL1344_1377	3.98719e+07	3.74919e+07	2.5009e+07	3.10217e+07	3.04335e+07	3.11301e+07	3.63483e+07	4.12058e+07	4.69739e+07	5.24245e+07	4.82095e+07	3.4334e+07	2.63637e+07	4.17557e+07	3.21989e+07	3.5716e+07	3.66553e+07	2.37377e+07	3.63483e+07	2.78688e+07	4.2146e+07	4.87094e+07	4.44672e+07	2.71529e+07			0.018824	0.76145
STMMW_45251_SL1344_4509	9	8	449.8	0.0142916	1.38017	D23580	ST4/74	STMMW_45251_SL1344_4509	1.00168e+06	814476	1.01387e+06	800303	898518	1.32514e+06	962183	1.46542e+06	1.39827e+06	1.51745e+06	1.15593e+06	1.58024e+06	662322	907104	1.30536e+06	921409	1.08221e+06	1.01046e+06	962183	991107	1.25455e+06	1.40991e+06	1.06621e+06	1.24973e+06			0.0189098	0.760411
STMMW_24471_SL1344_2391	3	3	235.27	0.0143427	2.18777	D23580	ST4/74	STMMW_24471_SL1344_2391	873296	210488	841760	168413	785993	1.12925e+06	1.39305e+06	1.67472e+06	1.59397e+06	1.17475e+06	1.41022e+06	1.52448e+06	577432	234426	1.08376e+06	193898	946681	861086	1.39305e+06	1.13267e+06	1.43014e+06	1.09151e+06	1.30075e+06	1.20563e+06			0.0189419	0.759832
STMMW_18221_SL1344_1759	11	10	786.35	0.0145464	1.17633	D23580	ST4/74	STMMW_18221_SL1344_1759	1.96968e+07	2.13358e+07	2.0446e+07	2.24221e+07	1.74609e+07	1.64723e+07	2.36973e+07	2.12048e+07	2.56043e+07	2.3353e+07	2.3348e+07	2.14047e+07	1.30237e+07	2.37622e+07	2.63241e+07	2.58152e+07	2.10307e+07	1.25607e+07	2.36973e+07	1.43415e+07	2.29728e+07	2.16981e+07	2.15356e+07	1.69277e+07			0.0191752	0.757537
STMMW_36721_SL1344_3649	8	8	539.45	0.0145825	1.24566	D23580	ST4/74	STMMW_36721_SL1344_3649	8.87388e+06	1.04895e+07	9.00902e+06	1.03011e+07	7.53543e+06	9.15552e+06	1.03543e+07	1.05271e+07	1.05393e+07	1.04119e+07	1.31674e+07	1.39654e+07	5.8675e+06	1.16825e+07	1.15991e+07	1.186e+07	9.07597e+06	6.98138e+06	1.03543e+07	7.11983e+06	9.45611e+06	9.67409e+06	1.21452e+07	1.10445e+07			0.0191871	0.757132
STMMW_06941_SL1344_0617	6	5	367.99	0.0146459	1.19884	D23580	ST4/74	STMMW_06941_SL1344_0617	3.33818e+08	3.68451e+08	3.04886e+08	2.91695e+08	3.19029e+08	4.09115e+08	3.56624e+08	4.03402e+08	3.77145e+08	4.03583e+08	4.41305e+08	4.47982e+08	2.20724e+08	4.10354e+08	3.92539e+08	3.35836e+08	3.84252e+08	3.11963e+08	3.56624e+08	2.72834e+08	3.38382e+08	3.74984e+08	4.07049e+08	3.54284e+08			0.0192348	0.756423
STMMW_38741_SL1344_3859	7	7	268.46	0.0146924	1.30396	D23580	ST4/74	STMMW_38741_SL1344_3859	1.2441e+07	1.86295e+07	1.74184e+07	1.75901e+07	1.81978e+07	2.37921e+07	2.26236e+07	2.8126e+07	2.31035e+07	2.17278e+07	2.10863e+07	2.42507e+07	8.22611e+06	2.07482e+07	2.2426e+07	2.02519e+07	2.19181e+07	1.81423e+07	2.26236e+07	1.90225e+07	2.0729e+07	2.0188e+07	1.94495e+07	1.91785e+07			0.0192601	0.755904
STMMW_00041_SL1344_0005	10	9	625.5	0.0147629	1.28953	D23580	ST4/74	STMMW_00041_SL1344_0005	6.01749e+06	7.29327e+06	8.44096e+06	7.62899e+06	8.77527e+06	1.12722e+07	9.55484e+06	9.89717e+06	1.06983e+07	1.03774e+07	1.14245e+07	1.17868e+07	3.97882e+06	8.12272e+06	1.08677e+07	8.78345e+06	1.05693e+07	8.59539e+06	9.55484e+06	6.69377e+06	9.59873e+06	9.64197e+06	1.05377e+07	9.3215e+06			0.0193167	0.75512
STMMW_18961_SL1344_1848	1	1	38.89	0.0158059	2.74244	D23580	ST4/74	STMMW_18961_SL1344_1848	291819	1.6082e+06	4.4054e+06	650469	5.09506e+06	5.1465e+06	5.8999e+06	7.59275e+06	7.89007e+06	8.33968e+06	1.04357e+07	7.00485e+06	192954	1.79109e+06	5.67193e+06	748901	6.13669e+06	3.92437e+06	5.8999e+06	5.13522e+06	7.07914e+06	7.74869e+06	9.62562e+06	5.53974e+06	x		0.0206434	0.743789
STMMW_34001_SL1344_3374	5	5	368.45	0.0158438	1.10208	D23580	ST4/74	STMMW_34001_SL1344_3374	1.0766e+07	1.15084e+07	1.08557e+07	1.04132e+07	1.10312e+07	1.05879e+07	1.17014e+07	1.1801e+07	1.13915e+07	1.18306e+07	1.37828e+07	1.1307e+07	7.11856e+06	1.28172e+07	1.39767e+07	1.1989e+07	1.32864e+07	8.07363e+06	1.17014e+07	7.98139e+06	1.02207e+07	1.09922e+07	1.27129e+07	8.9421e+06			0.0206546	0.743388
STMMW_41781_SL1344_4166	18	18	1022.16	0.0159232	1.25905	D23580	ST4/74	STMMW_41781_SL1344_4166	3.43873e+07	2.98044e+07	2.57859e+07	2.49465e+07	2.17541e+07	2.82786e+07	3.12038e+07	2.85466e+07	3.72791e+07	3.86485e+07	3.76014e+07	3.44096e+07	2.27372e+07	3.3194e+07	3.31992e+07	2.87216e+07	2.62015e+07	2.15633e+07	3.12038e+07	1.9307e+07	3.34477e+07	3.59097e+07	3.46826e+07	2.72126e+07			0.02072	0.742547
STMMW_05861_SL1344_0509	6	6	371.45	0.0163059	1.25365	ST4/74	D23580	STMMW_05861_SL1344_0509	7.36185e+06	6.04119e+06	5.22491e+06	5.51354e+06	5.53841e+06	6.00457e+06	6.00752e+06	4.9137e+06	4.63325e+06	3.88539e+06	4.12788e+06	4.89666e+06	4.86773e+06	6.72823e+06	6.72704e+06	6.34788e+06	6.67068e+06	4.57868e+06	6.00752e+06	3.32329e+06	4.15705e+06	3.61005e+06	3.80745e+06	3.8725e+06			0.021179	0.738534
STMMW_11761_SL1344_1105	9	9	575.84	0.0164138	1.14365	D23580	ST4/74	STMMW_11761_SL1344_1105	1.23614e+07	1.03153e+07	1.00499e+07	1.0103e+07	1.04404e+07	1.22284e+07	1.0967e+07	1.25025e+07	1.30995e+07	1.25802e+07	1.28321e+07	1.29262e+07	8.17349e+06	1.14884e+07	1.29392e+07	1.16319e+07	1.25749e+07	9.32452e+06	1.0967e+07	8.45581e+06	1.17531e+07	1.16887e+07	1.1836e+07	1.02226e+07			0.0212802	0.737414
STMMW_16061_SL1344_1541	1	1	91.96	0.0164504	2.42531	D23580	ST4/74	STMMW_16061_SL1344_1541	512463	52669.3	51916.4	64595.2	384422	430199	490834	714909	613037	676026	569942	564152	338845	58659.3	66842	74370.1	463013	328041	490834	483516	550030	628120	525701	446157	x		0.0212886	0.737035
STMMW_04361_SL1344_0361	5	5	348.78	0.0165728	1.38262	D23580	ST4/74	STMMW_04361_SL1344_0361	2.48236e+07	2.00615e+07	1.63564e+07	1.49953e+07	1.36246e+07	2.03611e+07	1.80985e+07	2.817e+07	2.4157e+07	2.5666e+07	2.95106e+07	2.67938e+07	1.64136e+07	2.2343e+07	2.10588e+07	1.72645e+07	1.641e+07	1.5526e+07	1.80985e+07	1.90523e+07	2.16742e+07	2.38472e+07	2.72198e+07	2.11897e+07			0.0213752	0.735772
STMMW_25531_SL1344_2498	15	15	1144.27	0.0165777	1.17972	D23580	ST4/74	STMMW_25531_SL1344_2498	2.68287e+07	2.51484e+07	2.31559e+07	1.94426e+07	2.32751e+07	2.35748e+07	2.55585e+07	3.10827e+07	2.49698e+07	2.6218e+07	2.88804e+07	3.01325e+07	1.77394e+07	2.80085e+07	2.9813e+07	2.23847e+07	2.80334e+07	1.79765e+07	2.55585e+07	2.10222e+07	2.24035e+07	2.43601e+07	2.66386e+07	2.38301e+07			0.0213752	0.735722
STMMW_01291_SL1344_0123	13	13	640.24	0.0166491	1.12681	D23580	ST4/74	STMMW_01291_SL1344_0123	9.75772e+06	8.93556e+06	7.97809e+06	9.24765e+06	8.08956e+06	9.98735e+06	1.02076e+07	1.06511e+07	9.56852e+06	1.0703e+07	9.85173e+06	9.86111e+06	6.4519e+06	9.95178e+06	1.02717e+07	1.06471e+07	9.74339e+06	7.61568e+06	1.02076e+07	7.20367e+06	8.58508e+06	9.94456e+06	9.087e+06	7.79861e+06			0.0214283	0.734988
STMMW_22871_SL1344_2232	5	5	332.14	0.0167637	1.23865	D23580	ST4/74	STMMW_22871_SL1344_2232	1.13013e+07	1.11747e+07	8.2711e+06	7.97833e+06	8.1631e+06	8.52113e+06	1.19811e+07	1.22448e+07	1.15166e+07	1.095e+07	9.55259e+06	1.2388e+07	7.47255e+06	1.24456e+07	1.0649e+07	9.18565e+06	9.83197e+06	6.49764e+06	1.19811e+07	8.28155e+06	1.03329e+07	1.0174e+07	8.81107e+06	9.79702e+06			0.0215196	0.733816
STMMW_05221_SL1344_0445	6	6	357.83	0.0168027	1.18171	D23580	ST4/74	STMMW_05221_SL1344_0445	1.27517e+08	1.4995e+08	1.25691e+08	1.44941e+08	1.22035e+08	1.68611e+08	1.60603e+08	1.78047e+08	1.53833e+08	1.54039e+08	1.61171e+08	1.83458e+08	8.43154e+07	1.67003e+08	1.61826e+08	1.66874e+08	1.46983e+08	1.28571e+08	1.60603e+08	1.20419e+08	1.38022e+08	1.43123e+08	1.4866e+08	1.45087e+08			0.0215196	0.733418
STMMW_40371_SL1344_4021	8	8	426.11	0.016814	1.17704	ST4/74	D23580	STMMW_40371_SL1344_4021	4.18956e+06	4.90503e+06	4.0729e+06	4.79353e+06	3.69447e+06	4.29772e+06	3.55349e+06	3.16456e+06	3.98075e+06	3.63992e+06	3.6543e+06	4.05661e+06	2.77018e+06	5.46287e+06	5.24383e+06	5.51891e+06	4.44977e+06	3.27715e+06	3.55349e+06	2.14029e+06	3.57162e+06	3.38198e+06	3.37064e+06	3.20815e+06			0.0215196	0.733303
STMMW_29641_SL1344_2981	4	4	144.67	0.0168452	1.24527	D23580	ST4/74	STMMW_29641_SL1344_2981	966462	1.01136e+06	848128	790487	921794	816621	1.07731e+06	1.13849e+06	1.23681e+06	1.01948e+06	1.33533e+06	860814	639034	1.12638e+06	1.09196e+06	910108	1.11025e+06	622700	1.07731e+06	770000	1.1097e+06	947232	1.23167e+06	680770			0.0215196	0.732985
STMMW_21531_SL1344_2098	2	2	78.26	0.0168721	1.2538	D23580	ST4/74	STMMW_21531_SL1344_2098	3.98823e+06	5.35148e+06	5.2076e+06	5.47649e+06	6.06663e+06	5.70297e+06	5.82751e+06	6.68926e+06	5.7001e+06	6.88048e+06	8.15667e+06	6.60856e+06	2.63706e+06	5.96009e+06	6.70475e+06	6.30522e+06	7.30689e+06	4.3487e+06	5.82751e+06	4.52416e+06	5.11425e+06	6.3929e+06	7.52351e+06	5.22634e+06			0.0215196	0.732712
STMMW_20601_SL1344_2005	7	7	267.6	0.016936	1.42655	D23580	ST4/74	STMMW_20601_SL1344_2005	2.0644e+06	2.54364e+06	3.4553e+06	4.14189e+06	2.5229e+06	2.3559e+06	3.84037e+06	2.86503e+06	4.48257e+06	4.84482e+06	4.24797e+06	4.0904e+06	1.365e+06	2.83292e+06	4.44868e+06	4.76867e+06	3.03868e+06	1.79645e+06	3.84037e+06	1.93771e+06	4.02186e+06	4.5015e+06	3.91822e+06	3.23487e+06			0.0215622	0.732063
STMMW_23351_SL1344_2281	1	1	41.58	0.0170539	1.42293	D23580	ST4/74	STMMW_23351_SL1344_2281	707782	1.37041e+06	1.08439e+06	1.23047e+06	1.12308e+06	1.10782e+06	1.07621e+06	1.41723e+06	1.78422e+06	1.52192e+06	1.84223e+06	1.78362e+06	467993	1.52627e+06	1.39614e+06	1.41667e+06	1.35269e+06	844746	1.07621e+06	958519	1.60084e+06	1.41407e+06	1.69923e+06	1.41056e+06	x		0.0216735	0.73087
STMMW_20641_SL1344_2009	4	4	257.93	0.0171049	2.35909	D23580	ST4/74	STMMW_20641_SL1344_2009	126857	928720	1.18219e+06	1.01575e+06	1.28084e+06	1.25703e+06	2.24272e+06	1.75465e+06	2.27679e+06	2.48766e+06	2.66522e+06	2.2354e+06	83879.1	1.03434e+06	1.52207e+06	1.16946e+06	1.5427e+06	958526	2.24272e+06	1.18673e+06	2.04278e+06	2.31137e+06	2.45833e+06	1.76786e+06			0.0216992	0.730357
STMMW_31101_SL1344_3124	2	2	52.45	0.0171877	2.62506	D23580	ST4/74	STMMW_31101_SL1344_3124	4610.59	19739.8	33746.4	32615.6	50460.8	5595.76	39150.3	81506.6	88346.5	38370.7	79234.6	58668.5	3048.57	21984.8	43448.3	37551.2	60777	4266.95	39150.3	55125.5	79266.4	35651.6	73084.1	46397.7			0.0217654	0.729524
STMMW_45041_SL1344_4489	8	8	559.19	0.0175424	1.26119	D23580	ST4/74	STMMW_45041_SL1344_4489	5.78866e+07	5.15637e+07	4.15116e+07	4.90923e+07	3.98596e+07	4.48367e+07	5.88947e+07	6.41549e+07	4.61379e+07	5.9448e+07	5.94726e+07	7.10156e+07	3.82752e+07	5.74279e+07	5.34459e+07	5.65212e+07	4.80085e+07	3.41895e+07	5.88947e+07	4.339e+07	4.13959e+07	5.52352e+07	5.4856e+07	5.61623e+07			0.0221749	0.725989
STMMW_30791_SL1344_3093	1	1	84.46	0.0177477	24.5061	D23580	ST4/74	STMMW_30791_SL1344_3093	60903.2	72715.4	0	26467.2	3499.22	0	936119	1.48531e+06	145468	525777	416845	499316	40269.8	80985.1	0	30472.4	4214.6	0	936119	1.00456e+06	130517	488519	384488	394881	x		0.0223588	0.723965
STMMW_12021_SL1344_1130	7	7	561.5	0.0177904	1.29039	D23580	ST4/74	STMMW_12021_SL1344_1130	1.28524e+07	1.32351e+07	1.55674e+07	1.27041e+07	1.46899e+07	1.95867e+07	1.49879e+07	2.09104e+07	1.70064e+07	1.85003e+07	2.04494e+07	2.25201e+07	8.49813e+06	1.47402e+07	2.00429e+07	1.46265e+07	1.76932e+07	1.49355e+07	1.49879e+07	1.41424e+07	1.52585e+07	1.71893e+07	1.8862e+07	1.78099e+07			0.0223588	0.723546
STMMW_29811_SL1344_2997	4	3	248.01	0.0178064	21.2637	ST4/74	D23580	STMMW_29811_SL1344_2997	9977.58	96706.4	121090	80633.3	49184.7	40116.6	8134.16	0	2966.67	4978.51	2624.33	0	6597.27	107705	155903	92835.2	59240	30590.2	8134.16	0	2661.76	4625.71	2420.62	0			0.0223588	0.723389
STMMW_35281_SL1344_3506	9	9	895.68	0.0178143	1.20307	D23580	ST4/74	STMMW_35281_SL1344_3506	8.29319e+07	7.11514e+07	6.71978e+07	7.15977e+07	6.55872e+07	9.15919e+07	7.67197e+07	1.00312e+08	9.41407e+07	8.39754e+07	9.06424e+07	9.56621e+07	5.48354e+07	7.92433e+07	8.65167e+07	8.24322e+07	7.89958e+07	6.98418e+07	7.67197e+07	6.78444e+07	8.44651e+07	7.80246e+07	8.36063e+07	7.56538e+07			0.0223588	0.723312
STMMW_24501_SL1344_2394	4	4	276.59	0.0178754	1.47211	D23580	ST4/74	STMMW_24501_SL1344_2394	4.49076e+07	3.97021e+07	8.092e+07	8.00227e+07	9.12679e+07	9.61891e+07	1.05319e+08	1.06101e+08	1.07007e+08	1.00121e+08	1.08408e+08	1.10484e+08	2.96934e+07	4.42173e+07	1.04184e+08	9.21321e+07	1.09927e+08	7.33473e+07	1.05319e+08	7.17592e+07	9.6009e+07	9.30258e+07	9.99927e+07	8.73753e+07			0.0223958	0.722715
STMMW_09581_SL1344_0884	15	15	859.54	0.0181361	1.19827	D23580	ST4/74	STMMW_09581_SL1344_0884	1.40501e+07	1.16793e+07	1.54273e+07	1.35325e+07	1.42623e+07	1.7769e+07	1.92096e+07	1.83969e+07	1.74664e+07	1.52483e+07	1.64178e+07	1.71761e+07	9.29009e+06	1.30076e+07	1.98626e+07	1.55804e+07	1.71781e+07	1.35494e+07	1.92096e+07	1.24424e+07	1.56712e+07	1.41678e+07	1.51433e+07	1.35836e+07			0.0226601	0.720181
STMMW_40541_SL1344_4038	6	6	343.13	0.0181504	1.23172	D23580	ST4/74	STMMW_40541_SL1344_4038	9.86742e+06	8.77535e+06	8.44874e+06	6.4511e+06	7.64425e+06	8.53803e+06	9.35134e+06	8.78081e+06	9.69227e+06	1.08529e+07	1.20351e+07	1.05349e+07	6.52444e+06	9.77334e+06	1.08777e+07	7.42731e+06	9.20703e+06	6.51053e+06	9.35134e+06	5.93874e+06	8.69612e+06	1.00838e+07	1.11009e+07	8.33148e+06			0.0226601	0.720043
STMMW_03291_SL1344_0314	12	12	551.65	0.0182523	1.28696	D23580	ST4/74	STMMW_03291_SL1344_0314	2.48302e+06	1.97495e+06	1.98591e+06	2.07266e+06	1.7826e+06	2.9633e+06	2.44774e+06	2.68371e+06	2.55e+06	3.10563e+06	3.45551e+06	2.8256e+06	1.6418e+06	2.19956e+06	2.55685e+06	2.3863e+06	2.14703e+06	2.25961e+06	2.44774e+06	1.81508e+06	2.28792e+06	2.88555e+06	3.18728e+06	2.23461e+06			0.0227472	0.719061
STMMW_19031_SL1344_1855	8	8	484.23	0.0183636	1.22741	ST4/74	D23580	STMMW_19031_SL1344_1855	6.87063e+07	5.08216e+07	6.24777e+07	6.7004e+07	5.35655e+07	6.20542e+07	5.78498e+07	5.02875e+07	4.93208e+07	4.13283e+07	4.31242e+07	5.51608e+07	4.54293e+07	5.66014e+07	8.04396e+07	7.71434e+07	6.45165e+07	4.73184e+07	5.78498e+07	3.4011e+07	4.42517e+07	3.83996e+07	3.97767e+07	4.36236e+07			0.0228457	0.717991
STMMW_10791_SL1344_1006	2	2	87.13	0.0184509	1.77689	D23580	ST4/74	STMMW_10791_SL1344_1006	813534	1.0543e+06	323874	822298	366789	555502	803723	836259	1.08495e+06	1.35118e+06	1.59719e+06	1.32107e+06	537917	1.1742e+06	416986	946732	441775	423588	803723	565589	973439	1.25543e+06	1.4732e+06	1.04476e+06			0.0228974	0.717156
STMMW_15061_SL1344_1436	5	5	261.27	0.0184698	1.89145	D23580	ST4/74	STMMW_15061_SL1344_1436	275744	901207	858810	878306	768696	1.50854e+06	1.71281e+06	1.50577e+06	1.62875e+06	2.06365e+06	1.96418e+06	943926	182325	1.0037e+06	1.10571e+06	1.01122e+06	925848	1.15031e+06	1.71281e+06	1.0184e+06	1.46135e+06	1.91741e+06	1.81171e+06	746498			0.0228974	0.716975
STMMW_05131_SL1344_0436	6	6	419.67	0.0186139	1.25549	D23580	ST4/74	STMMW_05131_SL1344_0436	2.4042e+07	3.20259e+07	3.49826e+07	3.00469e+07	3.92429e+07	3.83888e+07	4.8282e+07	4.54266e+07	3.95605e+07	3.90566e+07	3.82159e+07	3.896e+07	1.58968e+07	3.56681e+07	4.50399e+07	3.45938e+07	4.72657e+07	2.92727e+07	4.8282e+07	3.07234e+07	3.54946e+07	3.62889e+07	3.52494e+07	3.08113e+07			0.0230357	0.715603
STMMW_13311_SL1344_1259	2	2	142.66	0.0186525	2.61037	D23580	ST4/74	STMMW_13311_SL1344_1259	226955	76186.9	1.80912e+06	904119	962790	1.14584e+06	2.40571e+06	2.03247e+06	2.08251e+06	2.25681e+06	2.146e+06	2.4547e+06	150065	84851.4	2.32922e+06	1.04094e+06	1.15962e+06	873744	2.40571e+06	1.37462e+06	1.86847e+06	2.09688e+06	1.97942e+06	1.94129e+06			0.0230431	0.715238
STMMW_13822_SL1344_1311	3	3	308.18	0.0189032	1.21009	D23580	ST4/74	STMMW_13822_SL1344_1311	3.60317e+08	4.18577e+08	3.56009e+08	3.93029e+08	3.80078e+08	5.09313e+08	4.43861e+08	5.67273e+08	5.40899e+08	4.43725e+08	4.66625e+08	4.62808e+08	2.38245e+08	4.6618e+08	4.58359e+08	4.52505e+08	4.57781e+08	3.88368e+08	4.43861e+08	3.83665e+08	4.85307e+08	4.1228e+08	4.30403e+08	3.66009e+08			0.0233121	0.712872
STMMW_42431_SL1344_4229	3	3	266.32	0.0193091	1.5796	D23580	ST4/74	STMMW_42431_SL1344_4229	4.11714e+06	3.92469e+06	9.9496e+06	7.924e+06	8.48663e+06	9.8552e+06	1.06724e+07	9.64896e+06	1.33315e+07	1.13013e+07	1.04541e+07	1.45005e+07	2.72229e+06	4.37103e+06	1.281e+07	9.12311e+06	1.02216e+07	7.51491e+06	1.06724e+07	6.5259e+06	1.19613e+07	1.05005e+07	9.6426e+06	1.14676e+07			0.0237713	0.709088
STMMW_41811_SL1344_4168	4	4	386.51	0.0196963	1.29259	D23580	ST4/74	STMMW_41811_SL1344_4168	1.49155e+06	2.06608e+06	1.86623e+06	1.98257e+06	1.86621e+06	2.25701e+06	1.90443e+06	2.26559e+06	2.7353e+06	2.74809e+06	3.03317e+06	2.21657e+06	986225	2.30105e+06	2.40276e+06	2.28259e+06	2.24774e+06	1.72104e+06	1.90443e+06	1.53229e+06	2.45417e+06	2.55335e+06	2.79772e+06	1.75296e+06			0.0242017	0.705532
STMMW_45001_SL1344_4485	1	1	27.26	0.019727	1.43162	D23580	ST4/74	STMMW_45001_SL1344_4485	954064	634803	457956	823036	749826	1.10877e+06	1.04582e+06	1.42034e+06	1.21738e+06	1.02786e+06	955537	1.10239e+06	630837	706998	589615	947583	903121	845469	1.04582e+06	960620	1.09226e+06	955024	881364	871820	x		0.0242017	0.705252
STMMW_23311_SL1344_2276	11	11	764.17	0.019767	1.38485	D23580	ST4/74	STMMW_23311_SL1344_2276	4.16845e+06	7.05823e+06	8.4451e+06	8.81201e+06	8.17303e+06	9.69238e+06	9.54759e+06	9.96433e+06	1.13061e+07	1.02841e+07	1.12876e+07	1.17971e+07	2.75622e+06	7.86095e+06	1.0873e+07	1.01455e+07	9.84393e+06	7.39076e+06	9.54759e+06	6.73919e+06	1.01441e+07	9.5553e+06	1.04114e+07	9.3297e+06			0.0242087	0.704889
STMMW_01141_SL1344_0108	5	5	237.75	0.0199796	1.25748	ST4/74	D23580	STMMW_01141_SL1344_0108	3.45185e+06	3.88058e+06	2.92841e+06	4.30102e+06	3.00095e+06	3.2636e+06	2.79428e+06	3.07828e+06	2.67099e+06	2.91065e+06	2.12486e+06	2.98296e+06	2.2824e+06	4.3219e+06	3.77031e+06	4.95187e+06	3.61447e+06	2.4886e+06	2.79428e+06	2.08194e+06	2.39647e+06	2.70438e+06	1.95992e+06	2.35906e+06			0.0244202	0.702962
STMMW_43091_SL1344_4298	14	13	712.59	0.0200087	1.08638	D23580	ST4/74	STMMW_43091_SL1344_4298	8.86324e+06	9.6879e+06	9.45195e+06	9.07241e+06	8.54027e+06	9.82223e+06	9.34445e+06	9.92369e+06	1.07697e+07	1.00349e+07	9.74906e+06	1.04052e+07	5.86047e+06	1.07897e+07	1.21693e+07	1.04453e+07	1.02862e+07	7.48977e+06	9.34445e+06	6.71171e+06	9.66278e+06	9.32375e+06	8.99229e+06	8.22887e+06			0.0244202	0.7027
STMMW_29391_SL1344_2956	10	10	402.11	0.0202242	1.26131	ST4/74	D23580	STMMW_29391_SL1344_2956	3.66967e+06	3.41539e+06	4.77011e+06	3.16194e+06	4.93121e+06	3.81322e+06	3.49013e+06	2.98775e+06	2.82392e+06	3.00564e+06	3.1677e+06	3.36361e+06	2.42642e+06	3.80381e+06	6.14149e+06	3.64042e+06	5.93935e+06	2.9077e+06	3.49013e+06	2.02071e+06	2.53369e+06	2.79265e+06	2.92181e+06	2.66009e+06			0.0246407	0.700764
STMMW_17611_SL1344_1697	3	3	213.17	0.0203946	1.76203	D23580	ST4/74	STMMW_17611_SL1344_1697	651401	584701	1.18247e+06	1.36089e+06	905115	2.2137e+06	1.50533e+06	1.68177e+06	3.06863e+06	1.6625e+06	1.77609e+06	2.46066e+06	430713	651197	1.52242e+06	1.56683e+06	1.09016e+06	1.68802e+06	1.50533e+06	1.13744e+06	2.75324e+06	1.54469e+06	1.63822e+06	1.946e+06			0.0248057	0.699244
STMMW_07101_SL1344_0633	1	1	29.8	0.0204995	1.22799	ST4/74	D23580	STMMW_07101_SL1344_0633	493397	631413	527621	560240	614746	527802	394658	522253	360465	422787	537963	494169	326239	703222	679309	645019	740425	402466	394658	353217	323417	392826	496204	390811	x		0.0248905	0.698313
STMMW_25171_SL1344_2463	1	1	56.66	0.0209225	1.55093	D23580	ST4/74	STMMW_25171_SL1344_2463	272151	336175	468510	329002	411897	610673	572884	706417	416444	932956	601517	536067	179949	374408	603203	378789	496105	465658	572884	477772	373643	866842	554824	423946	x		0.0253606	0.694594
STMMW_22181_SL1344_2163	5	4	260.25	0.0210243	1.39527	D23580	ST4/74	STMMW_22181_SL1344_2163	621616	1.0996e+06	800115	1.02732e+06	715888	736965	1.13189e+06	833046	1.19973e+06	1.40125e+06	1.41951e+06	993013	411019	1.22466e+06	1.03014e+06	1.18278e+06	862244	561960	1.13189e+06	563416	1.07643e+06	1.30195e+06	1.30932e+06	785319			0.0254224	0.693707
STMMW_08531_SL1344_0777	2	2	115.21	0.0210453	1.6903	D23580	ST4/74	STMMW_08531_SL1344_0777	129037	156601	129023	268046	107143	237772	183291	227634	244837	306553	451811	322859	85320.3	174410	166117	308608	129047	181309	183291	153956	219673	284829	416740	255331			0.0254224	0.693524
STMMW_25621_SL1344_2507	4	4	311.89	0.0212254	1.36471	D23580	ST4/74	STMMW_25621_SL1344_2507	1.55991e+06	2.94059e+06	2.68637e+06	1.88828e+06	2.98206e+06	3.52252e+06	3.33031e+06	3.64243e+06	3.51319e+06	3.48035e+06	3.63094e+06	3.66462e+06	1.03143e+06	3.27501e+06	3.45868e+06	2.17402e+06	3.59171e+06	2.68604e+06	3.33031e+06	2.46349e+06	3.15211e+06	3.23372e+06	3.34909e+06	2.89814e+06			0.0255956	0.691964
STMMW_35911_SL1344_3567	2	1	54.33	0.0212912	1.23222	D23580	ST4/74	STMMW_35911_SL1344_3567	402162	503833	455993	388925	429890	523008	461488	492301	551765	529302	668553	628285	265914	561133	587087	447779	517777	398810	461488	332959	495056	491793	616657	496876	x		0.0255956	0.691396
STMMW_32261_SL1344_3198	2	2	104.92	0.0212971	1.77089	ST4/74	D23580	STMMW_32261_SL1344_3198	779853	1.19257e+06	1.69623e+06	928363	1.40963e+06	2.07319e+06	801661	1.41796e+06	657061	598782	503178	583940	515646	1.32819e+06	2.18388e+06	1.06885e+06	1.69782e+06	1.58088e+06	801661	959010	589530	556350	464119	461806			0.0255956	0.691346
STMMW_38961_SL1344_3880	12	12	748.99	0.0213787	1.58637	D23580	ST4/74	STMMW_38961_SL1344_3880	1.38471e+07	5.51851e+06	4.47299e+06	4.86617e+06	5.11265e+06	1.20803e+07	1.37314e+07	1.34196e+07	1.06779e+07	1.16005e+07	1.24818e+07	1.08992e+07	9.15584e+06	6.14611e+06	5.75894e+06	5.60254e+06	6.15788e+06	9.21159e+06	1.37314e+07	9.07609e+06	9.58048e+06	1.07785e+07	1.15129e+07	8.61957e+06			0.0256353	0.690644
STMMW_37731_SL1344_3750	1	1	28.02	0.0214026	2.45435	D23580	ST4/74	STMMW_37731_SL1344_3750	98591	66948.4	834580	445693	881252	891719	1.33279e+06	1.26185e+06	1.57999e+06	1.39264e+06	1.16462e+06	1.16815e+06	65189.3	74562.3	1.07452e+06	513138	1.06142e+06	679965	1.33279e+06	853431	1.4176e+06	1.29395e+06	1.07421e+06	923822	x		0.0256353	0.690438
STMMW_33171_SL1344_3290	4	4	150.75	0.0214562	1.51446	ST4/74	D23580	STMMW_33171_SL1344_3290	1.10782e+07	7.39872e+06	6.47166e+06	5.89085e+06	4.75193e+06	5.87968e+06	4.21336e+06	5.5724e+06	3.10092e+06	5.08749e+06	4.39606e+06	5.01315e+06	7.32504e+06	8.24016e+06	8.33222e+06	6.78228e+06	5.72342e+06	4.48345e+06	4.21336e+06	3.76879e+06	2.78221e+06	4.72697e+06	4.05482e+06	3.96462e+06			0.0256561	0.689979
STMMW_25991_SL1344_2545	19	18	1264.58	0.021683	1.15011	D23580	ST4/74	STMMW_25991_SL1344_2545	1.39313e+07	1.58895e+07	1.2156e+07	1.28197e+07	1.22952e+07	1.52832e+07	1.60619e+07	1.66543e+07	1.49026e+07	1.44479e+07	1.69439e+07	1.57291e+07	9.2115e+06	1.76965e+07	1.56507e+07	1.47596e+07	1.48088e+07	1.1654e+07	1.60619e+07	1.12639e+07	1.3371e+07	1.34241e+07	1.56286e+07	1.24392e+07			0.0258836	0.688043
STMMW_02311_SL1344_0226	8	8	501.92	0.0217737	1.22521	D23580	ST4/74	STMMW_02311_SL1344_0226	4.26954e+07	7.48819e+07	6.26628e+07	5.54243e+07	5.99162e+07	6.56373e+07	7.03083e+07	7.21194e+07	7.79536e+07	7.76713e+07	7.41079e+07	7.04078e+07	2.82306e+07	8.33981e+07	8.06779e+07	6.38115e+07	7.21654e+07	5.00506e+07	7.03083e+07	4.87766e+07	6.99417e+07	7.21671e+07	6.83553e+07	5.56816e+07			0.025948	0.687274
STMMW_14331_SL1344_1362	8	8	460.05	0.0220239	1.14947	ST4/74	D23580	STMMW_14331_SL1344_1362	5.69664e+06	5.18468e+06	4.85163e+06	4.77635e+06	4.65125e+06	5.03781e+06	4.43845e+06	4.94102e+06	3.96295e+06	3.83762e+06	4.20521e+06	4.88629e+06	3.76668e+06	5.77431e+06	6.24644e+06	5.49913e+06	5.60215e+06	3.8415e+06	4.43845e+06	3.34177e+06	3.55565e+06	3.56567e+06	3.87878e+06	3.86429e+06			0.0262021	0.685163
STMMW_25121_SL1344_2458	5	4	425.23	0.0221979	1.25534	D23580	ST4/74	STMMW_25121_SL1344_2458	1.00731e+07	1.83353e+07	1.55258e+07	1.46003e+07	1.56531e+07	1.37806e+07	1.91247e+07	1.80996e+07	1.6615e+07	1.93715e+07	1.66938e+07	2.05248e+07	6.66041e+06	2.04205e+07	1.99893e+07	1.68097e+07	1.88532e+07	1.05081e+07	1.91247e+07	1.22414e+07	1.49073e+07	1.79988e+07	1.5398e+07	1.62319e+07			0.0263612	0.683705
STMMW_27341_SL1344_2752	7	7	311.77	0.0222321	1.19333	D23580	ST4/74	STMMW_27341_SL1344_2752	3.67068e+06	3.08918e+06	2.49902e+06	2.66968e+06	2.56949e+06	3.07462e+06	3.05921e+06	3.55671e+06	3.33939e+06	3.50476e+06	3.84245e+06	3.66743e+06	2.42709e+06	3.4405e+06	3.21748e+06	3.07367e+06	3.09479e+06	2.3445e+06	3.05921e+06	2.40552e+06	2.99618e+06	3.2564e+06	3.54418e+06	2.90037e+06			0.0263612	0.683419
STMMW_43801_SL1344_4368	16	16	1041.34	0.0223573	1.14262	D23580	ST4/74	STMMW_43801_SL1344_4368	1.14185e+07	1.05929e+07	9.4129e+06	8.75865e+06	9.77934e+06	1.02393e+07	1.07773e+07	1.26918e+07	1.1278e+07	1.04679e+07	1.24871e+07	1.10854e+07	7.55005e+06	1.17976e+07	1.2119e+07	1.00841e+07	1.17786e+07	7.80778e+06	1.07773e+07	8.58388e+06	1.01188e+07	9.72606e+06	1.15178e+07	8.76685e+06			0.0264653	0.682377
STMMW_19641_SL1344_1913	1	1	55.97	0.0225262	1.48021	D23580	ST4/74	STMMW_19641_SL1344_1913	3.56659e+06	1.51048e+06	1.62924e+06	2.12792e+06	1.52161e+06	1.81066e+06	2.59945e+06	2.40037e+06	3.34486e+06	2.69591e+06	2.7867e+06	4.18165e+06	2.35827e+06	1.68226e+06	2.09764e+06	2.44993e+06	1.83269e+06	1.38069e+06	2.59945e+06	1.62345e+06	3.00108e+06	2.50486e+06	2.57039e+06	3.30703e+06	x		0.0266026	0.680978
STMMW_02201_SL1344_0215	1	1	53.54	0.0225484	1.52415	ST4/74	D23580	STMMW_02201_SL1344_0215	487287	374345	473612	509081	364672	655507	270651	271259	464529	171223	307629	394122	322199	416918	609773	586118	439225	499845	270651	183461	416786	159089	283749	311689	x		0.0266026	0.680794
STMMW_45081_SL1344_4493	5	4	239.11	0.0226037	1.4875	D23580	ST4/74	STMMW_45081_SL1344_4493	2.70397e+06	1.69711e+06	1.15988e+06	1.18401e+06	1.06693e+06	1.33998e+06	1.91985e+06	1.92798e+06	1.97186e+06	2.74057e+06	2.96099e+06	2.09221e+06	1.78789e+06	1.89012e+06	1.49334e+06	1.36318e+06	1.28506e+06	1.02178e+06	1.91985e+06	1.30396e+06	1.76919e+06	2.54636e+06	2.73114e+06	1.65461e+06			0.0266235	0.680338
SLT-BT0051_SLP1_0092	1	1	35.93	0.0227121	1.40571	D23580	ST4/74	SLT-BT0051_SLP1_0092	316367	271503	390621	243376	289206	374880	411405	521535	306079	354839	567118	490122	209185	302381	502922	280205	348331	285858	411405	352731	274621	329693	523095	387610	x		0.0266857	0.679447
STMMW_17001_SL1344_1636	5	5	315.45	0.022732	1.30868	D23580	ST4/74	STMMW_17001_SL1344_1636	3.72279e+06	2.36629e+06	3.87299e+06	2.40592e+06	3.58473e+06	3.99602e+06	4.10585e+06	4.84963e+06	3.64407e+06	4.62467e+06	4.4967e+06	4.38554e+06	2.46155e+06	2.6354e+06	4.98645e+06	2.77e+06	4.31759e+06	3.0471e+06	4.10585e+06	3.27996e+06	3.26954e+06	4.29694e+06	4.14765e+06	3.46828e+06			0.0266857	0.679283
STMMW_09451_SL1344_0871	1	1	37.75	0.0228316	2.33234	D23580	ST4/74	STMMW_09451_SL1344_0871	231935	165577	34420.5	55253.1	117298	152969	319561	523483	152140	363356	225331	182768	153358	184408	44316.1	63614.4	141278	116644	319561	354048	136503	337607	207840	144541	x		0.0267583	0.678468
STMMW_36391_SL1344_3615	5	5	236.21	0.0229782	1.32426	D23580	ST4/74	STMMW_36391_SL1344_3615	2.23949e+07	2.18524e+07	1.57551e+07	1.48766e+07	1.99346e+07	2.38164e+07	2.50496e+07	3.28041e+07	2.0946e+07	2.31862e+07	3.05898e+07	2.4522e+07	1.48077e+07	2.43376e+07	2.02846e+07	1.71278e+07	2.401e+07	1.81608e+07	2.50496e+07	2.21864e+07	1.87932e+07	2.15431e+07	2.82152e+07	1.93931e+07			0.0268719	0.677271
STMMW_38801_SL1344_3865	4	4	176.42	0.0230353	1.33796	D23580	ST4/74	STMMW_38801_SL1344_3865	697382	1.21729e+06	1.23103e+06	1.01679e+06	1.11661e+06	1.55219e+06	1.24672e+06	1.61842e+06	1.58486e+06	1.56443e+06	1.67488e+06	1.45066e+06	461116	1.35573e+06	1.58494e+06	1.17066e+06	1.34489e+06	1.1836e+06	1.24672e+06	1.09459e+06	1.42198e+06	1.45357e+06	1.54487e+06	1.14724e+06			0.0268719	0.676807
STMMW_04841_SL1344_0408	1	1	54.34	0.0230424	1.9138	D23580	ST4/74	STMMW_04841_SL1344_0408	221983	111120	109059	107878	79666.6	143331	226519	247082	138569	452321	140488	274466	146777	123757	140413	124203	95953.7	109295	226519	167109	124327	420267	129583	217060	x		0.0268719	0.67675
STMMW_37241_SL1344_3701	10	10	602.26	0.0231258	1.16208	D23580	ST4/74	STMMW_37241_SL1344_3701	9.52084e+06	1.06443e+07	9.16523e+06	7.74248e+06	8.69356e+06	9.40439e+06	9.20756e+06	1.16986e+07	1.04504e+07	1.01715e+07	1.15374e+07	1.10476e+07	6.29527e+06	1.18549e+07	1.18002e+07	8.91412e+06	1.04709e+07	7.17115e+06	9.20756e+06	7.91214e+06	9.37632e+06	9.45069e+06	1.06418e+07	8.73696e+06			0.0269247	0.676073
STMMW_05031_SL1344_0427	1	1	36.54	0.0232036	1.35414	D23580	ST4/74	STMMW_05031_SL1344_0427	4.33515e+06	3.56647e+06	4.12097e+06	2.56931e+06	3.27445e+06	5.38532e+06	4.63342e+06	4.68922e+06	5.54714e+06	4.63228e+06	5.28731e+06	6.69655e+06	2.86644e+06	3.97208e+06	5.30572e+06	2.95812e+06	3.94388e+06	4.10649e+06	4.63342e+06	3.17147e+06	4.97701e+06	4.30402e+06	4.87688e+06	5.29593e+06	x		0.026971	0.675444
STMMW_07021_SL1344_0625	10	9	554.61	0.0234483	1.36058	D23580	ST4/74	STMMW_07021_SL1344_0625	2.92248e+06	2.50737e+06	3.9071e+06	2.21166e+06	4.02182e+06	4.57607e+06	4.59903e+06	5.20376e+06	4.4786e+06	5.03782e+06	4.04718e+06	4.04445e+06	1.93238e+06	2.79252e+06	5.03036e+06	2.54634e+06	4.84404e+06	3.4894e+06	4.59903e+06	3.51947e+06	4.0183e+06	4.68082e+06	3.73302e+06	3.19853e+06			0.0272107	0.673475
STMMW_04271_SL1344_0352	15	13	773.53	0.0239469	1.19277	D23580	ST4/74	STMMW_04271_SL1344_0352	4.11772e+06	4.84872e+06	5.3543e+06	4.44029e+06	5.367e+06	5.92951e+06	5.05584e+06	6.0132e+06	5.93714e+06	5.78677e+06	6.338e+06	6.72069e+06	2.72268e+06	5.40016e+06	6.89362e+06	5.11221e+06	6.46422e+06	4.52145e+06	5.05584e+06	4.06692e+06	5.32693e+06	5.3767e+06	5.84601e+06	5.31502e+06			0.0277439	0.669511
STMMW_11331_SL1344_1062	53	51	4607.21	0.0242162	1.23438	ST4/74	D23580	STMMW_11331_SL1344_1062	1.72708e+08	1.45545e+08	1.20549e+08	1.19806e+08	1.35389e+08	1.72965e+08	1.04786e+08	1.3227e+08	1.16292e+08	1.08898e+08	1.13617e+08	1.26482e+08	1.14196e+08	1.62097e+08	1.55206e+08	1.37936e+08	1.63068e+08	1.31891e+08	1.04786e+08	8.94586e+07	1.0434e+08	1.01181e+08	1.04798e+08	1.00027e+08			0.0280101	0.667396
STMMW_25761_SL1344_2521	9	9	398.02	0.0245794	1.64826	D23580	ST4/74	STMMW_25761_SL1344_2521	2.91359e+06	2.24462e+06	1.9252e+06	1.73578e+06	1.78446e+06	2.11151e+06	5.59162e+06	4.85072e+06	2.947e+06	2.1841e+06	2.49805e+06	2.88645e+06	1.92649e+06	2.4999e+06	2.47868e+06	1.99845e+06	2.14927e+06	1.61009e+06	5.59162e+06	3.28069e+06	2.64411e+06	2.02932e+06	2.30414e+06	2.28273e+06			0.0283482	0.664572
STMMW_33101_SL1344_3283	4	3	183.17	0.0245887	1.31923	D23580	ST4/74	STMMW_33101_SL1344_3283	860491	1.70105e+06	1.727e+06	1.22626e+06	1.47375e+06	1.62524e+06	1.87165e+06	1.89857e+06	1.98668e+06	1.66272e+06	2.09651e+06	1.84745e+06	568965	1.89451e+06	2.2235e+06	1.41182e+06	1.77504e+06	1.2393e+06	1.87165e+06	1.28406e+06	1.78249e+06	1.54489e+06	1.93377e+06	1.46105e+06			0.0283482	0.664501
STMMW_33831_SL1344_3358	2	2	125.8	0.0247304	1.15449	ST4/74	D23580	STMMW_33831_SL1344_3358	4.78593e+06	5.05509e+06	4.85436e+06	4.41763e+06	4.59603e+06	5.52356e+06	4.3094e+06	4.71541e+06	3.49769e+06	3.8742e+06	4.43223e+06	4.49177e+06	3.1645e+06	5.62999e+06	6.24996e+06	5.08613e+06	5.53564e+06	4.21189e+06	4.3094e+06	3.18918e+06	3.1382e+06	3.59966e+06	4.08818e+06	3.55229e+06			0.0284266	0.663408
STMMW_40291_SL1344_4013	9	9	433.22	0.024737	1.70522	D23580	ST4/74	STMMW_40291_SL1344_4013	1.13717e+06	3.77088e+06	4.99598e+06	4.10208e+06	4.57514e+06	5.21011e+06	5.54938e+06	6.56983e+06	6.91559e+06	6.44136e+06	7.46217e+06	7.63122e+06	751908	4.19973e+06	6.43229e+06	4.72283e+06	5.51049e+06	3.97288e+06	5.54938e+06	4.44339e+06	6.20482e+06	5.9849e+06	6.88292e+06	6.03511e+06			0.0284266	0.663357
STMMW_02241_SL1344_0219	6	6	356.4	0.0248714	1.19792	D23580	ST4/74	STMMW_02241_SL1344_0219	1.5151e+07	1.53481e+07	1.54389e+07	1.34137e+07	1.4295e+07	1.9878e+07	2.14955e+07	2.00051e+07	1.92869e+07	1.61819e+07	1.70125e+07	1.80531e+07	1.0018e+07	1.70936e+07	1.98774e+07	1.54435e+07	1.72174e+07	1.51577e+07	2.14955e+07	1.35301e+07	1.73046e+07	1.50352e+07	1.56919e+07	1.42772e+07			0.0285015	0.662325
STMMW_20752_SL1344_2021	1	1	85.16	0.0248826	2.78522	D23580	ST4/74	STMMW_20752_SL1344_2021	580789	811288	346659	852467	90455.2	120437	1.69816e+06	441982	1.48903e+06	1.80739e+06	1.67794e+06	689948	384023	903553	446321	981467	108948	91837.5	1.69816e+06	298927	1.33599e+06	1.67931e+06	1.54769e+06	545641	x		0.0285015	0.662239
STMMW_30141_SL1344_3030	2	2	104.62	0.0249787	1.27538	D23580	ST4/74	STMMW_30141_SL1344_3030	9.32348e+07	6.45944e+07	6.16906e+07	6.39673e+07	5.7635e+07	8.38196e+07	7.76293e+07	9.50271e+07	8.86714e+07	8.78052e+07	8.00554e+07	1.12775e+08	6.16478e+07	7.19405e+07	7.94263e+07	7.36472e+07	6.94179e+07	6.39151e+07	7.76293e+07	6.42699e+07	7.95579e+07	8.15829e+07	7.38411e+07	8.91872e+07			0.0285652	0.661505
STMMW_19551_SL1344_1904	2	2	99.24	0.0251355	1.45584	D23580	ST4/74	STMMW_19551_SL1344_1904	106999	157115	116766	149989	126204	193004	230219	125816	263389	217857	226208	174086	70748.9	174983	150335	172686	152005	147171	230219	85093.1	236318	202418	208649	137675			0.0286982	0.660311
STMMW_32761_SL1344_3249	4	4	143.96	0.0252985	1.20205	D23580	ST4/74	STMMW_32761_SL1344_3249	1.13805e+06	1.28763e+06	956982	1.10341e+06	1.01855e+06	1.04163e+06	1.17904e+06	1.64174e+06	1.2371e+06	1.27614e+06	1.14025e+06	1.39467e+06	752489	1.43407e+06	1.23211e+06	1.27039e+06	1.22679e+06	794276	1.17904e+06	1.11036e+06	1.10995e+06	1.1857e+06	1.05174e+06	1.10297e+06			0.0288378	0.659075
STMMW_17871_SL1344_1723	24	23	2350.72	0.0256154	1.17459	ST4/74	D23580	STMMW_17871_SL1344_1723	3.25731e+08	3.28584e+08	2.75104e+08	2.45636e+08	2.83149e+08	3.07417e+08	2.55343e+08	2.87255e+08	2.32755e+08	2.15092e+08	2.57467e+08	2.5527e+08	2.15377e+08	3.65953e+08	3.54194e+08	2.82807e+08	3.41036e+08	2.34416e+08	2.55343e+08	1.9428e+08	2.08833e+08	1.99849e+08	2.37482e+08	2.01879e+08			0.0291521	0.656691
STMMW_08391_SL1344_0764	1	1	30.55	0.0258282	2.74868	D23580	ST4/74	STMMW_08391_SL1344_0764	20310.7	96140.2	1.52534e+06	93026.2	1.08604e+06	1.44642e+06	1.6927e+06	2.11419e+06	2.02737e+06	2.16829e+06	2.13899e+06	1.58782e+06	13429.6	107074	1.96387e+06	107103	1.30807e+06	1.10294e+06	1.6927e+06	1.4299e+06	1.819e+06	2.01463e+06	1.97295e+06	1.25572e+06	x		0.0293423	0.655104
STMMW_39731_SL1344_3955	24	24	1682.63	0.0258877	1.17114	D23580	ST4/74	STMMW_39731_SL1344_3955	4.21709e+07	3.92042e+07	3.77762e+07	3.59118e+07	4.28889e+07	4.58287e+07	4.3945e+07	5.42771e+07	4.9431e+07	4.08872e+07	4.39208e+07	5.30412e+07	2.78838e+07	4.36628e+07	4.86366e+07	4.13462e+07	5.16571e+07	3.49459e+07	4.3945e+07	3.67093e+07	4.43505e+07	3.79898e+07	4.05114e+07	4.19473e+07			0.0293423	0.654661
STMMW_07971_SL1344_0722	5	5	401.72	0.0259068	1.29652	D23580	ST4/74	STMMW_07971_SL1344_0722	1.26882e+07	1.56219e+07	1.3554e+07	1.87306e+07	1.268e+07	1.52713e+07	1.61161e+07	1.40976e+07	2.08258e+07	2.22536e+07	2.21514e+07	1.93573e+07	8.38958e+06	1.73985e+07	1.74506e+07	2.1565e+07	1.52723e+07	1.16449e+07	1.61161e+07	9.53467e+06	1.86853e+07	2.06766e+07	2.04319e+07	1.53086e+07			0.0293423	0.654519
STMMW_35031_SL1344_3480	4	4	160.08	0.0260253	1.28651	D23580	ST4/74	STMMW_35031_SL1344_3480	1.35776e+06	1.37457e+06	1.94489e+06	2.17865e+06	1.91111e+06	1.84202e+06	2.67282e+06	2.53738e+06	1.94493e+06	1.93552e+06	2.47527e+06	2.08267e+06	897766	1.5309e+06	2.50403e+06	2.50834e+06	2.30182e+06	1.4046e+06	2.67282e+06	1.71611e+06	1.74503e+06	1.79836e+06	2.28313e+06	1.64707e+06			0.0294293	0.653642
STMMW_44421_SL1344_4426	2	1	88.48	0.0261039	1.31894	D23580	ST4/74	STMMW_44421_SL1344_4426	1.43934e+06	2.66895e+06	2.58757e+06	2.04657e+06	2.37097e+06	2.38518e+06	2.32121e+06	3.03295e+06	2.9326e+06	2.78303e+06	3.60179e+06	3.13222e+06	951709	2.97249e+06	3.33148e+06	2.35627e+06	2.85569e+06	1.81877e+06	2.32121e+06	2.05128e+06	2.6312e+06	2.58581e+06	3.3222e+06	2.4771e+06	x		0.0294712	0.653061
STMMW_11721_SL1344_1101	1	1	32.85	0.0263035	1.9036	D23580	ST4/74	STMMW_11721_SL1344_1101	188917	506216	584156	668896	413442	92573.3	634494	878651	907706	738753	801804	710412	124914	563787	752097	770117	497966	70590.1	634494	594260	814414	686402	739564	561825	x		0.0296492	0.651594
STMMW_26811_SL1344_2625	4	4	247.35	0.0263631	1.22505	D23580	ST4/74	STMMW_26811_SL1344_2625	698275	913302	781349	916007	855580	896315	884249	847550	999641	1.16093e+06	1.25348e+06	1.0539e+06	461706	1.01717e+06	1.00598e+06	1.05462e+06	1.03049e+06	683470	884249	573225	896900	1.07866e+06	1.15618e+06	833469			0.0296692	0.651157
STMMW_09931_SL1344_0919	6	6	454.36	0.0269436	1.44738	D23580	ST4/74	STMMW_09931_SL1344_0919	4.10801e+06	1.05264e+07	9.91102e+06	1.00415e+07	8.92108e+06	1.2213e+07	1.21306e+07	1.32179e+07	1.25197e+07	1.44934e+07	1.32656e+07	1.5022e+07	2.71626e+06	1.17236e+07	1.27604e+07	1.1561e+07	1.07449e+07	9.3128e+06	1.21306e+07	8.9397e+06	1.1233e+07	1.34664e+07	1.22359e+07	1.18801e+07			0.0302743	0.646945
STMMW_12191_SL1344_1147	9	9	440.72	0.0270427	1.26514	D23580	ST4/74	STMMW_12191_SL1344_1147	1.07386e+07	1.09606e+07	1.84178e+07	1.20641e+07	1.59289e+07	1.55046e+07	1.83309e+07	1.50308e+07	1.82069e+07	1.6879e+07	1.86273e+07	1.87091e+07	7.10049e+06	1.22072e+07	2.37129e+07	1.38897e+07	1.91854e+07	1.18227e+07	1.83309e+07	1.01658e+07	1.63356e+07	1.56829e+07	1.71814e+07	1.4796e+07			0.0303376	0.646233
STMMW_30541_SL1344_3068	4	4	167.52	0.0271254	1.17446	ST4/74	D23580	STMMW_30541_SL1344_3068	1.93944e+06	1.92414e+06	1.71541e+06	1.50883e+06	1.59894e+06	1.57047e+06	1.56901e+06	1.63378e+06	1.27297e+06	1.58663e+06	1.3275e+06	1.3437e+06	1.28238e+06	2.14297e+06	2.20857e+06	1.73715e+06	1.92583e+06	1.19753e+06	1.56901e+06	1.10498e+06	1.14214e+06	1.47419e+06	1.22446e+06	1.06266e+06			0.0303821	0.645641
STMMW_25941_SL1344_2540	8	8	610.19	0.0275175	1.30768	D23580	ST4/74	STMMW_25941_SL1344_2540	8.81987e+06	6.8164e+06	1.1355e+07	6.57564e+06	9.49511e+06	1.16304e+07	1.17383e+07	1.28653e+07	1.20144e+07	1.0066e+07	1.07586e+07	1.40774e+07	5.83179e+06	7.59161e+06	1.46195e+07	7.5707e+06	1.14363e+07	8.86857e+06	1.17383e+07	8.70118e+06	1.07795e+07	9.35269e+06	9.92346e+06	1.11331e+07			0.0307726	0.642851
STMMW_23051_SL1344_2250	1	1	27.81	0.027709	1.24684	ST4/74	D23580	STMMW_23051_SL1344_2250	516478	814396	744522	796646	676682	776822	505546	624942	659013	524433	621853	533412	341501	907015	958566	917199	815022	592352	505546	422668	591281	487269	573582	421846	x		0.0309379	0.6415
STMMW_24911_SL1344_2435	26	26	2254.45	0.0278297	1.12741	ST4/74	D23580	STMMW_24911_SL1344_2435	1.02751e+08	8.41722e+07	8.69897e+07	8.97819e+07	8.17877e+07	8.60807e+07	8.49308e+07	7.80204e+07	8.53465e+07	6.99057e+07	7.28168e+07	8.04714e+07	6.79403e+07	9.37449e+07	1.11999e+08	1.03368e+08	9.85083e+07	6.56394e+07	8.49308e+07	5.27677e+07	7.65748e+07	6.49519e+07	6.71645e+07	6.36403e+07			0.0310237	0.640653
STMMW_23591_SL1344_2306	16	16	1444.26	0.0280332	1.11802	ST4/74	D23580	STMMW_23591_SL1344_2306	1.12513e+08	9.78606e+07	1.06506e+08	1.01433e+08	1.14256e+08	1.08822e+08	9.37203e+07	9.64999e+07	1.01546e+08	8.39635e+07	8.96241e+07	1.08327e+08	7.43944e+07	1.0899e+08	1.37126e+08	1.16782e+08	1.37614e+08	8.29802e+07	9.37203e+07	6.52659e+07	9.1109e+07	7.80135e+07	8.26671e+07	8.56699e+07			0.031124	0.63923
STMMW_09561_SL1344_0882	4	4	216.44	0.0280576	1.29265	D23580	ST4/74	STMMW_09561_SL1344_0882	3.67965e+07	3.16068e+07	5.49802e+07	4.20173e+07	4.95092e+07	6.36305e+07	5.33969e+07	5.90132e+07	5.96267e+07	6.44645e+07	5.90384e+07	6.45143e+07	2.43302e+07	3.52013e+07	7.07866e+07	4.83756e+07	5.96309e+07	4.85203e+07	5.33969e+07	3.99125e+07	5.34984e+07	5.98962e+07	5.44555e+07	5.10207e+07			0.031124	0.63906
STMMW_36021_SL1344_3578	5	5	349.9	0.028103	1.49913	D23580	ST4/74	STMMW_36021_SL1344_3578	1.51221e+06	4.75198e+06	4.18142e+06	4.21873e+06	3.79134e+06	4.31025e+06	4.91703e+06	5.92789e+06	5.04283e+06	6.02066e+06	6.46438e+06	5.75628e+06	999887	5.29241e+06	5.38354e+06	4.85713e+06	4.56645e+06	3.28671e+06	4.91703e+06	4.00922e+06	4.52453e+06	5.59401e+06	5.96259e+06	4.55232e+06			0.031124	0.638744
STMMW_34051_SL1344_3379	4	4	180.18	0.0281189	1.34402	D23580	ST4/74	STMMW_34051_SL1344_3379	816968	673409	1.28922e+06	1.19197e+06	1.24058e+06	1.52801e+06	1.57835e+06	1.36659e+06	1.42989e+06	1.51633e+06	1.55739e+06	1.61037e+06	540187	749994	1.65986e+06	1.37235e+06	1.4942e+06	1.16516e+06	1.57835e+06	924269	1.28293e+06	1.40888e+06	1.4365e+06	1.27355e+06			0.031124	0.638634
STMMW_32211_SL1344_3193	2	2	92.53	0.0282161	1.47583	D23580	ST4/74	STMMW_32211_SL1344_3193	1.75778e+06	1.55999e+06	1.79051e+06	1.58227e+06	2.42687e+06	2.91336e+06	1.99408e+06	2.98257e+06	3.56688e+06	4.19667e+06	2.46339e+06	2.55173e+06	1.16226e+06	1.7374e+06	2.30527e+06	1.82171e+06	2.92302e+06	2.22153e+06	1.99408e+06	2.01721e+06	3.20028e+06	3.89928e+06	2.27217e+06	2.01802e+06			0.031124	0.637959
STMMW_13121_SL1344_1240	6	6	292.98	0.0282427	1.41898	D23580	ST4/74	STMMW_13121_SL1344_1240	1.42259e+06	2.90978e+06	2.74643e+06	2.35939e+06	2.53941e+06	3.85222e+06	3.71812e+06	4.19913e+06	2.96527e+06	3.29936e+06	3.68621e+06	4.5941e+06	940631	3.2407e+06	3.53601e+06	2.71642e+06	3.05856e+06	2.93745e+06	3.71812e+06	2.84e+06	2.66051e+06	3.06555e+06	3.40007e+06	3.63322e+06			0.031124	0.637775
STMMW_25541_SL1344_2499	2	2	128.02	0.0282601	1.22381	D23580	ST4/74	STMMW_25541_SL1344_2499	1.12194e+07	1.58723e+07	1.69372e+07	1.45273e+07	1.5867e+07	1.93073e+07	1.9358e+07	2.07165e+07	2.00979e+07	1.86326e+07	1.61307e+07	1.97728e+07	7.41841e+06	1.76775e+07	2.18065e+07	1.67256e+07	1.91108e+07	1.47224e+07	1.9358e+07	1.40112e+07	1.80323e+07	1.73122e+07	1.48785e+07	1.56372e+07			0.031124	0.637654
STMMW_17951_SL1344_1731	17	16	1241.92	0.0282714	1.25454	ST4/74	D23580	STMMW_17951_SL1344_1731	3.49366e+07	3.05596e+07	2.63365e+07	2.64706e+07	2.39091e+07	2.28903e+07	2.65053e+07	2.56095e+07	1.98192e+07	1.85708e+07	1.99583e+07	2.11408e+07	2.31004e+07	3.4035e+07	3.3908e+07	3.04763e+07	2.8797e+07	1.74546e+07	2.65053e+07	1.73205e+07	1.77822e+07	1.72548e+07	1.8409e+07	1.67191e+07			0.031124	0.637575
STMMW_27561_SL1344_2773	5	5	212.49	0.028404	1.35596	D23580	ST4/74	STMMW_27561_SL1344_2773	3.91699e+06	3.32485e+06	4.08659e+06	3.76458e+06	4.95061e+06	6.61798e+06	6.03046e+06	8.05196e+06	5.21467e+06	4.95708e+06	5.39094e+06	6.50688e+06	2.58996e+06	3.70298e+06	5.26145e+06	4.33425e+06	5.96271e+06	5.04643e+06	6.03046e+06	5.4458e+06	4.67872e+06	4.6058e+06	4.97247e+06	5.14593e+06			0.0312214	0.636659
STMMW_42911_SL1344_4280	21	21	1662.95	0.0286922	1.17232	ST4/74	D23580	STMMW_42911_SL1344_4280	2.95699e+07	2.68839e+07	3.46507e+07	3.51122e+07	3.29954e+07	3.75496e+07	2.58086e+07	2.60757e+07	3.05483e+07	2.67e+07	2.7262e+07	3.14446e+07	1.95519e+07	2.99414e+07	4.46125e+07	4.04255e+07	3.9741e+07	2.86328e+07	2.58086e+07	1.76359e+07	2.74086e+07	2.48079e+07	2.51458e+07	2.48678e+07			0.0314048	0.63468
STMMW_15581_SL1344_1493	3	3	317.31	0.0287025	1.25668	D23580	ST4/74	STMMW_15581_SL1344_1493	1.10729e+07	7.83575e+06	7.9755e+06	9.94335e+06	7.45566e+06	7.77359e+06	1.04666e+07	9.52303e+06	9.60591e+06	9.71881e+06	1.31799e+07	1.29241e+07	7.32151e+06	8.72689e+06	1.02684e+07	1.1448e+07	8.9799e+06	5.92762e+06	1.04666e+07	6.44073e+06	8.61864e+06	9.03009e+06	1.21569e+07	1.0221e+07			0.0314048	0.63461
STMMW_38611_SL1344_3844	12	12	699.03	0.0287039	1.24119	ST4/74	D23580	STMMW_38611_SL1344_3844	1.59821e+07	2.26397e+07	2.33204e+07	1.94564e+07	2.29947e+07	2.05685e+07	1.91109e+07	1.92933e+07	1.57257e+07	1.28949e+07	1.61921e+07	1.7462e+07	1.05676e+07	2.52145e+07	3.00248e+07	2.24006e+07	2.76957e+07	1.56842e+07	1.91109e+07	1.30487e+07	1.41094e+07	1.19811e+07	1.49352e+07	1.38097e+07			0.0314048	0.6346
STMMW_12451_SL1344_1173	2	1	89.65	0.0288965	2.29278	D23580	ST4/74	STMMW_12451_SL1344_1173	99968.8	102348	1.57807e+06	72958.9	981698	1.4088e+06	1.32757e+06	1.24563e+06	1.88772e+06	1.79591e+06	1.79063e+06	1.68273e+06	66100.4	113988	2.03176e+06	83999.4	1.1824e+06	1.07425e+06	1.32757e+06	842456	1.6937e+06	1.66865e+06	1.65163e+06	1.33078e+06	x		0.0315667	0.633287
STMMW_42561_SL1344_4242	3	3	123.38	0.0289461	1.21265	ST4/74	D23580	STMMW_42561_SL1344_4242	648402	645322	591673	576795	574638	566392	608386	605929	476724	381866	421644	476802	428730	718712	761774	664079	692117	431892	608386	409809	427728	354806	388914	377076			0.0315722	0.632949
STMMW_04861_SL1344_0410	8	7	418.93	0.0290575	1.30155	D23580	ST4/74	STMMW_04861_SL1344_0410	1.28367e+06	2.80757e+06	2.37247e+06	2.04232e+06	1.91069e+06	2.0642e+06	2.40022e+06	2.90994e+06	2.87005e+06	2.44791e+06	2.91854e+06	2.6979e+06	848772	3.12687e+06	3.05455e+06	2.35137e+06	2.30131e+06	1.57402e+06	2.40022e+06	1.96809e+06	2.57507e+06	2.27444e+06	2.69199e+06	2.13362e+06			0.031645	0.632194
STMMW_31471_SL1344_3161	3	3	237.08	0.0291219	1.3849	D23580	ST4/74	STMMW_31471_SL1344_3161	1.26306e+06	957956	1.60285e+06	1.5074e+06	2.20445e+06	2.60183e+06	2.24426e+06	2.40002e+06	2.28275e+06	2.34891e+06	2.4668e+06	2.29678e+06	835146	1.0669e+06	2.06366e+06	1.73551e+06	2.65513e+06	1.98398e+06	2.24426e+06	1.62321e+06	2.04814e+06	2.18245e+06	2.27532e+06	1.8164e+06			0.0316663	0.631758
STMMW_37311_SL1344_3708	8	8	421.44	0.0294856	1.3345	ST4/74	D23580	STMMW_37311_SL1344_3708	6.3233e+06	3.92049e+06	3.4391e+06	3.74727e+06	3.57101e+06	3.73778e+06	3.67335e+06	3.29339e+06	3.10032e+06	2.71315e+06	2.5348e+06	3.22294e+06	4.18103e+06	4.36636e+06	4.42782e+06	4.31433e+06	4.30106e+06	2.85018e+06	3.67335e+06	2.22743e+06	2.78167e+06	2.52088e+06	2.33804e+06	2.54885e+06			0.0319896	0.629313
STMMW_44371_SL1344_4421	6	5	218.98	0.0295095	1.4003	D23580	ST4/74	STMMW_44371_SL1344_4421	940634	1.75678e+06	1.91566e+06	1.12749e+06	1.8608e+06	2.40347e+06	2.42826e+06	2.73735e+06	2.11189e+06	2.19423e+06	2.38022e+06	2.15784e+06	621957	1.95657e+06	2.4664e+06	1.2981e+06	2.24122e+06	1.83273e+06	2.42826e+06	1.85136e+06	1.89484e+06	2.03874e+06	2.19546e+06	1.70652e+06			0.0319896	0.629153
STMMW_37801_SL1344_3757	3	3	140.42	0.0296782	1.17107	ST4/74	D23580	STMMW_37801_SL1344_3757	809525	650562	827401	757058	629884	605010	639705	603077	634662	557945	633263	585649	535266	724549	1.06527e+06	871620	758658	461340	639705	407880	569433	518407	584106	463157			0.0321232	0.628028
STMMW_17071_SL1344_1644	22	22	1286.97	0.0300337	1.23422	D23580	ST4/74	STMMW_17071_SL1344_1644	1.95177e+07	2.04687e+07	2.63307e+07	2.49957e+07	2.60576e+07	3.03562e+07	3.34941e+07	3.55829e+07	2.59392e+07	2.6575e+07	2.9505e+07	3.12306e+07	1.29053e+07	2.27965e+07	3.39006e+07	2.87782e+07	3.13848e+07	2.31476e+07	3.34941e+07	2.40658e+07	2.32732e+07	2.46918e+07	2.72147e+07	2.46986e+07			0.0324547	0.625673
STMMW_38511_SL1344_3833	10	10	629.43	0.0301153	1.20813	D23580	ST4/74	STMMW_38511_SL1344_3833	3.12466e+07	3.24021e+07	2.29127e+07	2.17962e+07	2.42608e+07	3.04931e+07	2.79485e+07	3.45425e+07	3.34245e+07	3.32134e+07	3.29203e+07	3.50103e+07	2.06606e+07	3.60871e+07	2.94999e+07	2.50945e+07	2.92206e+07	2.32519e+07	2.79485e+07	2.33622e+07	2.99892e+07	3.08598e+07	3.03649e+07	2.76877e+07			0.0324547	0.625136
STMMW_40531_SL1344_4037	4	3	339.47	0.030122	1.12349	D23580	ST4/74	STMMW_40531_SL1344_4037	2.90449e+07	2.90315e+07	2.90051e+07	2.62111e+07	3.11923e+07	3.47769e+07	3.49152e+07	3.57493e+07	3.07249e+07	3.12311e+07	3.54348e+07	3.33434e+07	1.92048e+07	3.23332e+07	3.73438e+07	3.01775e+07	3.75692e+07	2.65185e+07	3.49152e+07	2.41784e+07	2.7567e+07	2.90179e+07	3.26842e+07	2.63695e+07			0.0324547	0.625092
STMMW_13461_SL1344_1273	4	4	216.49	0.0303546	1.21773	D23580	ST4/74	STMMW_13461_SL1344_1273	1.94764e+07	2.5039e+07	1.72604e+07	2.22925e+07	1.94403e+07	2.15685e+07	2.6467e+07	2.7355e+07	2.33997e+07	2.07416e+07	3.07858e+07	2.35612e+07	1.2878e+07	2.78866e+07	2.22226e+07	2.56659e+07	2.34147e+07	1.64467e+07	2.6467e+07	1.85011e+07	2.09947e+07	1.92718e+07	2.83961e+07	1.86332e+07			0.0326556	0.623567
STMMW_37101_SL1344_3687	1	1	34.37	0.030412	2.45531	D23580	ST4/74	STMMW_37101_SL1344_3687	3269.96	10470	81202.7	9046.53	60435.6	104820	88381.6	167072	105355	135842	61513.3	102914	2162.13	11660.7	104548	10415.5	72791.1	79928.3	88381.6	112996	94527	126216	56738.4	81388.8	x		0.0326677	0.623193
STMMW_14341_SL1344_1363	8	8	486.84	0.0304724	1.35772	D23580	ST4/74	STMMW_14341_SL1344_1363	7.19036e+07	9.8377e+07	1.50317e+08	1.33577e+08	1.22611e+08	1.75289e+08	1.52884e+08	1.51802e+08	1.65704e+08	1.79557e+08	1.91859e+08	1.79303e+08	4.75434e+07	1.09565e+08	1.93532e+08	1.53791e+08	1.47678e+08	1.33663e+08	1.52884e+08	1.02669e+08	1.48673e+08	1.66833e+08	1.76966e+08	1.41801e+08			0.0326829	0.622799
STMMW_18981_SL1344_1850	8	8	762.03	0.030561	1.20463	ST4/74	D23580	STMMW_18981_SL1344_1850	8.70093e+07	6.33845e+07	6.36932e+07	7.06957e+07	5.92006e+07	6.95069e+07	6.64052e+07	6.27878e+07	5.47215e+07	4.75044e+07	5.4563e+07	5.72694e+07	5.75315e+07	7.05931e+07	8.20046e+07	8.13937e+07	7.13036e+07	5.30012e+07	6.64052e+07	4.24654e+07	4.90973e+07	4.4138e+07	5.03276e+07	4.52912e+07			0.0327285	0.622222
STMMW_06821_SL1344_0605	7	7	324.83	0.0306959	1.46585	D23580	ST4/74	STMMW_06821_SL1344_0605	2.83129e+06	7.55524e+06	8.16829e+06	7.75175e+06	7.48032e+06	7.73767e+06	8.93213e+06	9.19862e+06	1.03517e+07	9.81796e+06	1.12166e+07	1.13518e+07	1.87208e+06	8.41447e+06	1.05166e+07	8.92479e+06	9.0096e+06	5.90022e+06	8.93213e+06	6.22132e+06	9.28781e+06	9.12222e+06	1.03459e+07	8.97751e+06			0.0328232	0.621348
STMMW_26691_SL1344_2613	5	5	341.88	0.0308696	1.14654	ST4/74	D23580	STMMW_26691_SL1344_2613	4.23591e+06	3.89497e+06	4.28655e+06	3.87551e+06	4.41341e+06	4.44576e+06	3.83247e+06	4.44732e+06	3.78812e+06	3.19238e+06	3.26873e+06	3.40845e+06	2.80083e+06	4.33794e+06	5.5189e+06	4.46198e+06	5.31569e+06	3.39004e+06	3.83247e+06	3.00786e+06	3.39878e+06	2.96615e+06	3.015e+06	2.69556e+06			0.0329592	0.620226
STMMW_28001_SL1344_2818	10	10	518.6	0.0309442	1.56207	D23580	ST4/74	STMMW_28001_SL1344_2818	1.17721e+06	2.21009e+06	4.28314e+06	2.18162e+06	2.1397e+06	5.24329e+06	4.70538e+06	5.08715e+06	4.07346e+06	4.42416e+06	4.69133e+06	3.94091e+06	778380	2.46144e+06	5.51452e+06	2.51176e+06	2.57714e+06	3.99818e+06	4.70538e+06	3.4406e+06	3.6548e+06	4.11064e+06	4.32717e+06	3.11664e+06			0.032989	0.619746
STMMW_28581_SL1344_2875	4	4	115.99	0.0311216	1.61347	D23580	ST4/74	STMMW_28581_SL1344_2875	204885	820603	605699	973449	698589	736976	1.24427e+06	1.14576e+06	1.0526e+06	1.05556e+06	1.01153e+06	1.00904e+06	135472	913928	779833	1.12076e+06	841408	561968	1.24427e+06	774912	944415	980758	933014	797995			0.0330793	0.618607
STMMW_45121_SL1344_4497	11	11	743.32	0.0311222	1.22231	D23580	ST4/74	STMMW_45121_SL1344_4497	1.92056e+07	3.16615e+07	2.80787e+07	3.22798e+07	2.93767e+07	3.22727e+07	3.30996e+07	3.93191e+07	3.30331e+07	3.49866e+07	3.55281e+07	3.53396e+07	1.2699e+07	3.52623e+07	3.61511e+07	3.71645e+07	3.53824e+07	2.4609e+07	3.30996e+07	2.65928e+07	2.9638e+07	3.25073e+07	3.27703e+07	2.79481e+07			0.0330793	0.618603
STMMW_09431_SL1344_0869	1	1	20.5	0.0311937	2.16377	D23580	ST4/74	STMMW_09431_SL1344_0869	132668	140239	132370	108558	15724.7	192876	225158	206751	323959	365915	247989	193410	87721.6	156188	170425	124985	18939.4	147074	225158	139832	290664	339985	228739	152957	x		0.0331055	0.618146
STMMW_30571_SL1344_3071	1	1	26.63	0.0314899	1.24649	D23580	ST4/74	STMMW_30571_SL1344_3071	308520	298813	187507	251339	252397	273777	285979	333048	374172	335567	362158	269004	203997	332796	241414	289373	303997	208764	285979	225251	335715	311787	334045	212740	x		0.0333698	0.616262
STMMW_36881_SL1344_3666	10	10	573.75	0.0315965	1.17592	D23580	ST4/74	STMMW_36881_SL1344_3666	2.15609e+07	1.81506e+07	1.65273e+07	1.64137e+07	1.71144e+07	1.57856e+07	1.83398e+07	2.23459e+07	2.28493e+07	1.79011e+07	1.97896e+07	2.28955e+07	1.42563e+07	2.02148e+07	2.12788e+07	1.88975e+07	2.06132e+07	1.20371e+07	1.83398e+07	1.51133e+07	2.05009e+07	1.66325e+07	1.82535e+07	1.81068e+07			0.0334327	0.615587
STMMW_23621_SL1344_2309	2	2	133.96	0.0319493	1.29941	D23580	ST4/74	STMMW_23621_SL1344_2309	4.14827e+06	5.53876e+06	6.06273e+06	5.559e+06	5.1177e+06	7.20774e+06	5.5062e+06	6.58803e+06	7.67233e+06	7.93028e+06	9.31327e+06	6.69451e+06	2.74287e+06	6.16867e+06	7.80572e+06	6.40022e+06	6.16396e+06	5.49613e+06	5.5062e+06	4.4557e+06	6.88378e+06	7.3683e+06	8.59033e+06	5.29431e+06			0.0337556	0.613367
STMMW_05141_SL1344_0437	5	4	421.06	0.0320169	1.38538	D23580	ST4/74	STMMW_05141_SL1344_0437	1.12747e+07	2.43203e+07	2.27744e+07	2.25274e+07	2.496e+07	3.05015e+07	3.22683e+07	3.78399e+07	3.15648e+07	2.92382e+07	3.02319e+07	2.77649e+07	7.45496e+06	2.70861e+07	2.93219e+07	2.59364e+07	3.00628e+07	2.32583e+07	3.22683e+07	2.55923e+07	2.83206e+07	2.71662e+07	2.78852e+07	2.19577e+07			0.0337766	0.612944
STMMW_25731_SL1344_2518	3	3	72.34	0.0321099	1.31946	D23580	ST4/74	STMMW_25731_SL1344_2518	922557	691948	618867	618489	512147	989446	801212	1.09572e+06	1.02497e+06	785907	993537	1.04286e+06	610004	770641	796788	712082	616851	754485	801212	741072	919626	730214	916414	824738			0.033782	0.612363
STMMW_04771_SL1344_0402	17	14	946.26	0.0321174	1.13995	D23580	ST4/74	STMMW_04771_SL1344_0402	6.55296e+06	7.51984e+06	6.67685e+06	8.02375e+06	8.3407e+06	8.45892e+06	8.03944e+06	9.08127e+06	7.9917e+06	8.41825e+06	8.86336e+06	9.55677e+06	4.33288e+06	8.37505e+06	8.5964e+06	9.23795e+06	1.00459e+07	6.4502e+06	8.03944e+06	6.14195e+06	7.17033e+06	7.82169e+06	8.17534e+06	7.55792e+06			0.033782	0.612317
STMMW_22091_SL1344_2154	2	2	89.55	0.0322014	1.26933	D23580	ST4/74	STMMW_22091_SL1344_2154	264422	343084	455019	439218	433222	523427	517786	552065	481790	580911	505273	482686	174839	382102	585834	505683	521790	399130	517786	373379	432272	539745	466052	381729			0.03382	0.611794
STMMW_08111_SL1344_0736	1	1	79.86	0.0325762	1.52809	D23580	ST4/74	STMMW_08111_SL1344_0736	1.25313e+06	791267	449050	919755	470033	538829	958144	810782	962341	1.2563e+06	1.36098e+06	1.40876e+06	828582	881256	578149	1.05894e+06	566126	410875	958144	548358	863433	1.16727e+06	1.25533e+06	1.11411e+06	x		0.034163	0.609473
STMMW_27691_SL1344_2786	3	3	243.4	0.0328061	1.28267	D23580	ST4/74	STMMW_27691_SL1344_2786	3.15775e+06	2.01165e+06	1.54649e+06	1.57081e+06	1.73692e+06	1.80225e+06	2.32348e+06	2.50932e+06	2.40219e+06	2.64961e+06	2.86608e+06	2.41801e+06	2.08794e+06	2.24043e+06	1.9911e+06	1.80852e+06	2.09202e+06	1.37428e+06	2.32348e+06	1.69713e+06	2.1553e+06	2.46185e+06	2.6436e+06	1.91227e+06			0.0343531	0.608061
STMMW_41331_SL1344_4119	5	5	263.31	0.0328743	1.33356	D23580	ST4/74	STMMW_41331_SL1344_4119	3.73916e+06	3.98023e+06	2.69966e+06	3.18789e+06	3.73779e+06	4.55321e+06	5.54262e+06	6.65012e+06	3.63883e+06	4.58132e+06	4.22494e+06	4.56442e+06	2.47237e+06	4.43289e+06	3.4758e+06	3.6703e+06	4.50194e+06	3.47197e+06	5.54262e+06	4.49769e+06	3.26484e+06	4.25667e+06	3.89698e+06	3.60974e+06			0.0343738	0.607643
STMMW_24491_SL1344_2393	16	16	1437.26	0.0335776	1.23566	D23580	ST4/74	STMMW_24491_SL1344_2393	5.83683e+07	9.62404e+07	9.45877e+07	8.89592e+07	9.20377e+07	1.08268e+08	1.16126e+08	1.25547e+08	1.03705e+08	1.0471e+08	1.06618e+08	1.08647e+08	3.85937e+07	1.07186e+08	1.21781e+08	1.02421e+08	1.10854e+08	8.25577e+07	1.16126e+08	8.49115e+07	9.3046e+07	9.72897e+07	9.83417e+07	8.59231e+07			0.0350573	0.603381
STMMW_19751_SL1344_1924	2	2	65.86	0.0337465	5.66715	D23580	ST4/74	STMMW_19751_SL1344_1924	35217.1	0	0	0	0	0	42897.7	149575	1939.89	0	2365.43	2802.15	23285.9	0	0	0	0	0	42897.7	101163	1740.51	0	2181.82	2216.06			0.0351818	0.602368
STMMW_07401_SL1344_0664	7	7	260.72	0.0342617	1.12396	D23580	ST4/74	STMMW_07401_SL1344_0664	1.1297e+06	1.43593e+06	1.19138e+06	1.34683e+06	1.37941e+06	1.42061e+06	1.43706e+06	1.59303e+06	1.42029e+06	1.42499e+06	1.61924e+06	1.38899e+06	746969	1.59923e+06	1.53389e+06	1.55064e+06	1.66142e+06	1.08326e+06	1.43706e+06	1.07742e+06	1.27432e+06	1.32401e+06	1.49355e+06	1.09848e+06			0.0356664	0.599307
STMMW_33581_SL1344_3332	1	1	47.86	0.034386	1.7914	ST4/74	D23580	STMMW_33581_SL1344_3332	505567	1.83227e+06	859952	1.10861e+06	1.03833e+06	1.46953e+06	622473	751437	932589	612980	506252	378138	334286	2.04065e+06	1.10718e+06	1.27638e+06	1.2506e+06	1.12057e+06	622473	508221	836739	569542	466954	299048	x		0.0357433	0.598574
STMMW_44401_SL1344_4424	19	19	873.97	0.0346041	1.48656	ST4/74	D23580	STMMW_44401_SL1344_4424	4.29691e+06	1.97881e+06	2.09984e+06	2.7682e+06	2.29595e+06	2.39382e+06	1.79784e+06	2.56373e+06	1.18481e+06	1.35646e+06	1.85081e+06	1.8975e+06	2.84116e+06	2.20385e+06	2.70352e+06	3.18709e+06	2.76533e+06	1.82537e+06	1.79784e+06	1.73393e+06	1.06304e+06	1.26033e+06	1.70714e+06	1.50063e+06			0.035885	0.597294
STMMW_21271_SL1344_2073	7	7	412.47	0.0346238	1.17106	ST4/74	D23580	STMMW_21271_SL1344_2073	8.32869e+06	1.04567e+07	8.96034e+06	7.87316e+06	9.02242e+06	1.00671e+07	9.51703e+06	7.67878e+06	7.37777e+06	6.69767e+06	7.46933e+06	7.97649e+06	5.50701e+06	1.1646e+07	1.15364e+07	9.06457e+06	1.0867e+07	7.67649e+06	9.51703e+06	5.19341e+06	6.6195e+06	6.22305e+06	6.88952e+06	6.30816e+06			0.035885	0.597178
STMMW_38781_SL1344_3863	5	5	367.38	0.0347304	1.11774	D23580	ST4/74	STMMW_38781_SL1344_3863	1.43255e+07	1.55352e+07	1.22251e+07	1.27252e+07	1.36159e+07	1.54775e+07	1.54971e+07	1.68098e+07	1.41776e+07	1.53918e+07	1.60111e+07	1.58957e+07	9.47215e+06	1.73019e+07	1.57398e+07	1.46508e+07	1.63996e+07	1.18021e+07	1.54971e+07	1.1369e+07	1.27204e+07	1.43011e+07	1.47682e+07	1.2571e+07			0.0359429	0.596555
STMMW_05691_SL1344_0492	2	1	86.29	0.0348435	1.21225	D23580	ST4/74	STMMW_05691_SL1344_0492	3.56378e+06	3.05743e+06	2.64347e+06	2.50028e+06	2.6214e+06	3.64757e+06	3.43543e+06	4.37024e+06	3.18186e+06	3.57906e+06	3.41231e+06	3.88265e+06	2.35641e+06	3.40515e+06	3.40345e+06	2.87863e+06	3.15732e+06	2.78139e+06	3.43543e+06	2.95573e+06	2.85483e+06	3.32543e+06	3.14743e+06	3.07057e+06	x		0.0360073	0.595896
STMMW_22151_SL1344_2160	8	6	567.77	0.0349966	1.21652	D23580	ST4/74	STMMW_22151_SL1344_2160	5.81022e+06	4.91415e+06	4.77049e+06	4.61721e+06	4.63062e+06	7.21608e+06	5.86549e+06	7.17138e+06	6.25261e+06	5.6271e+06	6.69561e+06	7.26639e+06	3.84178e+06	5.47302e+06	6.14198e+06	5.31591e+06	5.5773e+06	5.50249e+06	5.86549e+06	4.85023e+06	5.60998e+06	5.22834e+06	6.17587e+06	5.74658e+06			0.0361128	0.595006
STMMW_21541_SL1344_2099	3	3	131.52	0.0353434	1.48341	D23580	ST4/74	STMMW_21541_SL1344_2099	520928	866923	1.50319e+06	1.07965e+06	1.47926e+06	1.26036e+06	1.85233e+06	1.17603e+06	1.88827e+06	1.78339e+06	1.4528e+06	1.80131e+06	344443	965515	1.93535e+06	1.24303e+06	1.78168e+06	961067	1.85233e+06	795389	1.6942e+06	1.65701e+06	1.34002e+06	1.42455e+06			0.036409	0.593003
STMMW_00411_SL1344_0041	3	3	124.63	0.0353865	1.13714	D23580	ST4/74	STMMW_00411_SL1344_0041	1.48505e+06	1.33046e+06	1.46716e+06	1.12342e+06	1.42959e+06	1.35341e+06	1.79542e+06	1.50363e+06	1.46492e+06	1.42965e+06	1.53597e+06	1.58255e+06	981931	1.48177e+06	1.88896e+06	1.29342e+06	1.72186e+06	1.03202e+06	1.79542e+06	1.01695e+06	1.31435e+06	1.32834e+06	1.41675e+06	1.25155e+06			0.036409	0.592756
STMMW_07531_SL1344_0677	1	1	41.13	0.0355447	4.75727	D23580	ST4/74	STMMW_07531_SL1344_0677	91953.5	1570.33	11165.4	0	2253.51	0	10174.3	98605.5	50241.6	34375.4	165508	149851	60800.6	1748.92	14375.4	0	2714.22	0	10174.3	66690	45077.8	31939.4	152661	118508	x		0.0365186	0.591849
STMMW_33191_SL1344_3292	4	4	187.16	0.0358898	1.30292	D23580	ST4/74	STMMW_33191_SL1344_3292	899834	1.26833e+06	1.31095e+06	1.08982e+06	1.36903e+06	1.96736e+06	1.46626e+06	2.05629e+06	1.72457e+06	1.50661e+06	1.8595e+06	1.68681e+06	594979	1.41257e+06	1.68784e+06	1.25474e+06	1.64891e+06	1.50018e+06	1.46626e+06	1.39074e+06	1.54733e+06	1.39984e+06	1.71515e+06	1.334e+06			0.0367418	0.589882
STMMW_23681_SL1344_2315	8	7	547.47	0.035892	1.12671	D23580	ST4/74	STMMW_23681_SL1344_2315	2.22142e+07	1.7272e+07	2.01217e+07	2.10461e+07	1.92484e+07	2.39015e+07	2.51248e+07	2.35564e+07	2.33846e+07	2.24715e+07	2.14994e+07	2.34546e+07	1.46883e+07	1.92363e+07	2.59066e+07	2.42309e+07	2.31836e+07	1.82257e+07	2.51248e+07	1.5932e+07	2.09811e+07	2.0879e+07	1.98305e+07	1.85489e+07			0.0367418	0.58987
STMMW_29291_SL1344_2946	1	1	22.67	0.0359176	128.898	ST4/74	D23580	STMMW_29291_SL1344_2946	10399.5	0	19417.1	257.589	75136.9	150894	0	547.378	0	0	1439.5	0	6876.23	0	24999.3	296.569	90497.8	115061	0	370.209	0	0	1327.76	0	x		0.0367418	0.589724
STMMW_13091_SL1344_1237	14	14	685.93	0.0361371	1.17936	D23580	ST4/74	STMMW_13091_SL1344_1237	6.3294e+06	7.49307e+06	7.1298e+06	6.76737e+06	7.82791e+06	9.9028e+06	9.54852e+06	8.74089e+06	8.49295e+06	8.06653e+06	1.00397e+07	8.71359e+06	4.18506e+06	8.34524e+06	9.17957e+06	7.79144e+06	9.42824e+06	7.5512e+06	9.54852e+06	5.91174e+06	7.62006e+06	7.4949e+06	9.26041e+06	6.89109e+06			0.036913	0.588483
STMMW_42511_SL1344_4237	16	7	892	0.0364511	1.23729	ST4/74	D23580	STMMW_42511_SL1344_4237	3.67249e+06	5.52238e+06	3.99517e+06	5.42988e+06	5.102e+06	4.61755e+06	3.99625e+06	4.47161e+06	3.95361e+06	3.11775e+06	3.9465e+06	3.41868e+06	2.42829e+06	6.15043e+06	5.14376e+06	6.25156e+06	6.14505e+06	3.52103e+06	3.99625e+06	3.02429e+06	3.54727e+06	2.89681e+06	3.64015e+06	2.70364e+06			0.03718	0.586718
STMMW_37631_SL1344_3739	2	2	69.8	0.0367034	3.30334	D23580	ST4/74	STMMW_37631_SL1344_3739	100462	3770.71	218854	1524.3	261777	322637	337777	343762	478258	618124	606414	618482	66426.7	4199.54	281772	1754.97	315295	246021	337777	232497	429104	574321	559341	489123			0.0373836	0.585309
STMMW_01921_SL1344_0187	6	6	382.19	0.0369717	1.09084	D23580	ST4/74	STMMW_01921_SL1344_0187	8.89485e+07	9.09181e+07	8.42205e+07	7.85513e+07	8.37252e+07	8.86062e+07	9.47318e+07	9.2749e+07	8.9174e+07	8.88938e+07	1.06589e+08	8.96121e+07	5.88137e+07	1.01258e+08	1.08433e+08	9.04381e+07	1.00842e+08	6.75651e+07	9.47318e+07	6.27291e+07	8.00089e+07	8.25944e+07	9.8315e+07	7.08692e+07			0.0375896	0.58382
STMMW_24121_SL1344_2359	3	3	296.44	0.0370119	1.14465	D23580	ST4/74	STMMW_24121_SL1344_2359	1.8694e+07	1.48166e+07	1.42744e+07	1.32102e+07	1.48443e+07	1.59436e+07	1.51318e+07	1.73099e+07	1.90047e+07	1.78457e+07	1.81544e+07	1.76132e+07	1.23606e+07	1.65017e+07	1.83781e+07	1.52093e+07	1.78791e+07	1.21575e+07	1.51318e+07	1.17072e+07	1.70515e+07	1.65811e+07	1.67451e+07	1.39293e+07			0.0375896	0.583598
STMMW_08281_SL1344_0753	7	7	462.66	0.0371084	1.10664	D23580	ST4/74	STMMW_08281_SL1344_0753	1.14186e+07	1.47171e+07	1.29316e+07	1.28596e+07	1.37477e+07	1.32641e+07	1.31985e+07	1.39615e+07	1.51455e+07	1.5317e+07	1.54438e+07	1.42903e+07	7.5501e+06	1.63909e+07	1.66494e+07	1.48056e+07	1.65583e+07	1.01143e+07	1.31985e+07	9.4426e+06	1.35889e+07	1.42316e+07	1.4245e+07	1.13014e+07			0.0376336	0.583066
STMMW_30711_SL1344_3085	1	1	46.18	0.0373061	1.90067	ST4/74	D23580	STMMW_30711_SL1344_3085	559317	1.45277e+06	813779	915840	1.14538e+06	1.50866e+06	753556	1.28367e+06	344261	496900	325825	160778	369826	1.61799e+06	1.04774e+06	1.05443e+06	1.37954e+06	1.1504e+06	753556	868188	308879	461688	300533	127151	x		0.0376934	0.581978
STMMW_38521_SL1344_3834	30	27	2557.16	0.0373225	1.17897	D23580	ST4/74	STMMW_38521_SL1344_3834	1.73782e+08	1.46833e+08	1.17843e+08	1.10811e+08	1.23754e+08	1.45599e+08	1.51011e+08	1.6567e+08	1.72931e+08	1.58365e+08	1.49016e+08	1.68142e+08	1.14907e+08	1.63532e+08	1.51722e+08	1.27579e+08	1.49055e+08	1.11024e+08	1.51011e+08	1.12048e+08	1.55157e+08	1.47142e+08	1.37448e+08	1.32974e+08			0.0376934	0.581888
STMMW_22361_SL1344_2181	2	2	85.38	0.0373271	1.33237	D23580	ST4/74	STMMW_22361_SL1344_2181	151935	328164	235527	160445	300828	264098	341475	354465	285640	300992	327051	310320	100461	365485	303240	184724	362329	201383	341475	239736	256282	279663	301664	245415			0.0376934	0.581863
STMMW_09841_SL1344_0910	32	27	2383.52	0.0374288	1.17178	D23580	ST4/74	STMMW_09841_SL1344_0910	1.1328e+08	1.09103e+08	1.06816e+08	1.10852e+08	1.03256e+08	1.10546e+08	1.0763e+08	1.04437e+08	1.25824e+08	1.39454e+08	1.51576e+08	1.37248e+08	7.49018e+07	1.21511e+08	1.37525e+08	1.27627e+08	1.24365e+08	8.42947e+07	1.0763e+08	7.06343e+07	1.12892e+08	1.29571e+08	1.3981e+08	1.08542e+08			0.0377422	0.581306
STMMW_07701_SL1344_0694	6	6	264.04	0.0375219	1.2879	D23580	ST4/74	STMMW_07701_SL1344_0694	709298	1.04064e+06	1.47606e+06	1.3144e+06	923279	1.1269e+06	1.29109e+06	1.60874e+06	1.21653e+06	1.46314e+06	1.36867e+06	1.53983e+06	468995	1.15899e+06	1.90042e+06	1.5133e+06	1.11203e+06	859296	1.29109e+06	1.08804e+06	1.0915e+06	1.35946e+06	1.26242e+06	1.21776e+06			0.0377824	0.580796
STMMW_22911_SL1344_2236	1	1	32.01	0.0381326	2.30605	D23580	ST4/74	STMMW_22911_SL1344_2236	27384.5	6686.64	40458.4	58267.3	48300.9	78016.2	108403	128964	135769	101991	34749.9	87653.6	18106.9	7447.1	52089.9	67084.6	58175.5	59489.9	108403	87222.6	121815	94763.5	32052.4	69320.3	x		0.0383239	0.577485
STMMW_16541_SL1344_1589	1	1	20.05	0.0381681	1.27274	D23580	ST4/74	STMMW_16541_SL1344_1589	280982	224995	200670	264252	218078	307519	375882	367699	265841	272124	363983	259121	185788	250583	258361	304240	262662	234493	375882	248686	238519	252840	335729	204924	x		0.0383239	0.577294
STMMW_33781_SL1344_3353	20	20	1586.39	0.0383391	1.16894	D23580	ST4/74	STMMW_33781_SL1344_3353	6.63167e+07	6.39333e+07	6.76394e+07	5.67167e+07	7.21766e+07	7.95479e+07	6.48774e+07	8.30622e+07	7.70241e+07	7.65333e+07	9.05839e+07	8.28938e+07	4.38493e+07	7.12043e+07	8.70852e+07	6.52994e+07	8.69324e+07	6.06579e+07	6.48774e+07	5.61776e+07	6.91077e+07	7.11098e+07	8.35523e+07	6.55561e+07			0.0383964	0.576375
STMMW_05171_SL1344_0440	2	2	227.66	0.0383487	1.15586	D23580	ST4/74	STMMW_05171_SL1344_0440	3.62495e+06	3.68247e+06	3.82781e+06	3.24222e+06	3.41858e+06	3.71222e+06	4.26513e+06	4.28093e+06	3.93625e+06	3.53337e+06	3.73977e+06	5.10516e+06	2.39685e+06	4.10127e+06	4.92828e+06	3.73285e+06	4.11748e+06	2.83069e+06	4.26513e+06	2.89533e+06	3.53169e+06	3.28298e+06	3.44947e+06	4.03738e+06			0.0383964	0.576324
STMMW_16801_SL1344_1615	3	3	117.66	0.0387928	1.41512	D23580	ST4/74	STMMW_16801_SL1344_1615	93510.6	293921	179171	208543	215269	285103	282847	296270	297791	282627	326064	319412	61830.2	327347	230681	240100	259279	217401	282847	200377	267184	262599	300753	252605			0.0387861	0.573956
STMMW_27531_SL1344_2770	13	13	703.87	0.0392957	1.16626	ST4/74	D23580	STMMW_27531_SL1344_2770	5.90747e+07	7.85606e+07	6.68365e+07	6.92613e+07	6.87082e+07	8.44186e+07	5.1236e+07	5.91118e+07	6.58073e+07	6.31226e+07	6.21548e+07	6.45734e+07	3.90608e+07	8.7495e+07	8.60515e+07	7.97422e+07	8.27549e+07	6.43719e+07	5.1236e+07	3.99792e+07	5.90438e+07	5.86494e+07	5.73301e+07	5.10675e+07			0.0392335	0.571304
STMMW_26971_SL1344_2655	1	1	48.11	0.0394638	1.22365	D23580	ST4/74	STMMW_26971_SL1344_2655	2.67905e+06	2.23047e+06	2.71701e+06	2.82648e+06	2.46396e+06	3.12315e+06	2.88747e+06	2.54981e+06	3.70344e+06	3.01208e+06	3.55381e+06	3.92091e+06	1.77142e+06	2.48414e+06	3.49813e+06	3.2542e+06	2.96769e+06	2.3815e+06	2.88747e+06	1.72452e+06	3.32281e+06	2.79863e+06	3.27795e+06	3.10083e+06	x		0.0393459	0.570424
STMMW_34331_SL1344_3408	6	6	356.56	0.0396185	1.13627	D23580	ST4/74	STMMW_34331_SL1344_3408	2.48185e+08	2.98255e+08	2.79681e+08	2.65113e+08	3.09727e+08	3.34302e+08	3.10191e+08	3.37866e+08	2.85491e+08	3.46805e+08	3.49276e+08	3.42102e+08	1.64102e+08	3.32175e+08	3.60087e+08	3.05231e+08	3.73047e+08	2.54916e+08	3.10191e+08	2.28509e+08	2.56148e+08	3.22229e+08	3.22164e+08	2.7055e+08			0.0393918	0.569617
STMMW_36851_SL1344_3662	5	5	193.51	0.0396723	1.17514	ST4/74	D23580	STMMW_36851_SL1344_3662	2.32996e+06	2.60155e+06	2.77757e+06	3.2503e+06	2.54106e+06	2.7684e+06	2.0073e+06	2.03871e+06	2.75459e+06	2.13539e+06	2.43192e+06	2.47628e+06	1.54059e+06	2.89741e+06	3.5761e+06	3.74216e+06	3.06056e+06	2.111e+06	2.0073e+06	1.37884e+06	2.47147e+06	1.98406e+06	2.24314e+06	1.95835e+06			0.0393918	0.569337
STMMW_19491_SL1344_1898	4	4	169.99	0.0396768	1.43234	D23580	ST4/74	STMMW_19491_SL1344_1898	197991	378928	260370	365934	438803	256058	363535	465211	437049	539242	599491	314165	130913	422023	335225	421309	528512	195253	363535	314637	392130	501029	552956	248455			0.0393918	0.569313
STMMW_02081_SL1344_0203	13	13	897.04	0.0398678	1.1445	D23580	ST4/74	STMMW_02081_SL1344_0203	1.92978e+07	2.33563e+07	2.21881e+07	2.02111e+07	2.2094e+07	2.65953e+07	2.32081e+07	2.63848e+07	2.5518e+07	2.26701e+07	2.82235e+07	2.70635e+07	1.27599e+07	2.60125e+07	2.8567e+07	2.32695e+07	2.66109e+07	2.02798e+07	2.32081e+07	1.78449e+07	2.28953e+07	2.10636e+07	2.60327e+07	2.1403e+07			0.0395215	0.568322
STMMW_10081_SL1344_0934	5	5	298.29	0.0399191	1.1739	D23580	ST4/74	STMMW_10081_SL1344_0934	9.76263e+06	1.3849e+07	1.42288e+07	1.24985e+07	1.36845e+07	1.5206e+07	1.71295e+07	1.58352e+07	1.48169e+07	1.36846e+07	1.57464e+07	1.57947e+07	6.45515e+06	1.5424e+07	1.83195e+07	1.43899e+07	1.64821e+07	1.15951e+07	1.71295e+07	1.07098e+07	1.3294e+07	1.27149e+07	1.45241e+07	1.24911e+07			0.0395215	0.568057
STMMW_07291_SL1344_0653	1	1	35	0.0399852	1.2892	ST4/74	D23580	STMMW_07291_SL1344_0653	567509	449771	409290	380741	420749	601074	257129	439748	404724	346324	370178	376387	375243	500922	526958	438357	506767	458339	257129	297416	363127	321782	341443	297663	x		0.0395317	0.567715
STMMW_41051_SL1344_4091	9	9	738.34	0.0400624	1.1418	D23580	ST4/74	STMMW_41051_SL1344_4091	6.41339e+08	7.05143e+08	5.91425e+08	5.57473e+08	6.404e+08	7.88631e+08	6.98302e+08	8.42257e+08	7.16082e+08	7.63769e+08	7.53939e+08	7.06556e+08	4.2406e+08	7.85337e+08	7.61456e+08	6.41833e+08	7.71324e+08	6.01357e+08	6.98302e+08	5.69645e+08	6.42484e+08	7.09645e+08	6.95415e+08	5.58775e+08			0.0395528	0.567317
STMMW_10911_SL1344_1018	2	2	102.97	0.0404491	1.30562	D23580	ST4/74	STMMW_10911_SL1344_1018	2.29191e+06	2.56227e+06	1.95674e+06	1.99402e+06	1.30217e+06	1.40573e+06	2.15844e+06	2.24842e+06	2.21362e+06	2.66255e+06	2.83254e+06	2.91588e+06	1.51543e+06	2.85367e+06	2.51928e+06	2.29577e+06	1.56839e+06	1.07192e+06	2.15844e+06	1.52068e+06	1.98611e+06	2.47387e+06	2.61266e+06	2.30601e+06			0.0398355	0.565331
STMMW_01931_SL1344_0188	1	1	37.27	0.0404613	1.22821	ST4/74	D23580	STMMW_01931_SL1344_0188	1.44445e+06	1.96057e+06	1.35192e+06	1.48341e+06	1.37473e+06	1.22474e+06	1.53693e+06	1.07702e+06	1.23727e+06	1.13361e+06	1.05282e+06	1.15966e+06	955083	2.18354e+06	1.74058e+06	1.70789e+06	1.65578e+06	933902	1.53693e+06	728423	1.1101e+06	1.05328e+06	971099	917111	x		0.0398355	0.565269
STMMW_20661_SL1344_2011	3	3	115.66	0.0408231	1.73045	D23580	ST4/74	STMMW_20661_SL1344_2011	174030	597517	597353	604507	391280	303903	822706	404152	756105	1.05692e+06	989623	588352	115070	665471	769087	695984	471274	231736	822706	273341	678394	982021	912804	465295			0.0401359	0.563427
STMMW_28931_SL1344_2909	7	7	376.23	0.0411935	1.29407	D23580	ST4/74	STMMW_28931_SL1344_2909	1.83925e+06	2.56042e+06	3.78378e+06	2.86015e+06	3.67961e+06	4.06072e+06	3.83324e+06	3.9919e+06	4.20564e+06	4.37361e+06	3.85913e+06	4.04429e+06	1.21613e+06	2.85161e+06	4.8716e+06	3.29297e+06	4.43187e+06	3.09643e+06	3.83324e+06	2.69985e+06	3.7734e+06	4.06367e+06	3.55957e+06	3.19841e+06			0.0403893	0.561556
STMMW_39221_SL1344_3905	13	11	618.12	0.041195	1.17797	ST4/74	D23580	STMMW_39221_SL1344_3905	2.31765e+06	2.93313e+06	2.63387e+06	2.22879e+06	2.39442e+06	3.03042e+06	2.24326e+06	2.65312e+06	2.13896e+06	1.878e+06	2.16092e+06	2.11649e+06	1.53245e+06	3.26671e+06	3.39108e+06	2.56606e+06	2.88394e+06	2.31079e+06	2.24326e+06	1.79439e+06	1.91913e+06	1.74492e+06	1.99318e+06	1.67381e+06			0.0403893	0.561549
STMMW_00981_SL1344_0094	10	10	598	0.041373	1.36088	D23580	ST4/74	STMMW_00981_SL1344_0094	591705	926134	1.01281e+06	1.0497e+06	1.25704e+06	1.52513e+06	1.29289e+06	1.64776e+06	1.49361e+06	1.18707e+06	1.74402e+06	1.29331e+06	391241	1.03146e+06	1.30399e+06	1.20855e+06	1.51403e+06	1.16296e+06	1.29289e+06	1.11443e+06	1.3401e+06	1.10295e+06	1.60864e+06	1.02281e+06			0.0405077	0.560655
STMMW_33381_SL1344_3311	9	9	682.82	0.0415223	1.10131	ST4/74	D23580	STMMW_33381_SL1344_3311	4.20407e+07	4.46784e+07	4.38454e+07	4.12646e+07	4.48526e+07	5.14765e+07	4.0953e+07	4.144e+07	4.45464e+07	3.67559e+07	3.95892e+07	4.02066e+07	2.77977e+07	4.97596e+07	5.64507e+07	4.75089e+07	5.40222e+07	3.92525e+07	4.0953e+07	2.80272e+07	3.9968e+07	3.41512e+07	3.65161e+07	3.17971e+07			0.0405708	0.559909
STMMW_01471_SL1344_0141	11	11	524.53	0.0415521	1.21351	ST4/74	D23580	STMMW_01471_SL1344_0141	2.52779e+07	2.82521e+07	2.08855e+07	2.30571e+07	2.45993e+07	3.17664e+07	2.17239e+07	2.43201e+07	1.94539e+07	1.81108e+07	2.46653e+07	1.84978e+07	1.6714e+07	3.14651e+07	2.689e+07	2.65463e+07	2.96284e+07	2.42229e+07	2.17239e+07	1.64485e+07	1.74545e+07	1.68274e+07	2.27507e+07	1.46289e+07			0.0405708	0.55976
STMMW_02531_SL1344_0248	1	1	45.58	0.0426178	1.52132	D23580	ST4/74	STMMW_02531_SL1344_0248	515142	1.73965e+06	1.91627e+06	1.58174e+06	1.95158e+06	1.85239e+06	2.25777e+06	2.7154e+06	2.43207e+06	2.08802e+06	2.3416e+06	2.70405e+06	340617	1.93749e+06	2.46718e+06	1.82109e+06	2.35056e+06	1.41251e+06	2.25777e+06	1.83651e+06	2.18211e+06	1.94006e+06	2.15983e+06	2.13848e+06	x		0.0415541	0.5545
STMMW_14491_SL1344_1378	2	2	86.86	0.0427716	1.17422	D23580	ST4/74	STMMW_14491_SL1344_1378	1.06234e+06	813594	1.10834e+06	1.07085e+06	960991	1.2693e+06	1.09011e+06	1.23096e+06	1.30681e+06	1.10021e+06	1.34787e+06	1.30452e+06	702431	906122	1.42698e+06	1.2329e+06	1.15746e+06	967885	1.09011e+06	832539	1.1725e+06	1.02224e+06	1.24325e+06	1.03167e+06			0.0416467	0.553751
STMMW_43521_SL1344_4341	3	3	344.27	0.0432965	1.86967	D23580	ST4/74	STMMW_43521_SL1344_4341	800097	7.37789e+06	5.31498e+06	7.03054e+06	5.99822e+06	7.20423e+06	9.37781e+06	1.14875e+07	9.48146e+06	1.07316e+07	1.11697e+07	1.08085e+07	529032	8.21696e+06	6.843e+06	8.09444e+06	7.22449e+06	5.49346e+06	9.37781e+06	7.76936e+06	8.50697e+06	9.97113e+06	1.03027e+07	8.54782e+06			0.0420443	0.551212
STMMW_39991_SL1344_3982	1	1	68.71	0.0432988	1.63125	D23580	ST4/74	STMMW_39991_SL1344_3982	108175	51096.6	194427	195961	68023	278406	247504	315438	213735	198315	231290	255465	71526.1	56907.7	250323	225615	81929.6	212294	247504	213341	191767	184261	213336	202033	x		0.0420443	0.551201
STMMW_15841_SL1344_1520	6	6	409.03	0.0434979	1.18671	D23580	ST4/74	STMMW_15841_SL1344_1520	6.23987e+06	6.17415e+06	4.46255e+06	5.05694e+06	4.73537e+06	4.60259e+06	6.67953e+06	5.97075e+06	5.19706e+06	5.97102e+06	6.07619e+06	7.21555e+06	4.12586e+06	6.87632e+06	5.7455e+06	5.82218e+06	5.70347e+06	3.50962e+06	6.67953e+06	4.03821e+06	4.66291e+06	5.54788e+06	5.60453e+06	5.70638e+06			0.0421798	0.550246
STMMW_22941_SL1344_2239	6	6	295.06	0.0441825	1.23225	D23580	ST4/74	STMMW_22941_SL1344_2239	6.69765e+06	5.33169e+06	4.98293e+06	5.06361e+06	4.62899e+06	7.1112e+06	5.83133e+06	7.29652e+06	6.99437e+06	6.23288e+06	6.50428e+06	8.8106e+06	4.42856e+06	5.93805e+06	6.41549e+06	5.82986e+06	5.57534e+06	5.42252e+06	5.83133e+06	4.93487e+06	6.2755e+06	5.79119e+06	5.99939e+06	6.96781e+06			0.042785	0.546989
STMMW_11911_SL1344_1120	14	14	876.61	0.0445079	1.21145	ST4/74	D23580	STMMW_11911_SL1344_1120	7.85085e+06	7.45889e+06	6.39821e+06	8.90089e+06	6.09889e+06	6.07934e+06	7.19012e+06	6.49838e+06	5.24212e+06	5.56547e+06	5.47538e+06	5.34733e+06	5.19106e+06	8.30717e+06	8.23766e+06	1.02478e+07	7.34575e+06	4.6357e+06	7.19012e+06	4.39506e+06	4.70335e+06	5.17108e+06	5.05036e+06	4.22891e+06			0.0430413	0.545457
STMMW_44861_SL1344_4471	6	6	298.7	0.0447222	1.57954	ST4/74	D23580	STMMW_44861_SL1344_4471	1.64017e+06	5.19796e+06	4.22489e+06	4.17556e+06	4.27752e+06	4.45783e+06	2.31181e+06	2.06486e+06	2.77039e+06	2.61038e+06	2.6398e+06	2.78058e+06	1.0845e+06	5.7891e+06	5.43951e+06	4.80743e+06	5.15201e+06	3.39924e+06	2.31181e+06	1.39653e+06	2.48565e+06	2.4254e+06	2.43489e+06	2.199e+06			0.0431895	0.544454
STMMW_07541_SL1344_0678	3	3	272.91	0.0448879	1.552	ST4/74	D23580	STMMW_07541_SL1344_0678	2.76172e+06	3.16113e+06	6.66431e+06	6.00561e+06	6.67758e+06	4.32243e+06	3.43292e+06	3.90378e+06	3.21347e+06	2.83365e+06	3.17424e+06	2.5094e+06	1.82608e+06	3.52064e+06	8.58026e+06	6.91441e+06	8.04275e+06	3.29599e+06	3.43292e+06	2.64025e+06	2.8832e+06	2.63284e+06	2.92784e+06	1.98454e+06			0.0432904	0.543682
STMMW_23561_SL1344_2303	6	6	358.09	0.0450351	1.43855	D23580	ST4/74	STMMW_23561_SL1344_2303	2.66273e+06	2.22569e+06	5.02497e+06	4.40846e+06	4.10022e+06	8.20754e+06	6.31346e+06	5.85882e+06	7.21812e+06	5.36766e+06	6.3144e+06	7.23543e+06	1.76062e+06	2.47881e+06	6.46962e+06	5.07557e+06	4.93847e+06	6.25852e+06	6.31346e+06	3.96251e+06	6.47626e+06	4.98729e+06	5.82425e+06	5.7221e+06			0.0433733	0.542997
STMMW_34991_SL1344_3476	2	2	102.32	0.0455459	1.65756	D23580	ST4/74	STMMW_34991_SL1344_3476	498508	2.62756e+06	2.70711e+06	1.31805e+06	1.73182e+06	3.51997e+06	3.45398e+06	4.00128e+06	2.87748e+06	3.12313e+06	3.53097e+06	3.57193e+06	329618	2.92638e+06	3.48539e+06	1.51751e+06	2.08588e+06	2.68409e+06	3.45398e+06	2.70619e+06	2.58174e+06	2.90181e+06	3.25688e+06	2.82484e+06			0.0438057	0.540638
STMMW_23411_SL1344_2287	2	2	197.63	0.0456691	1.20594	D23580	ST4/74	STMMW_23411_SL1344_2287	5.34276e+06	4.47298e+06	4.76623e+06	4.58002e+06	4.59987e+06	7.22694e+06	5.44527e+06	7.34572e+06	6.43733e+06	6.29788e+06	6.23135e+06	5.61317e+06	3.53268e+06	4.98168e+06	6.13648e+06	5.27309e+06	5.54027e+06	5.51078e+06	5.44527e+06	4.96814e+06	5.77572e+06	5.85159e+06	5.74764e+06	4.43915e+06			0.0438646	0.540073
STMMW_40871_SL1344_4072	1	1	40.99	0.0460218	1.50423	D23580	ST4/74	STMMW_40871_SL1344_4072	43118.4	56702.2	26615.7	24404	35407.9	64536	58229	39324.2	57680.6	68862.5	64023.7	89116.7	28510.3	63150.7	34267.5	28097	42646.7	49210.8	58229	26596.2	51752.3	63982.6	59053.9	70477.4	x		0.0440902	0.538462
STMMW_31371_SL1344_3151	2	2	104.67	0.0460286	1.58385	D23580	ST4/74	STMMW_31371_SL1344_3151	50556.2	224036	229625	159491	182871	155726	194665	225645	304199	296147	264386	302459	33428.3	249515	295641	183626	220257	118746	194665	152611	272934	275161	243863	239198			0.0440902	0.538431
STMMW_35241_SL1344_3502	7	7	400.58	0.0465329	1.13899	D23580	ST4/74	STMMW_35241_SL1344_3502	5.93954e+06	5.36563e+06	5.26408e+06	4.29065e+06	5.34038e+06	5.65465e+06	6.95147e+06	6.3208e+06	5.88364e+06	5.35823e+06	5.75932e+06	6.00883e+06	3.92729e+06	5.97585e+06	6.77746e+06	4.93994e+06	6.43216e+06	4.31185e+06	6.95147e+06	4.27496e+06	5.27893e+06	4.97852e+06	5.31225e+06	4.75205e+06			0.044513	0.536148
STMMW_40561_SL1344_4040	21	21	1509.4	0.0467767	1.13123	D23580	ST4/74	STMMW_40561_SL1344_4040	4.85813e+07	5.12855e+07	4.49511e+07	4.55479e+07	4.81042e+07	5.90084e+07	5.00485e+07	6.33031e+07	5.51525e+07	5.10337e+07	5.78446e+07	5.91333e+07	3.21224e+07	5.71181e+07	5.78742e+07	5.24404e+07	5.79386e+07	4.49958e+07	5.00485e+07	4.28139e+07	4.9484e+07	4.74172e+07	5.33544e+07	4.67652e+07			0.0446859	0.535053
STMMW_32861_SL1344_3259	31	29	2338.7	0.0470223	1.18313	D23580	ST4/74	STMMW_32861_SL1344_3259	4.80125e+07	4.68346e+07	4.03081e+07	3.61e+07	3.99488e+07	5.62527e+07	5.10564e+07	6.06956e+07	4.92356e+07	4.67415e+07	5.07089e+07	5.79971e+07	3.17464e+07	5.21609e+07	5.18964e+07	4.15629e+07	4.8116e+07	4.28945e+07	5.10564e+07	4.10503e+07	4.41753e+07	4.34292e+07	4.67726e+07	4.58667e+07			0.04486	0.533954
STMMW_23441_SL1344_2291	2	2	76.26	0.0474115	1.87377	D23580	ST4/74	STMMW_23441_SL1344_2291	104464	303893	1.3074e+06	312317	1.73858e+06	1.23755e+06	1.66965e+06	1.49132e+06	1.74514e+06	1.58158e+06	1.72898e+06	1.16004e+06	69072.9	338454	1.68327e+06	359578	2.09402e+06	943669	1.66965e+06	1.00863e+06	1.56578e+06	1.4695e+06	1.59477e+06	917408			0.0451138	0.532224
STMMW_01001_SL1344_0096	1	1	40.81	0.0474158	2.11631	D23580	ST4/74	STMMW_01001_SL1344_0096	0	0	531176	0	510699	846899	717474	606434	654739	546438	657420	814725	0	0	683885	0	615106	645788	717474	410151	587446	507715	606388	644321	x		0.0451138	0.532205
STMMW_11711_SL1344_1100	8	8	661.22	0.0476392	1.11464	D23580	ST4/74	STMMW_11711_SL1344_1100	1.94152e+07	1.80513e+07	1.82614e+07	1.79671e+07	1.79887e+07	1.95724e+07	2.22894e+07	2.45373e+07	1.90811e+07	1.92888e+07	1.87834e+07	2.0031e+07	1.28375e+07	2.01043e+07	2.35115e+07	2.06859e+07	2.16663e+07	1.49246e+07	2.22894e+07	1.65953e+07	1.712e+07	1.79219e+07	1.73254e+07	1.58414e+07			0.0452655	0.531218
STMMW_43121_SL1344_4301	16	16	790.42	0.0478143	1.07643	D23580	ST4/74	STMMW_43121_SL1344_4301	1.19371e+07	1.01134e+07	1.1482e+07	1.08338e+07	1.03977e+07	1.12587e+07	1.19218e+07	1.26868e+07	1.22488e+07	1.09795e+07	1.1812e+07	1.14198e+07	7.89291e+06	1.12636e+07	1.4783e+07	1.24733e+07	1.25234e+07	8.58512e+06	1.19218e+07	8.58052e+06	1.09899e+07	1.02014e+07	1.08951e+07	9.03127e+06			0.0452878	0.530448
STMMW_04541_SL1344_0379	3	2	139.58	0.0478321	1.45382	D23580	ST4/74	STMMW_04541_SL1344_0379	2.24168e+06	1.06311e+06	569197	914154	615040	859141	1.78532e+06	1.60789e+06	1.13438e+06	1.36164e+06	1.60147e+06	1.61358e+06	1.48222e+06	1.18402e+06	732838	1.05249e+06	740778	655123	1.78532e+06	1.08747e+06	1.01779e+06	1.26515e+06	1.47716e+06	1.27609e+06			0.0452878	0.530369
STMMW_24011_SL1344_2348	2	2	74.85	0.0478546	1.29354	D23580	ST4/74	STMMW_24011_SL1344_2348	55419.2	80155.5	132386	86190.2	101917	91649.2	108141	103994	118717	114397	145017	118227	36643.8	89271.3	170446	99232.9	122753	69885.5	108141	70334.5	106516	106290	133760	93499.1			0.0452878	0.530271
STMMW_42411_SL1344_4227	1	1	43.9	0.048062	1.23373	D23580	ST4/74	STMMW_42411_SL1344_4227	267591	228836	218707	178018	231301	323721	269906	301916	270812	257881	324990	361157	176934	254861	281584	204956	278588	246847	269906	204196	242978	239606	299762	285619	x		0.0454234	0.529362
STMMW_07181_SL1344_0641	3	3	106.89	0.0483547	2.04043	ST4/74	D23580	STMMW_07181_SL1344_0641	1.26396e+06	894950	3.75015e+06	2.27254e+06	3.03633e+06	4.13465e+06	1.2229e+06	1.60893e+06	1.01111e+06	1.23159e+06	1.26219e+06	1.18748e+06	835743	996730	4.82829e+06	2.61643e+06	3.65707e+06	3.15281e+06	1.2229e+06	1.08817e+06	907194	1.14432e+06	1.16421e+06	939114			0.045639	0.528086
STMMW_21151_SL1344_2061;STMMW_21361_SL1344_2082	9	9	475.43	0.0485686	1.52016	D23580	ST4/74	STMMW_21151_SL1344_2061	1.43063e+06	2.77414e+06	5.56284e+06	1.90452e+06	5.22475e+06	5.86903e+06	5.69622e+06	6.01415e+06	5.65147e+06	5.66327e+06	5.51628e+06	6.0664e+06	945944	3.08964e+06	7.16212e+06	2.19272e+06	6.2929e+06	4.47533e+06	5.69622e+06	4.06756e+06	5.07062e+06	5.26194e+06	5.08809e+06	4.79758e+06
STMMW_13551_SL1344_1282	5	5	294.23	0.0485706	1.11177	D23580	ST4/74	STMMW_13551_SL1344_1282	1.60397e+06	1.67164e+06	1.78098e+06	1.53482e+06	1.83462e+06	1.99789e+06	1.81541e+06	2.1711e+06	1.84416e+06	1.86084e+06	2.00784e+06	1.88963e+06	1.06056e+06	1.86175e+06	2.29299e+06	1.76708e+06	2.20969e+06	1.52346e+06	1.81541e+06	1.46839e+06	1.65462e+06	1.72897e+06	1.85198e+06	1.4944e+06			0.0457193	0.527149
STMMW_17511_SL1344_1687	11	11	694.26	0.0486335	1.11423	D23580	ST4/74	STMMW_17511_SL1344_1687	1.83604e+07	2.15017e+07	1.9756e+07	1.95856e+07	1.87669e+07	2.14373e+07	2.28235e+07	2.46313e+07	2.16529e+07	1.96122e+07	2.007e+07	2.42574e+07	1.21401e+07	2.39471e+07	2.54357e+07	2.25494e+07	2.26036e+07	1.63466e+07	2.28235e+07	1.66589e+07	1.94275e+07	1.82224e+07	1.85121e+07	1.91839e+07			0.0457193	0.526877
STMMW_33071_SL1344_3280	2	2	106.93	0.0487464	1.16882	ST4/74	D23580	STMMW_33071_SL1344_3280	2.09149e+06	2.27489e+06	2.04248e+06	1.71368e+06	1.86009e+06	2.15017e+06	2.14686e+06	1.85189e+06	1.53134e+06	1.44065e+06	1.70197e+06	1.7077e+06	1.38292e+06	2.5336e+06	2.62967e+06	1.97301e+06	2.24037e+06	1.63957e+06	2.14686e+06	1.25249e+06	1.37395e+06	1.33856e+06	1.56986e+06	1.35052e+06			0.0457647	0.526389
STMMW_38541_SL1344_3836	7	7	386.66	0.0489003	1.15401	D23580	ST4/74	STMMW_38541_SL1344_3836	1.46913e+07	1.61782e+07	1.56429e+07	1.35758e+07	1.69711e+07	1.71264e+07	1.72947e+07	1.87954e+07	1.63572e+07	2.07364e+07	2.03506e+07	1.51571e+07	9.71403e+06	1.80181e+07	2.01401e+07	1.56301e+07	2.04407e+07	1.30594e+07	1.72947e+07	1.2712e+07	1.46761e+07	1.92669e+07	1.87709e+07	1.19869e+07			0.0458483	0.525726
STMMW_30471_SL1344_3062	17	17	1096.06	0.0494612	1.14822	ST4/74	D23580	STMMW_30471_SL1344_3062	2.85507e+07	2.61439e+07	2.64243e+07	2.26122e+07	2.44653e+07	2.92149e+07	2.58755e+07	2.58944e+07	2.26319e+07	1.95788e+07	1.99868e+07	2.31244e+07	1.8878e+07	2.91172e+07	3.40211e+07	2.6034e+07	2.9467e+07	2.22773e+07	2.58755e+07	1.75132e+07	2.03059e+07	1.81913e+07	1.84353e+07	1.82878e+07			0.0462909	0.523326
STMMW_32181_SL1344_3190	10	9	713.7	0.0495031	1.40588	ST4/74	D23580	STMMW_32181_SL1344_3190	4.26324e+06	2.01235e+06	1.81961e+06	2.24853e+06	1.93857e+06	2.16628e+06	1.6691e+06	1.76895e+06	1.55627e+06	1.85189e+06	1.92288e+06	1.5082e+06	2.8189e+06	2.24121e+06	2.34274e+06	2.58879e+06	2.3349e+06	1.65186e+06	1.6691e+06	1.1964e+06	1.39632e+06	1.72066e+06	1.77362e+06	1.19275e+06			0.0462909	0.523147
STMMW_10961_SL1344_1023	1	1	20.9	0.0495798	Infinity	ST4/74	D23580	STMMW_10961_SL1344_1023	0	0	0	12587.9	32278.7	22051.1	0	0	0	0	0	0	0	0	0	14492.8	38877.8	16814.7	0	0	0	0	0	0	x		0.0463014	0.522821
STMMW_37071_SL1344_3684	2	2	90.36	0.0496746	1.25666	D23580	ST4/74	STMMW_37071_SL1344_3684	2.018e+06	2.19488e+06	2.99703e+06	1.67908e+06	3.28884e+06	2.96337e+06	3.0293e+06	3.10416e+06	3.42611e+06	2.83447e+06	3.54136e+06	3.09198e+06	1.33432e+06	2.44449e+06	3.85865e+06	1.93317e+06	3.9612e+06	2.25967e+06	3.0293e+06	2.09944e+06	3.07398e+06	2.63361e+06	3.26646e+06	2.44527e+06			0.0463289	0.522419
STMMW_12261_SL1344_1154	1	1	46.15	0.0497765	3.3018	D23580	ST4/74	STMMW_12261_SL1344_1154	0	0	0	57874.1	28154.5	41630.9	68147.2	151610	63052.8	9787.96	118205	10704.1	0	0	0	66632	33910.5	31744.9	68147.2	102539	56572.3	9094.34	109029	8465.28	x		0.0463628	0.521987
STMMW_06811_SL1344_0604	5	5	449.44	0.0498716	1.15184	ST4/74	D23580	STMMW_06811_SL1344_0604	4.10092e+07	3.1929e+07	3.70258e+07	3.56576e+07	3.51737e+07	4.25913e+07	3.46354e+07	3.65555e+07	3.06812e+07	2.88267e+07	2.78542e+07	3.53863e+07	2.71157e+07	3.55602e+07	4.76704e+07	4.10535e+07	4.23647e+07	3.24773e+07	3.46354e+07	2.47237e+07	2.75278e+07	2.67839e+07	2.5692e+07	2.7985e+07			0.0463904	0.521585
STMMW_14781_SL1344_1408	13	13	855.66	0.0499458	1.18619	D23580	ST4/74	STMMW_14781_SL1344_1408	1.0394e+07	1.75648e+07	1.31628e+07	1.28342e+07	1.61629e+07	1.33429e+07	1.54064e+07	1.59308e+07	1.55718e+07	1.87929e+07	1.7284e+07	1.60151e+07	6.87265e+06	1.95623e+07	1.6947e+07	1.47763e+07	1.94672e+07	1.01744e+07	1.54064e+07	1.07745e+07	1.39713e+07	1.74612e+07	1.59423e+07	1.26654e+07			0.0463984	0.521272
STMMW_26771_SL1344_2621	7	7	329.94	0.0501899	1.62732	D23580	ST4/74	STMMW_26771_SL1344_2621	407984	838829	2.03909e+06	1.80677e+06	2.0819e+06	2.27003e+06	2.69996e+06	3.0267e+06	2.14824e+06	2.76496e+06	2.4213e+06	2.30826e+06	269763	934227	2.62532e+06	2.08018e+06	2.50753e+06	1.73097e+06	2.69996e+06	2.04705e+06	1.92745e+06	2.56902e+06	2.23335e+06	1.82548e+06			0.0465641	0.520244
STMMW_42711_SL1344_4259	4	4	213.04	0.0503992	1.40733	D23580	ST4/74	STMMW_42711_SL1344_4259	728242	1.13716e+06	1.72404e+06	1.59926e+06	1.78225e+06	2.49823e+06	2.00248e+06	2.21669e+06	2.40445e+06	1.79616e+06	2.37149e+06	2.53496e+06	481521	1.26649e+06	2.21968e+06	1.84127e+06	2.14661e+06	1.90498e+06	2.00248e+06	1.49921e+06	2.15733e+06	1.66887e+06	2.18741e+06	2.00476e+06			0.0466731	0.519367
STMMW_36341_SL1344_3610	1	1	30.58	0.0504393	Infinity	ST4/74	D23580	STMMW_36341_SL1344_3610	19604.1	158491	0	109297	0	0	0	0	0	0	0	0	12962.4	176516	0	125836	0	0	0	0	0	0	0	0	x		0.0466731	0.519199
STMMW_21261_SL1344_2072;STMMW_38981_SL1344_3882	12	12	906.52	0.0505904	1.16006	D23580	ST4/74	STMMW_21261_SL1344_2072	1.15609e+07	1.64483e+07	1.59342e+07	1.48065e+07	1.64045e+07	1.8388e+07	1.67977e+07	1.99991e+07	1.78184e+07	1.71369e+07	1.92839e+07	1.74793e+07	7.64417e+06	1.83189e+07	2.05151e+07	1.70471e+07	1.97583e+07	1.40215e+07	1.67977e+07	1.3526e+07	1.59871e+07	1.59225e+07	1.7787e+07	1.38234e+07
STMMW_09231_SL1344_0848	3	3	230.52	0.0507665	1.21891	D23580	ST4/74	STMMW_09231_SL1344_0848	3.23402e+07	4.09283e+07	3.84193e+07	3.64426e+07	4.47591e+07	4.82716e+07	4.39259e+07	3.99399e+07	4.29075e+07	5.16805e+07	5.97645e+07	5.57349e+07	2.13837e+07	4.5583e+07	4.94646e+07	4.19572e+07	5.39097e+07	3.68086e+07	4.39259e+07	2.70127e+07	3.84976e+07	4.80182e+07	5.51253e+07	4.40776e+07			0.0468014	0.517836
STMMW_18601_SL1344_1813	2	1	46.61	0.0507763	1.48662	D23580	ST4/74	STMMW_18601_SL1344_1813	396492	548296	323185	537244	400729	517271	405221	722977	734281	430722	883015	872167	262165	610653	416099	618543	482653	394436	405221	488972	658813	400199	814472	689748	x		0.0468014	0.517795
STMMW_28291_SL1344_2847	2	2	75.95	0.0517583	1.27514	D23580	ST4/74	STMMW_28291_SL1344_2847	662058	412173	430099	521818	314664	413292	554527	489490	682764	620605	666227	498258	437760	459048	553750	600783	378994	315149	554527	331057	612591	576626	614511	394044			0.0476244	0.513753
STMMW_42421_SL1344_4228	3	3	113.57	0.0518037	1.29701	D23580	ST4/74	STMMW_42421_SL1344_4228	192262	297460	252432	263566	339813	288122	399426	414157	293924	314414	435451	261504	127126	331289	325005	303451	409285	219703	399426	280108	263715	292133	401649	206809			0.0476244	0.513567
STMMW_27991_SL1344_2817	1	1	45.67	0.0519445	1.24536	D23580	ST4/74	STMMW_27991_SL1344_2817	1.56472e+06	1.44222e+06	1.57447e+06	1.74585e+06	1.25441e+06	2.31037e+06	1.64878e+06	1.77496e+06	2.43297e+06	2.02466e+06	2.2546e+06	2.1832e+06	1.03461e+06	1.60623e+06	2.02712e+06	2.01005e+06	1.51086e+06	1.76173e+06	1.64878e+06	1.20046e+06	2.18292e+06	1.88118e+06	2.07959e+06	1.72657e+06	x		0.0476919	0.512994
STMMW_33941_SL1344_3368	8	8	519.93	0.0528627	1.12538	D23580	ST4/74	STMMW_33941_SL1344_3368	3.20065e+06	3.36431e+06	3.39718e+06	3.46676e+06	3.34989e+06	3.32168e+06	3.76625e+06	4.06626e+06	4.02343e+06	2.93826e+06	3.84448e+06	3.98188e+06	2.1163e+06	3.74692e+06	4.37384e+06	3.99137e+06	4.03474e+06	2.53289e+06	3.76625e+06	2.75014e+06	3.60991e+06	2.73004e+06	3.54605e+06	3.14905e+06			0.048472	0.509292
STMMW_10031_SL1344_0929	8	8	495.12	0.0531384	1.15987	D23580	ST4/74	STMMW_10031_SL1344_0929	2.83963e+06	2.51943e+06	3.48814e+06	3.25632e+06	3.38816e+06	3.0496e+06	3.67272e+06	3.40319e+06	3.61548e+06	3.00831e+06	4.26174e+06	3.54406e+06	1.87759e+06	2.80595e+06	4.49096e+06	3.74908e+06	4.08083e+06	2.32542e+06	3.67272e+06	2.30168e+06	3.24389e+06	2.79513e+06	3.93092e+06	2.8028e+06			0.0486618	0.508192
STMMW_17901_SL1344_1726	5	5	295.55	0.0533541	1.08695	D23580	ST4/74	STMMW_17901_SL1344_1726	4.64899e+06	4.54392e+06	4.21745e+06	4.48208e+06	4.26221e+06	4.81227e+06	5.03446e+06	5.39584e+06	4.29061e+06	5.01078e+06	4.73329e+06	4.84678e+06	3.07396e+06	5.06069e+06	5.42994e+06	5.16033e+06	5.13358e+06	3.66951e+06	5.03446e+06	3.64938e+06	3.84963e+06	4.65569e+06	4.36587e+06	3.83305e+06			0.0487961	0.507335
STMMW_18721_SL1344_1825	7	6	279.92	0.0534747	1.3793	D23580	ST4/74	STMMW_18721_SL1344_1825	3.13491e+06	2.32924e+06	5.14047e+06	1.94067e+06	4.66821e+06	4.89994e+06	4.97645e+06	5.6387e+06	5.37653e+06	4.56738e+06	4.3485e+06	5.59345e+06	2.07283e+06	2.59414e+06	6.61832e+06	2.23434e+06	5.62258e+06	3.73636e+06	4.97645e+06	3.81363e+06	4.82394e+06	4.24372e+06	4.01095e+06	4.42354e+06			0.0488434	0.506857
STMMW_35591_SL1344_3535	3	3	178.92	0.0543969	1.55474	D23580	ST4/74	STMMW_35591_SL1344_3535	1.67345e+06	321885	1.51658e+06	1.0145e+06	1.14479e+06	1.71418e+06	2.14397e+06	1.90932e+06	1.95362e+06	1.82347e+06	1.70559e+06	1.94637e+06	1.1065e+06	358492	1.95258e+06	1.16802e+06	1.37883e+06	1.30712e+06	2.14397e+06	1.29133e+06	1.75283e+06	1.69425e+06	1.57319e+06	1.53927e+06			0.0496217	0.503239
STMMW_45281_SL1344_4512	4	4	259.29	0.0545646	1.61628	ST4/74	D23580	STMMW_45281_SL1344_4512	1.43372e+06	2.66819e+06	4.33302e+06	3.80655e+06	4.42958e+06	4.24634e+06	2.35685e+06	2.69973e+06	1.6635e+06	2.26236e+06	1.83288e+06	2.12639e+06	947987	2.97164e+06	5.57873e+06	4.38257e+06	5.33516e+06	3.23797e+06	2.35685e+06	1.82591e+06	1.49253e+06	2.10204e+06	1.6906e+06	1.68164e+06			0.0497106	0.502588
STMMW_30951_SL1344_3109	6	6	191.98	0.0548404	1.14254	ST4/74	D23580	STMMW_30951_SL1344_3109	7.69162e+06	5.53042e+06	5.82865e+06	5.86864e+06	5.4151e+06	5.70626e+06	5.42806e+06	5.57662e+06	4.94294e+06	4.76502e+06	5.27235e+06	5.55931e+06	5.08578e+06	6.15938e+06	7.50434e+06	6.75672e+06	6.52216e+06	4.35121e+06	5.42806e+06	3.77164e+06	4.43492e+06	4.42735e+06	4.86309e+06	4.39655e+06			0.0498976	0.50152
STMMW_40451_SL1344_4029	1	1	18.19	0.0549228	Infinity	D23580	ST4/74	STMMW_40451_SL1344_4029	0	0	0	0	0	0	0	16136	0	0	1.06212e+06	13528.3	0	0	0	0	0	0	0	10913.3	0	0	979675	10698.8	x		0.0499085	0.501202
STMMW_24591_SL1344_2403	3	3	236.73	0.0550751	1.38286	D23580	ST4/74	STMMW_24591_SL1344_2403	1.50014e+06	1.31978e+06	1.52336e+06	715809	1.79925e+06	2.07307e+06	1.92714e+06	2.69374e+06	1.67645e+06	1.76919e+06	2.02317e+06	2.2612e+06	991909	1.46988e+06	1.96131e+06	824129	2.16709e+06	1.58078e+06	1.92714e+06	1.82186e+06	1.50415e+06	1.64382e+06	1.86612e+06	1.78826e+06			0.0499827	0.500615
STMMW_45111_SL1344_4496	14	14	911.69	0.0553392	1.11207	D23580	ST4/74	STMMW_45111_SL1344_4496	2.62709e+07	2.77972e+07	2.98254e+07	2.7142e+07	2.85296e+07	3.16463e+07	3.504e+07	3.29128e+07	2.86889e+07	2.78895e+07	3.10929e+07	3.47746e+07	1.73706e+07	3.09585e+07	3.84e+07	3.12493e+07	3.43622e+07	2.41313e+07	3.504e+07	2.22599e+07	2.57403e+07	2.59131e+07	2.86793e+07	2.75013e+07			0.0500368	0.499602
STMMW_04751_SL1344_0400	7	7	346.37	0.0553455	1.14943	ST4/74	D23580	STMMW_04751_SL1344_0400	3.52148e+06	3.86615e+06	3.34845e+06	2.71695e+06	2.97496e+06	3.14143e+06	3.11865e+06	3.0584e+06	3.01611e+06	2.6412e+06	2.62947e+06	2.56152e+06	2.32844e+06	4.30584e+06	4.3111e+06	3.12809e+06	3.58316e+06	2.39545e+06	3.11865e+06	2.06849e+06	2.70612e+06	2.45404e+06	2.42536e+06	2.02576e+06			0.0500368	0.499578
STMMW_07321_SL1344_0656	4	4	130.31	0.0553468	1.1392	ST4/74	D23580	STMMW_07321_SL1344_0656	2.06675e+06	1.65438e+06	1.57118e+06	1.62582e+06	1.52766e+06	1.68781e+06	1.70584e+06	1.63656e+06	1.44683e+06	1.36082e+06	1.3801e+06	1.36519e+06	1.36656e+06	1.84252e+06	2.02289e+06	1.87185e+06	1.83997e+06	1.28701e+06	1.70584e+06	1.10685e+06	1.29813e+06	1.26438e+06	1.27297e+06	1.07965e+06			0.0500368	0.499573
STMMW_20551_SL1344_2000	4	4	256.52	0.0554441	1.21894	D23580	ST4/74	STMMW_20551_SL1344_2000	4.73814e+06	4.83187e+06	3.725e+06	4.92289e+06	3.41747e+06	3.36591e+06	5.11119e+06	4.03475e+06	6.13027e+06	5.15514e+06	5.41498e+06	4.62883e+06	3.13291e+06	5.38138e+06	4.79592e+06	5.66784e+06	4.11614e+06	2.56661e+06	5.11119e+06	2.72883e+06	5.50021e+06	4.78983e+06	4.99465e+06	3.66069e+06			0.0500608	0.499201
STMMW_40841_SL1344_4069	23	23	1303.69	0.0558249	1.10429	D23580	ST4/74	STMMW_40841_SL1344_4069	1.1079e+07	1.00631e+07	1.04058e+07	8.94856e+06	1.04475e+07	9.25741e+06	1.2269e+07	1.16247e+07	1.04447e+07	1.01128e+07	1.03971e+07	1.16315e+07	7.32557e+06	1.12076e+07	1.33974e+07	1.03027e+07	1.25834e+07	7.05908e+06	1.2269e+07	7.86215e+06	9.37119e+06	9.39617e+06	9.58999e+06	9.19871e+06			0.0503405	0.49775
STMMW_37321_SL1344_3709	3	3	135.01	0.0562179	1.24179	D23580	ST4/74	STMMW_37321_SL1344_3709	724039	619567	713071	398830	491740	581413	678102	679905	623030	720582	797021	883205	478742	690029	918074	459183	592272	443346	678102	459841	558997	669519	735153	698478			0.0506304	0.496263
STMMW_43251_SL1344_4314	3	3	96.79	0.0568393	1.42054	D23580	ST4/74	STMMW_43251_SL1344_4314	311851	739775	946953	684198	862455	1.22559e+06	958412	1.25005e+06	1.22592e+06	1.07834e+06	1.00789e+06	1.25652e+06	206199	823908	1.2192e+06	787734	1.03878e+06	934553	958412	845448	1.09992e+06	1.00193e+06	929657	993715			0.051091	0.493932
STMMW_39041_SL1344_3888	1	1	79.77	0.0568737	1.96261	D23580	ST4/74	STMMW_39041_SL1344_3888	81126.5	210761	1.39837e+06	350517	1.83558e+06	1.32194e+06	916032	2.49973e+06	1.53904e+06	1.70634e+06	1.81254e+06	1.72852e+06	53641.7	234730	1.80039e+06	403559	2.21084e+06	1.00802e+06	916032	1.69064e+06	1.38086e+06	1.58542e+06	1.67184e+06	1.36699e+06	x		0.051091	0.493804
STMMW_25411_SL1344_2486	3	3	239.13	0.0570051	1.40045	D23580	ST4/74	STMMW_25411_SL1344_2486	581774	1.80719e+06	1.52937e+06	1.50361e+06	1.50366e+06	1.72187e+06	1.94892e+06	2.58335e+06	1.84697e+06	1.82886e+06	1.83519e+06	2.06708e+06	384675	2.01272e+06	1.96905e+06	1.73114e+06	1.81107e+06	1.31299e+06	1.94892e+06	1.7472e+06	1.65714e+06	1.69926e+06	1.69274e+06	1.63474e+06			0.0511441	0.493315
STMMW_32292	2	2	224.3	0.057156	1.21174	D23580	ST4/74	STMMW_32292	2.55352e+07	2.62134e+07	1.97166e+07	2.20855e+07	2.43187e+07	3.60926e+07	3.03535e+07	3.05763e+07	3.52067e+07	2.52609e+07	3.23298e+07	3.28343e+07	1.68841e+07	2.91945e+07	2.5385e+07	2.54276e+07	2.92904e+07	2.75218e+07	3.03535e+07	2.06797e+07	3.15882e+07	2.34708e+07	2.98202e+07	2.59669e+07			0.0511837	0.492754
STMMW_36981_SL1344_3675	11	11	773.74	0.0572643	1.1348	D23580	ST4/74	STMMW_36981_SL1344_3675	2.12216e+07	3.07251e+07	2.70921e+07	2.7061e+07	2.83279e+07	3.10592e+07	2.94141e+07	2.94757e+07	2.98986e+07	3.2475e+07	3.37039e+07	3.28269e+07	1.4032e+07	3.42193e+07	3.48809e+07	3.11561e+07	3.41193e+07	2.36836e+07	2.94141e+07	1.99354e+07	2.68257e+07	3.01736e+07	3.10876e+07	2.5961e+07			0.0511837	0.492352
STMMW_32161_SL1344_3188	2	2	65.79	0.0572661	1.31884	D23580	ST4/74	STMMW_32161_SL1344_3188	103263	180472	105015	189424	146571	200022	145564	191546	225368	214088	233584	209474	68278.4	200997	135206	218089	176536	152523	145564	129549	202205	198916	215452	165661			0.0511837	0.492346
STMMW_02211_SL1344_0216	7	7	506.55	0.0574457	1.15015	ST4/74	D23580	STMMW_02211_SL1344_0216	1.82543e+07	2.09566e+07	2.11549e+07	2.10949e+07	2.17883e+07	2.30158e+07	2.04879e+07	1.91928e+07	1.90175e+07	1.42692e+07	1.60868e+07	2.07265e+07	1.20699e+07	2.33399e+07	2.72368e+07	2.42871e+07	2.62427e+07	1.75503e+07	2.04879e+07	1.29807e+07	1.70629e+07	1.3258e+07	1.48381e+07	1.63914e+07			0.0512323	0.491681
STMMW_13111_SL1344_1239	6	6	347.05	0.0574652	1.28239	D23580	ST4/74	STMMW_13111_SL1344_1239	2.95567e+06	4.2104e+06	4.08383e+06	4.52463e+06	4.98508e+06	4.95375e+06	5.90557e+06	7.52252e+06	4.8432e+06	4.71858e+06	4.26851e+06	5.71629e+06	1.95432e+06	4.68924e+06	5.25791e+06	5.20932e+06	6.00422e+06	3.7774e+06	5.90557e+06	5.08772e+06	4.34543e+06	4.3842e+06	3.93717e+06	4.5207e+06			0.0512323	0.491609
STMMW_42571_SL1344_4243	1	1	37.4	0.0576486	1.52571	ST4/74	D23580	STMMW_42571_SL1344_4243	1.52343e+06	936487	725308	894619	545979	566830	455670	455824	608964	708315	670040	504619	1.00731e+06	1.04299e+06	933830	1.03e+06	657599	432226	455670	308288	546376	658121	618029	399075	x		0.0513311	0.490933
STMMW_27591_SL1344_2776	12	12	735.44	0.0582809	1.40207	D23580	ST4/74	STMMW_27591_SL1344_2776	4.23375e+06	4.51937e+06	8.35559e+06	8.34836e+06	1.01218e+07	1.06227e+07	1.14939e+07	1.45345e+07	8.86725e+06	8.94836e+06	1.04211e+07	1.05129e+07	2.7994e+06	5.03335e+06	1.07578e+07	9.61168e+06	1.21912e+07	8.10019e+06	1.14939e+07	9.83016e+06	7.95589e+06	8.31424e+06	9.61219e+06	8.3141e+06			0.0518289	0.488618
STMMW_34631_SL1344_3439	6	5	383.56	0.0583786	1.37674	D23580	ST4/74	STMMW_34631_SL1344_3439	6.83464e+06	1.7817e+07	2.11489e+07	1.75298e+07	1.95762e+07	2.12344e+07	2.46984e+07	2.55756e+07	2.43424e+07	2.25941e+07	2.40268e+07	2.21378e+07	4.51913e+06	1.98433e+07	2.72291e+07	2.01825e+07	2.35783e+07	1.61919e+07	2.46984e+07	1.72976e+07	2.18406e+07	2.09929e+07	2.21617e+07	1.75075e+07			0.0518507	0.488263
STMMW_15811_SL1344_1517	7	7	373.34	0.0587183	1.37942	D23580	ST4/74	STMMW_15811_SL1344_1517	682794	1.50564e+06	1.12819e+06	988028	1.14006e+06	1.47505e+06	1.06147e+06	1.26388e+06	1.98352e+06	1.89404e+06	1.72445e+06	1.61791e+06	451470	1.67688e+06	1.45254e+06	1.13754e+06	1.37314e+06	1.12478e+06	1.06147e+06	854800	1.77966e+06	1.75982e+06	1.59059e+06	1.27952e+06			0.0520844	0.487031
STMMW_35891_SL1344_3565	2	2	71.55	0.0587889	2.48563	ST4/74	D23580	STMMW_35891_SL1344_3565	1.69576e+06	2.03738e+06	423593	388494	410943	593297	301385	330732	433027	320171	432338	414969	1.12126e+06	2.26908e+06	545373	447283	494956	452408	301385	223685	388522	297483	398778	328176			0.0520844	0.486776
STMMW_21141_SL1344_2060	13	13	860.51	0.0589253	1.16273	ST4/74	D23580	STMMW_21141_SL1344_2060	1.73633e+07	1.64383e+07	1.51061e+07	1.42209e+07	1.35507e+07	1.69424e+07	1.47018e+07	1.38945e+07	1.41182e+07	1.09553e+07	1.11938e+07	1.56549e+07	1.14808e+07	1.83078e+07	1.9449e+07	1.63729e+07	1.6321e+07	1.29191e+07	1.47018e+07	9.39732e+06	1.26672e+07	1.01789e+07	1.03249e+07	1.23806e+07			0.05214	0.486284
STMMW_08501_SL1344_0775	7	6	210.5	0.0591128	1.13926	D23580	ST4/74	STMMW_08501_SL1344_0775	2.93567e+06	2.92429e+06	3.94181e+06	4.04957e+06	3.65121e+06	3.42431e+06	3.94048e+06	4.38153e+06	3.79202e+06	3.7772e+06	4.2433e+06	3.70657e+06	1.94109e+06	3.25686e+06	5.07505e+06	4.66238e+06	4.39766e+06	2.61115e+06	3.94048e+06	2.96337e+06	3.40228e+06	3.50953e+06	3.91391e+06	2.93132e+06			0.0522279	0.485609
STMMW_39451_SL1344_3928	2	2	43.77	0.0591722	1.63352	D23580	ST4/74	STMMW_39451_SL1344_3928	91501.6	434635	387924	315157	445311	700021	462981	693205	733447	766217	705177	517850	60501.8	484065	499450	362848	536351	533789	462981	468837	658065	711919	650438	409539			0.0522279	0.485396
STMMW_39601_SL1344_3943	1	1	21.04	0.0594394	1.30538	D23580	ST4/74	STMMW_39601_SL1344_3943	3.99097e+06	2.69434e+06	2.32654e+06	2.11351e+06	2.28724e+06	2.32358e+06	2.74374e+06	2.98722e+06	3.08455e+06	4.23291e+06	4.53894e+06	2.95434e+06	2.63887e+06	3.00076e+06	2.9954e+06	2.43334e+06	2.75485e+06	1.77181e+06	2.74374e+06	2.02035e+06	2.76753e+06	3.93294e+06	4.18661e+06	2.33642e+06	x		0.0523525	0.48444
STMMW_08371_SL1344_0762	14	14	1107.47	0.0594614	1.14489	ST4/74	D23580	STMMW_08371_SL1344_0762	7.05905e+07	5.92559e+07	5.40203e+07	5.54838e+07	5.3941e+07	5.0776e+07	5.73824e+07	5.53607e+07	4.81243e+07	4.43209e+07	4.62615e+07	4.90737e+07	4.66751e+07	6.59949e+07	6.95507e+07	6.388e+07	6.49687e+07	3.87183e+07	5.73824e+07	3.74422e+07	4.31782e+07	4.11802e+07	4.26705e+07	3.88097e+07			0.0523525	0.484361
STMMW_33331_SL1344_3306	4	4	159.01	0.0596824	1.48609	D23580	ST4/74	STMMW_33331_SL1344_3306	451145	1.14356e+06	1.68735e+06	1.3788e+06	1.75118e+06	1.96345e+06	1.5993e+06	2.43231e+06	2.15247e+06	1.95244e+06	2.07332e+06	2.23691e+06	298302	1.27361e+06	2.17245e+06	1.58745e+06	2.10919e+06	1.4972e+06	1.5993e+06	1.64505e+06	1.93125e+06	1.81408e+06	1.91238e+06	1.76905e+06			0.0524819	0.483573
STMMW_00521_SL1344_0052	5	4	386.84	0.060158	1.65897	D23580	ST4/74	STMMW_00521_SL1344_0052	1.27374e+06	1.4872e+06	6.45862e+06	8.20098e+06	6.68352e+06	7.82139e+06	8.69447e+06	8.32609e+06	9.70242e+06	8.72411e+06	8.98997e+06	8.5264e+06	842213	1.65634e+06	8.31543e+06	9.442e+06	8.0499e+06	5.96407e+06	8.69447e+06	5.6312e+06	8.70522e+06	8.10588e+06	8.29213e+06	6.74305e+06			0.0528345	0.481887
STMMW_25351_SL1344_2480	2	2	76.19	0.0603957	1.80091	ST4/74	D23580	STMMW_25351_SL1344_2480	732004	788368	1.55297e+06	354069	840000	1.36312e+06	350260	456790	510345	402548	708428	698116	484009	878027	1.99944e+06	407649	1.01173e+06	1.03942e+06	350260	308942	457893	374022	653437	552101			0.0529775	0.481049
STMMW_21041_SL1344_2050	6	6	238.12	0.0605763	1.27843	D23580	ST4/74	STMMW_21041_SL1344_2050	3.20265e+06	6.27633e+06	7.15164e+06	6.5783e+06	6.9594e+06	7.06716e+06	8.24526e+06	8.59043e+06	6.87671e+06	7.77705e+06	7.76187e+06	8.35168e+06	2.11762e+06	6.99012e+06	9.20769e+06	7.57376e+06	8.38217e+06	5.38894e+06	8.24526e+06	5.80998e+06	6.16993e+06	7.22593e+06	7.15936e+06	6.60488e+06			0.0530702	0.480415
STMMW_34311_SL1344_3406	11	11	1146.29	0.0616047	1.13475	ST4/74	D23580	STMMW_34311_SL1344_3406	4.87465e+08	4.88111e+08	4.34696e+08	4.03163e+08	5.002e+08	4.81138e+08	4.70929e+08	4.82812e+08	3.71013e+08	3.63387e+08	3.75212e+08	3.99548e+08	3.22317e+08	5.43623e+08	5.59668e+08	4.64171e+08	6.02461e+08	3.66883e+08	4.70929e+08	3.26541e+08	3.32881e+08	3.37636e+08	3.46086e+08	3.1598e+08			0.0539044	0.476837
STMMW_23291_SL1344_2274	4	2	175.24	0.0617238	1.7945	D23580	ST4/74	STMMW_23291_SL1344_2274	274948	212906	36800.2	180133	164918	246672	182562	269995	395117	357551	490140	307968	181799	237119	47380	207392	198633	188095	182562	182606	354508	332214	452094	243555			0.0539419	0.476427
STMMW_26681_SL1344_2612	8	8	568.29	0.0621292	1.14412	ST4/74	D23580	STMMW_26681_SL1344_2612	1.53602e+07	1.34145e+07	1.46167e+07	1.24537e+07	1.41763e+07	1.80629e+07	1.43822e+07	1.35496e+07	1.28539e+07	1.14779e+07	1.1832e+07	1.28931e+07	1.01563e+07	1.49401e+07	1.88189e+07	1.43383e+07	1.70744e+07	1.37735e+07	1.43822e+07	9.16402e+06	1.15328e+07	1.06645e+07	1.09135e+07	1.01964e+07			0.0542293	0.475036
STMMW_41701_SL1344_4157	17	17	1189.26	0.0626885	1.39474	D23580	ST4/74	STMMW_41701_SL1344_4157	8.92154e+06	2.11553e+07	2.75879e+07	2.83387e+07	2.55058e+07	3.33996e+07	3.17373e+07	3.31411e+07	3.38048e+07	3.27603e+07	3.40098e+07	3.66577e+07	5.89901e+06	2.35613e+07	3.55192e+07	3.2627e+07	3.07202e+07	2.54683e+07	3.17373e+07	2.24144e+07	3.03304e+07	3.04388e+07	3.13698e+07	2.89905e+07			0.0546299	0.47313
STMMW_17131_SL1344_1649	9	9	520.66	0.0627425	1.12093	ST4/74	D23580	STMMW_17131_SL1344_1649	4.77104e+06	6.19028e+06	5.80987e+06	5.74353e+06	5.68828e+06	6.53173e+06	5.30136e+06	5.33026e+06	4.46092e+06	5.11719e+06	5.57016e+06	5.20766e+06	3.15466e+06	6.89429e+06	7.48017e+06	6.61267e+06	6.85119e+06	4.98065e+06	5.30136e+06	3.60502e+06	4.00243e+06	4.75456e+06	5.13778e+06	4.11845e+06			0.0546299	0.472947
STMMW_00361_SL1344_0036	1	1	30.25	0.062906	1.56059	D23580	ST4/74	STMMW_00361_SL1344_0036	17847.4	43401.2	101789	64439.7	43998.6	93920.7	91022.3	110043	123381	69949.3	96570.2	79269.1	11800.9	48337.1	131052	74191.1	52993.6	71617.6	91022.3	74425.7	110700	64992.4	89074	62689.5	x		0.054705	0.472394
STMMW_02441_SL1344_0239	4	4	330.32	0.0637629	1.12709	D23580	ST4/74	STMMW_02441_SL1344_0239	9.08685e+06	7.9249e+06	9.16311e+06	7.96936e+06	8.34717e+06	1.15413e+07	9.83824e+06	9.82921e+06	1.07817e+07	9.58072e+06	1.00547e+07	1.08151e+07	6.00832e+06	8.82617e+06	1.17974e+07	9.17532e+06	1.00537e+07	8.80059e+06	9.83824e+06	6.64781e+06	9.67354e+06	8.90179e+06	9.27423e+06	8.55306e+06			0.0553821	0.469518
STMMW_11801_SL1344_1109	4	4	241.26	0.064041	1.69029	D23580	ST4/74	STMMW_11801_SL1344_1109	167641	915423	1.42739e+06	1.41155e+06	1.10747e+06	1.39294e+06	1.86284e+06	2.10679e+06	1.58535e+06	1.81524e+06	1.73357e+06	1.7519e+06	110846	1.01953e+06	1.83775e+06	1.62515e+06	1.33388e+06	1.06216e+06	1.86284e+06	1.42489e+06	1.42242e+06	1.6866e+06	1.599e+06	1.38548e+06			0.0555555	0.468592
STMMW_23881_SL1344_2335	8	8	513.67	0.0643934	1.13476	D23580	ST4/74	STMMW_23881_SL1344_2335	4.4399e+07	4.45491e+07	4.32367e+07	3.61138e+07	4.23687e+07	5.42983e+07	5.0563e+07	5.19885e+07	5.1028e+07	4.2764e+07	4.98701e+07	5.44599e+07	2.93571e+07	4.96155e+07	5.5667e+07	4.15788e+07	5.10305e+07	4.14043e+07	5.0563e+07	3.51615e+07	4.57834e+07	3.97335e+07	4.59989e+07	4.30693e+07			0.0557928	0.467425
STMMW_27551_SL1344_2772	2	2	88.94	0.064475	1.47984	ST4/74	D23580	STMMW_27551_SL1344_2772	435463	603992	726747	663100	754294	1.2603e+06	379327	527379	704300	355815	457548	578577	287932	672682	935681	763444	908502	961019	379327	356683	631913	330601	422031	457565			0.0557952	0.467156
STMMW_18161_SL1344_1753	4	4	178.42	0.0647042	1.14383	D23580	ST4/74	STMMW_18161_SL1344_1753	332594	417371	453081	413618	446883	523807	481650	548894	446841	473807	483835	524465	219914	464838	583339	476209	538244	399420	481650	371234	400915	440231	446278	414770			0.0559252	0.466402
STMMW_39491_SL1344_3932	6	6	401.08	0.064932	1.30405	D23580	ST4/74	STMMW_39491_SL1344_3932	8.81069e+06	7.50317e+06	1.53122e+07	1.35068e+07	1.42781e+07	1.65402e+07	1.75927e+07	1.87343e+07	1.63801e+07	1.27892e+07	1.54211e+07	1.81267e+07	5.82572e+06	8.35649e+06	1.97144e+07	1.55507e+07	1.71971e+07	1.26125e+07	1.75927e+07	1.26706e+07	1.46966e+07	1.18829e+07	1.42241e+07	1.43354e+07			0.0560448	0.465654
STMMW_28611_SL1344_2878	4	4	111.72	0.0650009	1.35174	D23580	ST4/74	STMMW_28611_SL1344_2878	300642	467205	625339	906354	603402	730562	676756	719139	803118	837901	1.04115e+06	833487	198788	520339	805120	1.04351e+06	726762	557078	676756	486377	720575	778524	960327	659158			0.0560448	0.465429
STMMW_41821_SL1344_4169	8	8	521.39	0.0652328	1.19134	D23580	ST4/74	STMMW_41821_SL1344_4169	3.46744e+07	2.80811e+07	2.33087e+07	2.39093e+07	2.09256e+07	3.06353e+07	2.76983e+07	2.88864e+07	3.469e+07	3.14508e+07	3.26149e+07	3.71019e+07	2.2927e+07	3.12747e+07	3.00098e+07	2.75274e+07	2.52036e+07	2.33604e+07	2.76983e+07	1.95368e+07	3.11247e+07	2.9222e+07	3.00831e+07	2.93418e+07			0.0561504	0.464671
STMMW_33661_SL1344_3340	5	4	176.34	0.0653651	1.12655	D23580	ST4/74	STMMW_33661_SL1344_3340	2.86135e+06	3.41953e+06	3.00948e+06	2.82191e+06	3.07663e+06	3.11375e+06	3.50092e+06	3.62009e+06	2.8059e+06	3.66134e+06	3.87475e+06	3.15575e+06	1.89195e+06	3.80843e+06	3.87469e+06	3.24894e+06	3.70561e+06	2.37434e+06	3.50092e+06	2.44838e+06	2.51752e+06	3.40188e+06	3.57398e+06	2.49571e+06			0.0561504	0.46424
STMMW_32951_SL1344_3268	22	21	1594.95	0.0653877	1.09523	D23580	ST4/74	STMMW_32951_SL1344_3268	2.15986e+07	2.32137e+07	2.33402e+07	1.99779e+07	2.48141e+07	2.47208e+07	2.56285e+07	2.80035e+07	2.4877e+07	2.279e+07	2.39769e+07	2.54988e+07	1.42812e+07	2.58537e+07	3.00503e+07	2.30011e+07	2.9887e+07	1.88504e+07	2.56285e+07	1.89396e+07	2.23202e+07	2.1175e+07	2.21157e+07	2.01656e+07			0.0561504	0.464167
STMMW_44231_SL1344_4407	20	20	1504.57	0.0654432	1.1512	D23580	ST4/74	STMMW_44231_SL1344_4407	3.40771e+07	2.46053e+07	3.65455e+07	3.71145e+07	3.21639e+07	3.85439e+07	4.22905e+07	3.91445e+07	4.00013e+07	3.48713e+07	3.74662e+07	3.99772e+07	2.25321e+07	2.74035e+07	4.7052e+07	4.27309e+07	3.87394e+07	2.9391e+07	4.22905e+07	2.64747e+07	3.58901e+07	3.24001e+07	3.45579e+07	3.16157e+07			0.0561504	0.463986
STMMW_09711_SL1344_0897	7	7	295.59	0.0655336	1.10926	D23580	ST4/74	STMMW_09711_SL1344_0897	3.34439e+07	4.02606e+07	4.13618e+07	3.9926e+07	3.72431e+07	4.79541e+07	4.19856e+07	4.60387e+07	4.21349e+07	4.70665e+07	4.35191e+07	4.56881e+07	2.21134e+07	4.48394e+07	5.3253e+07	4.59678e+07	4.48571e+07	3.65666e+07	4.19856e+07	3.11375e+07	3.78044e+07	4.37311e+07	4.01409e+07	3.61322e+07			0.0561504	0.463693
STMMW_38461_SL1344_3828	17	17	1449.53	0.0655994	1.11429	D23580	ST4/74	STMMW_38461_SL1344_3828	3.70404e+07	3.71334e+07	2.91732e+07	2.8591e+07	2.81969e+07	3.30197e+07	3.31935e+07	3.8009e+07	3.5549e+07	3.63358e+07	3.56833e+07	3.64592e+07	2.44915e+07	4.13564e+07	3.75603e+07	3.29175e+07	3.39615e+07	2.51786e+07	3.31935e+07	2.57067e+07	3.18953e+07	3.37609e+07	3.29134e+07	2.88336e+07			0.0561504	0.463479
STMMW_17941_SL1344_1730	8	8	525.93	0.0657636	1.17491	ST4/74	D23580	STMMW_17941_SL1344_1730	7.41051e+06	5.92765e+06	5.3578e+06	4.82021e+06	5.77256e+06	5.85512e+06	5.14173e+06	6.08766e+06	4.1511e+06	4.82205e+06	4.86563e+06	4.84388e+06	4.8999e+06	6.60179e+06	6.89813e+06	5.54964e+06	6.95271e+06	4.46472e+06	5.14173e+06	4.11728e+06	3.72445e+06	4.48034e+06	4.48794e+06	3.83076e+06			0.0562231	0.462948
STMMW_09031_SL1344_0828	12	11	596.38	0.0659281	1.20251	D23580	ST4/74	STMMW_09031_SL1344_0828	4.16159e+06	6.63585e+06	6.74569e+06	5.95573e+06	7.19086e+06	7.1758e+06	7.52118e+06	8.35835e+06	6.25081e+06	7.46151e+06	8.32465e+06	7.61729e+06	2.75168e+06	7.39052e+06	8.68503e+06	6.85699e+06	8.66096e+06	5.47178e+06	7.52118e+06	5.65302e+06	5.60837e+06	6.93276e+06	7.67846e+06	6.02409e+06			0.0562957	0.462416
STMMW_11651_SL1344_1094	1	1	35.89	0.0664022	2.90265	ST4/74	D23580	STMMW_11651_SL1344_1094	57835.8	894896	637423	233659	332549	237862	134985	44511.9	101935	82332.7	397383	63693.1	38241.6	996670	820677	269018	400536	181377	134985	30104.8	91458.1	76498.2	366536	50371.3	x		0.056481	0.460893
STMMW_39141_SL1344_3898	4	3	289.03	0.0664191	1.12366	D23580	ST4/74	STMMW_39141_SL1344_3898	1.36114e+07	1.06247e+07	1.18289e+07	1.16947e+07	1.20409e+07	1.38984e+07	1.22259e+07	1.54896e+07	1.32822e+07	1.37351e+07	1.27842e+07	1.52953e+07	8.99998e+06	1.18331e+07	1.52297e+07	1.34644e+07	1.45025e+07	1.0598e+07	1.22259e+07	1.04761e+07	1.19171e+07	1.27618e+07	1.17918e+07	1.20962e+07			0.056481	0.460838
STMMW_14521_SL1344_1381	11	11	866.55	0.0664302	1.33835	D23580	ST4/74	STMMW_14521_SL1344_1381	1.03038e+07	1.86761e+07	2.71309e+07	1.67629e+07	2.6454e+07	3.01219e+07	3.05408e+07	3.37539e+07	2.78985e+07	2.71966e+07	2.83006e+07	2.55579e+07	6.813e+06	2.08001e+07	3.49308e+07	1.92995e+07	3.18623e+07	2.29689e+07	3.05408e+07	2.28289e+07	2.50311e+07	2.52693e+07	2.61038e+07	2.02124e+07			0.056481	0.460803
STMMW_10041_SL1344_0930	6	6	352.5	0.0664817	1.13106	D23580	ST4/74	STMMW_10041_SL1344_0930	1.31328e+07	1.0552e+07	1.09551e+07	1.15564e+07	1.10074e+07	1.46934e+07	1.37147e+07	1.3438e+07	1.47203e+07	1.17319e+07	1.32399e+07	1.44748e+07	8.68352e+06	1.17521e+07	1.41047e+07	1.33052e+07	1.32577e+07	1.12042e+07	1.37147e+07	9.08857e+06	1.32074e+07	1.09005e+07	1.22122e+07	1.14473e+07			0.056481	0.460638
STMMW_26761_SL1344_2620	39	36	2954.59	0.0665441	1.2263	D23580	ST4/74	STMMW_26761_SL1344_2620	3.84629e+07	2.61653e+07	4.66448e+07	4.02837e+07	4.62358e+07	5.21538e+07	5.43919e+07	5.91223e+07	4.92201e+07	4.33979e+07	5.12216e+07	4.91542e+07	2.54321e+07	2.9141e+07	6.00549e+07	4.63797e+07	5.56882e+07	3.9769e+07	5.43919e+07	3.99863e+07	4.41613e+07	4.03226e+07	4.72456e+07	3.88733e+07			0.056481	0.460439
STMMW_12091_SL1344_1137	4	4	308.3	0.0667173	1.14142	D23580	ST4/74	STMMW_12091_SL1344_1137	2.7392e+06	2.07337e+06	2.11715e+06	1.87988e+06	1.83932e+06	2.50941e+06	2.30908e+06	2.67729e+06	2.4739e+06	2.44034e+06	2.66608e+06	2.45247e+06	1.81119e+06	2.30917e+06	2.72581e+06	2.16435e+06	2.21535e+06	1.91351e+06	2.30908e+06	1.81074e+06	2.21964e+06	2.26741e+06	2.45913e+06	1.93952e+06			0.0565602	0.459886
STMMW_35261_SL1344_3504	1	1	55.84	0.0668792	3.70565	D23580	ST4/74	STMMW_35261_SL1344_3504	0	0	20218	30630	146032	159879	163488	325885	156828	288637	233769	153413	0	0	26030.6	35265.2	175887	121913	163488	220407	140710	268183	215623	121325	x		0.0565917	0.45937
STMMW_14531_SL1344_1382	6	6	421.01	0.0669143	1.06941	D23580	ST4/74	STMMW_14531_SL1344_1382	9.10909e+06	7.68653e+06	8.34579e+06	7.81488e+06	8.119e+06	8.68391e+06	9.07829e+06	9.33013e+06	8.44953e+06	8.40844e+06	9.34618e+06	8.60043e+06	6.02302e+06	8.5607e+06	1.07451e+07	8.99747e+06	9.77885e+06	6.62177e+06	9.07829e+06	6.31026e+06	7.5811e+06	7.81258e+06	8.62069e+06	6.8016e+06			0.0565917	0.459259
STMMW_05451_SL1344_0468	9	9	507.73	0.0671306	1.1524	D23580	ST4/74	STMMW_05451_SL1344_0468	2.787e+06	2.44367e+06	2.46446e+06	2.0667e+06	2.38426e+06	2.78715e+06	3.16975e+06	3.09596e+06	2.40935e+06	3.26691e+06	2.68042e+06	2.58666e+06	1.84279e+06	2.72158e+06	3.17298e+06	2.37944e+06	2.87169e+06	2.12529e+06	3.16975e+06	2.0939e+06	2.16172e+06	3.0354e+06	2.47235e+06	2.04565e+06			0.056682	0.458572
STMMW_22891_SL1344_2234	1	1	25.62	0.0671812	1.37026	D23580	ST4/74	STMMW_22891_SL1344_2234	37911.8	101300	83974.9	43065.7	67224.8	108512	111860	94663.1	104213	87010.2	89124.5	118770	25067.7	112820	108117	49582.6	80968.2	82744.1	111860	64023.7	93502.5	80844.2	82206.2	93928.9	x		0.056682	0.458412
STMMW_45261_SL1344_4510	2	2	93.54	0.0675965	1.18291	D23580	ST4/74	STMMW_45261_SL1344_4510	1.10797e+06	1.13781e+06	981974	1.03278e+06	785921	1.22463e+06	1.26224e+06	990325	1.10562e+06	1.31823e+06	1.36527e+06	1.37645e+06	732601	1.2672e+06	1.26429e+06	1.18907e+06	946595	933817	1.26224e+06	669788	991990	1.22482e+06	1.25929e+06	1.08856e+06			0.0569645	0.457102
STMMW_34131_SL1344_3387	2	2	103.75	0.0677199	1.35482	D23580	ST4/74	STMMW_34131_SL1344_3387	2.96417e+06	4.47612e+06	6.50176e+06	5.24054e+06	8.14698e+06	8.51862e+06	6.73955e+06	7.45723e+06	7.13699e+06	8.75334e+06	1.00393e+07	8.44144e+06	1.95994e+06	4.98517e+06	8.37097e+06	6.03357e+06	9.81255e+06	6.49573e+06	6.73955e+06	5.04356e+06	6.40346e+06	8.13304e+06	9.26003e+06	6.67587e+06			0.0570006	0.456714
STMMW_05111_SL1344_0434	1	1	73.44	0.0680379	2.40162	D23580	ST4/74	STMMW_05111_SL1344_0434	331.191	320865	1159.2	73508.5	66234.9	153199	160806	155334	434884	220019	303683	202987	218.987	357356	1492.46	84632.2	79776	116819	160806	105057	390187	204427	280110	160531	x		0.0572002	0.455717
STMMW_34221_SL1344_3396	5	5	396.37	0.0683079	1.11411	D23580	ST4/74	STMMW_34221_SL1344_3396	1.09033e+08	1.4343e+08	1.31196e+08	1.13013e+08	1.36407e+08	1.4491e+08	1.42443e+08	1.58971e+08	1.39247e+08	1.40581e+08	1.50223e+08	1.35302e+08	7.20935e+07	1.59742e+08	1.68914e+08	1.30115e+08	1.64294e+08	1.10499e+08	1.42443e+08	1.07517e+08	1.24936e+08	1.30619e+08	1.38562e+08	1.07003e+08			0.0573591	0.454875
STMMW_35541_SL1344_3531	5	3	202.42	0.0686152	1.29613	D23580	ST4/74	STMMW_35541_SL1344_3531	4.75897e+06	5.44473e+06	3.31153e+06	4.36101e+06	4.08621e+06	5.85023e+06	4.13882e+06	6.82793e+06	6.86953e+06	4.68202e+06	6.71709e+06	6.8135e+06	3.14668e+06	6.06395e+06	4.26357e+06	5.02094e+06	4.92159e+06	4.46099e+06	4.13882e+06	4.61795e+06	6.16349e+06	4.35023e+06	6.19568e+06	5.38842e+06			0.057487	0.453921
STMMW_37201_SL1344_3697	4	4	330.15	0.0686569	1.12236	ST4/74	D23580	STMMW_37201_SL1344_3697	4.22468e+07	4.27131e+07	3.93534e+07	3.72997e+07	4.07745e+07	5.11128e+07	3.8397e+07	4.33792e+07	3.68905e+07	3.36426e+07	3.66573e+07	3.6897e+07	2.7934e+07	4.75707e+07	5.06672e+07	4.29441e+07	4.91104e+07	3.89752e+07	3.8397e+07	2.93387e+07	3.3099e+07	3.12585e+07	3.38118e+07	2.91798e+07			0.057487	0.453792
STMMW_33461_SL1344_3319	5	5	433.78	0.0687038	1.15124	D23580	ST4/74	STMMW_33461_SL1344_3319	7.62494e+06	9.98253e+06	9.22502e+06	7.88236e+06	1.02118e+07	1.13663e+07	1.02636e+07	1.17561e+07	1.10451e+07	1.14674e+07	1.09821e+07	9.29231e+06	5.04169e+06	1.11178e+07	1.18771e+07	9.07516e+06	1.22994e+07	8.66717e+06	1.02636e+07	7.95105e+06	9.90987e+06	1.06548e+07	1.01296e+07	7.34877e+06			0.057487	0.453646
STMMW_30291_SL1344_3044	12	12	1122.39	0.0690304	1.10413	D23580	ST4/74	STMMW_30291_SL1344_3044	1.56677e+08	1.34454e+08	1.49798e+08	1.30823e+08	1.23421e+08	1.6478e+08	1.56067e+08	1.53263e+08	1.58753e+08	1.49371e+08	1.58387e+08	1.73661e+08	1.03596e+08	1.49745e+08	1.92864e+08	1.5062e+08	1.48653e+08	1.2565e+08	1.56067e+08	1.03657e+08	1.42437e+08	1.38786e+08	1.46093e+08	1.37339e+08			0.0576472	0.452638
STMMW_31571_SL1344_3169	4	4	147.77	0.0690582	1.16059	D23580	ST4/74	STMMW_31571_SL1344_3169	1.66459e+07	1.09204e+07	1.04738e+07	1.065e+07	1.0765e+07	1.22305e+07	1.48064e+07	1.48922e+07	1.22861e+07	1.44554e+07	1.3479e+07	1.32781e+07	1.10064e+07	1.21624e+07	1.34849e+07	1.22617e+07	1.29658e+07	9.32614e+06	1.48064e+07	1.00721e+07	1.10234e+07	1.3431e+07	1.24327e+07	1.05009e+07			0.0576472	0.452552
STMMW_12111_SL1344_1139	8	8	383.16	0.06918	1.12874	ST4/74	D23580	STMMW_12111_SL1344_1139	3.17003e+06	3.9524e+06	3.76568e+06	3.89799e+06	4.49218e+06	3.78863e+06	3.75316e+06	3.80534e+06	3.32481e+06	3.02091e+06	3.27351e+06	3.25829e+06	2.09606e+06	4.4019e+06	4.84828e+06	4.48785e+06	5.41057e+06	2.88895e+06	3.75316e+06	2.57367e+06	2.9831e+06	2.80683e+06	3.0194e+06	2.5768e+06			0.0576809	0.452178
STMMW_41981_SL1344_4184	5	4	303.24	0.0700341	1.42032	D23580	ST4/74	STMMW_41981_SL1344_4184	2.38056e+06	4.40148e+06	3.98077e+06	1.66289e+06	1.71476e+06	5.96559e+06	5.88593e+06	5.03384e+06	4.53606e+06	3.73536e+06	4.65646e+06	4.70948e+06	1.57405e+06	4.90205e+06	5.12522e+06	1.91453e+06	2.06532e+06	4.54896e+06	5.88593e+06	3.40454e+06	4.06985e+06	3.47066e+06	4.295e+06	3.72447e+06			0.058262	0.449569
STMMW_28421	1	1	47.06	0.0700416	1.77625	D23580	ST4/74	STMMW_28421	1.22844e+06	744746	988355	83994.2	202797	656790	1.501e+06	833093	1.31543e+06	1.28127e+06	1.13474e+06	870934	812259	829444	1.2725e+06	96704.6	244257	500824	1.501e+06	563447	1.18023e+06	1.19048e+06	1.04666e+06	688773	x		0.058262	0.449546
STMMW_25521_SL1344_2497	4	4	121.02	0.0703566	1.8094	D23580	ST4/74	STMMW_25521_SL1344_2497	83330.9	902308	823364	873532	905380	1.35768e+06	1.36682e+06	1.6948e+06	1.62586e+06	1.36612e+06	1.67123e+06	1.22375e+06	55099.3	1.00493e+06	1.06008e+06	1.00572e+06	1.09048e+06	1.03528e+06	1.36682e+06	1.14625e+06	1.45876e+06	1.26931e+06	1.5415e+06	967793			0.0583901	0.448592
STMMW_40491_SL1344_4033	2	2	79.31	0.0703605	1.16818	D23580	ST4/74	STMMW_40491_SL1344_4033	2.06357e+06	1.64087e+06	1.72674e+06	2.03493e+06	1.73968e+06	1.6129e+06	1.98263e+06	2.28481e+06	1.89937e+06	2.70581e+06	1.84775e+06	1.91777e+06	1.36446e+06	1.82748e+06	2.22316e+06	2.34287e+06	2.09534e+06	1.22989e+06	1.98263e+06	1.54529e+06	1.70416e+06	2.51407e+06	1.70432e+06	1.51666e+06			0.0583901	0.44858
STMMW_32301_SL1344_3202	1	1	25.32	0.070558	Infinity	ST4/74	D23580	STMMW_32301_SL1344_3202	2689.53	56027	63.1172	0	0	0	0	0	0	0	0	0	1778.34	62398.7	81.263	0	0	0	0	0	0	0	0	0	x		0.0584854	0.447984
STMMW_25071_SL1344_2452	9	9	662.59	0.0709936	1.28221	D23580	ST4/74	STMMW_25071_SL1344_2452	1.76258e+07	3.98086e+07	3.50238e+07	3.79831e+07	3.50787e+07	4.36499e+07	4.19182e+07	4.26081e+07	4.46635e+07	4.85031e+07	5.16251e+07	3.88826e+07	1.16544e+07	4.4336e+07	4.50929e+07	4.37309e+07	4.22502e+07	3.32844e+07	4.19182e+07	2.88172e+07	4.00731e+07	4.5066e+07	4.76177e+07	3.07501e+07			0.0587776	0.446676
STMMW_32511_SL1344_3224	1	1	89.18	0.0712445	1.23225	D23580	ST4/74	STMMW_32511_SL1344_3224	2.64969e+06	1.54765e+06	1.19243e+06	1.514e+06	1.42016e+06	1.24106e+06	1.88587e+06	2.07329e+06	1.7293e+06	1.97636e+06	1.98263e+06	2.13899e+06	1.752e+06	1.72367e+06	1.53524e+06	1.7431e+06	1.71049e+06	946346	1.88587e+06	1.40223e+06	1.55156e+06	1.83631e+06	1.82873e+06	1.69161e+06	x		0.0589165	0.445926
STMMW_42081_SL1344_4193	2	1	82	0.0714256	4.94537	D23580	ST4/74	STMMW_42081_SL1344_4193	0	0	118421	171238	90491.1	96243.7	607256	474172	258287	492632	335941	187659	0	0	152466	197151	108991	73389	607256	320698	231741	457722	309864	148409	x		0.0589973	0.445387
STMMW_21281_SL1344_2074	9	6	654.41	0.0715987	1.27477	D23580	ST4/74	STMMW_21281_SL1344_2074	4.88975e+06	5.64609e+06	9.6793e+06	5.46965e+06	9.19556e+06	1.04939e+07	9.51417e+06	1.10171e+07	9.60593e+06	8.96143e+06	8.72926e+06	1.00137e+07	3.23315e+06	6.28821e+06	1.2462e+07	6.29734e+06	1.10755e+07	8.00195e+06	9.51417e+06	7.45124e+06	8.61865e+06	8.32638e+06	8.05166e+06	7.91931e+06			0.0590713	0.444872
STMMW_30081_SL1344_3024	12	11	983.93	0.0717582	1.2319	D23580	ST4/74	STMMW_30081_SL1344_3024	1.14559e+07	8.22959e+06	1.57097e+07	1.41665e+07	1.4054e+07	1.7849e+07	1.55175e+07	1.5714e+07	1.82797e+07	1.58159e+07	1.62916e+07	1.87377e+07	7.57478e+06	9.16552e+06	2.02261e+07	1.63102e+07	1.69272e+07	1.36105e+07	1.55175e+07	1.06279e+07	1.64009e+07	1.46951e+07	1.50269e+07	1.48186e+07			0.0591341	0.444399
STMMW_37331_SL1344_3710	3	2	92.59	0.0719805	2.49657	D23580	ST4/74	STMMW_37331_SL1344_3710	600388	154595	252687	82194.1	319358	427945	1.06582e+06	1.1403e+06	204883	1.2289e+06	248098	698612	396982	172176	325332	94632.1	384648	326322	1.06582e+06	771224	183825	1.14181e+06	228840	552493			0.0592483	0.443742
STMMW_44711_SL1344_4456	13	12	786.05	0.0724102	1.27342	D23580	ST4/74	STMMW_44711_SL1344_4456	6.93272e+06	8.29361e+06	1.25342e+07	6.14261e+06	1.21725e+07	1.32671e+07	1.33804e+07	1.44639e+07	1.17823e+07	1.18229e+07	1.26224e+07	1.14965e+07	4.58398e+06	9.23682e+06	1.61377e+07	7.07214e+06	1.4661e+07	1.01166e+07	1.33804e+07	9.78243e+06	1.05713e+07	1.0985e+07	1.16426e+07	9.09195e+06			0.0594757	0.442477
STMMW_22331_SL1344_2178	3	2	85.25	0.0724249	1.61415	D23580	ST4/74	STMMW_22331_SL1344_2178	37406.4	136862	133590	114351	226036	244867	308893	212711	242909	332057	173827	171221	24733.5	152427	171997	131655	272247	186719	308893	143863	217943	308526	160333	135409			0.0594757	0.442434
STMMW_08251_SL1344_0750	12	12	782.83	0.0727321	1.33954	D23580	ST4/74	STMMW_08251_SL1344_0750	7.10088e+06	1.35824e+07	1.9862e+07	1.23366e+07	2.07935e+07	2.24418e+07	1.98118e+07	2.21662e+07	2.18618e+07	1.9674e+07	2.23229e+07	2.2916e+07	4.69517e+06	1.51271e+07	2.55722e+07	1.42035e+07	2.50445e+07	1.71126e+07	1.98118e+07	1.49917e+07	1.96148e+07	1.82798e+07	2.05901e+07	1.8123e+07			0.0596588	0.441535
STMMW_10731_SL1344_1000	4	3	192.08	0.0728574	1.36779	ST4/74	D23580	STMMW_10731_SL1344_1000	777369	856246	1.5183e+06	1.43425e+06	1.56048e+06	1.23321e+06	1.05633e+06	780011	1.13305e+06	731222	745512	949340	514004	953625	1.95481e+06	1.65129e+06	1.8795e+06	940362	1.05633e+06	527546	1.01659e+06	679405	687642	750780			0.0596924	0.441169
STMMW_21081_SL1344_2054	6	6	377.29	0.0729854	1.16041	ST4/74	D23580	STMMW_21081_SL1344_2054	1.49488e+07	1.17978e+07	1.23075e+07	1.10569e+07	1.0257e+07	1.26994e+07	1.19126e+07	1.10152e+07	1.06249e+07	8.66527e+06	9.20954e+06	1.15395e+07	9.88427e+06	1.31396e+07	1.58459e+07	1.27301e+07	1.23539e+07	9.6837e+06	1.19126e+07	7.4499e+06	9.53289e+06	8.05121e+06	8.49465e+06	9.12595e+06			0.0597281	0.440796
STMMW_30391_SL1344_3054	8	8	591.2	0.0731186	1.23525	ST4/74	D23580	STMMW_30391_SL1344_3054	1.22695e+07	1.96967e+07	1.80329e+07	1.53647e+07	1.81011e+07	2.23112e+07	1.47371e+07	1.59762e+07	1.18275e+07	1.60481e+07	1.46843e+07	1.23579e+07	8.1127e+06	2.19367e+07	2.32172e+07	1.76897e+07	2.18016e+07	1.7013e+07	1.47371e+07	1.08052e+07	1.06119e+07	1.49109e+07	1.35445e+07	9.77317e+06			0.059768	0.440409
STMMW_33121_SL1344_3285	1	1	35.54	0.0732838	2.16974	ST4/74	D23580	STMMW_33121_SL1344_3285	1.99184e+06	615334	426236	337207	419250	387815	301792	454759	344104	266567	280438	277764	1.31702e+06	685314	548776	388235	504961	295721	301792	307568	308738	247677	258669	219668	x		0.0598203	0.439929
STMMW_32931_SL1344_3266	5	5	201.12	0.0733516	1.2407	ST4/74	D23580	STMMW_32931_SL1344_3266	977915	1.39589e+06	1.31002e+06	1.46105e+06	1.29102e+06	1.36503e+06	1.24649e+06	1.4107e+06	1.04439e+06	950001	939366	696583	646607	1.55464e+06	1.68664e+06	1.68215e+06	1.55496e+06	1.04088e+06	1.24649e+06	954099	937049	882679	866448	550889			0.0598203	0.439733
STMMW_17161_SL1344_1652	4	4	362.48	0.0745396	1.145	D23580	ST4/74	STMMW_17161_SL1344_1652	4.72712e+06	6.39484e+06	6.45186e+06	5.27936e+06	5.26167e+06	6.19646e+06	6.18605e+06	5.7341e+06	7.81735e+06	6.06669e+06	6.72023e+06	6.76206e+06	3.12562e+06	7.12211e+06	8.30673e+06	6.07827e+06	6.33737e+06	4.72501e+06	6.18605e+06	3.87815e+06	7.01389e+06	5.63678e+06	6.19857e+06	5.34774e+06			0.0606642	0.436321
STMMW_24371_SL1344_2381	17	17	1283.72	0.0745577	1.09273	D23580	ST4/74	STMMW_24371_SL1344_2381	2.39463e+07	2.59954e+07	2.49849e+07	2.31556e+07	2.39233e+07	2.70766e+07	2.97889e+07	2.97638e+07	2.72053e+07	2.36525e+07	2.55228e+07	2.69737e+07	1.58335e+07	2.89518e+07	3.21678e+07	2.66597e+07	2.88141e+07	2.06468e+07	2.97889e+07	2.01302e+07	2.44092e+07	2.19764e+07	2.35416e+07	2.1332e+07			0.0606642	0.436269
STMMW_23661_SL1344_2313	1	1	29.09	0.0749562	1.56116	D23580	ST4/74	STMMW_23661_SL1344_2313	0	0	184679	0	170814	318088	234372	227062	248313	272005	11145.3	58669.4	0	0	237773	0	205735	242553	234372	153570	222792	252730	10280.2	46398.3	x		0.0608497	0.435137
STMMW_36801_SL1344_3657	2	2	87.2	0.0750352	1.35633	ST4/74	D23580	STMMW_36801_SL1344_3657	250357	456830	261455	241733	368607	437606	212542	274333	271262	303585	247763	177311	165538	508784	336622	278314	443965	333689	212542	185540	243382	282071	228530	140225			0.0608497	0.434914
STMMW_10111_SL1344_0937	21	21	1612.66	0.0751663	1.12095	D23580	ST4/74	STMMW_10111_SL1344_0937	6.83074e+07	5.53895e+07	6.99518e+07	6.38932e+07	6.24472e+07	6.75738e+07	7.47415e+07	8.38567e+07	6.78321e+07	6.17595e+07	6.87063e+07	7.7543e+07	4.51656e+07	6.16888e+07	9.00624e+07	7.35619e+07	7.5214e+07	5.15272e+07	7.47415e+07	5.67149e+07	6.08604e+07	5.7383e+07	6.3373e+07	6.13244e+07			0.0608497	0.434543
STMMW_19541_SL1344_1903	8	8	547.67	0.0751689	1.12394	D23580	ST4/74	STMMW_19541_SL1344_1903	3.22065e+06	3.32937e+06	3.62324e+06	3.03486e+06	4.08817e+06	4.38454e+06	3.76312e+06	4.11969e+06	4.22653e+06	3.83477e+06	4.32287e+06	4.10086e+06	2.12952e+06	3.70801e+06	4.6649e+06	3.49411e+06	4.92395e+06	3.34335e+06	3.76312e+06	2.78628e+06	3.79213e+06	3.56302e+06	3.98731e+06	3.24314e+06			0.0608497	0.434536
STMMW_18891_SL1344_1841	4	4	216.14	0.0752155	1.19195	D23580	ST4/74	STMMW_18891_SL1344_1841	495540	691886	687000	647565	648567	799721	733219	911561	652705	900076	863208	671616	327656	770573	884508	745558	781160	609813	733219	616518	585621	836292	796202	531144			0.0608497	0.434404
STMMW_34591_SL1344_3435	2	2	91.31	0.075558	1.11875	ST4/74	D23580	STMMW_34591_SL1344_3435	1.64556e+06	1.4509e+06	1.86151e+06	1.75451e+06	1.59526e+06	1.95196e+06	1.54324e+06	1.65803e+06	1.70001e+06	1.41557e+06	1.45623e+06	1.39763e+06	1.08806e+06	1.61591e+06	2.39668e+06	2.02001e+06	1.9214e+06	1.48843e+06	1.54324e+06	1.12138e+06	1.52529e+06	1.31525e+06	1.34319e+06	1.1053e+06			0.061057	0.43344
STMMW_37511_SL1344_3727	1	1	31.93	0.0758681	4.47326	D23580	ST4/74	STMMW_37511_SL1344_3727	0	20489.9	696410	12457.8	803930	757361	1.51994e+06	1.26517e+06	1.66977e+06	1.66852e+06	2.27042e+06	1.85283e+06	0	22820.2	896624	14343	968286	577513	1.51994e+06	855676	1.49816e+06	1.55028e+06	2.09418e+06	1.4653e+06	x		0.0612377	0.43257
STMMW_23531_SL1344_2300	9	9	514.22	0.0770152	1.36374	D23580	ST4/74	STMMW_23531_SL1344_2300	5.02316e+06	7.82365e+06	1.49345e+07	1.41793e+07	1.51083e+07	1.71962e+07	1.64716e+07	1.73685e+07	1.65384e+07	1.5466e+07	1.73201e+07	1.81133e+07	3.32136e+06	8.71341e+06	1.9228e+07	1.6325e+07	1.8197e+07	1.31127e+07	1.64716e+07	1.17469e+07	1.48386e+07	1.437e+07	1.59756e+07	1.43248e+07			0.0620928	0.429386
STMMW_13131_SL1344_1241	6	6	334.5	0.0774507	1.23637	D23580	ST4/74	STMMW_13131_SL1344_1241	1.62072e+06	1.71909e+06	1.43026e+06	1.28285e+06	1.75874e+06	1.49255e+06	2.33477e+06	2.58142e+06	1.55915e+06	1.80678e+06	1.60553e+06	1.61582e+06	1.07164e+06	1.9146e+06	1.84145e+06	1.47697e+06	2.1183e+06	1.13812e+06	2.33477e+06	1.7459e+06	1.3989e+06	1.67874e+06	1.4809e+06	1.27787e+06			0.0623729	0.42819
STMMW_21091_SL1344_2055	3	3	151.77	0.0784395	1.66155	D23580	ST4/74	STMMW_21091_SL1344_2055	414580	1.04557e+06	3.52589e+06	3.59342e+06	3.63111e+06	5.16831e+06	4.61282e+06	5.44984e+06	4.8691e+06	4.35443e+06	3.90206e+06	5.68763e+06	274124	1.16448e+06	4.53956e+06	4.13719e+06	4.37345e+06	3.941e+06	4.61282e+06	3.6859e+06	4.36866e+06	4.04585e+06	3.59917e+06	4.49803e+06			0.0630973	0.4255
STMMW_18751_SL1344_1828	2	2	76.7	0.0785946	1.50473	ST4/74	D23580	STMMW_18751_SL1344_1828	284352	245894	137736	91414.3	165401	142242	126194	122694	103665	101109	123173	132287	188016	273858	177335	105248	199215	108464	126194	82981.6	93010.2	93944.4	113612	104619			0.0631504	0.425081
STMMW_44531_SL1344_4437	1	1	56.21	0.0790607	1.21129	D23580	ST4/74	STMMW_44531_SL1344_4437	239714	239953	430680	279661	254124	368963	303992	339368	381213	388345	395294	387970	158501	267242	554498	321981	306077	281346	303992	229526	342033	360825	364610	306824	x		0.0634241	0.423828
STMMW_00971_SL1344_0093	22	22	1734.16	0.0791145	1.1335	D23580	ST4/74	STMMW_00971_SL1344_0093	3.65625e+07	2.66219e+07	2.70941e+07	2.37472e+07	2.53943e+07	3.28786e+07	3.22262e+07	3.44795e+07	3.19452e+07	3.1029e+07	3.14892e+07	3.4132e+07	2.41755e+07	2.96496e+07	3.48835e+07	2.73408e+07	3.05859e+07	2.5071e+07	3.22262e+07	2.33196e+07	2.86619e+07	2.88301e+07	2.90449e+07	2.69931e+07			0.0634241	0.423684
STMMW_18031_SL1344_1739	3	3	101.21	0.0806689	1.27109	ST4/74	D23580	STMMW_18031_SL1344_1739	4.83035e+06	5.86051e+06	5.96844e+06	5.32882e+06	5.66293e+06	3.45222e+06	5.85078e+06	4.65132e+06	3.01487e+06	3.52929e+06	3.68537e+06	3.73821e+06	3.19387e+06	6.52701e+06	7.68432e+06	6.13521e+06	6.82066e+06	2.63243e+06	5.85078e+06	3.14584e+06	2.70501e+06	3.27919e+06	3.39929e+06	2.95634e+06			0.0645533	0.419562
STMMW_30181_SL1344_3034	8	8	372.3	0.0807054	1.10289	D23580	ST4/74	STMMW_30181_SL1344_3034	1.17597e+07	9.95879e+06	9.74025e+06	9.45229e+06	9.70582e+06	1.22924e+07	1.08026e+07	1.24891e+07	1.13987e+07	1.07337e+07	1.18152e+07	1.21424e+07	7.77563e+06	1.10914e+07	1.25405e+07	1.08827e+07	1.16901e+07	9.37337e+06	1.08026e+07	8.44678e+06	1.02272e+07	9.9731e+06	1.08981e+07	9.60275e+06			0.0645533	0.419467
STMMW_01441_SL1344_0138	1	1	152.76	0.0808807	1.21718	D23580	ST4/74	STMMW_01441_SL1344_0138	7.04068e+06	7.13607e+06	4.60031e+06	7.30624e+06	5.39539e+06	8.1286e+06	6.34929e+06	9.25867e+06	7.05495e+06	8.97786e+06	8.26997e+06	8.29862e+06	4.65537e+06	7.94763e+06	5.92286e+06	8.41186e+06	6.49843e+06	6.19832e+06	6.34929e+06	6.26194e+06	6.32986e+06	8.34165e+06	7.62801e+06	6.56292e+06	x		0.0645893	0.419007
STMMW_30161_SL1344_3032	4	4	191.07	0.0810453	1.2036	D23580	ST4/74	STMMW_30161_SL1344_3032	802207	529376	1.01018e+06	617657	836621	931120	1.03466e+06	1.01089e+06	938632	860193	853885	991338	530428	589581	1.3006e+06	711125	1.00766e+06	710009	1.03466e+06	683695	842161	799236	787602	783994			0.0645893	0.418577
STMMW_22031_SL1344_2149	1	1	59.68	0.0810786	1.36963	D23580	ST4/74	STMMW_22031_SL1344_2149	1.23219e+06	944477	1.40753e+06	1.39615e+06	1.37173e+06	1.8765e+06	1.97447e+06	1.21169e+06	2.96057e+06	1.5278e+06	1.93391e+06	1.66164e+06	814736	1.05189e+06	1.81218e+06	1.60742e+06	1.65216e+06	1.43089e+06	1.97447e+06	819506	2.65629e+06	1.41953e+06	1.7838e+06	1.3141e+06	x		0.0645893	0.41849
STMMW_34681_SL1344_3444	6	6	352.15	0.0811154	1.26764	D23580	ST4/74	STMMW_34681_SL1344_3444	3.64289e+06	2.75356e+06	6.26626e+06	5.2726e+06	5.79026e+06	6.67643e+06	6.33745e+06	6.40104e+06	6.71205e+06	5.91042e+06	6.04625e+06	7.13168e+06	2.40872e+06	3.06671e+06	8.06776e+06	6.07048e+06	6.97402e+06	5.09099e+06	6.33745e+06	4.32922e+06	6.0222e+06	5.49158e+06	5.57691e+06	5.64005e+06			0.0645893	0.418394
STMMW_23841_SL1344_2331	7	7	406.15	0.0813161	1.17057	D23580	ST4/74	STMMW_23841_SL1344_2331	3.40504e+06	3.53151e+06	3.64441e+06	2.51842e+06	3.26701e+06	3.36942e+06	3.66512e+06	4.99385e+06	3.49793e+06	3.69293e+06	3.30746e+06	3.94478e+06	2.25145e+06	3.93314e+06	4.69215e+06	2.89952e+06	3.93492e+06	2.5693e+06	3.66512e+06	3.3775e+06	3.13842e+06	3.43124e+06	3.05072e+06	3.11971e+06			0.0646743	0.417871
STMMW_17751_SL1344_1711	4	4	246.78	0.0814108	1.08872	D23580	ST4/74	STMMW_17751_SL1344_1711	5.01328e+06	4.63005e+06	4.49206e+06	4.61313e+06	3.97605e+06	4.45096e+06	4.8303e+06	5.23879e+06	5.21917e+06	5.28853e+06	4.5855e+06	4.42438e+06	3.31483e+06	5.15661e+06	5.7835e+06	5.31121e+06	4.78892e+06	3.394e+06	4.8303e+06	3.54316e+06	4.68276e+06	4.91376e+06	4.22956e+06	3.499e+06			0.0646743	0.417624
STMMW_09811_SL1344_0907	10	10	527.31	0.0814962	1.14349	D23580	ST4/74	STMMW_09811_SL1344_0907	6.20405e+06	8.67812e+06	8.58524e+06	8.58212e+06	8.77472e+06	9.63901e+06	8.38845e+06	1.01621e+07	9.00487e+06	9.36889e+06	1.07972e+07	9.98259e+06	4.10218e+06	9.66506e+06	1.10534e+07	9.88081e+06	1.05686e+07	7.35006e+06	8.38845e+06	6.87294e+06	8.07937e+06	8.70497e+06	9.95909e+06	7.89468e+06			0.0646743	0.417403
STMMW_00951_SL1344_0091	4	4	192.88	0.081864	1.29111	D23580	ST4/74	STMMW_00951_SL1344_0091	1.15276e+06	2.70894e+06	2.43995e+06	1.65884e+06	2.92266e+06	2.93537e+06	2.62057e+06	3.15168e+06	2.77817e+06	2.95858e+06	3.29794e+06	3.03432e+06	762218	3.01702e+06	3.14142e+06	1.90987e+06	3.52017e+06	2.23832e+06	2.62057e+06	2.13158e+06	2.49263e+06	2.74892e+06	3.04194e+06	2.39967e+06			0.0648934	0.41645
STMMW_05571_SL1344_0480	34	32	2410.05	0.0820025	1.12164	D23580	ST4/74	STMMW_05571_SL1344_0480	1.47824e+08	1.38583e+08	1.25266e+08	1.13736e+08	1.28378e+08	1.44913e+08	1.27382e+08	1.5444e+08	1.50651e+08	1.45567e+08	1.42357e+08	1.75457e+08	9.77429e+07	1.54344e+08	1.61279e+08	1.30948e+08	1.54623e+08	1.10501e+08	1.27382e+08	1.04453e+08	1.35168e+08	1.35252e+08	1.31307e+08	1.3876e+08			0.0649305	0.416092
STMMW_23011_SL1344_2246	29	29	2297.79	0.0821737	1.10216	D23580	ST4/74	STMMW_23011_SL1344_2246	7.5184e+07	8.62229e+07	9.50137e+07	8.20314e+07	9.57575e+07	9.70301e+07	9.99775e+07	1.05104e+08	8.8316e+07	9.02975e+07	9.73391e+07	1.04476e+08	4.97124e+07	9.60288e+07	1.22329e+08	9.44448e+07	1.15334e+08	7.39886e+07	9.99775e+07	7.10853e+07	7.9239e+07	8.38986e+07	8.97832e+07	8.2624e+07			0.0649933	0.415651
STMMW_19331_SL1344_1883	10	10	599.32	0.0830632	1.16778	D23580	ST4/74	STMMW_19331_SL1344_1883	2.13709e+07	1.5715e+07	1.33014e+07	1.52086e+07	1.29042e+07	1.30037e+07	1.70479e+07	1.81044e+07	1.59693e+07	2.00475e+07	1.93873e+07	1.63e+07	1.41306e+07	1.75023e+07	1.71254e+07	1.751e+07	1.55423e+07	9.91573e+06	1.70479e+07	1.22446e+07	1.4328e+07	1.86268e+07	1.78824e+07	1.28908e+07			0.0656236	0.413373
STMMW_29621_SL1344_2979	3	3	117.7	0.0851223	1.15829	D23580	ST4/74	STMMW_29621_SL1344_2979	8.19171e+06	7.33092e+06	5.86919e+06	5.9887e+06	6.40752e+06	7.65873e+06	7.12611e+06	9.74378e+06	6.85029e+06	7.5509e+06	8.52075e+06	8.21568e+06	5.41644e+06	8.16464e+06	7.55654e+06	6.89495e+06	7.71747e+06	5.84003e+06	7.12611e+06	6.59003e+06	6.14623e+06	7.01581e+06	7.85933e+06	6.49732e+06			0.0671753	0.408199
STMMW_02532_SL1344_0249	1	1	52.12	0.0854613	1.69613	D23580	ST4/74	STMMW_02532_SL1344_0249	150944	197771	792800	28731.4	571514	974706	822262	763578	967208	692787	675860	685789	99805.5	220263	1.02073e+06	33079.2	688354	743245	822262	516432	867800	643693	623397	542352	x		0.0673678	0.40736
STMMW_34521_SL1344_3428	3	3	191.06	0.086232	1.26103	D23580	ST4/74	STMMW_34521_SL1344_3428	4.10534e+06	2.73518e+06	3.3204e+06	3.4229e+06	2.50142e+06	3.68617e+06	3.01885e+06	3.61141e+06	4.24671e+06	3.83037e+06	4.36178e+06	5.86323e+06	2.71449e+06	3.04624e+06	4.275e+06	3.94087e+06	3.01281e+06	2.81082e+06	3.01885e+06	2.44251e+06	3.81024e+06	3.55893e+06	4.0232e+06	4.6369e+06			0.0678997	0.405465
STMMW_42921_SL1344_4281	5	5	315.29	0.0865952	1.19126	ST4/74	D23580	STMMW_42921_SL1344_4281	1.25032e+07	1.26551e+07	1.06372e+07	9.85098e+06	1.06925e+07	1.48229e+07	9.0349e+06	1.10153e+07	1.05255e+07	7.74201e+06	8.90656e+06	1.25126e+07	8.26726e+06	1.40944e+07	1.36954e+07	1.13417e+07	1.28785e+07	1.13029e+07	9.0349e+06	7.44997e+06	9.44367e+06	7.19337e+06	8.21519e+06	9.8955e+06			0.0681099	0.404579
STMMW_09261_SL1344_0852	2	1	90.67	0.0875528	2.30809	D23580	ST4/74	STMMW_09261_SL1344_0852	192880	61.6667	15629.3	84584.4	9455.31	622637	315593	595300	204854	62567.5	470810	486434	127534	68.6799	20122.6	97384.2	11388.4	474781	315593	402620	183800	58133.6	434263	384693	x		0.0687866	0.40226
STMMW_14291_SL1344_1358	8	8	547.54	0.0879003	1.1212	D23580	ST4/74	STMMW_14291_SL1344_1358	1.16911e+07	1.43185e+07	1.03867e+07	1.01767e+07	1.04658e+07	1.23706e+07	1.17987e+07	1.29223e+07	1.31589e+07	1.19056e+07	1.45814e+07	1.34552e+07	7.7303e+06	1.59469e+07	1.33728e+07	1.17167e+07	1.26054e+07	9.43297e+06	1.17987e+07	8.7398e+06	1.18064e+07	1.10619e+07	1.34495e+07	1.0641e+07			0.0689831	0.401425
STMMW_25501_SL1344_2495	10	10	685.27	0.0892674	1.32579	D23580	ST4/74	STMMW_25501_SL1344_2495	2.80626e+06	6.68575e+06	7.57581e+06	9.18064e+06	8.23577e+06	8.63159e+06	1.04717e+07	9.95258e+06	9.11822e+06	9.37811e+06	8.35644e+06	9.8857e+06	1.85552e+06	7.4461e+06	9.7538e+06	1.05699e+07	9.91949e+06	6.58187e+06	1.04717e+07	6.73124e+06	8.18106e+06	8.71353e+06	7.70777e+06	7.81805e+06			0.0699309	0.398174
STMMW_07071_SL1344_0630	3	3	135.1	0.0893055	1.18153	ST4/74	D23580	STMMW_07071_SL1344_0630	868382	834807	1.04856e+06	833363	769295	939299	798596	1.078e+06	660672	623705	691535	627877	574183	929747	1.35002e+06	959472	926570	716246	798596	729085	592769	579506	637855	496553			0.0699309	0.398084
STMMW_21831_SL1344_2129	2	2	162.99	0.0894177	1.43028	ST4/74	D23580	STMMW_21831_SL1344_2129	2.5878e+06	2.22096e+06	2.81169e+06	2.19026e+06	2.00534e+06	1.6047e+06	1.19659e+06	517097	1.81104e+06	1.81476e+06	2.18088e+06	1.86293e+06	1.71108e+06	2.47354e+06	3.62004e+06	2.5217e+06	2.41531e+06	1.22364e+06	1.19659e+06	349729	1.6249e+06	1.68616e+06	2.01159e+06	1.47329e+06			0.0699413	0.39782
STMMW_00701_SL1344_0069	1	1	26.75	0.0895618	1.91369	ST4/74	D23580	STMMW_00701_SL1344_0069	502329	844442	726732	1.01737e+06	522337	444177	320347	18032.3	821703	225582	301445	433086	332145	940478	935662	1.17133e+06	629123	338699	320347	12195.8	737250	209596	278045	342504	x		0.0699624	0.397481
STMMW_23771_SL1344_2324	6	5	360.18	0.0896423	1.24947	D23580	ST4/74	STMMW_23771_SL1344_2324	2.80669e+06	3.822e+06	5.02863e+06	3.08981e+06	4.96585e+06	5.85882e+06	4.53142e+06	6.21151e+06	4.58788e+06	5.59224e+06	4.95334e+06	6.07491e+06	1.85581e+06	4.25666e+06	6.47433e+06	3.55738e+06	5.98107e+06	4.46754e+06	4.53142e+06	4.20104e+06	4.11635e+06	5.19595e+06	4.56884e+06	4.80431e+06			0.0699624	0.397292
STMMW_15691_SL1344_1505	1	1	52.79	0.0902192	1.6308	D23580	ST4/74	STMMW_15691_SL1344_1505	677533	3.16151e+06	3.0668e+06	1.28231e+06	2.84178e+06	1.99355e+06	1.72729e+06	4.13174e+06	4.64765e+06	2.5903e+06	3.26478e+06	4.87692e+06	447992	3.52106e+06	3.94849e+06	1.47635e+06	3.42275e+06	1.52014e+06	1.72729e+06	2.79443e+06	4.16997e+06	2.40674e+06	3.01135e+06	3.85689e+06	x		0.0703351	0.395942
STMMW_39531_SL1344_3936	23	22	1247.76	0.0903481	1.20439	ST4/74	D23580	STMMW_39531_SL1344_3936	2.7911e+07	1.80056e+07	2.13704e+07	1.65078e+07	2.037e+07	2.1725e+07	1.77111e+07	2.22639e+07	1.55254e+07	1.65941e+07	1.82485e+07	1.4183e+07	1.84551e+07	2.00533e+07	2.75142e+07	1.90059e+07	2.45344e+07	1.6566e+07	1.77111e+07	1.50578e+07	1.39297e+07	1.54181e+07	1.6832e+07	1.12165e+07			0.0703581	0.395642
STMMW_29471_SL1344_2964	3	3	183.11	0.0904878	1.37101	D23580	ST4/74	STMMW_29471_SL1344_2964	291335	475341	839185	775746	956890	937999	1.186e+06	1.07336e+06	801004	971757	1.05114e+06	779877	192633	529400	1.08045e+06	893136	1.15252e+06	715255	1.186e+06	725947	718679	902894	969549	616761			0.0703895	0.395317
STMMW_33571_SL1344_3331	18	18	1478.91	0.0907705	1.0814	D23580	ST4/74	STMMW_33571_SL1344_3331	3.75045e+08	4.03331e+08	3.53808e+08	3.59387e+08	3.91181e+08	4.07218e+08	3.54735e+08	4.53446e+08	4.1721e+08	4.18496e+08	4.25965e+08	4.06519e+08	2.47984e+08	4.49201e+08	4.55526e+08	4.13772e+08	4.71154e+08	3.10517e+08	3.54735e+08	3.0668e+08	3.7433e+08	3.88839e+08	3.92899e+08	3.21493e+08			0.0704655	0.394661
STMMW_11851_SL1344_1114	11	11	895.67	0.0908563	1.06607	D23580	ST4/74	STMMW_11851_SL1344_1114	3.29144e+07	3.04425e+07	3.46536e+07	3.50813e+07	3.24859e+07	3.24123e+07	3.74621e+07	3.76327e+07	3.18001e+07	3.36025e+07	3.4813e+07	3.5761e+07	2.17633e+07	3.39046e+07	4.46163e+07	4.039e+07	3.91273e+07	2.47155e+07	3.74621e+07	2.54522e+07	2.85318e+07	3.12213e+07	3.21107e+07	2.82814e+07			0.0704655	0.394462
STMMW_40751_SL1344_4059	5	5	315.34	0.0908841	1.19346	ST4/74	D23580	STMMW_40751_SL1344_4059	5.32287e+06	4.81082e+06	6.27191e+06	4.79078e+06	5.4678e+06	4.30257e+06	6.26707e+06	4.6072e+06	3.90412e+06	3.76462e+06	3.52389e+06	3.88013e+06	3.51953e+06	5.35794e+06	8.07504e+06	5.51575e+06	6.58563e+06	3.28085e+06	6.26707e+06	3.11599e+06	3.50286e+06	3.49784e+06	3.25035e+06	3.06858e+06			0.0704655	0.394398
STMMW_26901_SL1344_2649	6	6	333.91	0.0910584	1.13316	D23580	ST4/74	STMMW_26901_SL1344_2649	3.79082e+07	4.3053e+07	3.58008e+07	3.88298e+07	3.38615e+07	4.64712e+07	3.66322e+07	4.98156e+07	4.52733e+07	4.70582e+07	4.7754e+07	4.08076e+07	2.50653e+07	4.79493e+07	4.60933e+07	4.47058e+07	4.07842e+07	3.54358e+07	3.66322e+07	3.36919e+07	4.06202e+07	4.37235e+07	4.40471e+07	3.22724e+07			0.0705234	0.393995
STMMW_00491_SL1344_0049	4	4	309.73	0.0926328	1.21332	D23580	ST4/74	STMMW_00491_SL1344_0049	9.1333e+06	7.8793e+06	8.21816e+06	5.50195e+06	7.92413e+06	1.2614e+07	1.1219e+07	1.17119e+07	1.10384e+07	8.97519e+06	9.65686e+06	9.60672e+06	6.03903e+06	8.7754e+06	1.05808e+07	6.33454e+06	9.54413e+06	9.61862e+06	1.1219e+07	7.92113e+06	9.9039e+06	8.33916e+06	8.90725e+06	7.59742e+06			0.0716643	0.390394
STMMW_40831_SL1344_4068	1	1	33.18	0.0932347	1.16062	D23580	ST4/74	STMMW_40831_SL1344_4068	427285	490671	364005	406486	474327	503596	614061	599126	520386	481252	439907	439901	282525	546474	468653	467998	571298	384008	614061	405208	466902	447149	405760	347893	x		0.0720512	0.389034
STMMW_18951_SL1344_1847	2	2	83.73	0.0934536	1.7383	D23580	ST4/74	STMMW_18951_SL1344_1847	208190	30536.5	511253	338864	589271	342266	362897	656967	600896	529083	620552	741635	137657	34009.4	658234	390142	709742	260989	362897	444328	539137	491590	572382	586518			0.0721416	0.388542
STMMW_22771_SL1344_2222	2	2	104.63	0.0935608	1.22509	ST4/74	D23580	STMMW_22771_SL1344_2222	1.32053e+06	1.43362e+06	1.08663e+06	1.53204e+06	1.13282e+06	889077	1.25673e+06	1.0636e+06	1.04852e+06	762652	988754	915808	873149	1.59666e+06	1.39903e+06	1.76388e+06	1.36442e+06	677950	1.25673e+06	719347	940752	708607	912003	724262			0.0721457	0.388301
STMMW_35581_SL1344_3534	1	1	54.5	0.0947484	1.25877	D23580	ST4/74	STMMW_35581_SL1344_3534	464455	602641	309507	623652	665365	597931	694208	818815	530330	727846	753740	583116	307103	671177	398488	718027	801392	455942	694208	553790	475823	676268	695231	461154	x		0.0729819	0.385657
STMMW_09331_SL1344_0859	2	1	56.49	0.0957191	1.22134	D23580	ST4/74	STMMW_09331_SL1344_0859	1.30002e+06	1.09794e+06	1.09938e+06	955834	1.11045e+06	1.78457e+06	1.07689e+06	1.78571e+06	1.65534e+06	1.44911e+06	1.47101e+06	1.53656e+06	859584	1.22281e+06	1.41545e+06	1.10048e+06	1.33747e+06	1.36079e+06	1.07689e+06	1.20773e+06	1.48521e+06	1.34642e+06	1.35683e+06	1.21518e+06	x		0.0736495	0.383521
STMMW_29311_SL1344_2948	6	6	238.09	0.0962503	1.23847	D23580	ST4/74	STMMW_29311_SL1344_2948	1.73766e+06	1.93538e+06	3.36057e+06	3.18362e+06	3.35406e+06	3.97838e+06	3.67385e+06	3.8304e+06	3.54298e+06	3.76916e+06	3.25366e+06	3.66469e+06	1.14896e+06	2.15549e+06	4.32671e+06	3.66538e+06	4.03977e+06	3.03364e+06	3.67385e+06	2.59062e+06	3.17884e+06	3.50206e+06	3.0011e+06	2.8982e+06			0.0739778	0.382363
STMMW_31731_SL1344_3186	6	5	207.69	0.0966052	1.12645	D23580	ST4/74	STMMW_31731_SL1344_3186	909702	760965	762690	739893	773643	938404	893780	967508	873663	742800	1.03839e+06	986922	601504	847507	981958	851857	931806	715563	893780	654356	783870	690161	957787	780502			0.0740606	0.381593
STMMW_09861_SL1344_0912	6	6	295.98	0.0966601	1.19032	ST4/74	D23580	STMMW_09861_SL1344_0912	2.00338e+06	2.95059e+06	2.87677e+06	2.30261e+06	2.87745e+06	2.91274e+06	2.50575e+06	2.87748e+06	1.91593e+06	2.0453e+06	1.8381e+06	2.19492e+06	1.32465e+06	3.28615e+06	3.70382e+06	2.65106e+06	3.46571e+06	2.22106e+06	2.50575e+06	1.94613e+06	1.71902e+06	1.90036e+06	1.69542e+06	1.73584e+06			0.0740606	0.381474
STMMW_34731_SL1344_3450	6	6	338.97	0.0966719	1.14171	D23580	ST4/74	STMMW_34731_SL1344_3450	6.91043e+06	9.41716e+06	1.11409e+07	8.83175e+06	9.27382e+06	1.18759e+07	1.06678e+07	1.07637e+07	1.11785e+07	1.02231e+07	1.121e+07	1.15481e+07	4.56925e+06	1.04882e+07	1.43438e+07	1.01682e+07	1.11698e+07	9.05575e+06	1.06678e+07	7.27981e+06	1.00296e+07	9.49869e+06	1.03398e+07	9.13272e+06			0.0740606	0.381448
STMMW_12061_SL1344_1134	15	15	1273.92	0.0968044	1.21007	D23580	ST4/74	STMMW_12061_SL1344_1134	5.27873e+07	4.60707e+07	7.34139e+07	6.45969e+07	7.511e+07	8.20098e+07	8.27888e+07	1.02666e+08	7.35665e+07	6.71385e+07	7.20765e+07	7.85181e+07	3.49035e+07	5.13102e+07	9.45199e+07	7.4372e+07	9.04654e+07	6.25351e+07	8.27888e+07	6.94366e+07	6.60055e+07	6.23808e+07	6.64816e+07	6.20956e+07			0.0740819	0.381162
STMMW_43581_SL1344_4347	8	8	476.1	0.0971272	1.11021	D23580	ST4/74	STMMW_43581_SL1344_4347	7.89158e+07	7.81978e+07	8.36605e+07	8.32527e+07	8.24115e+07	1.12346e+08	9.50538e+07	1.06232e+08	9.5791e+07	8.89709e+07	9.1494e+07	9.84183e+07	5.21799e+07	8.7091e+07	1.07712e+08	9.5851e+07	9.92597e+07	8.56675e+07	9.50538e+07	7.18479e+07	8.59458e+07	8.2666e+07	8.43918e+07	7.78335e+07			0.0742487	0.380465
STMMW_25091_SL1344_2454	9	9	597.15	0.0978506	1.14598	D23580	ST4/74	STMMW_25091_SL1344_2454	3.75844e+07	5.20871e+07	4.85273e+07	4.40785e+07	4.50343e+07	5.43754e+07	5.07029e+07	6.10518e+07	5.24785e+07	5.69042e+07	4.30186e+07	5.86509e+07	2.48512e+07	5.80108e+07	6.24785e+07	5.07487e+07	5.42412e+07	4.1463e+07	5.07029e+07	4.12913e+07	4.70848e+07	5.28718e+07	3.96793e+07	4.63837e+07			0.0746219	0.378914
STMMW_09141_SL1344_0839	2	2	51.56	0.0979109	1.40971	D23580	ST4/74	STMMW_09141_SL1344_0839	88995	353589	230368	294792	197626	244040	274147	342747	290124	508641	275888	295310	58844.4	393802	296597	339402	238028	186088	274147	231811	260306	472596	254472	233544			0.0746219	0.378785
STMMW_35421_SL1344_3519	4	4	291.5	0.0979828	1.27681	D23580	ST4/74	STMMW_35421_SL1344_3519	2.25361e+06	1.92663e+06	1.81905e+06	1.85482e+06	821277	2.50257e+06	2.25398e+06	2.45531e+06	2.55236e+06	2.16178e+06	2.3859e+06	2.46278e+06	1.49011e+06	2.14574e+06	2.34201e+06	2.1355e+06	989179	1.90829e+06	2.25398e+06	1.66061e+06	2.29004e+06	2.00859e+06	2.20069e+06	1.94768e+06			0.0746219	0.378632
STMMW_24301_SL1344_2374	2	2	69.46	0.098037	1.20422	D23580	ST4/74	STMMW_24301_SL1344_2374	2.36073e+06	2.21241e+06	2.43545e+06	1.22639e+06	1.68511e+06	2.34274e+06	2.53638e+06	2.15193e+06	2.55368e+06	2.31088e+06	2.68126e+06	2.53307e+06	1.56094e+06	2.46403e+06	3.13562e+06	1.41198e+06	2.02962e+06	1.78641e+06	2.53638e+06	1.45542e+06	2.29121e+06	2.14712e+06	2.47313e+06	2.00326e+06			0.0746219	0.378516
STMMW_40641_SL1344_4048	4	4	147.07	0.0983844	1.18708	D23580	ST4/74	STMMW_40641_SL1344_4048	1.39535e+06	1.50571e+06	1.84814e+06	1.78342e+06	2.01195e+06	2.87885e+06	2.34212e+06	2.35668e+06	2.11549e+06	2.02597e+06	2.24465e+06	2.47555e+06	922616	1.67695e+06	2.37947e+06	2.0533e+06	2.42327e+06	2.19522e+06	2.34212e+06	1.5939e+06	1.89806e+06	1.8824e+06	2.07041e+06	1.95777e+06			0.0748058	0.377778
STMMW_20631_SL1344_2008	1	1	28.26	0.0985956	1.76531	D23580	ST4/74	STMMW_20631_SL1344_2008	4296.82	76465.3	81525.9	78423.4	71239.3	65523.7	107646	111343	105738	126919	120777	93938.2	2841.1	85161.5	104964	90290.9	85803.5	49964	107646	75304.6	94870.6	117925	111401	74290.5	x		0.074886	0.377329
STMMW_34711_SL1344_3448	9	9	538.5	0.0987615	1.12042	D23580	ST4/74	STMMW_34711_SL1344_3448	1.99805e+07	1.72202e+07	1.41684e+07	1.42813e+07	1.42108e+07	1.82411e+07	1.7175e+07	2.01433e+07	1.73591e+07	1.74229e+07	1.91081e+07	1.87069e+07	1.32113e+07	1.91786e+07	1.82417e+07	1.64424e+07	1.7116e+07	1.39094e+07	1.7175e+07	1.36236e+07	1.5575e+07	1.61882e+07	1.76249e+07	1.47942e+07			0.0749316	0.376979
STMMW_02101_SL1344_0205	2	2	142.47	0.0989131	1.35358	D23580	ST4/74	STMMW_02101_SL1344_0205	3.65665e+06	1.23702e+07	7.98043e+06	8.84696e+06	1.08241e+07	1.4396e+07	1.06956e+07	1.56722e+07	1.10721e+07	1.37009e+07	1.42298e+07	1.32375e+07	2.41781e+06	1.3777e+07	1.02748e+07	1.01857e+07	1.3037e+07	1.09774e+07	1.06956e+07	1.05996e+07	9.93415e+06	1.273e+07	1.31252e+07	1.04688e+07			0.0749663	0.376658
STMMW_33751_SL1344_3350	3	3	111.04	0.0994421	1.6357	D23580	ST4/74	STMMW_33751_SL1344_3350	475060	54344.2	762415	400808	806317	746575	845453	798214	822158	926485	991287	925111	314115	60524.6	981604	461460	971160	569288	845453	539858	737658	860830	914339	731619			0.0752866	0.375545
STMMW_23151_SL1344_2260	1	1	43.69	0.0995839	1.5948	D23580	ST4/74	STMMW_23151_SL1344_2260	117142	910438	1.1245e+06	1.15133e+06	799075	966565	1.01834e+06	1.27468e+06	1.43347e+06	1.3092e+06	1.6264e+06	1.42206e+06	77455.6	1.01398e+06	1.44779e+06	1.32556e+06	962437	737037	1.01834e+06	862105	1.28614e+06	1.21642e+06	1.50015e+06	1.12463e+06	x		0.0753134	0.375248
STMMW_32841_SL1344_3257	3	3	158.04	0.100051	1.50276	D23580	ST4/74	STMMW_32841_SL1344_3257	269287	805152	2.63768e+06	705890	2.34143e+06	2.80314e+06	2.35173e+06	2.88767e+06	2.14989e+06	2.04158e+06	2.38239e+06	2.55705e+06	178056	896720	3.39599e+06	812709	2.82011e+06	2.13749e+06	2.35173e+06	1.95302e+06	1.92893e+06	1.89691e+06	2.19746e+06	2.02223e+06			0.0755861	0.374271
STMMW_17681_SL1344_1704	10	10	509.57	0.100881	1.13431	ST4/74	D23580	STMMW_17681_SL1344_1704	1.10898e+07	9.77286e+06	9.13639e+06	8.3548e+06	8.84114e+06	1.17562e+07	9.27618e+06	1.00727e+07	8.2146e+06	7.75367e+06	8.66172e+06	7.99203e+06	7.33267e+06	1.08843e+07	1.1763e+07	9.61909e+06	1.06486e+07	8.96448e+06	9.27618e+06	6.81251e+06	7.37032e+06	7.20421e+06	7.98935e+06	6.32045e+06			0.076102	0.372549
STMMW_42401_SL1344_4226	3	3	169.17	0.100949	1.17916	D23580	ST4/74	STMMW_42401_SL1344_4226	7.80662e+06	8.31814e+06	8.74947e+06	7.80354e+06	1.04662e+07	1.01486e+07	9.19778e+06	1.10461e+07	9.64216e+06	1.34236e+07	1.12911e+07	8.2399e+06	5.16182e+06	9.26414e+06	1.12649e+07	8.98441e+06	1.26059e+07	7.73865e+06	9.19778e+06	7.47081e+06	8.65116e+06	1.24723e+07	1.04146e+07	6.51648e+06			0.076102	0.372409
STMMW_34141_SL1344_3388	11	10	773.16	0.101113	1.11771	ST4/74	D23580	STMMW_34141_SL1344_3388	4.84281e+08	4.35894e+08	4.25301e+08	3.84611e+08	3.7672e+08	4.11433e+08	3.77277e+08	4.31352e+08	3.48202e+08	3.0491e+08	3.76013e+08	4.15276e+08	3.20212e+08	4.85467e+08	5.47573e+08	4.42812e+08	4.53737e+08	3.13731e+08	3.77277e+08	2.91737e+08	3.12414e+08	2.83302e+08	3.46825e+08	3.28419e+08			0.0761441	0.372072
STMMW_42671_SL1344_4253	3	3	146.62	0.101284	1.23516	D23580	ST4/74	STMMW_42671_SL1344_4253	713029	482739	693008	826755	822499	774958	664705	807241	797034	1.10281e+06	1.11218e+06	843249	471462	537639	892243	951864	990650	590931	664705	545963	715116	1.02466e+06	1.02585e+06	666879			0.0761922	0.371718
STMMW_07511_SL1344_0675	7	7	476.24	0.102449	1.09864	D23580	ST4/74	STMMW_07511_SL1344_0675	3.03632e+07	3.1524e+07	3.86713e+07	3.49855e+07	3.62357e+07	4.05694e+07	3.66458e+07	4.06827e+07	3.84278e+07	4.24802e+07	3.51863e+07	3.98719e+07	2.00765e+07	3.51092e+07	4.9789e+07	4.02797e+07	4.36437e+07	3.09355e+07	3.66458e+07	2.7515e+07	3.44782e+07	3.94699e+07	3.2455e+07	3.15325e+07			0.076987	0.369337
STMMW_35661_SL1344_3542	15	14	884.12	0.102595	1.13609	ST4/74	D23580	STMMW_35661_SL1344_3542	4.57296e+06	4.61498e+06	5.12041e+06	4.74058e+06	4.07642e+06	5.00906e+06	5.08974e+06	4.52141e+06	4.34885e+06	3.77055e+06	3.89191e+06	3.14175e+06	3.02369e+06	5.13983e+06	6.5925e+06	5.45795e+06	4.90981e+06	3.81957e+06	5.08974e+06	3.05797e+06	3.90188e+06	3.50335e+06	3.58981e+06	2.48464e+06			0.0770092	0.369042
STMMW_29991_SL1344_3015	2	2	148.83	0.102697	1.0931	D23580	ST4/74	STMMW_29991_SL1344_3015	3.09929e+06	2.8393e+06	2.40745e+06	2.52906e+06	2.32282e+06	2.96253e+06	2.77752e+06	3.10954e+06	2.80366e+06	2.88206e+06	2.99691e+06	3.09535e+06	2.04928e+06	3.1622e+06	3.09957e+06	2.91177e+06	2.7977e+06	2.25902e+06	2.77752e+06	2.10308e+06	2.51551e+06	2.67782e+06	2.76428e+06	2.44794e+06			0.0770092	0.368836
STMMW_41011_SL1344_4087	9	8	566.87	0.103014	1.11193	ST4/74	D23580	STMMW_41011_SL1344_4087	5.19917e+07	5.4038e+07	5.3718e+07	5.13132e+07	5.54316e+07	6.14759e+07	5.85231e+07	5.58253e+07	4.54273e+07	4.07817e+07	4.46209e+07	4.97769e+07	3.43775e+07	6.01836e+07	6.91616e+07	5.90782e+07	6.6764e+07	4.68774e+07	5.85231e+07	3.77565e+07	4.07584e+07	3.78917e+07	4.11572e+07	3.93658e+07			0.0771658	0.368193
STMMW_18621_SL1344_1815	1	1	43.4	0.103138	1.20831	D23580	ST4/74	STMMW_18621_SL1344_1815	1.99421e+06	2.21559e+06	1.69112e+06	1.92789e+06	2.0254e+06	2.62931e+06	2.20063e+06	3.42068e+06	2.13205e+06	2.01806e+06	2.79665e+06	2.51595e+06	1.31859e+06	2.46756e+06	2.1773e+06	2.21963e+06	2.43948e+06	2.00493e+06	2.20063e+06	2.31351e+06	1.91292e+06	1.87505e+06	2.57956e+06	1.98972e+06	x		0.0771766	0.367944
STMMW_04721_SL1344_0397	11	11	822.76	0.103275	1.14314	D23580	ST4/74	STMMW_04721_SL1344_0397	1.38729e+08	2.25105e+08	2.35312e+08	2.13544e+08	2.14266e+08	2.16695e+08	2.39891e+08	2.62128e+08	2.29512e+08	2.28892e+08	2.31044e+08	2.30204e+08	9.17291e+07	2.50705e+08	3.02963e+08	2.45858e+08	2.58071e+08	1.65237e+08	2.39891e+08	1.77285e+08	2.05923e+08	2.12672e+08	2.1311e+08	1.82056e+08			0.0771824	0.367668
STMMW_21011_SL1344_2047	3	3	156.4	0.103364	1.15252	ST4/74	D23580	STMMW_21011_SL1344_2047	624177	444864	651749	572424	534204	607913	432568	408615	551378	483566	540598	563979	412712	495458	839122	659046	643416	463553	432568	276359	494708	449298	498634	446020			0.0771824	0.367489
STMMW_32911_SL1344_3264	2	2	208.45	0.103576	1.17793	D23580	ST4/74	STMMW_32911_SL1344_3264	6.51115e+06	1.04784e+07	8.29003e+06	8.69913e+06	9.06454e+06	1.13414e+07	8.37491e+06	1.18058e+07	1.02274e+07	1.10133e+07	1.21196e+07	1.05199e+07	4.30524e+06	1.16701e+07	1.06734e+07	1.00155e+07	1.09177e+07	8.64816e+06	8.37491e+06	7.98465e+06	9.17628e+06	1.02329e+07	1.11789e+07	8.31957e+06			0.0772596	0.367062
STMMW_26891_SL1344_2648	10	10	470.81	0.103965	1.10412	D23580	ST4/74	STMMW_26891_SL1344_2648	1.38248e+07	1.55767e+07	1.56167e+07	1.2974e+07	1.52791e+07	1.81363e+07	1.65939e+07	1.94022e+07	1.55378e+07	1.64023e+07	1.58888e+07	1.71001e+07	9.14112e+06	1.73482e+07	2.01063e+07	1.49373e+07	1.84028e+07	1.38295e+07	1.65939e+07	1.31223e+07	1.39409e+07	1.524e+07	1.46554e+07	1.35235e+07			0.0774677	0.366285
STMMW_00021_SL1344_0003	1	1	23.86	0.104851	1.29201	D23580	ST4/74	STMMW_00021_SL1344_0003	182745	531764	373321	370290	538281	519677	462506	605250	555203	591049	478457	558327	120833	592240	480649	426325	648327	396270	462506	409350	498140	549164	441317	441549	x		0.0780459	0.364522
STMMW_21121_SL1344_2058	20	19	1754.86	0.10558	1.14154	D23580	ST4/74	STMMW_21121_SL1344_2058	9.76893e+07	8.93894e+07	9.43697e+07	6.91566e+07	8.19712e+07	1.05281e+08	1.03362e+08	1.04273e+08	1.01974e+08	8.18648e+07	1.08864e+08	1.13644e+08	6.45931e+07	9.95554e+07	1.215e+08	7.96218e+07	9.87294e+07	8.02801e+07	1.03362e+08	7.05235e+07	9.14932e+07	7.60635e+07	1.00414e+08	8.9875e+07			0.0785063	0.363084
STMMW_41201_SL1344_4106	6	6	351.12	0.10652	1.14106	ST4/74	D23580	STMMW_41201_SL1344_4106	2.20292e+06	2.00091e+06	1.90541e+06	1.76661e+06	1.68503e+06	2.51599e+06	1.96978e+06	1.78999e+06	1.88698e+06	1.77855e+06	1.62021e+06	1.53844e+06	1.45659e+06	2.22847e+06	2.4532e+06	2.03394e+06	2.02952e+06	1.91852e+06	1.96978e+06	1.21062e+06	1.69304e+06	1.65252e+06	1.49444e+06	1.21666e+06			0.0791219	0.361247
STMMW_17701_SL1344_1706	1	1	27.58	0.107313	2.35231	D23580	ST4/74	STMMW_17701_SL1344_1706	47392.1	346450	27419.7	37482.6	143840	218.208	264214	221862	429016	44390.3	240060	218434	31336.1	385851	35302.7	43154.7	173247	166.391	264214	150052	384922	41244.6	221425	172747	x		0.0796274	0.359711
STMMW_22531_SL1344_2199	5	5	267.31	0.107578	1.10384	D23580	ST4/74	STMMW_22531_SL1344_2199	3.7811e+06	3.71819e+06	4.34692e+06	3.61694e+06	4.64024e+06	4.94539e+06	4.2244e+06	4.61979e+06	4.68885e+06	4.73331e+06	4.35329e+06	5.0303e+06	2.5001e+06	4.14105e+06	5.59663e+06	4.16427e+06	5.58889e+06	3.77102e+06	4.2244e+06	3.12451e+06	4.20694e+06	4.39789e+06	4.01537e+06	3.97819e+06			0.0797407	0.3592
STMMW_43021_SL1344_4291	6	6	471	0.107741	1.06337	D23580	ST4/74	STMMW_43021_SL1344_4291	4.66535e+06	4.85287e+06	4.49985e+06	4.41893e+06	4.49779e+06	4.36974e+06	5.24921e+06	5.32784e+06	4.67665e+06	4.62123e+06	4.70861e+06	4.45117e+06	3.08477e+06	5.40478e+06	5.79353e+06	5.08763e+06	5.41732e+06	3.33207e+06	5.24921e+06	3.60339e+06	4.19599e+06	4.29375e+06	4.3431e+06	3.52018e+06			0.0797779	0.358886
STMMW_43131_SL1344_4302	6	6	334.54	0.108091	1.33945	D23580	ST4/74	STMMW_43131_SL1344_4302	1.74893e+06	3.35926e+06	5.79163e+06	5.19878e+06	5.34805e+06	6.29933e+06	7.42477e+06	5.95508e+06	6.91112e+06	4.95063e+06	6.25521e+06	5.66751e+06	1.15641e+06	3.7413e+06	7.45669e+06	5.98549e+06	6.4414e+06	4.80345e+06	7.42477e+06	4.02761e+06	6.2008e+06	4.59981e+06	5.76965e+06	4.48212e+06			0.0799533	0.358216
STMMW_41231_SL1344_4109	4	4	408.45	0.108673	1.20576	D23580	ST4/74	STMMW_41231_SL1344_4109	4.4396e+08	4.94338e+08	4.3409e+08	4.59291e+08	4.21391e+08	4.70563e+08	5.40514e+08	4.68247e+08	3.64539e+08	6.56035e+08	6.26587e+08	6.28135e+08	2.93551e+08	5.50558e+08	5.58889e+08	5.28794e+08	5.0754e+08	3.5882e+08	5.40514e+08	3.1669e+08	3.27072e+08	6.09545e+08	5.77948e+08	4.96757e+08			0.0802269	0.357105
STMMW_03281_SL1344_0313	5	5	418	0.108719	1.20922	D23580	ST4/74	STMMW_03281_SL1344_0313	1.16992e+07	2.56028e+07	2.41265e+07	2.19525e+07	2.26179e+07	2.62726e+07	2.72639e+07	2.88422e+07	2.51915e+07	2.46705e+07	2.64079e+07	2.75699e+07	7.73566e+06	2.85145e+07	3.10627e+07	2.52745e+07	2.72419e+07	2.00337e+07	2.72639e+07	1.95069e+07	2.26024e+07	2.29222e+07	2.4358e+07	2.18035e+07			0.0802269	0.357017
STMMW_24511_SL1344_2395	20	20	1301.99	0.108801	1.11049	ST4/74	D23580	STMMW_24511_SL1344_2395	5.98678e+07	5.74276e+07	4.96359e+07	5.17783e+07	4.80033e+07	5.31198e+07	5.46379e+07	5.64834e+07	4.74928e+07	4.25419e+07	4.36378e+07	4.3217e+07	3.95852e+07	6.39587e+07	6.39058e+07	5.96136e+07	5.78171e+07	4.05056e+07	5.46379e+07	3.82015e+07	4.26116e+07	3.95272e+07	4.02505e+07	3.41779e+07			0.0802269	0.356862
STMMW_13541_SL1344_1281	4	4	213	0.108943	1.10965	D23580	ST4/74	STMMW_13541_SL1344_1281	728082	939605	771630	732103	931887	795652	859815	1.02072e+06	791464	954450	950707	858952	481415	1.04646e+06	993468	842889	1.1224e+06	606710	859815	690344	710119	886813	876909	679297			0.0802485	0.356591
STMMW_19471_SL1344_1896	1	1	83.53	0.109981	2.10992	D23580	ST4/74	STMMW_19471_SL1344_1896	6184.88	392323	753495	750578	460701	552882	991378	720003	988554	1.10476e+06	1.13689e+06	1.2113e+06	4089.51	436940	970119	864160	554886	421591	991378	486961	886953	1.02647e+06	1.04864e+06	957946	x		0.0809282	0.354635
STMMW_38251_SL1344_3807	2	2	108.06	0.110633	1.18187	ST4/74	D23580	STMMW_38251_SL1344_3807	1.86412e+06	1.6635e+06	2.00836e+06	2.21021e+06	2.00878e+06	2.033e+06	2.17019e+06	1.78194e+06	1.38372e+06	1.63291e+06	1.09966e+06	1.90554e+06	1.23258e+06	1.85268e+06	2.58575e+06	2.54467e+06	2.41946e+06	1.55023e+06	2.17019e+06	1.20518e+06	1.24151e+06	1.5172e+06	1.0143e+06	1.50699e+06			0.081324	0.353413
STMMW_24521_SL1344_2396	6	6	607.85	0.110832	1.14817	D23580	ST4/74	STMMW_24521_SL1344_2396	2.93556e+08	2.46245e+08	2.10349e+08	2.18214e+08	2.06291e+08	2.95611e+08	2.59117e+08	2.85104e+08	2.91144e+08	2.30824e+08	3.00255e+08	3.21674e+08	1.94102e+08	2.7425e+08	2.70823e+08	2.51235e+08	2.48466e+08	2.25413e+08	2.59117e+08	1.92825e+08	2.61221e+08	2.14466e+08	2.76947e+08	2.54394e+08			0.0813857	0.353043
STMMW_29421_SL1344_2959	4	4	151.39	0.111452	1.15778	D23580	ST4/74	STMMW_29421_SL1344_2959	299674	452261	519077	408887	496922	536335	513352	576264	484040	483362	529347	554871	198147	503695	668308	470762	598512	408973	513352	389746	434291	449109	488257	438817			0.081706	0.351892
STMMW_22421_SL1344_2188	5	5	242.54	0.111569	1.12384	ST4/74	D23580	STMMW_22421_SL1344_2188	2.54295e+07	2.25625e+07	1.89422e+07	1.90911e+07	1.92493e+07	2.13248e+07	1.82919e+07	2.18458e+07	1.86141e+07	1.58063e+07	1.76934e+07	2.03975e+07	1.68142e+07	2.51285e+07	2.43879e+07	2.198e+07	2.31846e+07	1.62609e+07	1.82919e+07	1.4775e+07	1.67009e+07	1.46862e+07	1.632e+07	1.61312e+07			0.081706	0.351676
STMMW_38791_SL1344_3864	12	11	675.75	0.111615	1.14333	D23580	ST4/74	STMMW_38791_SL1344_3864	6.71763e+06	6.03507e+06	5.24585e+06	4.59702e+06	4.97398e+06	7.4302e+06	6.543e+06	6.33268e+06	7.16958e+06	5.94175e+06	6.51509e+06	7.51415e+06	4.44176e+06	6.72143e+06	6.754e+06	5.29267e+06	5.99085e+06	5.66577e+06	6.543e+06	4.283e+06	6.4327e+06	5.52069e+06	6.00936e+06	5.94252e+06			0.081706	0.351592
STMMW_35931_SL1344_3569	3	3	117.2	0.113021	1.55712	ST4/74	D23580	STMMW_35931_SL1344_3569	493163	820238	779846	1.86335e+06	539736	879176	672235	663306	578876	513356	512135	512294	326085	913522	1.00405e+06	2.14532e+06	650080	670400	672235	448615	519381	476977	472381	405145			0.0826061	0.349013
STMMW_19401_SL1344_1889	18	18	1241.08	0.113078	1.09791	D23580	ST4/74	STMMW_19401_SL1344_1889	7.26508e+06	6.21055e+06	7.23621e+06	8.25786e+06	6.31611e+06	6.13218e+06	8.00538e+06	8.45062e+06	7.06945e+06	7.20988e+06	7.48938e+06	7.24871e+06	4.80375e+06	6.91686e+06	9.31657e+06	9.50749e+06	7.60737e+06	4.67599e+06	8.00538e+06	5.71542e+06	6.34287e+06	6.69895e+06	6.90802e+06	5.7326e+06			0.0826061	0.348911
STMMW_10551_SL1344_0983	4	4	322.36	0.113513	1.48903	D23580	ST4/74	STMMW_10551_SL1344_0983	1.91374e+06	1.00243e+07	1.42934e+07	1.74605e+07	1.31752e+07	1.55119e+07	1.92373e+07	1.75633e+07	1.80715e+07	1.721e+07	1.86691e+07	1.70234e+07	1.26538e+06	1.11643e+07	1.84026e+07	2.01027e+07	1.58687e+07	1.18283e+07	1.92373e+07	1.18786e+07	1.62142e+07	1.59905e+07	1.72199e+07	1.34628e+07			0.0828385	0.348121
STMMW_23091_SL1344_2254	1	1	32.58	0.113816	1.7114	ST4/74	D23580	STMMW_23091_SL1344_2254	794212	918511	199706	366241	575792	591563	173053	466326	447875	276541	242930	406844	525141	1.02297e+06	257120	421662	693507	451086	173053	315391	401843	256945	224072	321750	x		0.0829744	0.347572
STMMW_09281_SL1344_0854	1	1	36.7	0.11425	1.42411	D23580	ST4/74	STMMW_09281_SL1344_0854	325682	532395	131274	289450	506155	510906	591015	736493	332783	479041	608588	521649	215344	592943	169015	333251	609634	389583	591015	498114	298580	445094	561346	412543	x		0.0832049	0.346791
STMMW_07431_SL1344_0667	9	9	456.31	0.114669	1.39488	D23580	ST4/74	STMMW_07431_SL1344_0667	3.64223e+06	3.71638e+06	1.27916e+07	1.41911e+07	1.39034e+07	1.54869e+07	1.54031e+07	1.72065e+07	1.45853e+07	1.31655e+07	1.51172e+07	1.34207e+07	2.40828e+06	4.13903e+06	1.6469e+07	1.63386e+07	1.67458e+07	1.18093e+07	1.54031e+07	1.16373e+07	1.30862e+07	1.22325e+07	1.39437e+07	1.06137e+07			0.0834245	0.346038
STMMW_44851_SL1344_4470	1	1	45.64	0.115925	3.68703	ST4/74	D23580	STMMW_44851_SL1344_4470	73947.3	64534.2	43278	60853.5	40068.4	73736.2	7686.95	0	32863.4	31190.5	17391.4	7535.63	48894.7	71873.5	55720.2	70062.2	48259.9	56226.3	7686.95	0	29485.8	28980.2	16041.4	5959.51	x		0.0842511	0.343804
STMMW_12241_SL1344_1152	3	3	125.34	0.116861	1.14041	ST4/74	D23580	STMMW_12241_SL1344_1152	447834	377154	424525	299857	369228	462181	337134	333753	331269	342396	340553	402550	296113	420046	546573	345233	444713	352428	337134	225728	297222	318132	314118	318354			0.0847727	0.342154
STMMW_09771_STMMW_14971_SL1344_0903_SL1344_1427	4	4	145.39	0.116965	1.93962	ST4/74	D23580	STMMW_09771_STMMW_14971_SL1344_0903_SL1344_1427	1.24884e+06	3.85916e+06	857996	1.44579e+06	809963	613296	764365	651351	714793	809279	804197	811051	825745	4.29806e+06	1.10466e+06	1.66458e+06	975551	467658	764365	440530	641328	751930	741772	641415			0.0847727	0.341972
STMMW_15101_SL1344_1440	1	1	29.32	0.117001	3.85227	ST4/74	D23580	STMMW_15101_SL1344_1440	558734	95920	571992	340222	410169	70342.6	203556	8012.64	88003.9	14002.8	0	217898	369440	106829	736436	391706	494024	53638.5	203556	5419.21	78959	13010.5	0	172324	x		0.0847727	0.341909
STMMW_18641_SL1344_1817	2	1	119.14	0.117441	1.26009	D23580	ST4/74	STMMW_18641_SL1344_1817	125973	188883	237416	208676	486870	239837	295341	310230	368772	314241	297346	288655	83294.3	210364	305672	240254	586406	182884	295341	209818	330870	291972	274265	228281	x		0.0850043	0.341141
STMMW_31061_SL1344_3120	2	1	111.48	0.118571	1.43217	D23580	ST4/74	STMMW_31061_SL1344_3120	149925	38645.4	210001	164598	190492	313135	252089	224372	282451	205043	318865	245009	99132.1	43040.5	270375	189505	229436	238776	252089	151750	253421	190513	294114	193764	x		0.0857344	0.339182
STMMW_44341_SL1344_4418	1	1	51.62	0.119152	1.91345	D23580	ST4/74	STMMW_44341_SL1344_4418	0	0	30434	47585.1	111462	97609.5	96627.5	49069.4	65983	98732.4	125798	113121	0	0	39183.6	54785.9	134249	74430.4	96627.5	33187.2	59201.4	91735.7	116033	89461.5	x		0.0860533	0.338184
STMMW_14751_SL1344_1405	5	5	253.01	0.1193	1.08055	D23580	ST4/74	STMMW_14751_SL1344_1405	2.91679e+06	3.37931e+06	2.95993e+06	2.64313e+06	2.73124e+06	2.96386e+06	3.28019e+06	3.23045e+06	2.97488e+06	3.36245e+06	3.35825e+06	2.80535e+06	1.92861e+06	3.76363e+06	3.81089e+06	3.0431e+06	3.28962e+06	2.26004e+06	3.28019e+06	2.18485e+06	2.66913e+06	3.12418e+06	3.09756e+06	2.21859e+06			0.0860533	0.33793
STMMW_34271_SL1344_3402	7	7	533.14	0.119377	1.1214	D23580	ST4/74	STMMW_34271_SL1344_3402	1.78276e+08	1.7927e+08	1.62693e+08	1.40709e+08	1.51604e+08	2.12385e+08	1.7839e+08	2.13411e+08	1.80661e+08	1.74326e+08	2.15298e+08	1.87276e+08	1.17878e+08	1.99658e+08	2.09466e+08	1.62002e+08	1.82598e+08	1.61951e+08	1.7839e+08	1.44336e+08	1.62093e+08	1.61973e+08	1.98585e+08	1.48106e+08			0.0860533	0.337798
STMMW_29161_SL1344_2932	24	24	1473	0.119637	1.13446	ST4/74	D23580	STMMW_29161_SL1344_2932	6.47081e+07	5.63779e+07	7.07777e+07	6.02482e+07	5.98164e+07	7.65995e+07	6.44192e+07	5.37547e+07	5.71582e+07	5.2578e+07	4.5856e+07	6.87133e+07	4.27857e+07	6.27895e+07	9.11258e+07	6.93652e+07	7.20452e+07	5.84096e+07	6.44192e+07	3.6356e+07	5.12836e+07	4.88521e+07	4.22964e+07	5.43415e+07			0.0861124	0.337353
STMMW_06091_SL1344_0534	3	3	114.37	0.119702	1.11268	ST4/74	D23580	STMMW_06091_SL1344_0534	2.67713e+06	2.42701e+06	2.23647e+06	2.11823e+06	2.10259e+06	2.3838e+06	2.03275e+06	2.4173e+06	2.1057e+06	1.81014e+06	1.78937e+06	2.37777e+06	1.77015e+06	2.70303e+06	2.87944e+06	2.43877e+06	2.53244e+06	1.81772e+06	2.03275e+06	1.63489e+06	1.88928e+06	1.68187e+06	1.65047e+06	1.88045e+06			0.0861124	0.337242
STMMW_07341_SL1344_0658	12	12	697.9	0.120199	1.23275	D23580	ST4/74	STMMW_07341_SL1344_0658	7.94882e+06	8.32975e+06	1.54408e+07	1.29601e+07	1.5844e+07	2.00446e+07	1.64391e+07	1.84191e+07	1.64874e+07	1.48446e+07	1.66463e+07	1.64836e+07	5.25584e+06	9.27707e+06	1.988e+07	1.49213e+07	1.90831e+07	1.52847e+07	1.64391e+07	1.24574e+07	1.47929e+07	1.37926e+07	1.53541e+07	1.3036e+07			0.0863577	0.336397
STMMW_09741_SL1344_0900	3	3	146.39	0.120287	1.15219	ST4/74	D23580	STMMW_09741_SL1344_0900	771915	1.05564e+06	1.08608e+06	1.06301e+06	1.01732e+06	1.0536e+06	1.0884e+06	748558	1.02158e+06	714283	815185	860759	510398	1.17569e+06	1.39832e+06	1.22387e+06	1.2253e+06	803407	1.0884e+06	506274	916584	663666	751907	680727			0.0863577	0.336247
STMMW_42891_SL1344_4278	1	1	26.06	0.120532	1.20049	D23580	ST4/74	STMMW_42891_SL1344_4278	245231	311910	241142	296102	255344	360352	266656	314630	319810	295089	448214	408544	162149	347383	310469	340909	307547	274780	266656	212794	286940	274178	413421	323095	x		0.0864462	0.335832
STMMW_30041_SL1344_3020	1	1	69.76	0.120897	1.4191	ST4/74	D23580	STMMW_30041_SL1344_3020	849889	955674	1.30059e+06	863223	1.10652e+06	781880	1.26951e+06	766593	987955	319690	176641	607424	561955	1.06436e+06	1.6745e+06	993851	1.33274e+06	596209	1.26951e+06	518471	886415	297035	162930	480378	x		0.0866199	0.335216
STMMW_10101_SL1344_0936	12	10	861.67	0.121117	1.2545	ST4/74	D23580	STMMW_10101_SL1344_0936	8.19547e+06	1.35685e+07	1.16228e+07	8.9279e+06	1.35631e+07	1.62563e+07	7.82385e+06	1.09908e+07	8.68324e+06	1.0657e+07	1.033e+07	9.01521e+06	5.41893e+06	1.51116e+07	1.49643e+07	1.02789e+07	1.6336e+07	1.2396e+07	7.82385e+06	7.4334e+06	7.7908e+06	9.90176e+06	9.52816e+06	7.12962e+06			0.0866894	0.334846
STMMW_41181_SL1344_4104	2	2	59.2	0.121609	1.4415	ST4/74	D23580	STMMW_41181_SL1344_4104	1.06666e+06	907600	1.61935e+06	1.1984e+06	938596	2.39463e+06	834277	903942	1.16679e+06	683969	562780	1.48489e+06	705286	1.01082e+06	2.0849e+06	1.37975e+06	1.13048e+06	1.82598e+06	834277	611365	1.04687e+06	635500	519094	1.17432e+06			0.0869541	0.334019
STMMW_44361_SL1344_4420	5	4	201.18	0.122404	1.16828	ST4/74	D23580	STMMW_44361_SL1344_4420	1.73622e+06	2.02099e+06	2.22433e+06	1.60334e+06	2.55697e+06	1.6828e+06	1.87013e+06	1.93696e+06	1.55074e+06	1.57863e+06	1.71727e+06	1.46773e+06	1.14801e+06	2.25083e+06	2.86382e+06	1.84597e+06	3.07972e+06	1.28319e+06	1.87013e+06	1.31003e+06	1.39136e+06	1.46676e+06	1.58397e+06	1.16074e+06			0.0873549	0.332693
STMMW_16711_SL1344_1606	3	3	133.59	0.122416	1.23489	D23580	ST4/74	STMMW_16711_SL1344_1606	1.76607e+06	1.10094e+06	987838	978445	562037	1.02576e+06	1.09829e+06	1.31968e+06	1.49908e+06	1.38508e+06	1.34382e+06	1.28336e+06	1.16774e+06	1.22615e+06	1.27184e+06	1.12651e+06	676940	782177	1.09829e+06	892540	1.34501e+06	1.28693e+06	1.2395e+06	1.01494e+06			0.0873549	0.332672
STMMW_29111_SL1344_2927	13	12	642.79	0.12308	1.22155	D23580	ST4/74	STMMW_29111_SL1344_2927	4.63494e+06	4.27678e+06	4.58518e+06	4.36878e+06	4.76237e+06	6.8709e+06	7.04823e+06	8.38551e+06	5.2788e+06	4.71896e+06	5.36274e+06	5.24029e+06	3.06467e+06	4.76317e+06	5.90339e+06	5.02989e+06	5.73599e+06	5.23929e+06	7.04823e+06	5.67139e+06	4.73626e+06	4.38456e+06	4.94646e+06	4.14425e+06			0.0877401	0.331572
STMMW_00441_SL1344_0044	3	3	160.73	0.123989	1.11913	ST4/74	D23580	STMMW_00441_SL1344_0044	1.18812e+08	1.15344e+08	1.02155e+08	9.98561e+07	1.0234e+08	1.17879e+08	1.13896e+08	1.10541e+08	8.58334e+07	1.09785e+08	8.36823e+07	8.27754e+07	7.85598e+07	1.28462e+08	1.31524e+08	1.14967e+08	1.23262e+08	8.98865e+07	1.13896e+08	7.47621e+07	7.70116e+07	1.02005e+08	7.71865e+07	6.54624e+07			0.088299	0.330077
STMMW_45411_SL1344_4525	14	13	906.44	0.124943	1.29333	D23580	ST4/74	STMMW_45411_SL1344_4525	1.35907e+07	3.74562e+07	4.02653e+07	4.10328e+07	4.07746e+07	4.58524e+07	4.004e+07	4.48811e+07	4.57972e+07	5.31133e+07	5.3309e+07	4.60634e+07	8.98633e+06	4.1716e+07	5.18414e+07	4.72421e+07	4.91105e+07	3.49639e+07	4.004e+07	3.03545e+07	4.10903e+07	4.93495e+07	4.91709e+07	3.6429e+07			0.0888891	0.32852
STMMW_39541_SL1344_3937	17	17	1275.95	0.125197	1.07865	D23580	ST4/74	STMMW_39541_SL1344_3937	2.20796e+07	2.84512e+07	2.86692e+07	2.67514e+07	2.52168e+07	2.96763e+07	2.8279e+07	2.6875e+07	2.8955e+07	2.98802e+07	2.99276e+07	2.95775e+07	1.45992e+07	3.16869e+07	3.69115e+07	3.07996e+07	3.03721e+07	2.26292e+07	2.8279e+07	1.81764e+07	2.5979e+07	2.77627e+07	2.76045e+07	2.33912e+07			0.0889752	0.328109
STMMW_35691_SL1344_3545	7	7	693.35	0.125316	1.09563	D23580	ST4/74	STMMW_35691_SL1344_3545	1.00885e+07	1.03353e+07	1.00804e+07	9.54692e+06	1.03895e+07	1.17468e+07	1.27572e+07	1.26375e+07	1.0829e+07	9.67529e+06	1.05036e+07	1.17318e+07	6.67062e+06	1.15107e+07	1.29784e+07	1.09916e+07	1.25135e+07	8.9573e+06	1.27572e+07	8.54711e+06	9.71602e+06	8.98966e+06	9.68827e+06	9.27805e+06			0.0889752	0.327916
STMMW_36061_SL1344_3582	1	1	36.94	0.125525	2.59833	D23580	ST4/74	STMMW_36061_SL1344_3582	0	397.684	70896.4	54205	111591	59367.2	120773	62591.2	137295	240497	111700	97435.4	0	442.912	91278.7	62407.6	134404	45269.4	120773	42332.4	123184	223455	103029	77056.2	x		0.0890343	0.327578
STMMW_43351_SL1344_4324	9	8	788.22	0.125873	1.12534	ST4/74	D23580	STMMW_43351_SL1344_4324	3.58311e+08	2.78018e+08	3.59295e+08	3.18407e+08	3.37115e+08	4.27875e+08	3.33123e+08	2.92402e+08	3.30036e+08	2.84627e+08	2.80028e+08	3.27238e+08	2.36919e+08	3.09636e+08	4.6259e+08	3.6659e+08	4.06035e+08	3.26269e+08	3.33123e+08	1.97761e+08	2.96116e+08	2.64457e+08	2.58291e+08	2.58794e+08			0.0891919	0.327017
STMMW_33081_SL1344_3281	1	1	42.76	0.126585	1.92591	D23580	ST4/74	STMMW_33081_SL1344_3281	0	0	604816	557770	480781	806947	692269	921236	726694	618399	765725	994770	0	0	778697	642174	579072	615323	692269	623061	652006	574576	706286	786709	x		0.0896072	0.325873
STMMW_43591_SL1344_4348	8	8	793.03	0.127172	1.09864	D23580	ST4/74	STMMW_43591_SL1344_4348	8.87704e+07	7.91957e+07	8.40436e+07	7.42588e+07	9.03498e+07	1.013e+08	9.22665e+07	1.08026e+08	1.01988e+08	8.68249e+07	8.61606e+07	9.37386e+07	5.86959e+07	8.82024e+07	1.08206e+08	8.54961e+07	1.08821e+08	7.72446e+07	9.22665e+07	7.30613e+07	9.15062e+07	8.06721e+07	7.94725e+07	7.41326e+07			0.0899323	0.324938
STMMW_34281_SL1344_3403	4	4	461.62	0.128209	1.11871	ST4/74	D23580	STMMW_34281_SL1344_3403	1.08978e+08	1.4531e+08	1.49303e+08	1.26631e+08	1.37556e+08	1.57572e+08	1.35555e+08	1.37939e+08	1.18921e+08	1.13152e+08	1.12872e+08	1.19331e+08	7.20576e+07	1.61835e+08	1.92226e+08	1.45793e+08	1.65678e+08	1.20154e+08	1.35555e+08	9.32927e+07	1.06699e+08	1.05133e+08	1.04111e+08	9.4372e+07			0.0905755	0.323295
STMMW_23001_SL1344_2245	6	5	285.24	0.128504	1.12328	D23580	ST4/74	STMMW_23001_SL1344_2245	6.61028e+06	5.6156e+06	5.70493e+06	4.71384e+06	5.33171e+06	5.76517e+06	6.43839e+06	7.80488e+06	5.73298e+06	5.36908e+06	6.43421e+06	6.12156e+06	4.37078e+06	6.25425e+06	7.34506e+06	5.42716e+06	6.42172e+06	4.39613e+06	6.43839e+06	5.27869e+06	5.14376e+06	4.98861e+06	5.93476e+06	4.8412e+06			0.0906929	0.322832
STMMW_28881_SL1344_2904	3	3	155.35	0.129136	1.32487	D23580	ST4/74	STMMW_28881_SL1344_2904	367962	817258	1.52112e+06	1.0272e+06	1.17039e+06	1.47991e+06	1.34865e+06	1.3933e+06	1.8196e+06	1.33269e+06	1.38647e+06	1.17707e+06	243300	910203	1.95843e+06	1.18264e+06	1.40966e+06	1.12848e+06	1.34865e+06	942333	1.63258e+06	1.23825e+06	1.27885e+06	930880			0.0909691	0.321841
STMMW_15241_SL1344_1454	1	1	52.2	0.129152	1.97129	D23580	ST4/74	STMMW_15241_SL1344_1454	0	92071.4	0	71184.8	227757	10348.1	140149	173349	5157.96	180614	125912	166017	0	102542	0	81956.9	274320	7890.74	140149	117241	4627.83	167815	116138	131293	x		0.0909691	0.321815
STMMW_12421_SL1344_1170	13	12	781.74	0.129321	1.12276	D23580	ST4/74	STMMW_12421_SL1344_1170	7.68388e+06	1.18167e+07	1.10348e+07	1.06767e+07	1.1778e+07	1.14035e+07	1.17717e+07	1.20722e+07	1.14793e+07	1.27058e+07	1.35579e+07	1.07119e+07	5.08066e+06	1.31606e+07	1.42072e+07	1.22923e+07	1.4186e+07	8.69556e+06	1.17717e+07	8.16483e+06	1.02995e+07	1.18054e+07	1.25054e+07	8.47148e+06			0.0909975	0.321552
STMMW_10881_SL1344_1015	4	3	127.5	0.129454	1.15532	D23580	ST4/74	STMMW_10881_SL1344_1015	283848	222540	219936	179380	180594	257849	225787	222387	278373	246625	271047	308696	187683	247849	283166	206525	217514	196619	225787	150407	249762	229148	250007	244130			0.0909979	0.321344
STMMW_19041_SL1344_1856	26	25	2006.35	0.129578	1.07728	ST4/74	D23580	STMMW_19041_SL1344_1856	6.94397e+07	5.86653e+07	6.1169e+07	6.8141e+07	5.81858e+07	7.15768e+07	6.05093e+07	6.43725e+07	5.49093e+07	5.72641e+07	6.10107e+07	6.13385e+07	4.59142e+07	6.53372e+07	7.87547e+07	7.84524e+07	7.00813e+07	5.45796e+07	6.05093e+07	4.35372e+07	4.92658e+07	5.32061e+07	5.62748e+07	4.85092e+07			0.0909979	0.32115
STMMW_40091_SL1344_3993	4	4	264.36	0.13115	1.12956	D23580	ST4/74	STMMW_40091_SL1344_3993	1.53033e+06	2.0949e+06	1.53121e+06	1.48828e+06	1.43137e+06	1.66763e+06	2.16824e+06	1.7356e+06	1.49426e+06	1.8612e+06	1.91919e+06	1.8276e+06	1.01187e+06	2.33315e+06	1.97142e+06	1.7135e+06	1.724e+06	1.27163e+06	2.16824e+06	1.17384e+06	1.34069e+06	1.7293e+06	1.77022e+06	1.44534e+06			0.0920086	0.318721
STMMW_39481_SL1344_3931	3	3	110.75	0.131278	1.20945	ST4/74	D23580	STMMW_39481_SL1344_3931	827977	708422	615733	485078	579348	783192	713986	615191	488983	443284	438421	607226	547467	788989	792752	558482	697790	597209	713986	416073	438726	411871	404389	480221			0.0920086	0.318525
STMMW_34881_SL1344_3465	7	7	525.13	0.13152	1.12555	D23580	ST4/74	STMMW_34881_SL1344_3465	1.41489e+07	1.85612e+07	1.81191e+07	1.66588e+07	1.96481e+07	2.16136e+07	1.7817e+07	2.19646e+07	2.08054e+07	1.77179e+07	2.10887e+07	2.30101e+07	9.35537e+06	2.06721e+07	2.33282e+07	1.91797e+07	2.3665e+07	1.64811e+07	1.7817e+07	1.48554e+07	1.86671e+07	1.64623e+07	1.94517e+07	1.81974e+07			0.0920871	0.318154
STMMW_02401_SL1344_0235	2	2	85.84	0.132672	1.30133	D23580	ST4/74	STMMW_02401_SL1344_0235	137247	342144	323257	525783	495401	269944	437681	561969	441155	377114	394509	512276	90748.9	381055	416191	605348	596681	205841	437681	380078	395814	350390	363885	405130			0.0928019	0.3164
STMMW_21631_SL1344_2108	4	4	180.43	0.132831	1.76775	ST4/74	D23580	STMMW_21631_SL1344_2108	518761	422735	134402	495119	145023	204026	163024	202072	156417	193398	179262	191994	343010	470812	173041	570044	174672	155576	163024	136667	140340	179693	165347	151838			0.0928218	0.316158
STMMW_08041_SL1344_0729	3	3	166.54	0.133089	1.34823	D23580	ST4/74	STMMW_08041_SL1344_0729	210412	402812	273257	223950	168930	377998	454812	575448	246260	317530	299297	341147	139126	448623	351816	257839	203466	288236	454812	389194	220950	295028	276064	269794			0.09291	0.315769
STMMW_18121_SL1344_1749	5	5	377.29	0.133315	1.18145	D23580	ST4/74	STMMW_18121_SL1344_1749	2.50998e+06	3.11744e+06	2.74962e+06	2.74093e+06	3.78112e+06	5.28552e+06	3.57049e+06	4.14834e+06	3.78458e+06	3.54131e+06	4.28129e+06	4.5211e+06	1.65962e+06	3.47198e+06	3.54011e+06	3.15571e+06	4.55414e+06	4.03038e+06	3.57049e+06	2.80566e+06	3.39561e+06	3.29035e+06	3.94896e+06	3.57549e+06			0.0929764	0.315428
STMMW_17471_SL1344_1683	9	9	659.4	0.134285	1.31071	D23580	ST4/74	STMMW_17471_SL1344_1683	1.4932e+07	2.70646e+07	4.91805e+07	5.56555e+07	5.18586e+07	6.75485e+07	5.87584e+07	6.29848e+07	6.16567e+07	5.31991e+07	5.30356e+07	5.93288e+07	9.87318e+06	3.01426e+07	6.33195e+07	6.40776e+07	6.24606e+07	5.15079e+07	5.87584e+07	4.25986e+07	5.53198e+07	4.94291e+07	4.89187e+07	4.69198e+07			0.0935606	0.313973
STMMW_38881_SL1344_3872	3	2	104.92	0.13456	1.32105	D23580	ST4/74	STMMW_38881_SL1344_3872	50665	72339.9	470543	148316	135952	656480	263227	302584	427860	301994	358822	372399	33500.2	80566.9	605821	170760	163746	500587	263227	204647	383886	280594	330968	294510			0.0936474	0.313563
STMMW_07111_SL1344_0634	1	1	31.58	0.134674	1.55817	D23580	ST4/74	STMMW_07111_SL1344_0634	10576.1	318573	151540	119704	98714.5	279385	182208	226330	275555	255388	327286	257885	6993.01	354803	195107	137818	118896	213040	182208	153074	247234	237290	301881	203947	x		0.0936474	0.313393
STMMW_13861_SL1344_1315	1	1	24.59	0.135057	1.13914	ST4/74	D23580	STMMW_13861_SL1344_1315	2.22396e+06	2.05009e+06	1.82236e+06	2.36099e+06	1.6965e+06	2.04081e+06	1.6881e+06	2.39786e+06	1.45833e+06	1.72193e+06	1.69434e+06	1.74467e+06	1.4705e+06	2.28324e+06	2.34627e+06	2.71827e+06	2.04333e+06	1.55619e+06	1.6881e+06	1.62175e+06	1.30844e+06	1.5999e+06	1.56282e+06	1.37977e+06	x		0.0938215	0.312824
STMMW_10811_SL1344_1008	6	6	354.21	0.136306	1.14623	ST4/74	D23580	STMMW_10811_SL1344_1008	1.7278e+06	1.54361e+06	1.51393e+06	1.38632e+06	1.39113e+06	1.25189e+06	1.57005e+06	1.60529e+06	1.02407e+06	1.08393e+06	1.12544e+06	1.28135e+06	1.14244e+06	1.71916e+06	1.94918e+06	1.59611e+06	1.67553e+06	954608	1.57005e+06	1.08571e+06	918822	1.00712e+06	1.03808e+06	1.01335e+06			0.0945964	0.310981
STMMW_25181_SL1344_2464	6	6	346.21	0.136661	1.3657	D23580	ST4/74	STMMW_25181_SL1344_2464	233041	1.77612e+06	1.00017e+06	1.01048e+06	873359	1.0623e+06	1.37379e+06	1.49921e+06	1.30128e+06	1.51003e+06	1.1061e+06	1.343e+06	154089	1.97811e+06	1.28771e+06	1.16339e+06	1.05191e+06	810042	1.37379e+06	1.01396e+06	1.16754e+06	1.40302e+06	1.02024e+06	1.0621e+06			0.0947495	0.310462
STMMW_09521_SL1344_0878	5	5	243.5	0.136817	1.27569	D23580	ST4/74	STMMW_09521_SL1344_0878	915632	3.33416e+06	2.6653e+06	3.19018e+06	2.35251e+06	1.96423e+06	3.27542e+06	2.61482e+06	3.27142e+06	2.9221e+06	3.15957e+06	3.15471e+06	605425	3.71334e+06	3.43155e+06	3.67293e+06	2.83346e+06	1.49779e+06	3.27542e+06	1.76848e+06	2.93519e+06	2.71503e+06	2.91431e+06	2.49489e+06			0.0947652	0.310233
STMMW_14671_SL1344_1396	7	7	427.5	0.137931	1.11792	D23580	ST4/74	STMMW_14671_SL1344_1396	4.97782e+06	3.82792e+06	4.82218e+06	5.20025e+06	5.15061e+06	6.45934e+06	5.13545e+06	6.18301e+06	5.82082e+06	5.60742e+06	6.02848e+06	5.2522e+06	3.29139e+06	4.26326e+06	6.20853e+06	5.98719e+06	6.20361e+06	4.92546e+06	5.13545e+06	4.18176e+06	5.22257e+06	5.21005e+06	5.56052e+06	4.15367e+06			0.0954434	0.308613
STMMW_08741_SL1344_0798	9	9	344.69	0.138565	1.18566	D23580	ST4/74	STMMW_08741_SL1344_0798	1.28798e+06	2.94555e+06	2.57216e+06	2.56654e+06	2.13123e+06	2.59156e+06	2.68218e+06	2.6737e+06	2.60631e+06	2.99976e+06	3.08059e+06	2.66931e+06	851629	3.28054e+06	3.31164e+06	2.95492e+06	2.56694e+06	1.97615e+06	2.68218e+06	1.80831e+06	2.33843e+06	2.78718e+06	2.84146e+06	2.11101e+06			0.0957885	0.307698
SLT-BT0591_SLP1_0059	16	16	836.93	0.13875	1.12346	D23580	ST4/74	SLT-BT0591_SLP1_0059	7.85385e+06	6.14249e+06	4.76791e+06	4.73607e+06	4.82122e+06	5.40095e+06	6.23822e+06	6.41224e+06	6.49892e+06	6.55092e+06	6.27079e+06	5.91478e+06	5.19304e+06	6.84105e+06	6.13866e+06	5.45276e+06	5.80687e+06	4.1184e+06	6.23822e+06	4.3368e+06	5.83097e+06	6.08669e+06	5.78402e+06	4.67767e+06			0.0958225	0.307432
STMMW_01861_SL1344_0181	1	1	37.26	0.139148	1.23527	D23580	ST4/74	STMMW_01861_SL1344_0181	1.22418e+06	1.60814e+06	1.04399e+06	1.42756e+06	1.82085e+06	1.78861e+06	1.15404e+06	2.26525e+06	1.91446e+06	2.00576e+06	1.9166e+06	1.75422e+06	809443	1.79103e+06	1.34413e+06	1.64358e+06	2.1931e+06	1.36387e+06	1.15404e+06	1.53206e+06	1.7177e+06	1.86362e+06	1.76782e+06	1.38732e+06	x		0.0959017	0.30686
STMMW_19531_SL1344_1902	2	2	108.16	0.13931	2.65663	ST4/74	D23580	STMMW_19531_SL1344_1902	2.05214e+06	278931	266427	251864	249743	243110	183110	133637	212904	205828	326499	196086	1.3569e+06	310653	343023	289977	300800	185379	183110	90383.3	191022	191242	301155	155073			0.0959017	0.30663
STMMW_01251_SL1344_0119	2	2	113.01	0.139316	1.2873	D23580	ST4/74	STMMW_01251_SL1344_0119	256223	411881	410665	567887	476565	275648	629190	553432	447625	317533	632178	508117	169417	458723	528729	653823	573994	210191	629190	374304	401619	295031	583105	401841			0.0959017	0.306621
STMMW_41361_SL1344_4122	2	2	106.34	0.139406	1.1593	ST4/74	D23580	STMMW_41361_SL1344_4122	807148	1.01919e+06	670914	943669	795511	996390	812465	931574	721832	582647	754338	710918	533694	1.1351e+06	863798	1.08647e+06	958145	759780	812465	630053	647644	541358	695783	562225			0.0959017	0.306491
STMMW_41901_SL1344_4176	3	3	122.16	0.139596	1.27038	D23580	ST4/74	STMMW_41901_SL1344_4176	1.05503e+07	5.34568e+06	2.41137e+06	4.08063e+06	2.34003e+06	3.8927e+06	5.89227e+06	6.22718e+06	5.97425e+06	4.93606e+06	6.18249e+06	7.14678e+06	6.97594e+06	5.95363e+06	3.10462e+06	4.69813e+06	2.81843e+06	2.96831e+06	5.89227e+06	4.21164e+06	5.36023e+06	4.58627e+06	5.70257e+06	5.65199e+06			0.0959391	0.30622
STMMW_02231_SL1344_0218	18	18	1191.84	0.139944	1.07239	D23580	ST4/74	STMMW_02231_SL1344_0218	2.87372e+08	2.77395e+08	2.37384e+08	2.39666e+08	2.53714e+08	2.86697e+08	2.63977e+08	3.11596e+08	2.82575e+08	2.62279e+08	2.91911e+08	2.84429e+08	1.90013e+08	3.08942e+08	3.05631e+08	2.75933e+08	3.05584e+08	2.18616e+08	2.63977e+08	2.10742e+08	2.53532e+08	2.43692e+08	2.69252e+08	2.24939e+08			0.0959666	0.305724
STMMW_18181_SL1344_1755	10	8	614.64	0.140037	1.15296	D23580	ST4/74	STMMW_18181_SL1344_1755	6.37201e+06	7.93027e+06	9.41115e+06	8.43792e+06	8.0481e+06	1.19132e+07	9.64906e+06	9.75078e+06	9.19908e+06	8.65031e+06	1.16473e+07	1.11875e+07	4.21324e+06	8.83216e+06	1.21168e+07	9.71479e+06	9.69345e+06	9.08423e+06	9.64906e+06	6.59476e+06	8.25362e+06	8.03731e+06	1.07431e+07	8.84754e+06			0.0959666	0.305593
STMMW_25081_SL1344_2453	2	2	139.06	0.140083	1.3518	D23580	ST4/74	STMMW_25081_SL1344_2453	84184	373242	447890	232321	393985	510049	482191	483019	390862	469108	444297	490461	55663.3	415689	576655	267478	474531	388929	482191	326681	350690	435865	409809	387878			0.0959666	0.305527
STMMW_44761_SL1344_4461	5	5	423.66	0.140179	1.22731	ST4/74	D23580	STMMW_44761_SL1344_4461	8.87069e+06	4.83228e+06	4.72272e+06	5.1322e+06	4.46579e+06	5.30141e+06	4.24067e+06	4.61847e+06	4.93554e+06	3.91046e+06	4.13605e+06	5.31171e+06	5.86539e+06	5.38184e+06	6.08047e+06	5.90883e+06	5.37878e+06	4.0425e+06	4.24067e+06	3.12362e+06	4.42827e+06	3.63335e+06	3.81499e+06	4.20073e+06			0.0959666	0.305391
STMMW_36351_SL1344_3611	2	2	171.47	0.140485	1.52623	D23580	ST4/74	STMMW_36351_SL1344_3611	75670	1.26348e+06	631678	761808	857922	888831	1.22584e+06	1.38342e+06	1.35618e+06	974780	931131	965204	50033.7	1.40717e+06	813281	877089	1.03332e+06	677762	1.22584e+06	935651	1.21679e+06	905703	858852	763326			0.0960838	0.304956
STMMW_05211_SL1344_0444	27	27	1582.22	0.140909	1.12696	D23580	ST4/74	STMMW_05211_SL1344_0444	2.71999e+07	3.46917e+07	2.48931e+07	2.44214e+07	2.26459e+07	3.55113e+07	3.14191e+07	3.05912e+07	3.1933e+07	2.84598e+07	3.33125e+07	3.51508e+07	1.79849e+07	3.86371e+07	3.20496e+07	2.81169e+07	2.72756e+07	2.70785e+07	3.14191e+07	2.06898e+07	2.8651e+07	2.6443e+07	3.07266e+07	2.77988e+07			0.0962807	0.304357
STMMW_40901_SL1344_4075	21	20	1550.33	0.141127	1.15206	ST4/74	D23580	STMMW_40901_SL1344_4075	6.74534e+07	5.44272e+07	5.54375e+07	4.28955e+07	5.33851e+07	6.23521e+07	5.5693e+07	5.90942e+07	4.17828e+07	4.28636e+07	4.22109e+07	4.99644e+07	4.46009e+07	6.06171e+07	7.13755e+07	4.93867e+07	6.42992e+07	4.75455e+07	5.5693e+07	3.99673e+07	3.74885e+07	3.98261e+07	3.89343e+07	3.95141e+07			0.0963361	0.304051
STMMW_34111_SL1344_3385	7	7	527.9	0.14142	1.10523	D23580	ST4/74	STMMW_34111_SL1344_3385	6.13495e+07	7.8647e+07	6.81412e+07	6.46465e+07	5.76695e+07	8.56146e+07	7.03701e+07	7.89231e+07	7.58008e+07	7.30379e+07	7.61423e+07	8.55781e+07	4.05649e+07	8.75913e+07	8.77313e+07	7.44292e+07	6.94594e+07	6.52839e+07	7.03701e+07	5.33782e+07	6.80102e+07	6.78621e+07	7.02318e+07	6.7679e+07			0.0963776	0.303638
STMMW_26601_SL1344_2604	2	2	54.08	0.14146	1.47051	D23580	ST4/74	STMMW_26601_SL1344_2604	14271.9	204832	110050	103193	98392.3	139224	170109	189900	139351	190845	126062	168921	9436.72	228127	141688	118808	118508	106163	170109	128435	125029	177321	116277	133590			0.0963776	0.303582
STMMW_09371_SL1344_0863	3	3	109.44	0.141598	1.18732	D23580	ST4/74	STMMW_09371_SL1344_0863	1.53895e+06	2.1476e+06	1.31069e+06	1.35952e+06	1.28221e+06	1.52765e+06	1.77399e+06	1.94032e+06	1.52072e+06	1.56135e+06	1.606e+06	2.48134e+06	1.01757e+06	2.39184e+06	1.6875e+06	1.56525e+06	1.54435e+06	1.16488e+06	1.77399e+06	1.3123e+06	1.36442e+06	1.45071e+06	1.48134e+06	1.96235e+06			0.0963788	0.303388
STMMW_16701_SL1344_1605	1	1	32.72	0.141797	74.2582	ST4/74	D23580	STMMW_16701_SL1344_1605	0	570065	26830.4	662903	12349.6	2930.07	14521.6	1790.94	0	715.053	143.296	0	0	634897	34544	763217	14874.3	2234.28	14521.6	1211.27	0	664.381	132.173	0	x		0.0964062	0.303109
STMMW_27841_SL1344_2802	11	11	770.01	0.142044	1.19302	ST4/74	D23580	STMMW_27841_SL1344_2802	4.29837e+07	3.58091e+07	3.44924e+07	3.22431e+07	3.19811e+07	3.7642e+07	3.19298e+07	3.60221e+07	3.23492e+07	2.96491e+07	1.6399e+07	3.39922e+07	2.84212e+07	3.98815e+07	4.44087e+07	3.71224e+07	3.85193e+07	2.87032e+07	3.19298e+07	2.43629e+07	2.90244e+07	2.7548e+07	1.51261e+07	2.68825e+07			0.0964062	0.302764
STMMW_30241_SL1344_3040	2	2	57.95	0.142046	1.24464	D23580	ST4/74	STMMW_30241_SL1344_3040	253104	388840	447314	291826	369767	203630	285622	362027	387061	403368	514277	480273	167355	433061	575913	335987	445362	155275	285622	244850	347279	374784	474356	379821			0.0964062	0.30276
STMMW_17101_SL1344_1646	29	29	1430.61	0.143497	1.16303	ST4/74	D23580	STMMW_17101_SL1344_1646	2.99509e+07	1.93366e+07	2.53978e+07	2.05213e+07	1.93378e+07	2.57434e+07	2.2788e+07	2.08766e+07	2.01116e+07	1.67465e+07	1.76126e+07	2.24876e+07	1.98038e+07	2.15357e+07	3.26995e+07	2.36267e+07	2.32912e+07	1.96302e+07	2.2788e+07	1.41195e+07	1.80446e+07	1.55598e+07	1.62454e+07	1.77842e+07			0.0971732	0.300745
STMMW_40001_SL1344_3983	4	3	133.37	0.143507	1.12871	D23580	ST4/74	STMMW_40001_SL1344_3983	4.35053e+06	4.81819e+06	4.95431e+06	4.54913e+06	5.11818e+06	4.7689e+06	5.57246e+06	5.76644e+06	4.20251e+06	5.53716e+06	6.56299e+06	4.59365e+06	2.87661e+06	5.36615e+06	6.37865e+06	5.23753e+06	6.16455e+06	3.63644e+06	5.57246e+06	3.90003e+06	3.77059e+06	5.14477e+06	6.05354e+06	3.63286e+06			0.0971732	0.30073
STMMW_08561_SL1344_0780	4	4	158.41	0.143588	1.0769	ST4/74	D23580	STMMW_08561_SL1344_0780	2.40248e+06	2.52411e+06	2.86066e+06	2.72434e+06	2.93295e+06	2.92393e+06	2.35615e+06	2.73429e+06	2.44323e+06	2.30476e+06	2.78273e+06	2.5784e+06	1.58855e+06	2.81117e+06	3.68307e+06	3.1366e+06	3.53257e+06	2.22959e+06	2.35615e+06	1.84929e+06	2.19212e+06	2.14143e+06	2.56672e+06	2.03912e+06			0.0971732	0.300618
STMMW_32631_SL1344_3236	1	1	51.64	0.144282	1.1648	ST4/74	D23580	STMMW_32631_SL1344_3236	932838	980322	913579	714425	829991	1.14189e+06	562619	817512	770816	750025	934663	897418	616802	1.09181e+06	1.17623e+06	822536	999674	870731	562619	552909	691593	696874	862110	709718	x		0.0975496	0.299663
STMMW_29301_SL1344_2947	3	3	96.04	0.145594	1.4914	ST4/74	D23580	STMMW_29301_SL1344_2947	698548	577365	278769	546991	337125	266159	366591	549129	339157	183073	109193	266558	461887	643027	358913	629765	406047	202955	366591	371393	304299	170100	100717	210806			0.0983425	0.297873
STMMW_41301_SL1344_4116	3	3	197.08	0.145995	1.23624	D23580	ST4/74	STMMW_41301_SL1344_4116	1.91222e+06	1.0425e+06	2.21916e+06	1.72043e+06	2.8928e+06	2.68922e+06	2.9898e+06	2.82773e+06	2.23296e+06	2.34071e+06	2.8784e+06	2.15408e+06	1.26438e+06	1.16106e+06	2.85715e+06	1.98077e+06	3.4842e+06	2.05062e+06	2.9898e+06	1.91248e+06	2.00346e+06	2.17484e+06	2.65497e+06	1.70354e+06			0.0985196	0.297329
STMMW_09911_SL1344_0917	3	3	277.41	0.146736	1.13825	D23580	ST4/74	STMMW_09911_SL1344_0917	4.43237e+06	6.17326e+06	5.81321e+06	5.85351e+06	6.22016e+06	7.0662e+06	5.20701e+06	7.60434e+06	7.31959e+06	6.46901e+06	6.89033e+06	6.98431e+06	2.93073e+06	6.87532e+06	7.48446e+06	6.73929e+06	7.49181e+06	5.3882e+06	5.20701e+06	5.14306e+06	6.5673e+06	6.01059e+06	6.35547e+06	5.5235e+06			0.0989251	0.29633
STMMW_21171_SL1344_2063	1	1	39.81	0.146923	1.16254	D23580	ST4/74	STMMW_21171_SL1344_2063	290141	426212	250624	374062	251657	392911	325968	425505	400512	421957	336277	398136	191844	474684	322677	430667	303106	299608	325968	287782	359348	392056	310174	314864	x		0.0989568	0.296079
STMMW_25191_SL1344_2465	5	5	208.62	0.147201	1.1159	D23580	ST4/74	STMMW_25191_SL1344_2465	1.10685e+06	945812	893798	750140	1.19296e+06	935954	934967	1.13969e+06	1.10222e+06	1.02422e+06	1.15001e+06	1.14958e+06	731860	1.05338e+06	1.15076e+06	863656	1.43685e+06	713696	934967	770810	988936	951642	1.06074e+06	909140			0.0990502	0.295706
STMMW_23021_SL1344_2247	10	10	663.43	0.147453	1.07746	ST4/74	D23580	STMMW_23021_SL1344_2247	3.48274e+07	3.02014e+07	3.37114e+07	3.29584e+07	3.29702e+07	3.53993e+07	3.45739e+07	3.60276e+07	2.88727e+07	2.78891e+07	2.98189e+07	2.85034e+07	2.30282e+07	3.36361e+07	4.34032e+07	3.79459e+07	3.97107e+07	2.69931e+07	3.45739e+07	2.43666e+07	2.59052e+07	2.59128e+07	2.75042e+07	2.25417e+07			0.0991252	0.295369
STMMW_38951_SL1344_3879	6	5	252.26	0.14839	1.09828	D23580	ST4/74	STMMW_38951_SL1344_3879	2.01861e+06	2.46928e+06	2.25687e+06	2.11136e+06	1.70204e+06	2.3086e+06	2.17226e+06	2.57782e+06	2.19589e+06	2.20375e+06	2.40854e+06	2.573e+06	1.33472e+06	2.7501e+06	2.90571e+06	2.43086e+06	2.05001e+06	1.76038e+06	2.17226e+06	1.74346e+06	1.9702e+06	2.04759e+06	2.22157e+06	2.03485e+06			0.0996605	0.294121
STMMW_36421_SL1344_3618	2	1	69.56	0.148656	1.93274	D23580	ST4/74	STMMW_36421_SL1344_3618	3934.46	459356	280939	405679	299757	310666	571500	270793	728530	569832	721407	540197	2601.5	511597	361707	467069	361040	236893	571500	183146	653653	529452	665408	427212	x		0.0997447	0.293768
STMMW_33231_SL1344_3296	1	1	53.55	0.14897	Infinity	ST4/74	D23580	STMMW_33231_SL1344_3296	0	0	94126.1	0	0	6639.25	0	0	0	0	0	0	0	0	121187	0	0	5062.64	0	0	0	0	0	0	x		0.0998609	0.293352
STMMW_38231_SL1344_3805	8	7	400.91	0.149189	1.20901	D23580	ST4/74	STMMW_38231_SL1344_3805	2.06308e+06	3.93134e+06	4.39113e+06	2.85378e+06	4.66239e+06	5.07586e+06	3.96255e+06	5.15347e+06	4.4148e+06	4.50271e+06	5.27592e+06	4.47074e+06	1.36413e+06	4.37844e+06	5.65355e+06	3.28562e+06	5.61556e+06	3.87051e+06	3.96255e+06	3.48546e+06	3.96106e+06	4.18363e+06	4.86638e+06	3.53566e+06			0.0999128	0.293064
STMMW_18011_SL1344_1737	2	2	130.87	0.149624	1.18537	D23580	ST4/74	STMMW_18011_SL1344_1737	2.02987e+07	1.52651e+07	1.20877e+07	1.19296e+07	1.30687e+07	1.27333e+07	1.51387e+07	1.52199e+07	1.31169e+07	1.88499e+07	2.20181e+07	1.6867e+07	1.34217e+07	1.70012e+07	1.55628e+07	1.37349e+07	1.57405e+07	9.70953e+06	1.51387e+07	1.02937e+07	1.17688e+07	1.75141e+07	2.0309e+07	1.33392e+07			0.100083	0.292491
STMMW_10001_SL1344_0926	1	1	38.27	0.149726	1.67278	D23580	ST4/74	STMMW_10001_SL1344_0926	5442.49	1694.51	8388.02	10060.1	21833.8	6019.34	23401.9	16479.6	12085.1	8803.3	23265	5355.78	3598.63	1887.22	10799.5	11582.5	26297.5	4589.94	23401.9	11145.7	10843	8179.46	21459.1	4235.59	x		0.100083	0.292357
STMMW_19021_SL1344_1854	15	12	1529.76	0.150202	1.10813	ST4/74	D23580	STMMW_19021_SL1344_1854	1.47908e+07	1.04196e+07	1.1274e+07	1.25852e+07	1.0696e+07	1.21613e+07	1.08796e+07	1.26851e+07	1.0419e+07	1.03372e+07	1.07481e+07	9.83918e+06	9.7798e+06	1.16046e+07	1.45151e+07	1.44896e+07	1.28827e+07	9.27342e+06	1.08796e+07	8.57932e+06	9.34815e+06	9.60469e+06	9.91376e+06	7.78126e+06			0.100306	0.291734
STMMW_30721_SL1344_3086	4	4	259.27	0.150665	1.0558	D23580	ST4/74	STMMW_30721_SL1344_3086	2.56345e+07	2.62902e+07	2.76878e+07	2.64751e+07	2.55576e+07	2.47365e+07	2.87165e+07	3.00995e+07	2.79156e+07	2.55089e+07	2.47976e+07	2.80704e+07	1.69498e+07	2.92802e+07	3.56479e+07	3.04814e+07	3.07825e+07	1.88624e+07	2.87165e+07	2.03572e+07	2.50465e+07	2.37013e+07	2.28727e+07	2.21993e+07			0.100457	0.29113
STMMW_04851_SL1344_0409	6	6	266.77	0.150711	1.10891	ST4/74	D23580	STMMW_04851_SL1344_0409	3.12035e+06	3.26303e+06	2.79543e+06	2.527e+06	2.48229e+06	2.64337e+06	2.94608e+06	2.72247e+06	2.45118e+06	2.24043e+06	2.16755e+06	2.65071e+06	2.06321e+06	3.63413e+06	3.5991e+06	2.9094e+06	2.98977e+06	2.01566e+06	2.94608e+06	1.84129e+06	2.19925e+06	2.08167e+06	1.99929e+06	2.0963e+06			0.100457	0.29107
STMMW_39291_SL1344_3912	1	1	37.14	0.151158	1.48689	D23580	ST4/74	STMMW_39291_SL1344_3912	18205.2	0	61233.8	0	31508.6	16155.8	41587.3	11253.2	47024.4	41084.6	36894.7	11144.6	12037.5	0	78838.2	0	37950.2	12319.3	41587.3	7610.93	42191.3	38173.1	34030.8	8813.65	x		0.100612	0.290489
STMMW_25721_SL1344_2517	20	19	1226.83	0.15136	1.04877	D23580	ST4/74	STMMW_25721_SL1344_2517	4.19785e+07	4.73428e+07	4.27708e+07	4.6746e+07	4.55226e+07	5.14954e+07	4.92451e+07	4.79637e+07	4.91759e+07	4.92847e+07	4.65842e+07	4.70566e+07	2.77566e+07	5.2727e+07	5.50671e+07	5.38199e+07	5.48292e+07	3.92669e+07	4.92451e+07	3.24394e+07	4.41217e+07	4.57922e+07	4.29681e+07	3.72144e+07			0.100612	0.290227
STMMW_19171_SL1344_1868	8	8	648.32	0.15137	1.28794	D23580	ST4/74	STMMW_19171_SL1344_1868	5.21679e+07	6.00344e+07	9.53146e+07	8.94924e+07	9.54062e+07	1.02545e+08	1.31767e+08	1.10669e+08	1.09977e+08	1.06594e+08	5.89431e+07	1.19531e+08	3.44939e+07	6.6862e+07	1.22717e+08	1.03035e+08	1.14911e+08	7.81938e+07	1.31767e+08	7.48493e+07	9.86735e+07	9.90407e+07	5.43676e+07	9.45301e+07			0.100612	0.290213
STMMW_22261_SL1344_2171	3	3	106.78	0.152286	1.20511	D23580	ST4/74	STMMW_22261_SL1344_2171	3.19517e+06	4.62851e+06	5.67884e+06	5.90451e+06	5.7e+06	7.11321e+06	6.27789e+06	5.22066e+06	6.80383e+06	6.85146e+06	5.44335e+06	8.23159e+06	2.11268e+06	5.1549e+06	7.31147e+06	6.79802e+06	6.86531e+06	5.42405e+06	6.27789e+06	3.5309e+06	6.10455e+06	6.36593e+06	5.02081e+06	6.50991e+06			0.101118	0.289031
STMMW_01741_SL1344_0169	5	5	197.19	0.152528	1.20005	D23580	ST4/74	STMMW_01741_SL1344_0169	1.71517e+06	741188	1.34529e+06	1.24843e+06	1.53341e+06	1.59779e+06	1.46908e+06	1.63184e+06	1.61932e+06	1.80489e+06	1.35453e+06	1.93829e+06	1.13409e+06	825481	1.73205e+06	1.43735e+06	1.8469e+06	1.21837e+06	1.46908e+06	1.10366e+06	1.45289e+06	1.67699e+06	1.24938e+06	1.53288e+06			0.101118	0.28872
STMMW_02471_SL1344_0242	2	2	70.29	0.152674	1.67634	D23580	ST4/74	STMMW_02471_SL1344_0242	36482	111774	42460.3	35576.5	29611.4	104480	121526	34307.2	120965	119522	158658	49148.3	24122.2	124485	54667.3	40960.2	35665.2	79669.7	121526	23203	108532	111052	146343	38868.6			0.101118	0.288533
STMMW_08881_SL1344_0812;STMMW_20461_SL1344_1991	12	12	767.55	0.152702	1.08642	D23580	ST4/74	STMMW_08881_SL1344_0812	2.28769e+07	2.41658e+07	2.61771e+07	2.53868e+07	2.79539e+07	3.19686e+07	2.94586e+07	3.21186e+07	2.86866e+07	2.64378e+07	2.68408e+07	2.86861e+07	1.51264e+07	2.69141e+07	3.37028e+07	2.92285e+07	3.36688e+07	2.43771e+07	2.94586e+07	2.17229e+07	2.57383e+07	2.45643e+07	2.47573e+07	2.26862e+07
STMMW_41851_SL1344_4172	5	5	231.37	0.152887	1.29521	D23580	ST4/74	STMMW_41851_SL1344_4172	676393	355140	1.28569e+06	331923	647791	1.35906e+06	1.30311e+06	947819	868787	1.12008e+06	893797	896890	447238	395529	1.65532e+06	382151	780226	1.03633e+06	1.30311e+06	641040	779495	1.0407e+06	824417	709300			0.101145	0.28826
STMMW_12981_SL1344_1226	7	7	627.31	0.153661	1.20213	ST4/74	D23580	STMMW_12981_SL1344_1226	1.53491e+07	1.69534e+07	2.28922e+07	1.38651e+07	2.27606e+07	2.47388e+07	1.52765e+07	1.88271e+07	1.47797e+07	1.60033e+07	1.5073e+07	1.70007e+07	1.0149e+07	1.88814e+07	2.94736e+07	1.59633e+07	2.74138e+07	1.88641e+07	1.52765e+07	1.27333e+07	1.32607e+07	1.48693e+07	1.3903e+07	1.34449e+07			0.101476	0.287272
STMMW_13651_SL1344_1292	6	6	400.99	0.153673	1.13647	D23580	ST4/74	STMMW_13651_SL1344_1292	1.88905e+06	1.20859e+06	1.31888e+06	981905	1.09827e+06	1.27208e+06	1.59669e+06	1.5722e+06	1.43109e+06	1.34169e+06	1.37349e+06	1.51379e+06	1.24906e+06	1.34604e+06	1.69804e+06	1.13049e+06	1.32279e+06	970000	1.59669e+06	1.06333e+06	1.284e+06	1.24661e+06	1.26687e+06	1.19717e+06			0.101476	0.287257
STMMW_16811_SL1344_1616	1	1	31.54	0.153949	1.38077	D23580	ST4/74	STMMW_16811_SL1344_1616	70254.2	210599	93259.3	166449	287606	397724	230116	160362	352366	285479	334400	329956	46452.8	234549	120071	191637	346404	303278	230116	108458	316151	265248	308442	260944	x		0.10155	0.286905
STMMW_03201_SL1344_0305	3	3	123.3	0.154123	1.16337	ST4/74	D23580	STMMW_03201_SL1344_0305	472579	414430	564173	544392	600106	671085	512531	620938	424548	412075	399980	437937	312474	461563	726369	626772	722792	511724	512531	419960	380914	382873	368931	346340			0.10155	0.286685
STMMW_14361_SL1344_1365	4	4	464.04	0.154231	1.15113	ST4/74	D23580	STMMW_14361_SL1344_1365	5.84577e+07	9.74496e+07	8.71121e+07	8.20959e+07	8.27417e+07	8.84751e+07	8.46769e+07	7.99679e+07	6.87179e+07	6.00179e+07	6.73826e+07	7.04073e+07	3.86528e+07	1.08532e+08	1.12156e+08	9.45192e+07	9.96573e+07	6.74652e+07	8.46769e+07	5.40848e+07	6.16552e+07	5.57648e+07	6.21521e+07	5.56813e+07			0.10155	0.286549
STMMW_39071_SL1344_3891	9	9	434.27	0.154359	1.29995	D23580	ST4/74	STMMW_39071_SL1344_3891	849218	3.89693e+06	2.75591e+06	2.99859e+06	3.20082e+06	3.70112e+06	3.82376e+06	4.28207e+06	3.87204e+06	3.29827e+06	3.63001e+06	3.71625e+06	561512	4.34012e+06	3.54821e+06	3.45235e+06	3.85519e+06	2.82223e+06	3.82376e+06	2.8961e+06	3.47408e+06	3.06454e+06	3.34824e+06	2.93898e+06			0.10155	0.286386
STMMW_41431_SL1344_4129	1	1	34.6	0.156028	Infinity	ST4/74	D23580	STMMW_41431_SL1344_4129	841800	0	6551.59	0	0	0	0	0	0	0	0	0	556607	0	8435.13	0	0	0	0	0	0	0	0	0	x		0.102553	0.284288
STMMW_30691_SL1344_3083	2	2	207.55	0.156636	1.12985	ST4/74	D23580	STMMW_30691_SL1344_3083	2.72186e+06	3.49909e+06	2.6445e+06	3.17269e+06	2.24715e+06	3.13754e+06	2.57512e+06	2.88058e+06	2.24542e+06	2.48909e+06	2.80821e+06	2.42202e+06	1.79972e+06	3.89703e+06	3.40477e+06	3.6528e+06	2.70656e+06	2.39247e+06	2.57512e+06	1.94823e+06	2.01464e+06	2.3127e+06	2.59023e+06	1.91544e+06			0.102856	0.283531
STMMW_15401_SL1344_1470	5	5	237.02	0.158399	1.30938	D23580	ST4/74	STMMW_15401_SL1344_1470	527188	2.12008e+06	2.2137e+06	2.13966e+06	1.72294e+06	1.93734e+06	2.46025e+06	2.90823e+06	1.98767e+06	1.99238e+06	2.25531e+06	2.35536e+06	348582	2.36119e+06	2.85013e+06	2.46344e+06	2.07518e+06	1.47729e+06	2.46025e+06	1.96693e+06	1.78338e+06	1.85119e+06	2.08025e+06	1.86272e+06			0.103844	0.281354
STMMW_21021_SL1344_2048	7	7	478.29	0.158434	1.13308	D23580	ST4/74	STMMW_21021_SL1344_2048	1.19377e+07	8.73734e+06	9.87895e+06	8.86202e+06	1.06274e+07	1.40122e+07	1.14188e+07	1.3853e+07	1.23922e+07	1.00869e+07	1.1596e+07	1.32333e+07	7.89332e+06	9.73101e+06	1.27191e+07	1.02031e+07	1.28e+07	1.06847e+07	1.14188e+07	9.36924e+06	1.11186e+07	9.37211e+06	1.06959e+07	1.04655e+07			0.103844	0.281311
STMMW_32991_SL1344_3272	1	1	49.64	0.158625	2.38365	ST4/74	D23580	STMMW_32991_SL1344_3272	30768.3	279109	102178	111817	52481.6	61057.4	6216.96	0	9114.27	132251	21758	98069.1	20344.3	310851	131554	128738	63211	46558.2	6216.96	0	8177.52	122879	20069	77557.4	x		0.103874	0.281076
STMMW_30631_SL1344_3077	3	3	105.06	0.159079	1.09664	D23580	ST4/74	STMMW_30631_SL1344_3077	738247	935690	742724	766782	960757	974083	832558	1.05497e+06	956692	908845	957347	902523	488136	1.0421e+06	956253	882816	1.15717e+06	742770	832558	713512	858365	844440	883034	713755			0.104075	0.280521
STMMW_18901_SL1344_1842	1	1	41.4	0.159484	2.1598	ST4/74	D23580	STMMW_18901_SL1344_1842	0	0	113581	0	176790	129833	98516.4	47457.6	14143.1	21729.5	5346.86	7363.08	0	0	146235	0	212933	99001.6	98516.4	32097.1	12689.5	20189.7	4931.81	5823.05	x		0.104243	0.280028
STMMW_20251_SL1344_1968	1	1	51.56	0.159922	1.40823	D23580	ST4/74	STMMW_20251_SL1344_1968	211614	1.09587e+06	1.60357e+06	1.60008e+06	1.36632e+06	1.51525e+06	1.96116e+06	1.99226e+06	1.52966e+06	1.30367e+06	1.58496e+06	2.03892e+06	139922	1.2205e+06	2.06459e+06	1.84221e+06	1.64565e+06	1.15543e+06	1.96116e+06	1.34743e+06	1.37244e+06	1.21129e+06	1.46193e+06	1.61247e+06	x		0.104433	0.279497
[truncated: 936 more rows]
