# Supplementary material for: Adding function to the genome of African Salmonella Typhimurium ST313 strain D23580
Source: PLoS Biol. 2019 Jan 15;17(1):e3000059. doi: 10.1371/journal.pbio.3000059 (PMC6333337; doi:10.1371/journal.pbio.3000059)
Supplement: S8 Table — SNP, single-nucleotide polymorphism; ST, sequence type. (XLSX) [file pbio.3000059.s008.xlsx]

## Sheet: Content S8 Table
S8 Table tabs	Contents
a. Melibiose SNPs conservation among S. Typhimurium ST313 isolates	Genome accession numbers and corresponding genotypes of SNPs identified in the melibiose utilization genes. *Accession numbers beginning with 'ERR' correspond to European Nucelotide Archive (ENA) accession numbers, those beginning with 'SRR' correspond to Short Read Archine (SRA) accession numbers and all other accesion numbers refer to Genbank accession numbers.
b. pBT1 and pSLT-BT conservation among S. Typhimurium ST313 isolates	Genome accession numbers and corresponding percent read coverage to D23580 plasmids pBT1 and pSLT-BT. *Accession numbers beginning with 'ERR' correspond to European Nucelotide Archive (ENA) accession numbers, those beginning with 'SRR' correspond to Short Read Archine (SRA) accession numbers and all other accesion numbers refer to Genbank accession numbers.

## Sheet: a. Melibiose SNPs conservation
Strain	Genome Accession number*	Lineage (if ST313)	melB_1	melB_2	melR
Salmonella enterica subsp. enterica serovar Typhimurium str. A018	ERR023766	1	C	G	A
Salmonella enterica subsp. enterica serovar Typhimurium str. C2167	ERR023767	1	C	G	A
Salmonella enterica subsp. enterica serovar Typhimurium str. C2364	ERR023768	1	C	G	A
Salmonella enterica subsp. enterica serovar Typhimurium str. A13198	ERR023769	1	C	G	A
Salmonella enterica subsp. enterica serovar Typhimurium str. A082	ERR023770	1	C	G	A
Salmonella enterica subsp. enterica serovar Typhimurium str. A357	ERR023771	1	C	G	A
Salmonella enterica subsp. enterica serovar Typhimurium str. A680	ERR023773	1	C	G	A
Salmonella enterica subsp. enterica serovar Typhimurium str. A3800	ERR023774	1	C	G	A
Salmonella enterica subsp. enterica serovar Typhimurium str. A4283	ERR023775	1	C	G	A
Salmonella enterica subsp. enterica serovar Typhimurium str. A4447	ERR023776	1	C	G	A
Salmonella enterica subsp. enterica serovar Typhimurium str. C2110	ERR023777	1	C	G	A
Salmonella enterica subsp. enterica serovar Typhimurium str. A13212	ERR023779	1	C	G	A
Salmonella enterica subsp. enterica serovar Typhimurium str. A130	ERR023781	1	C	G	A
Salmonella enterica subsp. enterica serovar Typhimurium str. D11578	ERR023783	1	C	G	A
Salmonella enterica subsp. enterica serovar Typhimurium str. A16083	ERR023784	1	C	G	A
Salmonella enterica subsp. enterica serovar Typhimurium str. D15040	ERR023786	1	C	G	A
Salmonella enterica subsp. enterica serovar Typhimurium str. D25646	ERR034065	1	C	G	A
Salmonella enterica subsp. enterica serovar Typhimurium str. D25248	ERR034071	1	C	G	A
Salmonella enterica subsp. enterica serovar Typhimurium str. D22889_2	ERR034168	1	C	G	A
Salmonella enterica subsp. enterica serovar Typhimurium str. Q175f4	ERR038039	1	C	G	A
Salmonella enterica subsp. enterica serovar Typhimurium str. D26104	ERR064840	1	C	G	A
Salmonella enterica subsp. enterica serovar Typhimurium str. D15132	ERR023620	2	T	G	G
Salmonella enterica subsp. enterica serovar Typhimurium str. D18791	ERR023621	2	T	G	G
Salmonella enterica subsp. enterica serovar Typhimurium str. D19828	ERR023622	2	T	G	G
Salmonella enterica subsp. enterica serovar Typhimurium str. D15176	ERR023624	2	T	G	G
Salmonella enterica subsp. enterica serovar Typhimurium str. D15759	ERR023625	2	T	G	G
Salmonella enterica subsp. enterica serovar Typhimurium str. C5158	ERR023626	2	T	G	G
Salmonella enterica subsp. enterica serovar Typhimurium str. D16287	ERR023631	2	T	G	G
Salmonella enterica subsp. enterica serovar Typhimurium str. D36099	ERR023633	2	T	G	G
Salmonella enterica subsp. enterica serovar Typhimurium str. D37712	ERR023634	2	T	G	G
Salmonella enterica subsp. enterica serovar Typhimurium str. D37905	ERR023635	2	T	G	G
Salmonella enterica subsp. enterica serovar Typhimurium str. D37601	ERR023636	2	T	G	G
Salmonella enterica subsp. enterica serovar Typhimurium str. D36225	ERR023637	2	T	G	G
Salmonella enterica subsp. enterica serovar Typhimurium str. D36435	ERR023638	2	T	G	G
Salmonella enterica subsp. enterica serovar Typhimurium str. D36457	ERR023639	2	T	G	G
Salmonella enterica subsp. enterica serovar Typhimurium str. D36233	ERR023642	2	T	G	G
Salmonella enterica subsp. enterica serovar Typhimurium str. D36448	ERR023643	2	T	G	G
Salmonella enterica subsp. enterica serovar Typhimurium str. A16802	ERR023650	2	T	G	G
Salmonella enterica subsp. enterica serovar Typhimurium str. A19741	ERR023653	2	T	G	G
Salmonella enterica subsp. enterica serovar Typhimurium str. A22804	ERR023654	2	T	G	G
Salmonella enterica subsp. enterica serovar Typhimurium str. A50063	ERR023655	2	T	G	G
Salmonella enterica subsp. enterica serovar Typhimurium str. A50070	ERR023656	2	T	G	G
Salmonella enterica subsp. enterica serovar Typhimurium str. A50315	ERR023657	2	T	G	G
Salmonella enterica subsp. enterica serovar Typhimurium str. D23769a	ERR023780	2	T	G	G
Salmonella enterica subsp. enterica serovar Typhimurium str. A38589	ERR023782	2	T	G	G
Salmonella enterica subsp. enterica serovar Typhimurium str. D14916	ERR023785	2	T	G	G
Salmonella enterica subsp. enterica serovar Typhimurium str. A24910	ERR023788	2	T	G	G
Salmonella enterica subsp. enterica serovar Typhimurium str. A32751	ERR023789	2	T	G	G
Salmonella enterica subsp. enterica serovar Typhimurium str. A32773	ERR023790	2	T	G	G
Salmonella enterica subsp. enterica serovar Typhimurium str. A38596	ERR023792	2	T	G	G
Salmonella enterica subsp. enterica serovar Typhimurium str. C13184	ERR023796	2	T	G	G
Salmonella enterica subsp. enterica serovar Typhimurium str. A39051	ERR023797	2	T	G	G
Salmonella enterica subsp. enterica serovar Typhimurium str. A39129	ERR023798	2	T	G	G
Salmonella enterica subsp. enterica serovar Typhimurium str. A39155	ERR023799	2	T	G	G
Salmonella enterica subsp. enterica serovar Typhimurium str. CO104	ERR024398	2	T	G	G
Salmonella enterica subsp. enterica serovar Typhimurium str. D25023	ERR034069	2	T	G	G
Salmonella enterica subsp. enterica serovar Typhimurium str. D25734	ERR034070	2	T	G	G
Salmonella enterica subsp. enterica serovar Typhimurium str. D26275	ERR034072	2	T	G	G
Salmonella enterica subsp. enterica serovar Typhimurium str. A20_2	ERR034160	2	T	G	G
Salmonella enterica subsp. enterica serovar Typhimurium str. A40_2	ERR034161	2	T	G	G
Salmonella enterica subsp. enterica serovar Typhimurium str. P30_2	ERR034162	2	T	G	G
Salmonella enterica subsp. enterica serovar Typhimurium str. A21_2	ERR034163	2	T	G	G
Salmonella enterica subsp. enterica serovar Typhimurium str. D71_2	ERR034164	2	T	G	G
Salmonella enterica subsp. enterica serovar Typhimurium str. D83_2	ERR034165	2	T	G	G
Salmonella enterica subsp. enterica serovar Typhimurium str. Q134A	ERR037587	2	T	G	G
Salmonella enterica subsp. enterica serovar Typhimurium str. Q367A	ERR037588	2	T	G	G
Salmonella enterica subsp. enterica serovar Typhimurium str. Q363A	ERR037589	2	T	G	G
Salmonella enterica subsp. enterica serovar Typhimurium str. Q340A	ERR037590	2	T	G	G
Salmonella enterica subsp. enterica serovar Typhimurium str. Q285A	ERR037592	2	T	G	G
Salmonella enterica subsp. enterica serovar Typhimurium str. Q255A	ERR037594	2	T	G	G
Salmonella enterica subsp. enterica serovar Typhimurium str. Q175A	ERR037595	2	T	G	G
Salmonella enterica subsp. enterica serovar Typhimurium str. Q363f3	ERR038033	2	T	G	G
Salmonella enterica subsp. enterica serovar Typhimurium str. Q340f4	ERR038034	2	T	G	G
Salmonella enterica subsp. enterica serovar Typhimurium str. Q303f5	ERR038035	2	T	G	G
Salmonella enterica subsp. enterica serovar Typhimurium str. Q285f5	ERR038036	2	T	G	G
Salmonella enterica subsp. enterica serovar Typhimurium str. Q258f4	ERR038037	2	T	G	G
Salmonella enterica subsp. enterica serovar Typhimurium str. Q255f4	ERR038038	2	T	G	G
Salmonella enterica subsp. enterica serovar Typhimurium str. Q18f3s	ERR038041	2	T	G	G
Salmonella enterica subsp. enterica serovar Typhimurium str. Q134f6	ERR038042	2	T	G	G
Salmonella enterica subsp. enterica serovar Typhimurium str. Q367f2	ERR038043	2	T	G	G
Salmonella enterica subsp. enterica serovar Typhimurium str. A54560	ERR044728	2	T	G	G
Salmonella enterica subsp. enterica serovar Typhimurium str. A54285	ERR044729	2	T	G	G
Salmonella enterica subsp. enterica serovar Typhimurium str. D24545	ERR064836	2	T	G	G
Salmonella enterica subsp. enterica serovar Typhimurium str. D24871	ERR064837	2	T	G	G
Salmonella enterica subsp. enterica serovar Typhimurium str. D25352	ERR064838	2	T	G	G
Salmonella enterica subsp. enterica serovar Typhimurium str. D23005	ERR064839	2	T	G	G
Salmonella enterica subsp. enterica serovar Typhimurium str. ILBSalm5409907	ERR235134	2	T	G	G
Salmonella enterica subsp. enterica serovar Typhimurium str. ILBSalm5409909	ERR235136	2	T	G	G
Salmonella enterica subsp. enterica serovar Typhimurium str. ILBSalm5409916	ERR235143	2	T	G	G
Salmonella enterica subsp. enterica serovar Typhimurium str. ILBSalm5409917	ERR235144	2	T	G	G
Salmonella enterica subsp. enterica serovar Typhimurium str. ILBSalm5409926	ERR235153	2	T	G	G
Salmonella enterica subsp. enterica serovar Typhimurium str. ILBSalm5409937	ERR235164	2	T	G	G
Salmonella enterica subsp. enterica serovar Typhimurium str. ILBSalm5409958	ERR235185	2	T	G	G
Salmonella enterica subsp. enterica serovar Typhimurium str. ILBSalm5409970	ERR235197	2	T	G	G
Salmonella enterica subsp. enterica serovar Typhimurium str. ILBSalm5409971	ERR235198	2	T	G	G
Salmonella enterica subsp. enterica serovar Typhimurium str. ILBSalm5409972	ERR235199	2	T	G	G
Salmonella enterica subsp. enterica serovar Typhimurium str. ILBSalm5409973	ERR235200	2	T	G	G
Salmonella enterica subsp. enterica serovar Typhimurium str. ILBSalm5409974	ERR235201	2	T	G	G
Salmonella enterica subsp. enterica serovar Typhimurium str. ILBSalm5409975	ERR235202	2	T	G	G
Salmonella enterica subsp. enterica serovar Typhimurium str. ILBSalm5409976	ERR235203	2	T	G	G
Salmonella enterica subsp. enterica serovar Typhimurium str. ILBSalm5409977	ERR235204	2	T	G	G
Salmonella enterica subsp. enterica serovar Typhimurium str. ILBSalm5409978	ERR235205	2	T	G	G
Salmonella enterica subsp. enterica serovar Typhimurium str. ILBSalm5409981	ERR235208	2	T	G	G
Salmonella enterica subsp. enterica serovar Typhimurium str. ILBSalm5409983	ERR235210	2	T	G	G
Salmonella enterica subsp. enterica serovar Typhimurium str. ILBSalm5409984	ERR235211	2	T	G	G
Salmonella enterica subsp. enterica serovar Typhimurium str. ILBSalm5409985	ERR235212	2	T	G	G
Salmonella enterica subsp. enterica serovar Typhimurium str. ILBSalm5409986	ERR235213	2	T	G	G
Salmonella enterica subsp. enterica serovar Typhimurium str. ILBSalm5409989	ERR235216	2	T	G	G
Salmonella enterica subsp. enterica serovar Typhimurium str. ILBSalm5409990	ERR235217	2	T	G	G
Salmonella enterica subsp. enterica serovar Typhimurium str. ILBSalm5409991	ERR235218	2	T	G	G
Salmonella enterica subsp. enterica serovar Typhimurium str. ILBSalm5409992	ERR235219	2	T	G	G
Salmonella enterica subsp. enterica serovar Typhimurium str. ILBSalm5409994	ERR235221	2	T	G	G
Salmonella enterica subsp. enterica serovar Typhimurium str. ILBSalm5409997	ERR235224	2	T	G	G
Salmonella enterica subsp. enterica serovar Typhimurium str. ILBSalm5409998	ERR235225	2	T	G	G
Salmonella enterica subsp. enterica serovar Typhimurium str. ILBSalm5409999	ERR235226	2	T	G	G
Salmonella enterica subsp. enterica serovar Typhimurium str. ILBSalm5410000	ERR235227	2	T	G	G
Salmonella enterica subsp. enterica serovar Typhimurium str. ILBSalm5410001	ERR235228	2	T	G	G
Salmonella enterica subsp. enterica serovar Typhimurium str. ILBSalm5410002	ERR235229	2	T	G	G
Salmonella enterica subsp. enterica serovar Typhimurium str. ILBSalm5410005	ERR235231	2	T	G	G
Salmonella enterica subsp. enterica serovar Typhimurium str. ILBSalm5410006	ERR235232	2	T	G	G
Salmonella enterica subsp. enterica serovar Typhimurium str. ILBSalm5410007	ERR235233	2	T	G	G
Salmonella enterica subsp. enterica serovar Typhimurium str. ILBSalm5410008	ERR235234	2	T	G	G
Salmonella enterica subsp. enterica serovar Typhimurium str. ILBSalm5410009	ERR235235	2	T	G	G
Salmonella enterica subsp. enterica serovar Typhimurium str. ILBSalm5410010	ERR235236	2	T	G	G
Salmonella enterica subsp. enterica serovar Typhimurium str. ILBSalm5410011	ERR235237	2	T	G	G
Salmonella enterica subsp. enterica serovar Typhimurium str. ILBSalm5410012	ERR235238	2	T	G	G
Salmonella enterica subsp. enterica serovar Typhimurium str. ILBSalm5410013	ERR235239	2	T	G	G
Salmonella enterica subsp. enterica serovar Typhimurium str. ILBSalm5410014	ERR235240	2	T	G	G
Salmonella enterica subsp. enterica serovar Typhimurium str. ILBSalm5410015	ERR235241	2	T	G	G
Salmonella enterica subsp. enterica serovar Typhimurium str. ILBSalm5410016	ERR235242	2	T	G	G
Salmonella enterica subsp. enterica serovar Typhimurium str. ILBSalm5410017	ERR235243	2	T	G	G
Salmonella enterica subsp. enterica serovar Typhimurium str. ILBSalm5410018	ERR235244	2	T	G	G
Salmonella enterica subsp. enterica serovar Typhimurium str. ILBSalm5410021	ERR235246	2	T	G	G
Salmonella enterica subsp. enterica serovar Typhimurium str. ILBSalm5410022	ERR235247	2	T	G	G
Salmonella enterica subsp. enterica serovar Typhimurium str. ILBSalm5410023	ERR235248	2	T	G	G
Salmonella enterica subsp. enterica serovar Typhimurium str. ILBSalm5410024	ERR235249	2	T	G	G
Salmonella enterica subsp. enterica serovar Typhimurium str. ILBSalm5410025	ERR235250	2	T	G	G
Salmonella enterica subsp. enterica serovar Typhimurium str. ILBSalm5410026	ERR235251	2	T	G	G
Salmonella enterica subsp. enterica serovar Typhimurium str. ILBSalm5410027	ERR235252	2	T	G	G
Salmonella enterica subsp. enterica serovar Typhimurium str. ILBSalm5410028	ERR235253	2	T	G	G
Salmonella enterica subsp. enterica serovar Typhimurium str. ILBSalm5410029	ERR235254	2	T	G	G
Salmonella enterica subsp. enterica serovar Typhimurium str. ILBSalm5410030	ERR235255	2	T	G	G
Salmonella enterica subsp. enterica serovar Typhimurium str. ILBSalm5410031	ERR235256	2	T	G	G
Salmonella enterica subsp. enterica serovar Typhimurium str. ILBSalm5410032	ERR235257	2	T	G	G
Salmonella enterica subsp. enterica serovar Typhimurium str. ILBSalm5410033	ERR235258	2	T	G	G
Salmonella enterica subsp. enterica serovar Typhimurium str. ILBSalm5410034	ERR235259	2	T	G	G
Salmonella enterica subsp. enterica serovar Typhimurium str. ILBSalm5410035	ERR235260	2	T	G	G
Salmonella enterica subsp. enterica serovar Typhimurium str. ILBSalm5410036	ERR235261	2	T	G	G
Salmonella enterica subsp. enterica serovar Typhimurium str. ILBSalm5410038	ERR235263	2	T	G	G
Salmonella enterica subsp. enterica serovar Typhimurium str. ILBSalm5410039	ERR235264	2	T	G	G
Salmonella enterica subsp. enterica serovar Typhimurium str. ILBSalm5410041	ERR235266	2	T	G	G
Salmonella enterica subsp. enterica serovar Typhimurium str. ILBSalm5410044	ERR235269	2	T	G	G
Salmonella enterica subsp. enterica serovar Typhimurium str. ILBSalm5410045	ERR235270	2	T	G	G
Salmonella enterica subsp. enterica serovar Typhimurium str. ILBSalm5410046	ERR235271	2	T	G	G
Salmonella enterica subsp. enterica serovar Typhimurium str. ILBSalm5410048	ERR235273	2	T	G	G
Salmonella enterica subsp. enterica serovar Typhimurium str. ILBSalm5410049	ERR235274	2	T	G	G
Salmonella enterica subsp. enterica serovar Typhimurium str. ILBSalm5410051	ERR235276	2	T	G	G
Salmonella enterica subsp. enterica serovar Typhimurium str. ILBSalm5410054	ERR235279	2	T	G	G
Salmonella enterica subsp. enterica serovar Typhimurium str. ILBSalm5410056	ERR235281	2	T	G	G
Salmonella enterica subsp. enterica serovar Typhimurium str. ILBSalm5410057	ERR235282	2	T	G	G
Salmonella enterica subsp. enterica serovar Typhimurium str. ILBSalm5410058	ERR235283	2	T	G	G
Salmonella enterica subsp. enterica serovar Typhimurium str. ILBSalm5410060	ERR235285	2	T	G	G
Salmonella enterica subsp. enterica serovar Typhimurium str. ILBSalm5410062	ERR235286	2	T	G	G
Salmonella enterica subsp. enterica serovar Typhimurium str. ILBSalm5410063	ERR235287	2	T	G	G
Salmonella enterica subsp. enterica serovar Typhimurium str. ILBSalm5410064	ERR235288	2	T	G	G
Salmonella enterica subsp. enterica serovar Typhimurium str. ILBSalm5410065	ERR235289	2	T	G	G
Salmonella enterica subsp. enterica serovar Typhimurium str. ILBSalm5410140	ERR235363	2	T	G	G
Salmonella enterica subsp. enterica serovar Typhimurium str. ILBSalm5410141	ERR235364	2	T	G	G
Salmonella enterica subsp. enterica serovar Typhimurium str. ILBSalm5410142	ERR235365	2	T	G	G
Salmonella enterica subsp. enterica serovar Typhimurium str. ILBSalm5410143	ERR235366	2	T	G	G
Salmonella enterica subsp. enterica serovar Typhimurium str. ILBSalm5410144	ERR235367	2	T	G	G
Salmonella enterica subsp. enterica serovar Typhimurium str. ILBSalm5410145	ERR235368	2	T	G	G
Salmonella enterica subsp. enterica serovar Typhimurium str. ILBSalm5410149	ERR235372	2	T	G	G
Salmonella enterica subsp. enterica serovar Typhimurium str. ILBSalm5410150	ERR235373	2	T	G	G
Salmonella enterica subsp. enterica serovar Typhimurium str. ILBSalm5410151	ERR235374	2	T	G	G
Salmonella enterica subsp. enterica serovar Typhimurium str. ILBSalm5410152	ERR235375	2	T	G	G
Salmonella enterica subsp. enterica serovar Typhimurium str. ILBSalm5410154	ERR235377	2	T	G	G
Salmonella enterica subsp. enterica serovar Typhimurium str. ILBSalm5410155	ERR235378	2	T	G	G
Salmonella enterica subsp. enterica serovar Typhimurium str. ILBSalm5410156	ERR235379	2	T	G	G
Salmonella enterica subsp. enterica serovar Typhimurium str. ILBSalm5410158	ERR235381	2	T	G	G
Salmonella enterica subsp. enterica serovar Typhimurium str. ILBSalm5410159	ERR235382	2	T	G	G
Salmonella enterica subsp. enterica serovar Typhimurium str. D23580	FN424405	2	T	G	G
Salmonella enterica subsp. enterica serovar Typhimurium str. U1	SRR1646227	2	T	G	G
Salmonella enterica subsp. enterica serovar Typhimurium str. U13	SRR1966509	2	T	G	G
Salmonella enterica subsp. enterica serovar Typhimurium str. U17	SRR1967883	2	T	G	G
Salmonella enterica subsp. enterica serovar Typhimurium str. U35	SRR1966023	2	T	G	G
Salmonella enterica subsp. enterica serovar Typhimurium str. U42	SRR3285401	2	T	G	G
Salmonella enterica subsp. enterica serovar Typhimurium str. U45	SRR5451277	2	T	G	G
Salmonella enterica subsp. enterica serovar Typhimurium str. U60	SRR5451282	2	T	G	G
Salmonella enterica subsp. enterica serovar Typhimurium str. U67	SRR3323046	2	T	G	G
Salmonella enterica subsp. enterica serovar Typhimurium str. U68	SRR5451264	2	T	G	G
Salmonella enterica subsp. enterica serovar Typhimurium str. U72	SRR5451284	2	T	G	G
Salmonella enterica subsp. enterica serovar Typhimurium str. U73	SRR5451273	2	T	G	G
Salmonella enterica subsp. enterica serovar Typhimurium str. U85	SRR5451269	2	T	G	G
Salmonella enterica subsp. enterica serovar Typhimurium str. U10	SRR1965263	Other (UK)	C	G	G
Salmonella enterica subsp. enterica serovar Typhimurium str. U11	SRR1965387	Other (UK)	C	G	A
Salmonella enterica subsp. enterica serovar Typhimurium str. U12	SRR1967419	Other (UK)	C	G	G
Salmonella enterica subsp. enterica serovar Typhimurium str. U14	SRR1966418	Other (UK)	C	G	G
Salmonella enterica subsp. enterica serovar Typhimurium str. U15	SRR1645388	Other (UK)	C	G	A
Salmonella enterica subsp. enterica serovar Typhimurium str. U16	SRR1645171	Other (UK)	C	G	G
Salmonella enterica subsp. enterica serovar Typhimurium str. U2	SRR1646230	Other (UK)	C	G	G
Salmonella enterica subsp. enterica serovar Typhimurium str. U22	SRR3048892	Other (UK)	C	G	G
Salmonella enterica subsp. enterica serovar Typhimurium str. U23	SRR1969854	Other (UK)	C	G	G
Salmonella enterica subsp. enterica serovar Typhimurium str. U24	SRR1967447	Other (UK)	C	G	G
Salmonella enterica subsp. enterica serovar Typhimurium str. U25	SRR1958036	Other (UK)	C	G	G
Salmonella enterica subsp. enterica serovar Typhimurium str. U27	SRR1958303	Other (UK)	C	G	G
Salmonella enterica subsp. enterica serovar Typhimurium str. U28	SRR1960363	Other (UK)	C	G	G
Salmonella enterica subsp. enterica serovar Typhimurium str. U29	SRR1968084	Other (UK)	C	G	G
Salmonella enterica subsp. enterica serovar Typhimurium str. U3	SRR1646238	Other (UK)	C	G	G
Salmonella enterica subsp. enterica serovar Typhimurium str. U30	SRR1968221	Other (UK)	C	G	G
Salmonella enterica subsp. enterica serovar Typhimurium str. U31	SRR1967938	Other (UK)	C	G	A
Salmonella enterica subsp. enterica serovar Typhimurium str. U32	SRR1969492	Other (UK)	C	G	G
Salmonella enterica subsp. enterica serovar Typhimurium str. U34	SRR1966635	Other (UK)	C	G	G
Salmonella enterica subsp. enterica serovar Typhimurium str. U36	SRR1966593	Other (UK)	C	G	G
Salmonella enterica subsp. enterica serovar Typhimurium str. U37	SRR1968962	Other (UK)	C	G	G
Salmonella enterica subsp. enterica serovar Typhimurium str. U38	SRR1967438	Other (UK)	C	G	G
Salmonella enterica subsp. enterica serovar Typhimurium str. U4	SRR1645545	Other (UK)	C	G	G
Salmonella enterica subsp. enterica serovar Typhimurium str. U40	SRR1968061	Other (UK)	C	G	G
Salmonella enterica subsp. enterica serovar Typhimurium str. U43	SRR5451258	Other (UK)	C	G	A
Salmonella enterica subsp. enterica serovar Typhimurium str. U44	SRR5451287	Other (UK)	C	G	G
Salmonella enterica subsp. enterica serovar Typhimurium str. U46	SRR5451286	Other (UK)	C	G	G
Salmonella enterica subsp. enterica serovar Typhimurium str. U47	SRR5451276	Other (UK)	C	G	G
Salmonella enterica subsp. enterica serovar Typhimurium str. U48	SRR5451252	Other (UK)	C	G	A
Salmonella enterica subsp. enterica serovar Typhimurium str. U49	SRR5451278	Other (UK)	C	G	A
Salmonella enterica subsp. enterica serovar Typhimurium str. U5	SRR1645768	Other (UK)	C	G	G
Salmonella enterica subsp. enterica serovar Typhimurium str. U50	SRR5451285	Other (UK)	C	G	A
Salmonella enterica subsp. enterica serovar Typhimurium str. U51	SRR3323011	Other (UK)	C	G	G
Salmonella enterica subsp. enterica serovar Typhimurium str. U52	SRR3284779	Other (UK)	C	G	G
Salmonella enterica subsp. enterica serovar Typhimurium str. U53	SRR3285477	Other (UK)	C	G	G
Salmonella enterica subsp. enterica serovar Typhimurium str. U54	SRR5193685	Other (UK)	C	G	G
Salmonella enterica subsp. enterica serovar Typhimurium str. U55	SRR3322345	Other (UK)	C	G	G
Salmonella enterica subsp. enterica serovar Typhimurium str. U56	SRR5451268	Other (UK)	C	G	A
Salmonella enterica subsp. enterica serovar Typhimurium str. U57	SRR5451279	Other (UK)	C	G	G
Salmonella enterica subsp. enterica serovar Typhimurium str. U58	SRR5451270	Other (UK)	C	G	G
Salmonella enterica subsp. enterica serovar Typhimurium str. U59	SRR5451254	Other (UK)	C	G	G
Salmonella enterica subsp. enterica serovar Typhimurium str. U61	SRR5451275	Other (UK)	C	G	G
Salmonella enterica subsp. enterica serovar Typhimurium str. U62	SRR5451283	Other (UK)	C	G	G
Salmonella enterica subsp. enterica serovar Typhimurium str. U63	SRR5451281	Other (UK)	C	G	A
Salmonella enterica subsp. enterica serovar Typhimurium str. U64	SRR5451266	Other (UK)	C	G	A
Salmonella enterica subsp. enterica serovar Typhimurium str. U65	SRR5451255	Other (UK)	C	G	A
Salmonella enterica subsp. enterica serovar Typhimurium str. U66	SRR3322379	Other (UK)	C	G	G
Salmonella enterica subsp. enterica serovar Typhimurium str. U69	SRR5451261	Other (UK)	C	G	G
Salmonella enterica subsp. enterica serovar Typhimurium str. U7	SRR1966408	Other (UK)	C	G	G
Salmonella enterica subsp. enterica serovar Typhimurium str. U70	SRR5451259	Other (UK)	C	G	G
Salmonella enterica subsp. enterica serovar Typhimurium str. U74	SRR5451280	Other (UK)	C	G	G
Salmonella enterica subsp. enterica serovar Typhimurium str. U75	SRR5451257	Other (UK)	C	G	A
Salmonella enterica subsp. enterica serovar Typhimurium str. U76	SRR5451251	Other (UK)	C	G	A
Salmonella enterica subsp. enterica serovar Typhimurium str. U77	SRR5451260	Other (UK)	C	G	G
Salmonella enterica subsp. enterica serovar Typhimurium str. U78	SRR5451265	Other (UK)	C	G	A
Salmonella enterica subsp. enterica serovar Typhimurium str. U8	SRR1966656	Other (UK)	C	G	G
Salmonella enterica subsp. enterica serovar Typhimurium str. U80	SRR5451253	Other (UK)	C	G	G
Salmonella enterica subsp. enterica serovar Typhimurium str. U81	SRR5215816	Other (UK)	C	G	G
Salmonella enterica subsp. enterica serovar Typhimurium str. U82	SRR5451272	Other (UK)	C	G	A
Salmonella enterica subsp. enterica serovar Typhimurium str. U83	SRR5451267	Other (UK)	C	G	G
Salmonella enterica subsp. enterica serovar Typhimurium str. U84	SRR5451256	Other (UK)	C	G	G
Salmonella enterica subsp. enterica serovar Typhimurium str. U86	SRR5451274	Other (UK)	C	G	G
Salmonella enterica subsp. enterica serovar Typhimurium str. U87	SRR5451262	Other (UK)	C	G	G
Salmonella enterica subsp. enterica serovar Typhimurium str. U9	SRR1968363	Other (UK)	C	G	G
Salmonella enterica subsp. enterica serovar Typhimurium str. LT2	AE00646+B261:B3348	ST19	C	A	A
Salmonella enterica subsp. enterica serovar Typhimurium str. 14028S	CP001363	ST19	C	A	A
Salmonella enterica subsp. enterica serovar Typhimurium str. ST4/74	CP002487	ST19	C	A	A

## Sheet: b. pBT1 and pSLT conservation
Strain	Genome accession number*	Lineage (if ST313)	pBT1	pSLT-BT
Salmonella enterica subsp. enterica serovar Typhimurium str. D15132	ERR023620	Lineage 2	97.2098	96.9806
Salmonella enterica subsp. enterica serovar Typhimurium str. D19828	ERR023622	Lineage 2	99.9799	97.4993
Salmonella enterica subsp. enterica serovar Typhimurium str. D15176	ERR023624	Lineage 2	99.9539	97.4659
Salmonella enterica subsp. enterica serovar Typhimurium str. C5158	ERR023626	Lineage 2	96.9097	95.8691
Salmonella enterica subsp. enterica serovar Typhimurium str. D16287	ERR023631	Lineage 2	99.61	97.436
Salmonella enterica subsp. enterica serovar Typhimurium str. D37712	ERR023634	Lineage 2	0.10045	97.4335
Salmonella enterica subsp. enterica serovar Typhimurium str. D37905	ERR023635	Lineage 2	0	97.4215
Salmonella enterica subsp. enterica serovar Typhimurium str. D36225	ERR023637	Lineage 2	99.9705	97.5274
Salmonella enterica subsp. enterica serovar Typhimurium str. D36435	ERR023638	Lineage 2	0.464435	97.4224
Salmonella enterica subsp. enterica serovar Typhimurium str. D36448	ERR023643	Lineage 2	99.9811	97.4916
Salmonella enterica subsp. enterica serovar Typhimurium str. A16802	ERR023650	Lineage 2	99.9468	97.4856
Salmonella enterica subsp. enterica serovar Typhimurium str. A19741	ERR023653	Lineage 2	99.3772	97.4215
Salmonella enterica subsp. enterica serovar Typhimurium str. A50063	ERR023655	Lineage 2	99.9125	97.4899
Salmonella enterica subsp. enterica serovar Typhimurium str. C2167	ERR023767	Lineage 1	0	89.352
Salmonella enterica subsp. enterica serovar Typhimurium str. C2364	ERR023768	Lineage 1	0	89.3699
Salmonella enterica subsp. enterica serovar Typhimurium str. A13198	ERR023769	Lineage 1	0	88.7718
Salmonella enterica subsp. enterica serovar Typhimurium str. A357	ERR023771	Lineage 1	0	89.3989
Salmonella enterica subsp. enterica serovar Typhimurium str. A680	ERR023773	Lineage 1	0	89.3554
Salmonella enterica subsp. enterica serovar Typhimurium str. C2110	ERR023777	Lineage 1	0	90.0406
Salmonella enterica subsp. enterica serovar Typhimurium str. A130	ERR023781	Lineage 1	0.0756331	89.3297
Salmonella enterica subsp. enterica serovar Typhimurium str. A38589	ERR023782	Lineage 2	99.9823	97.5172
Salmonella enterica subsp. enterica serovar Typhimurium str. D11578	ERR023783	Lineage 1	0.228081	89.3844
Salmonella enterica subsp. enterica serovar Typhimurium str. D14916	ERR023785	Lineage 2	99.9764	97.4779
Salmonella enterica subsp. enterica serovar Typhimurium str. D15040	ERR023786	Lineage 1	0.592066	89.3989
Salmonella enterica subsp. enterica serovar Typhimurium str. A24910	ERR023788	Lineage 2	99.9787	97.5044
Salmonella enterica subsp. enterica serovar Typhimurium str. A32751	ERR023789	Lineage 2	99.9835	82.2034
Salmonella enterica subsp. enterica serovar Typhimurium str. A32773	ERR023790	Lineage 2	99.9716	96.5893
Salmonella enterica subsp. enterica serovar Typhimurium str. A39051	ERR023797	Lineage 2	99.9811	96.6133
Salmonella enterica subsp. enterica serovar Typhimurium str. A39129	ERR023798	Lineage 2	0.0756331	97.3959
Salmonella enterica subsp. enterica serovar Typhimurium str. A39155	ERR023799	Lineage 2	0.174902	97.4249
Salmonella enterica subsp. enterica serovar Typhimurium str. CO104	ERR024398	Other (UK)	0	79.6805
Salmonella enterica subsp. enterica serovar Typhimurium str. D25646	ERR034065	Lineage 1	0	88.6762
Salmonella enterica subsp. enterica serovar Typhimurium str. D25023	ERR034069	Lineage 2	99.8062	97.2481
Salmonella enterica subsp. enterica serovar Typhimurium str. D25734	ERR034070	Lineage 2	99.9456	93.0634
Salmonella enterica subsp. enterica serovar Typhimurium str. D25248	ERR034071	Lineage 1	99.9515	89.2076
Salmonella enterica subsp. enterica serovar Typhimurium str. D26275	ERR034072	Lineage 2	99.8192	97.2335
Salmonella enterica subsp. enterica serovar Typhimurium str. A20_2	ERR034160	Lineage 2	0	97.3301
Salmonella enterica subsp. enterica serovar Typhimurium str. A40_2	ERR034161	Lineage 2	0	97.3284
Salmonella enterica subsp. enterica serovar Typhimurium str. P30_2	ERR034162	Lineage 2	0	97.143
Salmonella enterica subsp. enterica serovar Typhimurium str. A21_2	ERR034163	Lineage 2	0	97.2771
Salmonella enterica subsp. enterica serovar Typhimurium str. D71_2	ERR034164	Lineage 2	0	97.2746
Salmonella enterica subsp. enterica serovar Typhimurium str. D83_2	ERR034165	Lineage 2	0	97.2754
Salmonella enterica subsp. enterica serovar Typhimurium str. D22889_2	ERR034168	Lineage 1	0	93.7238
Salmonella enterica subsp. enterica serovar Typhimurium str. Q134A	ERR037587	Lineage 2	99.9575	96.3877
Salmonella enterica subsp. enterica serovar Typhimurium str. Q367A	ERR037588	Lineage 2	99.9255	96.7252
Salmonella enterica subsp. enterica serovar Typhimurium str. Q340A	ERR037590	Lineage 2	99.8712	97.1934
Salmonella enterica subsp. enterica serovar Typhimurium str. Q285A	ERR037592	Lineage 2	99.9055	97.2711
Salmonella enterica subsp. enterica serovar Typhimurium str. Q175A	ERR037595	Lineage 2	99.9137	97.2105
Salmonella enterica subsp. enterica serovar Typhimurium str. Q285f5	ERR038036	Lineage 2	99.9326	97.237
Salmonella enterica subsp. enterica serovar Typhimurium str. Q175f4	ERR038039	Lineage 1	0.0768149	89.1768
Salmonella enterica subsp. enterica serovar Typhimurium str. Q18f3s	ERR038041	Lineage 2	91.8671	93.8639
Salmonella enterica subsp. enterica serovar Typhimurium str. Q367f2	ERR038043	Lineage 2	99.7057	96.621
Salmonella enterica subsp. enterica serovar Typhimurium str. D24871	ERR064837	Lineage 2	99.9799	97.5437
Salmonella enterica subsp. enterica serovar Typhimurium str. D25352	ERR064838	Lineage 2	99.9823	97.5386
Salmonella enterica subsp. enterica serovar Typhimurium str. D23005	ERR064839	Lineage 2	99.9846	97.5428
Salmonella enterica subsp. enterica serovar Typhimurium str. D26104	ERR064840	Lineage 1	0.553067	89.5023
Salmonella enterica subsp. enterica serovar Typhimurium str. ILBSalm5409916	ERR235143	Lineage 2	99.9728	96.5552
Salmonella enterica subsp. enterica serovar Typhimurium str. ILBSalm5409917	ERR235144	Lineage 2	0.226899	97.5873
Salmonella enterica subsp. enterica serovar Typhimurium str. ILBSalm5409926	ERR235153	Lineage 2	99.9976	93.3769
Salmonella enterica subsp. enterica serovar Typhimurium str. ILBSalm5409958	ERR235185	Lineage 2	99.9279	97.3164
Salmonella enterica subsp. enterica serovar Typhimurium str. ILBSalm5409970	ERR235197	Lineage 2	9.34542	97.6043
Salmonella enterica subsp. enterica serovar Typhimurium str. ILBSalm5409971	ERR235198	Lineage 2	99.9941	96.7021
Salmonella enterica subsp. enterica serovar Typhimurium str. ILBSalm5409972	ERR235199	Lineage 2	1.07305	97.6103
Salmonella enterica subsp. enterica serovar Typhimurium str. ILBSalm5409973	ERR235200	Lineage 2	0	97.6035
Salmonella enterica subsp. enterica serovar Typhimurium str. ILBSalm5409974	ERR235201	Lineage 2	3.56657	97.4471
Salmonella enterica subsp. enterica serovar Typhimurium str. ILBSalm5409977	ERR235204	Lineage 2	99.9988	97.09
Salmonella enterica subsp. enterica serovar Typhimurium str. ILBSalm5409981	ERR235208	Lineage 2	0.0992685	97.6078
Salmonella enterica subsp. enterica serovar Typhimurium str. ILBSalm5409983	ERR235210	Lineage 2	99.9917	97.6137
Salmonella enterica subsp. enterica serovar Typhimurium str. ILBSalm5409984	ERR235211	Lineage 2	3.76866	97.5386
Salmonella enterica subsp. enterica serovar Typhimurium str. ILBSalm5409986	ERR235213	Lineage 2	100	97.6248
Salmonella enterica subsp. enterica serovar Typhimurium str. ILBSalm5409989	ERR235216	Lineage 2	99.9835	93.7631
Salmonella enterica subsp. enterica serovar Typhimurium str. ILBSalm5409992	ERR235219	Lineage 2	0.713788	97.6103
Salmonella enterica subsp. enterica serovar Typhimurium str. ILBSalm5409994	ERR235221	Lineage 2	99.9882	97.6847
Salmonella enterica subsp. enterica serovar Typhimurium str. ILBSalm5409997	ERR235224	Lineage 2	99.9941	96.7747
Salmonella enterica subsp. enterica serovar Typhimurium str. ILBSalm5409998	ERR235225	Lineage 2	0.0626337	97.5462
Salmonella enterica subsp. enterica serovar Typhimurium str. ILBSalm5409999	ERR235226	Lineage 2	0.567248	97.196
Salmonella enterica subsp. enterica serovar Typhimurium str. ILBSalm5410001	ERR235228	Lineage 2	0.4148	97.1626
Salmonella enterica subsp. enterica serovar Typhimurium str. ILBSalm5410005	ERR235231	Lineage 2	0.118177	97.3369
Salmonella enterica subsp. enterica serovar Typhimurium str. ILBSalm5410006	ERR235232	Lineage 2	0	97.606
Salmonella enterica subsp. enterica serovar Typhimurium str. ILBSalm5410008	ERR235234	Lineage 2	0	97.436
Salmonella enterica subsp. enterica serovar Typhimurium str. ILBSalm5410009	ERR235235	Lineage 2	0.194992	83.45
Salmonella enterica subsp. enterica serovar Typhimurium str. ILBSalm5410010	ERR235236	Lineage 2	0.0212718	97.6197
Salmonella enterica subsp. enterica serovar Typhimurium str. ILBSalm5410011	ERR235237	Lineage 2	0.177265	97.6078
Salmonella enterica subsp. enterica serovar Typhimurium str. ILBSalm5410012	ERR235238	Lineage 2	99.9917	96.0742
Salmonella enterica subsp. enterica serovar Typhimurium str. ILBSalm5410014	ERR235240	Lineage 2	99.9988	97.618
Salmonella enterica subsp. enterica serovar Typhimurium str. ILBSalm5410018	ERR235244	Lineage 2	0	97.6129
Salmonella enterica subsp. enterica serovar Typhimurium str. ILBSalm5410027	ERR235252	Lineage 2	0.179629	97.5326
Salmonella enterica subsp. enterica serovar Typhimurium str. ILBSalm5410028	ERR235253	Lineage 2	99.9976	97.712
Salmonella enterica subsp. enterica serovar Typhimurium str. ILBSalm5410029	ERR235254	Lineage 2	0.270625	97.4386
Salmonella enterica subsp. enterica serovar Typhimurium str. ILBSalm5410030	ERR235255	Lineage 2	0	97.4036
Salmonella enterica subsp. enterica serovar Typhimurium str. ILBSalm5410032	ERR235257	Lineage 2	0.243444	97.612
Salmonella enterica subsp. enterica serovar Typhimurium str. ILBSalm5410033	ERR235258	Lineage 2	0.0189083	97.6112
Salmonella enterica subsp. enterica serovar Typhimurium str. ILBSalm5410034	ERR235259	Lineage 2	99.9941	96.3578
Salmonella enterica subsp. enterica serovar Typhimurium str. ILBSalm5410035	ERR235260	Lineage 2	0.761058	97.6197
Salmonella enterica subsp. enterica serovar Typhimurium str. ILBSalm5410036	ERR235261	Lineage 2	0	97.6197
Salmonella enterica subsp. enterica serovar Typhimurium str. ILBSalm5410038	ERR235263	Lineage 2	13.3611	97.4907
Salmonella enterica subsp. enterica serovar Typhimurium str. ILBSalm5410044	ERR235269	Lineage 2	0.510524	97.5121
Salmonella enterica subsp. enterica serovar Typhimurium str. ILBSalm5410045	ERR235270	Lineage 2	0.891053	97.6206
Salmonella enterica subsp. enterica serovar Typhimurium str. ILBSalm5410046	ERR235271	Lineage 2	10.851	97.5343
Salmonella enterica subsp. enterica serovar Typhimurium str. ILBSalm5410048	ERR235273	Lineage 2	99.9811	97.6616
Salmonella enterica subsp. enterica serovar Typhimurium str. ILBSalm5410054	ERR235279	Lineage 2	0.615701	97.5445
Salmonella enterica subsp. enterica serovar Typhimurium str. ILBSalm5410056	ERR235281	Lineage 2	99.9764	97.5719
Salmonella enterica subsp. enterica serovar Typhimurium str. ILBSalm5410058	ERR235283	Lineage 2	99.9846	96.3108
Salmonella enterica subsp. enterica serovar Typhimurium str. ILBSalm5410062	ERR235286	Lineage 2	1.22313	97.5377
Salmonella enterica subsp. enterica serovar Typhimurium str. ILBSalm5410063	ERR235287	Lineage 2	99.9917	97.7231
Salmonella enterica subsp. enterica serovar Typhimurium str. ILBSalm5410064	ERR235288	Lineage 2	99.9929	97.5941
Salmonella enterica subsp. enterica serovar Typhimurium str. ILBSalm5410065	ERR235289	Lineage 2	0.438436	97.6137
Salmonella enterica subsp. enterica serovar Typhimurium str. ILBSalm5410144	ERR235367	Lineage 2	1.65329	97.5813
Salmonella enterica subsp. enterica serovar Typhimurium str. ILBSalm5410151	ERR235374	Lineage 2	6.89207	97.5693
Salmonella enterica subsp. enterica serovar Typhimurium str. ILBSalm5410152	ERR235375	Lineage 2	0	97.5958
Salmonella enterica subsp. enterica serovar Typhimurium str. ILBSalm5410155	ERR235378	Lineage 2	99.948	97.6342
Salmonella enterica subsp. enterica serovar Typhimurium str. ILBSalm5410156	ERR235379	Lineage 2	99.9645	96.6022
Salmonella enterica subsp. enterica serovar Typhimurium str. U16	SRR1645171	Other (UK)	0	74.7328
Salmonella enterica subsp. enterica serovar Typhimurium str. U15	SRR1645388	Other (UK)	0	79.026
Salmonella enterica subsp. enterica serovar Typhimurium str. U4	SRR1645545	Other (UK)	0	76.9926
Salmonella enterica subsp. enterica serovar Typhimurium str. U5	SRR1645768	Other (UK)	0	80.0812
Salmonella enterica subsp. enterica serovar Typhimurium str. U1	SRR1646227	Lineage 2	0	97.7966
Salmonella enterica subsp. enterica serovar Typhimurium str. U2	SRR1646230	Other (UK)	0	79.9539
Salmonella enterica subsp. enterica serovar Typhimurium str. U3	SRR1646238	Other (UK)	0	76.222
Salmonella enterica subsp. enterica serovar Typhimurium str. U25	SRR1958036	Other (UK)	0	79.5104
Salmonella enterica subsp. enterica serovar Typhimurium str. D37381	ERR023641	Lineage 2	96.9274	96.6586
Salmonella enterica subsp. enterica serovar Typhimurium str. J3	ERR023793	Lineage 2	0.190265	97.5112
Salmonella enterica subsp. enterica serovar Typhimurium str. J17	ERR023794	Lineage 2	0.237535	81.0329
Salmonella enterica subsp. enterica serovar Typhimurium str. P78	ERR023800	Lineage 2	0.0129994	97.3045
Salmonella enterica subsp. enterica serovar Typhimurium str. P62	ERR023801	Lineage 2	0	97.4728
Salmonella enterica subsp. enterica serovar Typhimurium str. P73	ERR023802	Lineage 2	0	97.4207
Salmonella enterica subsp. enterica serovar Typhimurium str. I32	ERR023810	Lineage 2	0	97.5172
Salmonella enterica subsp. enterica serovar Typhimurium str. I7	ERR023812	Lineage 2	0	97.5112
Salmonella enterica subsp. enterica serovar Typhimurium str. M1438312	ERR024415	Lineage 1	0	89.3759
Salmonella enterica subsp. enterica serovar Typhimurium str. M2907772	ERR024420	Lineage 2	0	96.3877
Salmonella enterica subsp. enterica serovar Typhimurium str. M1605206	ERR024424	Lineage 2	0	96.3578
Salmonella enterica subsp. enterica serovar Typhimurium str. M1553285	ERR024765	Lineage 1	0	89.3186
Salmonella enterica subsp. enterica serovar Typhimurium str. I4DRC	ERR024766	Lineage 2	0	89.6672
Salmonella enterica subsp. enterica serovar Typhimurium str. 100DRC	ERR024767	Lineage 1	0	89.3819
Salmonella enterica subsp. enterica serovar Typhimurium str. M1111568	ERR024769	Lineage 1	0	89.4007
Salmonella enterica subsp. enterica serovar Typhimurium str. M1253289	ERR024770	Lineage 1	0	89.4041
Salmonella enterica subsp. enterica serovar Typhimurium str. PO1124	ERR024773	Lineage 2	0	91.0137
Salmonella enterica subsp. enterica serovar Typhimurium str. PO1140	ERR024774	Lineage 2	0	97.4369
Salmonella enterica subsp. enterica serovar Typhimurium str. PO1276	ERR024775	Lineage 2	0	97.5104
Salmonella enterica subsp. enterica serovar Typhimurium str. 198U	ERR024778	Lineage 2	0	97.2079
Salmonella enterica subsp. enterica serovar Typhimurium str. 868U	ERR024779	Lineage 1	0	89.3528
Salmonella enterica subsp. enterica serovar Typhimurium str. 6325U	ERR024780	Lineage 1	0	88.8581
Salmonella enterica subsp. enterica serovar Typhimurium str. 1905U	ERR024785	Lineage 1	0	88.1029
Salmonella enterica subsp. enterica serovar Typhimurium str. 5897U	ERR024786	Lineage 1	0	87.7722
Salmonella enterica subsp. enterica serovar Typhimurium str. 334U	ERR024791	Lineage 1	0	89.4075
Salmonella enterica subsp. enterica serovar Typhimurium str. 146U	ERR024795	Lineage 2	0	97.5428
Salmonella enterica subsp. enterica serovar Typhimurium str. 270DRC	ERR024796	Lineage 1	0	89.44
Salmonella enterica subsp. enterica serovar Typhimurium str. 373DRC	ERR024797	Lineage 2	0	97.548
Salmonella enterica subsp. enterica serovar Typhimurium str. 1175849MZ	ERR024801	Other (undefined)	0	89.3639
Salmonella enterica subsp. enterica serovar Typhimurium str. MLP56	ERR025164	Lineage 2	0	97.46
Salmonella enterica subsp. enterica serovar Typhimurium str. 356Z	ERR034066	Lineage 1	0.0248171	89.2255
Salmonella enterica subsp. enterica serovar Typhimurium str. 5597	ERR034068	Lineage 1	0	88.554
Salmonella enterica subsp. enterica serovar Typhimurium str. 666U	ERR034074	Lineage 2	0	96.9943
Salmonella enterica subsp. enterica serovar Typhimurium str. 2017U	ERR034075	Lineage 1	0	87.8534
Salmonella enterica subsp. enterica serovar Typhimurium str. 5582	ERR034079	Lineage 2	0	82.1094
Salmonella enterica subsp. enterica serovar Typhimurium str. 5576	ERR034080	Lineage 1	0	89.1144
Salmonella enterica subsp. enterica serovar Typhimurium str. 5912	ERR034081	Lineage 1	0	89.2187
Salmonella enterica subsp. enterica serovar Typhimurium str. 5579	ERR034085	Lineage 1	0	89.2118
Salmonella enterica subsp. enterica serovar Typhimurium str. 5581	ERR034086	Lineage 1	0	90.0842
Salmonella enterica subsp. enterica serovar Typhimurium str. 5577	ERR034088	Lineage 1	0	85.1126
Salmonella enterica subsp. enterica serovar Typhimurium str. Ke238	ERR212511	Lineage 1	0	92.0355
Salmonella enterica subsp. enterica serovar Typhimurium str. Ke241	ERR212513	Lineage 2	0	97.718
Salmonella enterica subsp. enterica serovar Typhimurium str. Ke243	ERR212514	Lineage 1	0	89.4408
Salmonella enterica subsp. enterica serovar Typhimurium str. Ke244	ERR212515	Lineage 1	0	86.4744
Salmonella enterica subsp. enterica serovar Typhimurium str. Ke249	ERR212517	Lineage 1	0	86.6111
Salmonella enterica subsp. enterica serovar Typhimurium str. Ke254	ERR212518	Lineage 2	0	97.5326
Salmonella enterica subsp. enterica serovar Typhimurium str. Ke274	ERR212523	Lineage 1	0	97.254
Salmonella enterica subsp. enterica serovar Typhimurium str. Ke290	ERR212529	Lineage 2	0	97.5967
Salmonella enterica subsp. enterica serovar Typhimurium str. Ke291	ERR212530	Lineage 2	0	97.6146
Salmonella enterica subsp. enterica serovar Typhimurium str. Ke369	ERR212558	Lineage 2	0	97.4283
Salmonella enterica subsp. enterica serovar Typhimurium str. Ke377	ERR212563	Lineage 1	0	86.2694
Salmonella enterica subsp. enterica serovar Typhimurium str. Ke379	ERR212565	Lineage 1	0	89.4169
Salmonella enterica subsp. enterica serovar Typhimurium str. Ke386	ERR212571	Lineage 2	0	96.697
Salmonella enterica subsp. enterica serovar Typhimurium str. Ke420	ERR212605	Lineage 2	0	97.6112
Salmonella enterica subsp. enterica serovar Typhimurium str. Ke421	ERR212606	Lineage 2	0	97.6078
Salmonella enterica subsp. enterica serovar Typhimurium str. Ke423	ERR212608	Lineage 2	0	97.6368
Salmonella enterica subsp. enterica serovar Typhimurium str. Ke425	ERR212610	Lineage 2	0	97.6095
Salmonella enterica subsp. enterica serovar Typhimurium str. Ke426	ERR212611	Lineage 1	0	89.5254
Salmonella enterica subsp. enterica serovar Typhimurium str. Ke427	ERR212612	Lineage 2	0	97.6445
Salmonella enterica subsp. enterica serovar Typhimurium str. Ke428	ERR212613	Lineage 2	0	97.6394
Salmonella enterica subsp. enterica serovar Typhimurium str. Ke430	ERR212615	Lineage 2	0	97.6266
Salmonella enterica subsp. enterica serovar Typhimurium str. Ke432	ERR212617	Lineage 1	0	89.4476
Salmonella enterica subsp. enterica serovar Typhimurium str. Ke433	ERR212618	Lineage 1	0	89.4622
Salmonella enterica subsp. enterica serovar Typhimurium str. Ke442	ERR212627	Lineage 1	0	86.665
Salmonella enterica subsp. enterica serovar Typhimurium str. Ke446	ERR212631	Lineage 1	0	89.4716
Salmonella enterica subsp. enterica serovar Typhimurium str. Ke456	ERR212641	Lineage 2	0	92.2722
Salmonella enterica subsp. enterica serovar Typhimurium str. Ke483	ERR212668	Lineage 1	0	95.6
Salmonella enterica subsp. enterica serovar Typhimurium str. Ke490	ERR212675	Lineage 1	0	91.8835
Salmonella enterica subsp. enterica serovar Typhimurium str. ILBSalm5410037	ERR235262	Lineage 2	0.405346	97.6308
Salmonella enterica subsp. enterica serovar Typhimurium str. 2332STDY5457386	ERR279186	Lineage 2	99.9929	94.6858
Salmonella enterica subsp. enterica serovar Typhimurium str. U27	SRR1958303	Other (UK)	0	77.1678
Salmonella enterica subsp. enterica serovar Typhimurium str. U28	SRR1960363	Other (UK)	0	51.6041
Salmonella enterica subsp. enterica serovar Typhimurium str. U10	SRR1965263	Other (UK)	0	40.2042
Salmonella enterica subsp. enterica serovar Typhimurium str. U11	SRR1965387	Other (UK)	0	77.2498
Salmonella enterica subsp. enterica serovar Typhimurium str. 5943	SRR1965662	Lineage 2	0	88.2772
Salmonella enterica subsp. enterica serovar Typhimurium str. U35	SRR1966023	Lineage 2	0	97.0336
Salmonella enterica subsp. enterica serovar Typhimurium str. U18	SRR1966068	Lineage 2	0	97.0798
Salmonella enterica subsp. enterica serovar Typhimurium str. U7	SRR1966408	Other (UK)	0	79.8642
Salmonella enterica subsp. enterica serovar Typhimurium str. U14	SRR1966418	Other (UK)	0	77.7718
Salmonella enterica subsp. enterica serovar Typhimurium str. U13	SRR1966509	Lineage 2	0	69.2981
Salmonella enterica subsp. enterica serovar Typhimurium str. U36	SRR1966593	Other (UK)	0	78.9824
Salmonella enterica subsp. enterica serovar Typhimurium str. U34	SRR1966635	Other (UK)	0	79.249
Salmonella enterica subsp. enterica serovar Typhimurium str. U8	SRR1966656	Other (UK)	0	75.2172
Salmonella enterica subsp. enterica serovar Typhimurium str. U6	SRR1967248	Lineage 2	0	96.2015
Salmonella enterica subsp. enterica serovar Typhimurium str. U12	SRR1967419	Other (UK)	0	66.688
Salmonella enterica subsp. enterica serovar Typhimurium str. U38	SRR1967438	Other (UK)	0	79.1371
Salmonella enterica subsp. enterica serovar Typhimurium str. U24	SRR1967447	Other (UK)	0	79.959
Salmonella enterica subsp. enterica serovar Typhimurium str. U17	SRR1967883	Lineage 2	0	96.7166
Salmonella enterica subsp. enterica serovar Typhimurium str. U31	SRR1967938	Other (UK)	0	78.4835
Salmonella enterica subsp. enterica serovar Typhimurium str. 37051	SRR1968052	Other (UK)	0	72.1611
Salmonella enterica subsp. enterica serovar Typhimurium str. U40	SRR1968061	Other (UK)	0	79.6796
Salmonella enterica subsp. enterica serovar Typhimurium str. U29	SRR1968084	Other (UK)	0	0
Salmonella enterica subsp. enterica serovar Typhimurium str. U30	SRR1968221	Other (UK)	0	79.6565
Salmonella enterica subsp. enterica serovar Typhimurium str. U33	SRR1968269	Other (UK)	0	79.7727
Salmonella enterica subsp. enterica serovar Typhimurium str. U9	SRR1968363	Other (UK)	0	65.4851
Salmonella enterica subsp. enterica serovar Typhimurium str. U37	SRR1968962	Other (UK)	0	79.7001
Salmonella enterica subsp. enterica serovar Typhimurium str. U32	SRR1969492	Other (UK)	0	79.7027
Salmonella enterica subsp. enterica serovar Typhimurium str. U19	SRR1969775	Lineage 2	0	87.3203
Salmonella enterica subsp. enterica serovar Typhimurium str. U23	SRR1969854	Other (UK)	0	78.6962
Salmonella enterica subsp. enterica serovar Typhimurium str. 96235	SRR1969857	Other (UK)	0	75.1737
Salmonella enterica subsp. enterica serovar Typhimurium str. 5916	SRR1970264	Lineage 2	0	90.7326
Salmonella enterica subsp. enterica serovar Typhimurium str. U20	SRR3048536	Lineage 2	0	67.4048
Salmonella enterica subsp. enterica serovar Typhimurium str. U22	SRR3048892	Other (UK)	0	47.4014
Salmonella enterica subsp. enterica serovar Typhimurium str. U52	SRR3284779	Other (UK)	0	79.795
Salmonella enterica subsp. enterica serovar Typhimurium str. U42	SRR3285401	Lineage 2	0	74.8456
Salmonella enterica subsp. enterica serovar Typhimurium str. U53	SRR3285477	Other (UK)	0	79.8009
Salmonella enterica subsp. enterica serovar Typhimurium str. U41	SRR3286620	Lineage 2	0	74.8857
Salmonella enterica subsp. enterica serovar Typhimurium str. U55	SRR3322345	Other (UK)	0	74.5038
Salmonella enterica subsp. enterica serovar Typhimurium str. U66	SRR3322379	Other (UK)	0	78.4775
Salmonella enterica subsp. enterica serovar Typhimurium str. U51	SRR3323011	Other (UK)	0	78.6484
Salmonella enterica subsp. enterica serovar Typhimurium str. U67	SRR3323046	Lineage 2	0	93.6187
Salmonella enterica subsp. enterica serovar Typhimurium str. U54	SRR5193685	Other (UK)	0	0
Salmonella enterica subsp. enterica serovar Typhimurium str. D23580	FN424405	Lineage 2	100	100
