# Supplementary material for: Adding function to the genome of African Salmonella Typhimurium ST313 strain D23580
Source: PLoS Biol. 2019 Jan 15;17(1):e3000059. doi: 10.1371/journal.pbio.3000059 (PMC6333337; doi:10.1371/journal.pbio.3000059)
Supplement: S2 Data — Data include counts for the three biological replicates in five growth conditions (ESP, anaerobic growth, NonSPI2, InSPI2, macrophage) in 4/74 and D23580, and for the two biological replicates of D23580 ΔpBT1 in ESP. ESP, early stationary phase; InSPI2, SPI-2-inducing; NonSPI2, SPI-2-noninducing; SPI, Salmonella pathogenicity island. (CSV) [file pbio.3000059.s022.csv]

ORTHOLOG ID	FEATURE	GENE	474-ESP-5	474-ESP-6	474-ESP-7	474-InSPI2-3	474-InSPI2-4	474-InSPI2-5	474-NonSPI2-2	474-NonSPI2-3	474-NonSPI2-4	474-NoO2-2	474-NoO2-3	474-NoO2-4	474-RNA Macr 1 993	474-RNA Macr 1 185J	474-MAC-3-WY	D23-NonSPI2-3	D23-NonSPI2-4	D23-NonSPI2-5	D23-ESP-3	D23-ESP-4	D23-ESP-5	D23-inSPI2-3	D23-inSPI2-4	D23-inSPI2-5	D23-MAC-1	D23-MAC-2	D23-MAC-3	D23-NoO2-3	D23-NoO2-4	D23-NoO2-5	D23pBT1-ESP-1	D23pBT1-ESP-2
SLT-BT0001	SLP1_0097	srgC	53	93	91	80	112	87	125	148	139	65	38	90	352	201	77	187	158	128	110	149	96	63	47	52	682	812	84	100	112	116	89	91
SLT-BT0011	SLP1_0096	rcK	39	62	41	39	43	43	101	101	100	33	26	54	133	79	50	132	90	100	39	52	37	29	26	35	266	399	34	66	46	51	41	66
SLT-BT0021	SLP1_0095	srgB	4	7	10	15	17	14	31	45	37	4	3	15	144	76	30	64	39	38	9	9	4	15	5	10	280	336	25	19	11	23	15	16
SLT-BT0031	SLP1_0094	srgA	2	9	10	18	32	13	32	40	50	6	6	11	226	125	73	63	40	46	10	8	6	19	12	18	677	827	60	13	14	8	18	17
SLT-BT0041	SLP1_0093	orf7	6	9	9	45	35	38	50	75	59	21	21	30	169	107	60	89	83	65	7	6	10	24	28	19	370	469	15	33	16	21	8	25
SLT-BT0051	SLP1_0092	pefI	14	18	13	77	87	62	126	147	121	25	26	54	261	171	64	197	168	129	15	17	18	69	35	28	640	803	73	51	42	33	20	38
SLT-BT0061	SLP1_0091	orf6	358	524	494	1143	1381	1120	1240	1520	1474	426	442	741	3339	2261	678	1656	1366	1267	419	396	329	720	563	570	5081	6560	866	550	567	625	325	554
SLT-BT0071	SLP1_0090	orf5	9	25	23	27	26	34	26	39	41	13	8	18	199	118	48	44	37	32	21	24	24	22	9	15	387	461	67	35	27	39	18	24
SLT-BT0081	SLP1_0089	pefD	10	10	10	13	16	16	20	32	30	11	10	14	63	46	31	31	23	20	10	7	9	11	6	14	157	130	20	16	19	15	13	11
SLT-BT0091	SLP1_0088	pefC	17	19	18	21	35	23	41	34	45	14	15	28	161	119	49	62	49	39	23	24	14	16	7	12	286	280	35	53	43	50	19	15
SLT-BT0101	SLP1_0087	pefA	13	31	10	27	21	12	48	58	41	69	73	115	29	23	13	46	49	55	29	15	30	12	9	11	198	90	13	201	239	205	27	46
SLT-BT0111	SLP1_0086	pefB	1	2	3	4	2	3	1	8	6	3	9	10	15	6	4	16	9	7	1	1	3	5	2	5	54	20	4	21	21	26	1	4
SLT-BT0121	SLP1_0084	repA2	1033	1342	1263	732	783	734	1065	1106	1202	635	752	1102	3222	2118	395	1627	1277	907	833	840	780	486	324	425	4047	5499	471	698	654	805	682	1549
SLT-BT0131	SLP1_0081	PSLT026	117	126	137	751	827	780	596	623	561	50	56	88	1708	1203	794	573	522	425	107	132	106	334	258	283	11529	7376	762	71	82	102	105	217
SLT-BT0141	SLP1_0077	PSLT030	112	148	125	115	134	89	275	284	302	88	85	149	784	494	244	336	267	205	132	110	107	82	50	66	1200	1748	113	254	193	218	112	149
SLT-BT0151	SLP1_0076	rsdB	89	167	107	125	138	109	264	270	317	102	77	143	881	579	143	396	237	182	143	134	94	70	56	74	1453	2184	157	233	210	195	114	143
SLT-BT0161	SLP1_0075	PSLT032	77	140	78	110	105	86	160	155	144	60	59	84	447	298	126	182	142	141	66	96	50	72	48	52	691	1174	111	99	78	92	55	97
SLT-BT0171	SLP1_0074	PSLT033	7	7	13	19	17	18	25	20	21	7	9	7	85	61	19	25	14	19	4	5	3	15	8	14	65	158	21	12	12	12	5	6
SLT-BT0191	SLP1_0072	PSLT035	1337	2273	1679	1024	1449	1115	2419	2816	2877	1495	991	2547	3949	2238	625	4244	2873	2248	1128	1233	1137	999	632	922	7999	5463	574	2291	1749	2299	1557	2009
SLT-BT0211	SLP1_0070	spvD	5	7	11	78	77	133	24	28	24	2	4	8	67	133	18	47	33	41	12	8	7	168	49	69	490	494	156	2	1	1	10	9
SLT-BT0221	SLP1_0069	spvC	4	3	4	165	148	259	7	7	17	2	2	2	149	290	42	23	27	17	6	6	6	308	125	172	720	1337	385	2	3	1	4	11
SLT-BT0231	SLP1_0068	spvB	17	48	33	446	435	570	56	73	69	15	7	13	1268	1456	170	118	90	82	55	58	31	665	282	387	2358	4272	1192	19	13	28	34	58
SLT-BT0241	SLP1_0067	spvA	11	14	4	317	282	301	12	19	25	1	3	6	612	707	63	29	30	18	17	15	14	411	212	361	1338	2252	751	11	5	9	12	10
SLT-BT0251	SLP1_0066	spvR	1	6	6	82	53	88	19	28	33	3	3	10	185	135	54	27	28	23	8	8	9	105	34	91	468	322	64	8	8	3	9	13
SLT-BT0261	SLP1_0065	PSLT042	12	17	24	60	78	56	57	48	43	9	9	27	144	67	63	85	71	68	16	21	18	61	54	43	383	575	72	26	23	26	19	30
SLT-BT0271	SLP1_0064	PSLT043	220	369	297	731	943	662	584	701	755	169	138	258	4065	2907	717	96	55	49	29	29	15	31	29	34	316	587	47	44	39	43	21	32
SLT-BT0281	SLP1_0063	rlgA	468	790	610	1652	1991	1284	1416	1894	1881	344	345	657	9664	7445	1728	54	52	31	19	21	5	18	14	8	347	397	33	29	27	36	14	18
SLT-BT0291	SLP1_0062	rlgA	402	739	589	1509	1859	1386	1360	1880	1753	302	232	485	8853	6824	1581	26	25	27	16	10	5	9	11	7	147	141	17	13	20	28	6	18
SLT-BT0571	SLP1_0061	PSLT046	793	1350	1027	5026	6071	4504	2819	3608	3532	276	203	457	34287	26041	5485	3543	2938	2885	1050	1159	1071	2813	2258	2340	44337	55164	7849	315	278	351	1040	1834
SLT-BT0581	SLP1_0060	PSLT047	80	132	101	196	234	228	158	246	232	50	41	104	1203	565	544	419	269	187	94	131	95	205	91	211	3467	5055	487	196	162	193	92	127
SLT-BT0591	SLP1_0059	tlpA	85	145	119	122	160	108	223	204	287	117	87	169	2035	846	417	361	258	164	116	138	118	66	36	108	3206	2892	236	248	204	240	129	235
SLT-BT0592	SLP1_0058	PSLT049	26	49	39	45	56	40	87	87	87	38	23	56	506	246	157	160	113	52	69	83	59	52	15	33	1228	1242	100	112	81	123	55	88
SLT-BT0601	SLP1_0056	samB	568	817	639	566	680	529	896	1180	1110	415	374	673	2763	1821	569	1295	930	757	552	613	549	378	296	353	3866	3592	783	858	691	789	574	717
SLT-BT0611	SLP1_0055	parA	293	427	349	581	585	608	841	776	813	236	290	329	1795	1114	430	1356	1020	625	349	428	382	348	151	399	2579	2470	458	496	495	517	293	508
SLT-BT0621	SLP1_0054	parB	447	607	475	976	951	990	1075	944	1013	349	501	484	2003	1387	362	1533	1307	917	490	545	476	490	257	462	2070	2224	510	764	910	832	298	589
SLT-BT0631	SLP1_0053	samB	31	74	51	91	100	82	134	143	188	32	31	58	682	447	124	173	118	98	35	44	30	40	26	36	589	743	193	49	37	69	33	45
SLT-BT0641	SLP1_0052	samA	46	77	58	58	82	57	124	136	159	34	34	54	473	288	63	123	110	56	42	48	36	35	27	31	422	401	128	65	41	59	26	72
SLT-BT0651	SLP1_0051	PSLT056	0	2	1	0	0	0	3	3	6	1	0	1	21	14	4	1	0	3	0	0	0	1	0	1	34	15	0	2	2	0	2	1
SLT-BT0661	SLP1_0050	PSLT057	1	1	2	1	1	4	4	2	7	0	1	0	26	21	5	4	7	4	1	0	0	2	3	2	24	22	6	2	1	4	3	2
SLT-BT0671	SLP1_0049	PSLT059	0	0	2	2	2	1	0	2	1	0	0	1	20	17	6	3	0	2	1	1	0	0	0	1	78	38	1	0	0	0	0	0
SLT-BT0672	SLP1_0047	SLP1_0047	0	3	2	8	9	3	7	8	4	1	2	9	26	27	11	6	4	9	5	8	2	2	3	1	98	47	1	2	4	3	5	2
SLT-BT0681	SLP1_0045	PSLT061	3	10	8	8	12	13	21	12	16	1	4	4	62	36	15	10	10	11	2	4	3	2	3	6	122	65	24	13	5	12	5	11
SLT-BT0691	SLP1_0044	PSLT062	2	5	5	6	9	9	12	10	15	2	4	3	36	25	18	17	12	7	3	7	6	0	5	3	136	46	2	4	5	8	4	0
SLT-BT0701	SLP1_0043	PSLT063	1	11	3	11	15	9	16	17	12	1	2	8	40	36	16	19	14	10	9	4	6	6	3	4	90	56	11	6	4	9	6	6
SLT-BT0711	SLP1_0042	PSLT064	24	33	31	54	58	53	62	99	80	27	44	35	121	85	50	57	54	54	25	20	10	29	23	16	143	130	28	20	34	32	15	43
SLT-BT0721	SLP1_0041	ssbB	1	3	6	3	2	3	4	2	2	1	1	2	25	16	4	4	8	6	1	3	0	5	0	0	92	62	6	1	1	3	4	2
SLT-BT0731	SLP1_0040	PSLT067	3	2	2	0	5	1	2	4	2	0	2	3	16	5	9	5	3	2	4	0	0	2	1	3	50	22	3	1	1	2	2	9
SLT-BT0741	SLP1_0039	PSLT068	4	15	7	9	15	11	14	19	36	5	1	7	91	65	44	28	19	23	8	13	7	11	6	7	188	173	23	10	3	9	8	11
SLT-BT0751	SLP1_0038	psiB	14	29	23	19	29	18	29	30	43	18	17	39	73	50	22	57	41	29	24	38	21	16	14	12	126	141	10	25	28	31	13	35
SLT-BT0761	SLP1_0037	psiA	11	18	22	21	20	18	26	24	38	10	5	19	111	75	25	43	30	23	5	7	10	12	4	7	150	175	22	18	12	14	9	18
SLT-BT0771	SLP1_0036	finP	50	74	67	59	94	78	107	138	121	40	40	45	249	164	52	148	111	79	66	61	43	36	28	35	538	339	54	34	31	32	52	94
SLT-BT0781	SLP1_0035	traM	22	33	30	70	84	86	117	155	138	15	17	32	95	86	42	110	142	123	44	38	50	53	50	32	334	170	28	13	12	22	50	68
SLT-BT0791	SLP1_0034	traJ	0	4	4	60	57	49	54	53	65	0	2	4	52	40	45	98	79	96	4	4	5	26	31	21	710	330	33	4	1	4	2	15
SLT-BT0801	SLP1_0033	traY	26	51	42	95	98	74	145	153	167	11	14	28	126	80	75	377	298	251	42	75	61	96	74	109	470	228	119	32	24	31	62	75
SLT-BT0811	SLP1_0032	traA	11	15	8	45	56	57	125	144	131	7	5	6	74	47	17	268	250	229	23	18	17	63	46	52	147	96	27	14	16	10	24	39
SLT-BT0821	SLP1_0031	traL	4	4	3	25	16	16	40	47	44	3	5	6	48	36	5	112	74	99	11	6	3	22	13	13	70	83	12	4	4	1	5	8
SLT-BT0831	SLP1_0030	traE	2	10	6	7	8	8	27	23	37	3	2	7	46	29	15	41	30	16	4	6	6	2	4	2	84	92	10	5	7	8	5	10
SLT-BT0841	SLP1_0029	traK	13	25	18	15	14	21	32	43	53	11	6	13	63	33	28	39	34	23	6	15	12	7	3	10	82	86	4	7	10	12	9	13
SLT-BT0851	SLP1_0028	traB	3	12	9	13	14	12	48	45	57	4	3	13	93	63	40	34	34	18	10	4	10	10	4	4	114	159	19	8	12	7	12	17
SLT-BT0861	SLP1_0027	traP	18	31	25	16	24	7	25	23	35	5	10	12	58	44	19	37	28	14	19	26	15	6	5	7	161	93	29	26	30	37	16	29
SLT-BT0871	SLP1_0026	trbD	17	23	14	15	19	8	24	25	32	4	3	10	42	45	29	40	26	19	22	17	19	6	5	8	179	112	24	9	10	11	14	36
SLT-BT0881	SLP1_0025	traV	16	23	11	16	23	15	47	36	41	6	6	3	74	54	33	46	28	32	23	28	16	11	6	8	129	94	14	11	8	5	17	33
SLT-BT0891	SLP1_0024	traR	0	1	4	2	0	1	8	5	8	1	1	0	14	10	12	15	14	11	1	3	4	2	0	1	52	33	1	3	0	1	1	4
SLT-BT0901	SLP1_0023	PSLT087	7	4	4	8	5	3	22	18	26	1	2	2	36	22	22	24	19	24	4	7	3	2	2	2	97	73	10	5	1	2	5	13
SLT-BT0911	SLP1_0022	traC	16	26	30	47	37	35	92	88	75	17	15	21	295	112	68	117	73	61	28	21	19	25	18	13	400	405	37	18	17	29	26	25
SLT-BT0921	SLP1_0021	trbI	3	3	7	10	4	10	11	12	18	1	2	5	30	19	13	16	4	11	2	7	5	7	3	0	68	68	4	7	6	7	3	3
SLT-BT0931	SLP1_0020	traW	9	5	6	5	8	7	16	22	25	3	2	2	44	34	21	13	15	15	3	10	2	5	4	3	96	101	8	5	3	7	7	6
SLT-BT0941	SLP1_0019	traU	9	16	12	16	22	15	35	46	39	4	7	10	125	74	20	47	28	21	11	17	8	6	9	12	186	175	10	14	3	12	8	14
SLT-BT0951	SLP1_0018	PSLT093	7	8	5	10	14	6	28	22	26	2	9	6	56	31	13	30	20	16	8	12	6	6	6	10	135	113	11	13	6	14	8	14
SLT-BT0961	SLP1_0017	trbC	7	11	9	21	15	20	36	28	47	8	7	17	93	59	22	45	42	29	17	15	4	15	9	18	109	146	8	10	8	14	7	21
SLT-BT0971	SLP1_0016	traN	36	43	34	84	77	60	108	148	141	29	23	46	432	313	87	163	131	82	50	45	37	46	16	41	659	776	135	49	38	44	43	73
SLT-BT0981	SLP1_0015	trbE	10	14	11	16	8	11	23	25	27	6	6	7	80	52	16	53	29	16	6	11	4	11	2	13	125	145	11	6	7	6	10	11
SLT-BT0991	SLP1_0014	traF	16	28	20	27	31	26	40	39	61	10	12	9	132	78	23	65	47	42	14	25	13	16	7	20	197	198	18	20	15	28	24	27
SLT-BT0992	SLP1_0013	traQ	6	16	9	13	12	9	22	29	33	5	1	15	82	57	9	42	26	22	14	17	13	6	12	9	176	180	22	15	6	10	12	34
SLT-BT1001	SLP1_0012	trbB	4	12	9	9	13	14	19	21	28	6	3	9	94	55	22	37	23	22	10	7	9	12	3	4	170	205	29	5	6	1	14	18
SLT-BT1011	SLP1_0011	traH	34	56	44	48	62	37	85	100	93	17	10	37	236	169	48	123	110	77	53	45	46	31	21	24	422	426	57	21	22	32	55	68
SLT-BT1021	SLP1_0010	traG	909	1474	1147	998	1338	1044	1312	1568	1595	364	360	663	2336	1461	597	2101	1635	1343	1072	1324	1117	871	588	801	3530	3809	640	656	710	845	1142	1264
SLT-BT1031	SLP1_0009	traS	1611	2295	1906	2824	3486	2809	3109	3389	3252	600	855	1085	3436	2602	1325	4345	3657	2963	1864	1961	1899	1949	1335	1934	8101	7271	1520	1370	1385	1316	1579	2355
SLT-BT1041	SLP1_0008	traT	1739	2625	2120	3960	4788	3758	4199	4516	4634	568	603	998	6647	4127	736	5714	4869	3637	1726	1883	1906	2201	1403	2057	6458	5437	1276	1062	969	940	1680	2915
SLT-BT1051	SLP1_0007	traD	27	54	53	82	112	77	168	214	183	19	12	41	523	372	121	198	166	148	40	45	36	39	44	35	1038	1338	122	47	36	38	32	81
SLT-BT1061	SLP1_0004	trbH	8	18	17	28	34	26	63	84	69	9	7	18	107	77	30	90	72	78	12	10	4	20	12	20	234	288	51	30	13	21	6	23
SLT-BT1071	SLP1_0003	traI	150	236	202	283	377	293	550	665	700	144	117	255	1765	1334	472	758	560	537	191	208	153	225	174	148	2003	3129	467	227	200	244	187	302
SLT-BT1081	SLP1_0002	traX	19	34	19	47	56	38	80	104	83	25	31	33	194	150	53	86	74	61	20	21	17	38	23	32	284	468	61	40	20	41	29	38
SLT-BT1091	SLP1_0001	finO	71	158	86	114	119	91	184	255	255	92	68	110	500	351	105	297	226	159	71	118	94	71	57	86	727	882	138	140	105	147	116	154
SLT-BT1101	SLP1_0104	PSLT001	35	59	70	65	89	57	101	121	147	58	31	105	400	194	66	165	132	90	52	58	35	47	41	36	369	406	75	76	42	60	50	47
SLT-BT1121	SLP1_0102	repC	854	1260	1255	872	1065	1141	1777	2310	2148	797	734	1108	1660	1369	261	2389	1978	1830	1142	1241	936	603	501	484	2591	2036	286	695	750	995	920	1464
SLT-BT1131	SLP1_0099	repA	341	324	331	618	648	525	953	1141	1018	290	266	403	1949	1229	512	1052	1080	837	226	227	194	339	291	282	3236	4136	464	265	282	382	204	480
STMMW_00011	SL1344_0002	thrA	162	296	237	1079	1349	927	6115	5909	6954	122	91	162	1437	1425	421	8844	7074	4445	166	160	141	583	408	549	2849	6954	364	155	125	170	117	172
STMMW_00021	SL1344_0003	thrB	181	295	216	1117	1387	947	3226	3314	4043	115	112	197	8742	5767	1667	4317	3305	2276	201	265	152	516	470	463	7813	18052	1999	142	117	171	200	303
STMMW_00031	SL1344_0004	thrC	195	357	282	1546	1818	1399	4627	4863	5388	210	210	363	8408	6998	1648	5441	4553	3342	256	272	195	694	636	639	9052	21045	2388	241	193	223	279	430
STMMW_00041	SL1344_0005	yaaA	141	257	172	144	178	136	180	244	218	141	120	238	1066	864	85	339	255	179	173	231	170	61	37	87	1220	1690	251	234	189	239	171	278
STMMW_00051	SL1344_0006	yaaJ	142	227	149	206	263	218	188	193	236	119	109	192	2594	1465	391	230	185	136	153	153	130	123	102	88	3410	6207	649	149	130	191	157	297
STMMW_00061	SL1344_0007	talB	1555	2338	1690	1282	1368	1154	1930	2325	2326	3204	3074	4807	3937	3065	728	2580	2063	1665	1272	1471	1234	748	540	785	5192	5804	1130	3545	2834	3694	1527	2575
STMMW_00071	SL1344_0008	mog	189	408	214	91	102	79	146	224	204	172	171	269	305	195	58	183	165	159	180	277	217	52	49	37	695	900	66	198	180	214	291	362
STMMW_00081	SL1344_0009	yaaH	13	54	31	37	45	35	80	82	97	30	16	34	167	98	33	105	89	81	23	20	12	20	9	21	270	414	33	21	13	26	26	44
STMMW_00091	SL1344_0010	htgA	8	7	3	10	15	8	15	18	10	6	7	16	30	13	4	11	10	9	7	7	3	5	8	3	51	70	4	15	10	13	5	10
STMMW_00101	SL1344_0011	yaaI	13	11	13	9	18	11	15	21	20	21	20	19	47	31	11	25	19	17	11	11	8	9	8	8	65	77	7	32	37	26	11	9
STMMW_00111	SL1344_0012	dnaK	2195	3391	3109	2714	2731	2323	2737	1759	3235	906	1054	1104	12467	7103	1757	5008	4051	1289	2476	2524	2215	938	245	1949	13753	29301	1818	7074	4700	4374	1171	1705
STMMW_00121	SL1344_0013	dnaJ	427	682	578	875	915	778	1015	671	1121	228	233	271	2879	1760	422	1335	1187	558	538	589	479	311	73	411	3750	8148	647	917	734	778	287	470
STMMW_00131	SL1344_0014	STM0014	19	28	25	134	148	104	72	77	91	28	38	44	288	149	76	123	112	63	23	22	17	51	28	57	388	935	53	53	71	60	16	31
STMMW_00141	SL1344_0015	STM0015	3	11	4	10	8	9	9	9	10	3	4	5	23	22	15	15	9	10	6	10	5	6	3	4	107	168	0	13	4	12	2	11
STMMW_00151	SL1344_0016	STM0016	4	1	5	6	8	4	5	2	6	0	3	6	19	13	5	12	5	9	5	4	1	0	0	0	36	33	6	6	8	3	4	5
STMMW_00161	SL1344_0017	STM0017	1	2	0	1	1	0	2	3	1	2	2	1	17	16	6	5	4	4	5	1	4	2	0	0	35	35	0	4	6	0	6	5
STMMW_00171	SL1344_0018	chiA	35	48	37	41	35	54	68	69	74	31	34	40	553	205	129	165	113	78	73	77	42	36	18	49	820	640	74	76	63	74	63	86
STMMW_00181	SL1344_0019	STM0019	16	31	28	46	51	35	44	63	69	27	20	48	343	137	47	94	67	57	35	28	26	20	27	19	358	498	51	47	42	37	30	40
STMMW_00191	SL1344_0020	STM0020	4	9	11	27	12	24	16	15	15	20	21	24	83	68	12	21	22	10	7	4	10	13	3	9	103	213	10	13	16	27	10	17
STMMW_00201	SL1344_0021	bcfA	11	13	11	8	10	8	15	16	16	8	7	13	39	15	11	46	17	17	22	30	20	3	3	4	104	106	4	13	19	21	13	22
STMMW_00211	SL1344_0022	bcfB	1	7	5	7	8	2	9	12	14	5	1	14	10	10	2	19	7	8	5	6	2	0	2	5	33	33	2	5	5	7	4	9
STMMW_00221	SL1344_0023	bcfC	14	28	28	19	28	17	33	53	62	21	8	36	67	55	15	66	47	56	26	28	21	22	14	19	156	182	10	36	26	36	24	44
STMMW_00231	SL1344_0024	bcfD	10	24	9	14	19	12	15	26	30	7	4	27	52	34	7	41	28	30	19	15	12	13	5	8	76	76	5	23	12	12	14	18
STMMW_00241	SL1344_0025	bcfE	7	8	3	8	9	10	7	14	17	4	1	8	34	17	2	15	11	12	5	6	4	3	4	3	31	48	2	3	7	8	4	8
STMMW_00251	SL1344_0026	bcfF	3	7	6	7	8	3	7	9	9	7	5	13	23	11	5	11	11	13	2	5	3	5	3	2	36	35	9	6	4	7	3	7
STMMW_00261	SL1344_0027	bcfG	3	7	5	16	14	3	15	14	23	12	7	9	40	20	5	16	16	15	5	5	3	8	4	2	44	60	3	10	4	10	5	6
STMMW_00271	SL1344_0028	bcfH	16	32	24	53	48	65	66	60	58	26	28	46	130	125	22	71	56	39	20	21	14	20	13	16	143	170	33	24	18	30	28	33
STMMW_00281	SL1344_0029	SL1344_0029	6	6	8	18	18	13	27	37	30	12	5	19	27	27	11	57	40	28	21	25	10	17	17	8	127	82	14	18	16	12	13	15
STMMW_00291	SL1344_0030	STM0029	1	3	0	6	3	2	2	7	2	3	3	4	4	2	4	6	6	4	2	0	1	1	1	2	27	8	0	1	1	1	3	1
STMMW_00301	SL1344_0031	STM0030	8	10	9	19	14	14	27	36	20	10	13	23	32	23	17	36	33	22	8	12	11	8	10	7	113	63	10	12	16	11	10	25
STMMW_00311	SL1344_0032	STM0031	2	2	4	4	8	9	6	13	7	7	2	9	12	11	1	10	5	16	3	1	3	9	2	2	17	11	12	6	5	13	3	4
STMMW_00331	SL1344_0033	STM0032	38	34	46	37	39	58	51	53	54	27	30	46	123	57	26	69	44	45	43	49	34	27	22	21	180	178	31	43	47	58	38	65
STMMW_00341	SL1344_0034	STM0033	81	138	96	88	91	87	95	106	104	60	63	88	202	128	39	182	118	125	90	122	66	48	22	46	359	373	38	98	96	136	76	120
STMMW_00351	SL1344_0035	STM0034	1	1	0	5	2	5	2	5	8	5	2	2	40	26	5	9	1	2	2	4	2	2	0	0	47	29	9	3	2	5	3	3
STMMW_00361	SL1344_0036	STM0035	69	109	77	46	61	53	72	91	63	44	59	69	222	115	33	132	85	73	84	88	81	18	18	28	290	256	31	58	68	55	58	122
STMMW_00371	SL1344_0037	STM0036	34	33	32	29	37	24	47	42	52	24	16	57	88	45	14	52	41	33	27	29	18	14	13	22	120	170	12	37	27	65	30	36
STMMW_00381	SL1344_0038	STM0037	9	20	16	14	16	18	8	31	27	15	13	21	59	21	9	21	14	20	22	15	17	5	0	12	109	94	1	14	23	19	13	9
STMMW_00391	SL1344_0039	STM0038	96	105	117	96	115	106	139	138	133	54	64	102	258	187	52	194	132	123	105	121	94	56	44	64	431	499	60	83	62	91	79	126
STMMW_00401	SL1344_0040	nhaA	550	852	629	624	675	646	937	947	1017	249	204	325	3250	1710	990	1082	980	746	734	820	647	433	202	424	6081	5272	453	257	235	272	616	1083
STMMW_00411	SL1344_0041	nhaR	350	494	413	291	304	336	519	638	621	155	126	257	1830	831	379	764	668	487	562	606	451	205	99	125	2606	2416	215	180	146	192	372	727
STMMW_00421	SL1344_0042	STM0041	37	46	26	33	33	42	61	58	63	23	21	52	163	126	26	79	52	49	27	45	22	28	21	27	194	235	24	24	28	29	40	45
STMMW_00431	SL1344_0043	STM0042	13	16	20	8	15	11	8	18	15	5	9	10	26	34	5	31	13	18	30	25	26	7	2	2	75	71	2	3	12	5	12	33
STMMW_00441	SL1344_0044	rpsT	740	960	1262	12359	14404	12852	19349	24056	19227	3489	2636	5225	5917	4428	1084	18242	20064	20678	1126	791	501	6987	5474	4347	13176	10422	1092	2142	2037	2437	1059	4401
STMMW_00451	SL1344_0045	yaaY	16	32	23	47	79	47	94	108	162	81	40	119	120	72	20	201	132	96	39	35	24	64	37	62	230	324	15	63	63	84	28	35
STMMW_00461	SL1344_0046	ribF	202	350	283	530	694	457	1156	1333	1377	493	374	722	1914	1618	268	1533	1161	985	330	304	220	378	299	320	2249	3351	228	522	386	490	319	471
STMMW_00471	SL1344_0047	ileS	744	1202	1012	1717	1956	1539	3063	3662	3587	1322	1106	2025	4534	4068	1076	3612	3024	2690	1030	1072	753	1046	899	946	7721	11466	1189	1368	1073	1456	1108	1619
STMMW_00481	SL1344_0048	lspA	315	489	379	598	730	603	1012	1302	1169	469	382	717	1239	1164	308	1117	1042	910	413	419	327	349	311	314	1754	3032	275	311	287	470	369	537
STMMW_00491	SL1344_0049	fkpB	102	207	182	342	389	332	692	915	923	253	180	355	1293	917	171	770	644	667	142	139	139	222	157	132	1213	2225	345	167	147	226	131	251
STMMW_00501	SL1344_0050	ispH	158	266	209	528	573	504	766	1026	1026	300	248	477	1562	1328	241	908	796	805	233	209	190	338	304	233	1634	2882	335	193	157	279	245	316
STMMW_00511	SL1344_0051	STM0050	78	108	125	98	128	98	179	227	239	127	117	205	434	297	61	232	167	163	100	121	100	61	57	59	508	679	59	188	143	212	114	184
STMMW_00521	SL1344_0052	rihC	116	145	158	101	114	108	166	210	204	146	149	253	582	467	80	241	164	130	110	113	128	60	53	64	686	873	90	226	140	207	122	212
STMMW_00531	SL1344_0053	citB2	31	46	35	34	46	43	39	46	45	38	31	40	144	131	35	39	41	24	32	28	34	16	21	15	212	263	29	43	33	44	28	52
STMMW_00541	SL1344_0054	citA2	88	151	132	149	227	185	62	95	87	56	60	107	442	290	76	114	98	77	91	111	110	91	62	88	544	720	66	72	104	123	87	116
STMMW_00551	SL1344_0055	STM0054	0	2	1	1	1	1	3	2	0	1	1	5	6	6	2	2	2	5	1	4	1	1	0	0	6	8	1	3	3	7	2	2
STMMW_00561	SL1344_0056	STM0055	0	0	0	1	1	0	0	0	1	0	0	0	1	0	1	0	1	0	0	0	0	2	0	0	4	2	3	3	1	2	0	0
STMMW_00571	SL1344_0057	oadG	0	0	0	1	0	0	0	3	0	1	1	1	7	4	2	2	1	0	0	0	0	2	0	0	5	10	0	1	2	2	1	0
STMMW_00581	SL1344_0058	STM0057	7	13	9	16	21	12	16	17	15	16	26	36	40	22	8	12	11	11	13	9	11	7	2	9	47	73	11	30	24	34	8	12
STMMW_00591	SL1344_0059	citC2	4	5	8	5	8	5	10	18	6	40	65	71	21	12	14	7	13	10	3	11	3	0	2	3	69	65	4	126	110	134	9	7
STMMW_00601	SL1344_0060	citD2	1	4	5	1	1	3	5	2	5	37	52	68	6	7	1	2	3	1	4	4	3	0	1	1	20	15	0	75	75	102	2	6
STMMW_00611	SL1344_0061	citE2	5	9	4	6	6	3	9	8	9	72	95	103	27	8	5	14	7	8	6	2	4	5	3	2	78	51	2	110	95	103	6	6
STMMW_00621	SL1344_0062	citF2	9	15	10	8	4	12	16	18	26	101	138	170	60	25	14	83	84	59	27	29	20	27	25	26	194	228	14	227	169	176	12	26
STMMW_00631	SL1344_0063	citX2	6	7	8	8	12	3	10	12	13	70	89	115	27	19	8	24	15	23	10	9	7	9	5	6	99	91	11	142	108	143	3	9
STMMW_00641	SL1344_0064	citG2	10	20	12	14	21	12	23	21	23	59	77	99	47	33	11	46	40	30	12	13	10	14	13	12	132	135	19	133	109	135	8	19
STMMW_00651	SL1344_0065	dapB	185	297	214	1652	2007	1778	2828	3084	2975	147	174	238	1346	1278	333	2912	2501	2104	263	242	218	1264	1146	1291	2452	3512	435	159	136	220	223	348
STMMW_00681	SL1344_0067	carA	960	1955	1954	1480	1487	1193	3142	3390	3554	37	32	53	377	448	154	4908	4200	2339	300	258	210	843	647	1024	1101	1033	341	95	55	51	599	1186
STMMW_00691	SL1344_0068	carB	3772	7215	6045	3165	3524	2779	6703	6710	7724	90	92	127	2863	2003	437	8248	7549	4606	821	828	576	1787	1331	1899	1921	1438	417	169	145	171	1406	2093
STMMW_00701	SL1344_0069	caiF	205	257	196	62	71	51	93	115	124	806	1059	1237	159	94	31	116	123	89	181	253	242	20	20	25	224	246	26	707	862	832	87	196
STMMW_00711	SL1344_0070	caiE	2	3	1	6	7	2	7	12	12	5	0	14	17	8	4	12	8	11	12	13	7	6	2	3	49	47	6	26	16	30	7	20
STMMW_00721	SL1344_0071	caiD	8	25	11	10	9	5	16	7	11	4	19	23	21	6	3	19	20	19	26	40	35	5	2	5	51	56	7	78	76	87	34	44
STMMW_00731	SL1344_0072	caiC	7	33	12	16	21	14	32	34	32	22	5	40	69	48	26	60	32	29	33	42	40	10	11	15	145	239	32	79	50	108	38	56
STMMW_00751	SL1344_0074	caiA	29	63	31	20	16	14	37	50	30	78	79	91	77	64	25	35	34	20	45	83	49	24	15	21	169	357	47	89	103	130	42	75
STMMW_00761	SL1344_0075	caiT	2	4	1	2	3	2	4	5	6	14	24	35	21	17	3	7	3	5	5	3	4	3	1	2	26	18	8	18	13	22	6	0
STMMW_00771	SL1344_0076	fixA	7	12	2	8	13	5	12	11	9	22	17	23	16	14	6	18	16	16	8	11	8	1	4	8	43	32	3	22	22	21	5	10
STMMW_00781	SL1344_0077	fixB	3	1	5	1	5	1	7	7	10	14	4	15	14	4	3	12	8	4	8	8	8	2	3	0	24	29	1	13	5	17	5	6
STMMW_00791	SL1344_0078	fixC	9	8	2	7	4	8	12	20	17	18	18	19	32	22	8	11	13	8	5	10	7	1	3	2	39	34	3	22	19	10	9	11
STMMW_00801	SL1344_0079	fixX	6	8	1	4	4	7	7	4	7	1	8	12	14	11	1	10	5	2	2	8	0	3	1	3	15	18	0	10	5	11	1	5
STMMW_00811	SL1344_0080	yaaU	34	46	39	51	68	54	66	79	84	57	44	61	186	100	38	99	96	71	28	52	22	31	23	33	341	359	38	66	58	69	30	48
STMMW_00821	SL1344_0081	STM0080	53	80	48	36	42	66	24	42	34	19	18	17	77	49	115	75	31	50	31	31	29	55	11	45	283	702	178	15	15	13	27	44
STMMW_00841	SL1344_0082	STM0081	72	128	101	378	472	367	167	216	202	38	22	51	3854	2043	991	173	145	156	91	130	113	172	206	137	4475	9327	2170	57	37	54	107	177
STMMW_00851	SL1344_0083	STM0082	58	73	59	699	719	676	166	169	142	22	25	35	2904	2579	524	187	172	156	53	60	57	310	265	244	6133	6747	1909	17	26	17	32	85
STMMW_00881	SL1344_0084	STM0084	25	58	53	44	54	39	89	90	87	28	26	54	447	245	75	147	107	91	36	39	23	22	22	35	839	2109	605	60	45	45	39	61
STMMW_00901	SL1344_0086	yabF	51	85	74	60	81	94	108	154	121	34	28	51	123	92	36	196	163	117	90	72	67	43	28	64	265	263	47	38	34	44	49	69
STMMW_00911	SL1344_0087	kefC	117	180	171	124	146	143	207	225	238	51	56	85	256	236	81	298	284	194	145	148	122	90	58	71	480	668	69	96	52	73	112	161
STMMW_00921	SL1344_0088	folA	40	116	92	217	234	210	287	306	305	105	70	187	393	527	74	428	366	290	76	73	48	154	90	111	1125	827	56	98	66	58	109	170
STMMW_00931	SL1344_0089	apaH	210	395	279	372	435	382	516	698	646	281	207	413	1097	987	218	581	475	515	220	341	242	245	211	171	1681	2798	334	260	193	229	218	284
STMMW_00941	SL1344_0090	apaG	91	183	135	284	388	315	388	542	534	234	94	356	835	636	112	526	418	430	104	112	75	220	229	136	1334	2366	298	165	128	180	114	150
STMMW_00951	SL1344_0091	ksgA	248	498	388	605	834	634	920	1238	1131	454	329	742	2070	1822	224	1101	929	894	310	414	264	408	383	315	2906	5297	550	398	291	405	313	464
STMMW_00961	SL1344_0092	pdxAa	384	704	553	789	983	814	1244	1702	1531	649	546	995	1730	1389	260	1583	1318	1259	529	647	452	601	504	466	3148	4962	518	801	555	917	573	642
STMMW_00971	SL1344_0093	surA	683	979	786	1355	1651	1431	2205	2734	2571	911	743	1368	3239	2927	690	2570	2311	2104	677	846	671	911	854	718	5412	10528	1459	937	810	1021	846	1210
STMMW_00981	SL1344_0094	imp	802	1271	1085	1571	1938	1576	2731	3641	3585	1072	930	1765	4500	4154	856	3859	3225	2509	1129	1154	889	1079	974	881	7008	11611	1610	1399	968	1296	1078	1648
STMMW_00991	SL1344_0095	djlA	213	301	201	286	371	255	438	521	496	228	209	338	725	638	254	479	420	430	231	250	242	189	190	150	1599	1920	268	245	252	302	281	381
STMMW_01001	SL1344_0096	rluA	33	79	52	108	150	111	207	267	250	40	30	88	195	122	62	246	185	227	87	69	50	87	75	59	293	451	39	51	69	102	80	131
STMMW_01011	SL1344_0097	hepA	75	103	96	340	377	291	608	736	753	102	82	185	918	751	182	692	550	611	127	109	85	264	194	161	1331	1975	193	227	106	170	168	211
STMMW_01021	SL1344_0098	polB	106	226	169	123	162	143	208	322	299	111	80	194	579	313	187	282	229	206	112	97	90	83	66	75	1285	1013	160	147	92	151	125	136
STMMW_01031	SL1344_0099	STM0098	27	47	33	33	28	34	56	81	88	24	15	42	120	70	23	98	89	76	41	39	29	25	22	20	370	292	34	40	25	35	39	57
STMMW_01061	SL1344_0100	STM0100	2	11	3	7	8	10	10	14	11	11	6	11	47	23	19	24	12	11	5	6	5	3	3	1	143	82	10	7	5	11	4	4
STMMW_01071	SL1344_0101	araD	17	31	26	26	26	19	19	42	42	10	26	29	86	66	4	48	20	20	22	23	22	14	6	12	97	133	34	34	28	32	17	30
STMMW_01081	SL1344_0102	araA	10	16	9	15	23	13	10	23	21	12	17	25	94	57	12	30	12	17	10	10	11	12	7	8	95	93	15	57	28	26	7	10
STMMW_01091	SL1344_0103	araB	6	10	4	5	3	6	2	7	0	3	10	13	41	34	12	8	6	3	9	15	5	1	2	6	80	81	8	18	19	21	5	5
STMMW_01101	SL1344_0104	araC	110	156	146	44	45	36	79	81	78	38	68	75	466	247	65	146	105	74	90	113	92	24	25	32	522	1434	110	113	123	130	81	117
STMMW_01111	SL1344_0105	yabI	61	84	73	103	121	120	178	184	176	32	63	67	496	409	190	235	158	142	82	79	59	65	65	75	1251	2379	264	126	85	91	58	116
STMMW_01121	SL1344_0106	thiQ	28	45	26	193	194	180	277	371	350	47	37	65	77	45	13	334	299	229	41	36	29	130	102	109	198	164	18	60	58	61	41	49
STMMW_01131	SL1344_0107	thiP	49	104	76	516	578	482	865	978	1049	79	69	147	179	147	55	1130	967	741	80	69	39	311	242	270	651	560	48	176	78	107	76	94
STMMW_01141	SL1344_0108	tbpA	33	66	68	341	380	330	574	582	576	72	54	96	357	256	48	659	591	368	61	43	35	227	136	201	831	638	43	89	72	48	68	89
STMMW_01151	SL1344_0109	yabN	52	84	46	38	47	29	71	71	90	51	19	58	136	93	16	95	70	62	56	57	35	28	15	30	191	205	26	82	50	74	44	74
STMMW_01152	SL1344_0109A	sgrT	1066	1349	990	717	731	809	1687	1642	1375	1165	1646	1467	478	314	116	1382	1584	1418	360	395	369	405	335	260	1244	1816	375	892	1253	1266	449	1172
STMMW_01161	SL1344_0110	leuD	30	38	37	658	843	651	1576	1755	1783	24	15	19	468	389	126	1704	1426	1207	20	17	23	273	215	286	493	2142	135	20	16	18	19	33
STMMW_01171	SL1344_0111	leuC	30	41	39	777	926	693	2087	2393	2370	25	24	25	717	600	249	2177	1788	1556	26	26	26	387	270	362	840	3598	176	20	30	33	29	40
STMMW_01181	SL1344_0112	leuB	38	65	49	920	1072	772	2119	2341	2664	32	22	28	728	643	267	2557	2109	1414	49	47	32	459	282	434	1930	4950	325	25	23	32	32	38
STMMW_01191	SL1344_0113	leuA	22	32	37	716	962	646	1722	2081	2473	18	10	26	870	1003	368	2783	2189	1361	29	33	25	392	269	396	5206	8225	628	30	14	21	28	37
STMMW_01211	SL1344_0115	leuO	3	10	6	8	16	10	17	20	17	5	2	4	181	193	19	27	28	17	20	20	11	17	8	10	255	447	29	8	10	12	19	36
STMMW_01221	SL1344_0116	ilvI	54	86	72	762	854	662	1303	1389	1510	74	74	117	1050	1127	162	1590	1303	882	75	71	62	376	319	430	1139	1576	196	78	68	86	69	109
STMMW_01231	SL1344_0117	ilvH	74	126	98	461	457	392	677	709	754	61	64	75	453	408	105	809	692	449	91	72	85	202	127	239	515	709	139	91	82	87	66	99
STMMW_01241	SL1344_0118	fruR	509	807	607	274	310	246	459	536	504	609	672	987	1022	768	157	519	430	356	661	731	550	163	137	161	978	1396	160	612	616	809	463	702
STMMW_01251	SL1344_0119	mraZ	557	871	712	707	910	646	1050	1247	1410	729	588	1125	3032	1805	547	1631	1242	967	727	747	627	494	381	440	3286	5095	1045	975	895	1147	674	1138
STMMW_01261	SL1344_0120	mraW	683	1078	794	960	1171	918	1096	1458	1533	659	535	1071	5454	3578	737	1787	1431	1140	988	1038	735	612	558	534	4924	8408	842	804	698	936	770	1209
STMMW_01271	SL1344_0121	ftsL	413	696	410	450	574	451	625	738	782	315	305	507	1980	1719	250	904	745	625	515	624	549	272	229	175	2535	4713	655	332	297	360	542	839
STMMW_01281	SL1344_0122	ftsI	2065	3262	2129	3156	3431	3346	3177	3894	3361	2030	1947	3177	4066	3283	787	4305	3696	3257	2911	3169	2639	1949	1510	1530	4268	7247	1040	2242	2157	2417	2327	4032
STMMW_01291	SL1344_0123	murE	631	994	768	923	1114	876	1444	1696	1908	750	609	1118	2542	2139	378	1884	1538	1335	959	1127	765	638	508	539	1898	2876	322	992	772	953	776	1137
STMMW_01301	SL1344_0124	murF	494	820	586	717	893	668	1115	1396	1439	601	489	925	1852	1341	267	1392	1157	1016	610	746	474	531	372	388	1413	1944	310	748	546	678	623	869
STMMW_01311	SL1344_0125	mraY	486	765	520	709	888	742	1105	1406	1301	507	523	889	1543	1325	299	1257	1112	1048	544	646	560	528	415	366	1828	2398	336	599	525	601	500	868
STMMW_01321	SL1344_0126	murD	505	859	631	828	964	806	1197	1652	1653	622	540	1002	1745	1394	335	1469	1304	1339	748	825	619	587	524	444	1510	2242	282	657	590	694	620	1033
STMMW_01331	SL1344_0127	ftsW	495	716	615	709	869	690	1081	1455	1423	518	489	899	1636	1193	376	1414	1223	1206	564	707	536	516	514	422	1664	2567	350	659	506	627	596	766
STMMW_01341	SL1344_0128	murG	517	790	550	696	789	651	1079	1391	1406	487	445	801	1539	1228	344	1202	1176	1108	725	868	606	504	512	388	1527	2528	258	663	580	671	597	786
STMMW_01351	SL1344_0129	murC	624	868	729	925	1092	865	1538	1873	1873	692	583	1160	2560	1852	374	1985	1587	1532	803	864	658	616	594	481	1812	2854	327	766	594	776	630	971
STMMW_01361	SL1344_0130	ddl	853	1277	1007	804	904	772	1361	1726	1676	623	546	993	2208	1734	443	1902	1578	1392	1187	1320	975	518	485	483	2588	3672	494	849	645	791	1067	1646
STMMW_01371	SL1344_0131	ftsQ	587	867	756	655	825	718	1073	1342	1415	506	346	884	1791	1118	370	1678	1220	1178	1000	1037	764	506	445	425	2313	3666	350	691	582	709	672	1089
STMMW_01381	SL1344_0132	ftsA	921	1490	1098	1097	1421	1174	1864	2287	2409	869	679	1469	3536	2695	611	2642	2181	1909	1495	1783	1174	835	681	668	4131	6526	708	1142	989	1439	1335	2011
STMMW_01391	SL1344_0133	ftsZ	1346	1967	1504	1395	1685	1316	2168	2507	2469	1209	1120	1889	4675	3622	931	2683	2215	1958	1625	1992	1511	858	778	777	5523	8350	957	1303	1124	1385	1509	2661
STMMW_01401	SL1344_0134	lpxC	1577	2520	2046	2865	3421	2773	5105	5872	5791	2005	1719	3110	13132	10486	2064	6007	5005	4610	1780	2016	1650	1684	1336	1343	15545	22674	2841	2256	1968	2301	2018	4022
STMMW_01411	SL1344_0135	yacA	87	119	96	161	197	155	255	340	342	199	182	299	667	422	97	331	280	235	55	86	47	122	111	84	968	1275	141	264	195	260	101	145
STMMW_01421	SL1344_0136	secA	525	717	632	1322	1534	1274	2211	2876	2667	1537	1522	2236	2919	2485	693	2554	2329	2370	675	750	606	816	818	582	3645	6140	528	1551	1273	1617	788	1290
STMMW_01431	SL1344_0137	mutT	38	70	45	80	75	74	75	87	78	36	27	57	99	64	16	112	88	77	40	39	29	58	23	37	135	209	33	36	39	41	40	68
STMMW_01441	SL1344_0138	yacG	85	131	117	91	104	83	132	156	169	111	88	155	146	144	42	204	177	123	105	107	69	61	47	66	301	420	44	140	99	118	85	122
STMMW_01451	SL1344_0139	yacF	139	290	199	209	243	163	347	378	408	254	201	409	507	364	106	488	373	322	149	140	143	107	104	125	612	753	112	336	197	228	183	292
STMMW_01461	SL1344_0140	coaE	185	210	199	224	229	220	395	448	390	282	291	415	611	380	71	466	404	308	128	118	95	134	91	127	644	716	123	239	214	250	113	215
STMMW_01471	SL1344_0141	guaC	475	830	657	1012	1174	964	1552	1755	1765	742	799	1106	2016	1500	349	2061	1638	1281	383	431	378	607	491	693	2377	1975	553	1281	1175	1574	399	742
STMMW_01481	SL1344_0142	pilC	4	7	6	5	4	4	11	5	9	6	4	3	19	12	2	13	3	7	3	5	4	4	2	2	38	26	2	12	9	4	3	4
STMMW_01491	SL1344_0143	pilB	2	6	1	3	8	3	4	6	6	2	2	4	21	11	1	14	4	4	4	3	2	0	0	6	33	49	4	2	3	2	3	2
STMMW_01501	SL1344_0144	pilA	0	1	0	0	0	1	3	1	3	1	2	4	13	19	2	4	3	2	2	1	1	2	0	1	17	40	0	1	0	2	1	2
STMMW_01511	SL1344_0145	nadC	56	74	53	97	102	117	144	235	174	94	95	122	211	219	47	168	155	129	69	67	59	52	48	64	350	462	56	64	62	83	67	117
STMMW_01521	SL1344_0146	ampD	121	198	168	167	166	154	207	244	263	99	137	181	642	495	132	275	229	212	85	117	91	83	69	69	828	1123	198	107	98	135	112	173
STMMW_01531	SL1344_0147	ampE	152	249	176	157	218	163	241	267	253	149	157	209	702	530	132	301	276	195	123	150	119	105	79	105	823	1222	132	166	150	206	143	223
STMMW_01541	SL1344_0148	STM0148	26	53	34	50	63	69	78	78	87	37	27	65	66	50	9	104	81	77	42	39	23	46	30	38	123	169	18	47	56	41	26	34
STMMW_01551	SL1344_0149	STM0149	25	42	23	58	57	53	78	140	114	7	21	24	91	61	20	122	91	128	27	23	21	42	28	35	160	269	15	25	21	23	13	35
STMMW_01561	SL1344_0150	aroP	101	170	135	1245	1447	1228	1820	2217	2037	57	69	98	833	538	191	2175	1974	1673	93	91	85	953	656	816	1139	1776	172	111	107	126	112	159
STMMW_01571	SL1344_0151	pdhR	156	330	330	611	856	621	1113	1377	1453	1253	533	1918	2588	1682	603	1353	1083	958	288	306	181	397	250	412	4130	3751	401	2993	1335	1685	285	394
STMMW_01581	SL1344_0152	aceE	1208	1723	1368	3407	3901	2864	5023	5866	5948	3163	2231	4866	14434	9909	2673	5518	4600	3816	1178	1313	1139	1637	1252	1710	9993	12253	2844	3651	2127	3590	1078	1785
STMMW_01591	SL1344_0153	aceF	976	1409	945	2922	3377	2453	4268	5131	4899	2059	1572	3479	10132	7077	1622	4592	3842	3079	1107	1368	965	1386	1093	1293	5272	7146	1882	812	820	1626	1005	1519
STMMW_01601	SL1344_0154	lpdA	2979	4487	3153	2941	3533	2648	5331	6369	6158	1568	1328	2502	9401	6845	1443	4889	4063	3759	2088	2113	1938	1568	1244	1376	7974	9251	1756	1223	979	1165	2883	4812
STMMW_01611	SL1344_0155	STM0155	1	2	1	6	16	7	29	36	34	3	0	4	32	16	4	16	23	18	3	2	1	7	5	4	29	26	0	2	3	1	6	4
STMMW_01621	SL1344_0156	STM0156	3	7	8	11	11	5	5	17	6	7	3	3	40	31	7	15	9	12	0	5	5	10	9	5	73	98	12	10	7	6	2	5
STMMW_01641	SL1344_0159	acnB	3295	4689	3384	2020	2284	1654	3945	4581	4226	1013	1259	1482	5852	4507	965	3594	3111	2985	2078	1903	1639	1227	1115	1016	5089	10592	1408	1315	1138	1192	2426	4289
STMMW_01651	SL1344_0160	STM0159	731	1263	1162	1108	1108	1351	751	1002	820	346	361	642	843	693	150	878	823	831	514	409	438	786	668	458	1921	1644	342	215	191	252	414	861
STMMW_01661	SL1344_0161	yacL	309	447	285	105	118	118	151	162	166	171	195	207	438	291	78	170	170	141	202	210	243	47	53	43	713	721	90	202	323	255	224	395
STMMW_01671	SL1344_0162	kdgT	54	69	54	12	10	9	14	32	19	39	66	46	72	61	11	26	29	15	47	57	42	12	3	8	149	141	15	152	288	823	39	57
STMMW_01681	SL1344_0163	STM0162	78	143	106	24	14	24	42	30	38	98	269	78	85	103	21	57	43	20	97	116	76	8	9	9	176	224	23	882	1121	2014	79	108
STMMW_01691	SL1344_0164	pdxAb	182	342	248	130	178	135	217	300	345	379	793	293	341	236	80	433	313	244	221	334	284	108	72	116	621	652	100	1472	1744	2480	243	290
STMMW_01701	SL1344_0165	STM0164	346	559	424	316	381	269	584	769	730	451	564	528	774	553	216	829	660	537	367	557	408	201	166	229	1087	1296	198	1517	1809	2835	402	451
STMMW_01711	SL1344_0166	speD	122	305	282	672	652	597	1498	1852	1775	44	42	76	544	647	153	1462	1344	1319	117	77	75	312	301	217	852	1091	199	69	49	71	183	332
STMMW_01721	SL1344_0167	speE	156	305	221	574	652	425	1288	1558	1520	64	51	94	975	888	180	1295	1139	1054	77	76	63	239	223	176	1262	1860	197	81	46	84	146	335
STMMW_01731	SL1344_0168	yacC	91	127	108	402	495	357	522	660	610	241	227	306	600	490	191	649	588	603	87	104	97	245	248	206	926	1308	213	193	179	249	88	128
STMMW_01741	SL1344_0169	cueO	58	114	84	331	559	264	838	756	996	112	108	201	458	285	83	758	705	422	98	71	77	209	414	183	525	815	98	124	84	102	92	115
STMMW_01751	SL1344_0170	gcd	242	360	318	790	725	955	258	357	299	55	44	94	1378	1360	267	384	337	322	348	302	248	510	280	420	2437	3104	343	91	73	66	220	321
STMMW_01761	SL1344_0171	hpt	175	316	234	430	493	418	694	828	816	226	166	412	534	486	124	767	742	679	188	195	160	285	221	219	1137	1059	79	272	214	373	269	452
STMMW_01771	SL1344_0172	yadF	197	363	340	2000	2565	1908	3133	3775	4009	273	216	471	3002	2611	560	5252	4207	3246	243	274	186	1458	1225	1387	4816	5915	1035	475	352	451	286	465
STMMW_01781	SL1344_0173	yadG	62	112	71	128	158	118	216	249	287	68	66	93	430	385	122	261	231	193	84	88	76	88	84	72	899	1203	110	111	80	100	87	170
STMMW_01791	SL1344_0174	yadH	89	129	84	145	145	141	192	242	210	75	72	125	245	211	138	221	199	194	106	95	96	103	61	68	646	909	80	115	90	105	110	176
STMMW_01801	SL1344_0175	stiH	9	19	12	13	13	12	17	24	31	13	16	17	66	29	6	26	20	17	21	23	19	14	11	11	92	123	2	19	15	14	15	19
STMMW_01811	SL1344_0176	stiC	7	19	10	8	15	9	27	33	30	9	13	15	44	31	11	50	41	29	26	20	25	15	9	14	103	101	15	26	20	26	18	26
STMMW_01821	SL1344_0177	stiB	0	6	1	4	4	1	2	6	11	1	3	4	9	9	1	23	19	7	11	13	11	11	2	12	41	66	3	4	6	16	6	11
STMMW_01831	SL1344_0178	stiA	1	8	3	1	8	5	7	8	12	3	6	4	17	11	8	14	15	10	10	7	11	6	5	9	62	52	6	15	10	12	7	7
STMMW_01841	SL1344_0179	yadI	164	270	163	33	24	22	22	25	21	73	54	92	34	20	16	32	27	21	286	507	521	8	8	7	370	192	13	67	93	110	271	255
STMMW_01851	SL1344_0180	yadE	70	105	85	260	278	234	297	374	399	136	128	232	644	568	137	391	338	318	90	85	57	141	143	133	1292	2083	225	102	117	109	98	152
STMMW_01861	SL1344_0181	panD	269	467	385	860	1019	775	1269	1337	1281	464	408	732	932	931	312	1680	1444	1036	306	316	230	601	343	544	1864	2239	422	509	563	626	329	527
STMMW_01871	SL1344_0182	panC	92	122	107	200	247	181	429	506	443	156	106	235	224	253	73	526	458	363	126	133	126	108	73	123	448	521	44	136	96	102	146	229
STMMW_01881	SL1344_0183	panB	50	105	70	122	167	120	248	291	323	102	75	197	261	251	35	409	304	235	86	99	82	91	83	104	448	392	52	116	74	77	109	120
STMMW_01891	SL1344_0184	folK	20	31	53	83	94	83	167	176	174	40	31	85	83	95	21	157	151	117	23	15	21	57	67	47	174	250	15	88	39	26	26	44
STMMW_01901	SL1344_0185	pcnB	183	394	319	946	1065	812	1674	2073	2243	483	314	803	1326	1579	201	2096	1688	1463	261	295	160	557	454	461	1719	2660	285	566	257	362	402	688
STMMW_01911	SL1344_0186	yadB	45	77	65	218	240	204	365	476	497	132	89	239	423	392	48	391	332	309	81	79	58	154	81	115	599	991	200	94	53	70	83	161
STMMW_01921	SL1344_0187	dksA	1371	1859	1378	1218	1363	1215	2396	2354	2617	1182	1110	1748	3192	2405	643	3677	3022	1924	1554	1848	1526	787	465	839	5437	6421	887	1611	1615	1899	1780	3579
STMMW_01931	SL1344_0188	sfsA	390	563	423	192	200	247	300	333	342	157	183	230	766	579	93	423	296	245	422	388	370	117	69	106	907	1177	156	189	142	203	231	378
STMMW_01941	SL1344_0189	ligT	99	179	156	137	170	119	230	294	288	131	111	192	324	272	74	373	289	241	142	183	157	111	85	124	485	522	75	235	197	305	178	188
STMMW_01951	SL1344_0190	hrpB	270	428	330	379	418	317	594	700	678	343	291	443	1092	776	219	758	611	535	366	382	226	221	150	172	1595	2244	225	477	374	518	319	506
STMMW_01961	SL1344_0191	mrcB	536	940	754	1008	1114	1059	1592	1957	1863	760	682	1161	2418	1916	718	1862	1610	1506	821	852	646	648	447	540	4373	6354	640	759	648	900	815	1278
STMMW_01971	SL1344_0192	fhuA	99	96	120	83	114	100	3208	5040	4827	47	43	69	3180	2285	854	3580	3087	3214	97	77	73	44	25	51	6748	5548	568	78	51	79	64	91
STMMW_01981	SL1344_0193	fhuC	7	9	12	11	10	11	408	696	648	8	8	14	532	403	104	350	330	463	8	6	9	11	10	3	614	585	83	9	8	12	2	6
STMMW_01991	SL1344_0194	fhuD	5	22	13	55	82	52	372	597	520	8	11	15	770	571	139	354	294	409	14	18	7	23	25	19	825	670	89	13	14	15	9	13
STMMW_02001	SL1344_0195	fhuB	22	32	27	66	76	59	662	1155	943	25	23	39	885	723	263	663	595	690	25	26	15	40	32	26	1451	1138	123	35	19	43	19	30
STMMW_02011	SL1344_0196	stfA	10	8	8	9	8	6	12	13	13	5	3	3	17	9	9	16	18	12	12	5	3	9	0	5	43	40	9	5	1	6	2	14
STMMW_02021	SL1344_0197	stfC	22	30	18	47	54	53	26	27	26	9	16	24	148	87	55	47	29	33	34	28	20	29	17	27	237	257	46	21	24	30	20	36
STMMW_02031	SL1344_0198	stfD	1	1	1	5	9	6	3	2	3	1	3	4	26	7	3	6	1	4	0	3	4	2	3	3	42	36	10	1	2	2	5	3
STMMW_02041	SL1344_0199	stfE	1	3	2	7	4	3	5	9	2	0	0	2	12	13	4	5	2	5	4	2	6	3	4	1	28	34	5	4	3	2	2	3
STMMW_02051	SL1344_0200	stfF	8	5	5	10	5	4	7	10	9	1	5	4	30	12	8	10	4	8	4	5	10	2	6	6	51	47	4	5	11	12	3	10
STMMW_02061	SL1344_0201	stfG	3	1	0	5	6	4	4	11	16	4	1	8	19	18	6	8	6	3	4	2	3	2	3	2	30	38	1	6	4	6	5	4
STMMW_02071	SL1344_0202	STM0201	55	98	60	72	103	56	47	71	71	67	64	82	256	160	28	94	80	53	71	68	54	41	23	36	297	443	58	90	91	127	35	72
STMMW_02081	SL1344_0203	hemL	363	473	358	520	558	456	821	920	962	306	327	539	1048	874	261	945	843	653	289	332	258	291	209	263	1766	1676	194	450	338	468	385	618
STMMW_02091	SL1344_0204	clcA	161	278	248	256	267	279	289	346	338	254	239	397	474	375	102	406	318	273	221	246	202	185	124	164	895	1107	90	306	209	255	190	318
STMMW_02101	SL1344_0205	yadR	318	536	412	1014	1314	1053	1842	2216	2171	779	707	1122	2781	1911	894	2420	2012	1762	371	424	376	652	480	694	7591	7400	543	1292	1141	1426	450	847
STMMW_02111	SL1344_0206	yadS	31	64	58	48	61	46	88	102	94	41	28	64	83	84	24	88	76	72	35	46	35	24	23	19	189	261	19	35	31	44	31	78
STMMW_02121	SL1344_0207	btuF	32	84	73	88	99	84	180	211	235	89	57	107	197	168	41	226	183	164	59	68	51	58	43	61	290	324	64	96	57	84	58	102
STMMW_02131	SL1344_0208	mtn	108	191	132	238	318	202	362	451	480	208	174	298	594	516	218	411	373	279	127	151	133	148	91	143	1318	1286	156	234	227	246	133	236
STMMW_02141	SL1344_0209	dgt	150	190	178	215	229	223	276	321	302	151	131	212	761	581	150	514	444	269	223	258	188	125	87	138	1093	1850	173	186	207	217	192	286
STMMW_02151	SL1344_0210	htrA	482	647	514	440	516	410	502	496	572	314	315	571	2834	2845	1228	740	627	419	719	782	668	348	212	322	8135	19110	1716	473	401	452	594	1031
STMMW_02161	SL1344_0211	cdaR	55	83	57	36	30	27	54	75	77	50	44	64	916	434	156	71	63	54	80	82	73	23	16	11	1063	2409	133	99	124	148	48	92
STMMW_02171	SL1344_0212	yaeH	2282	3145	2467	438	464	502	503	500	492	1074	1353	1361	1859	1163	188	989	726	516	2082	2370	2167	265	136	303	1488	1612	322	2632	2906	2766	1500	2307
STMMW_02181	SL1344_0213	STM0212	135	236	163	606	674	548	267	394	323	99	77	170	3809	3294	1196	504	431	428	307	303	239	392	367	313	9712	19033	2042	178	130	197	280	448
STMMW_02191	SL1344_0214	dapD	564	799	664	3212	3707	2965	4115	4236	4169	847	791	1214	2422	2526	695	4237	3728	2923	716	752	708	1772	1415	1973	6221	7040	752	916	838	1054	581	939
STMMW_02201	SL1344_0215	glnD	141	321	233	360	484	325	653	741	821	280	183	394	875	632	169	822	650	521	222	205	174	225	203	231	1029	1420	212	347	268	369	177	264
STMMW_02211	SL1344_0216	map	233	446	319	508	633	426	919	1223	1151	329	265	474	1024	886	254	1137	960	856	228	301	273	349	242	295	1559	1810	223	464	396	448	268	409
STMMW_02221	SL1344_0217	rpsB	1609	2018	1759	5366	5871	5241	9876	11075	9746	1497	1249	2275	11576	9159	2519	9945	9697	8863	2166	1869	1527	2864	2506	2129	19696	28134	3470	1756	1395	2801	1884	4565
STMMW_02231	SL1344_0218	tsf	1515	2186	1421	3729	4117	3599	8346	9740	8507	1065	833	1638	7290	6388	2093	8880	8796	7678	1762	2082	1919	1926	1540	1524	13557	16204	2068	1416	1348	2765	1960	4370
STMMW_02241	SL1344_0219	pyrH	586	886	715	718	879	679	1765	2050	1997	379	281	631	1166	1024	433	2085	1898	1690	477	536	471	540	431	414	3079	3712	461	405	353	516	817	1328
STMMW_02251	SL1344_0220	frr	857	1418	1046	1122	1292	1081	2018	2262	2223	804	841	1323	2961	2540	408	2480	2237	1852	999	1142	892	704	603	615	5198	5563	526	861	903	1091	1146	2059
STMMW_02261	SL1344_0221	dxr	101	131	131	373	431	360	779	971	944	264	182	483	831	797	210	797	733	696	189	197	164	197	199	152	1526	2902	220	276	213	296	203	283
STMMW_02271	SL1344_0222	uppS	192	321	291	625	830	705	1540	1904	2044	315	294	525	1757	1682	344	1774	1574	1490	291	275	228	444	379	310	3218	5355	508	303	184	226	254	497
STMMW_02281	SL1344_0223	cdsA	323	522	381	820	902	795	1376	1670	1682	411	390	599	1570	1376	384	1522	1373	1388	277	349	251	505	459	364	3957	6472	570	452	280	363	386	649
STMMW_02291	SL1344_0224	yaeL	701	1300	935	1499	1746	1479	2674	3423	3503	905	803	1442	4849	4225	1111	3348	3022	2717	1020	1149	765	1127	979	808	9517	19093	1559	1130	866	1133	1041	1535
STMMW_02301	SL1344_0225	yaeT	1559	2670	2085	3711	4494	3816	6105	7434	7569	2390	1815	3665	10572	9318	2327	8408	7162	6107	2412	2713	2099	2813	2605	2233	17514	32031	3926	2709	2287	3241	2483	4186
STMMW_02311	SL1344_0226	hlpA	966	1293	1054	2662	3044	2932	3149	3627	3113	1866	1842	2466	5321	4305	1913	3325	3341	3086	948	1091	934	1509	1308	1192	8647	12212	3792	1324	1327	1814	917	1971
STMMW_02321	SL1344_0227	lpxD	560	927	842	1973	2359	1984	3775	4588	4396	1156	861	1732	5088	4805	851	4376	3902	3866	910	881	613	1180	1172	906	6680	12482	1943	908	883	1331	705	1311
STMMW_02331	SL1344_0228	fabZ	289	456	343	959	996	874	1668	1843	1794	416	437	635	2589	2471	542	1739	1609	1460	396	433	370	529	471	425	6086	8991	668	423	333	447	408	805
STMMW_02341	SL1344_0229	lpxA	358	600	424	965	1158	956	1831	2335	2239	500	384	773	2581	2436	646	2056	1872	1572	658	639	496	621	572	507	4536	8037	652	565	350	535	557	1049
STMMW_02351	SL1344_0230	lpxB	191	288	227	613	693	534	1203	1617	1612	342	228	477	1443	1366	273	1445	1239	1149	288	328	250	385	326	265	2491	3945	384	380	239	364	277	460
STMMW_02361	SL1344_0231	rnhB	92	159	117	312	390	271	664	831	817	188	143	281	486	405	147	752	632	617	153	224	116	231	191	131	856	1198	143	193	129	185	182	259
STMMW_02371	SL1344_0232	dnaE	475	780	695	1485	1791	1470	3131	4311	4127	995	802	1673	3565	3076	698	3915	3492	3380	878	854	607	1024	972	744	5052	7663	740	925	761	1041	838	1293
STMMW_02381	SL1344_0233	accA	305	505	432	1018	1119	869	1706	2085	1927	538	566	892	2086	1827	491	1912	1818	1616	527	521	401	570	558	468	3198	4803	515	554	426	525	557	1073
STMMW_02391	SL1344_0234	STM0233	87	140	93	121	121	82	183	217	235	55	46	102	349	256	71	444	356	314	213	203	142	158	121	107	1107	1652	128	167	131	206	178	229
STMMW_02401	SL1344_0235	ldcC	223	356	295	194	210	187	433	581	574	246	231	393	707	473	100	638	545	440	262	263	193	157	105	145	1011	1493	188	317	250	305	210	303
STMMW_02411	SL1344_0236	yaeR	63	111	100	71	102	62	108	145	150	87	115	139	236	172	74	186	158	103	66	91	75	41	31	33	403	669	119	131	94	114	80	98
STMMW_02421	SL1344_0237	mesJ	164	208	145	183	182	126	329	355	362	193	191	313	227	219	130	380	337	280	128	162	100	103	81	67	495	738	78	245	172	196	128	191
STMMW_02431	SL1344_0238	rof	547	734	639	313	302	318	327	370	315	345	536	449	1149	867	191	512	380	282	587	600	469	157	102	208	1487	1621	373	819	1003	1013	404	739
STMMW_02441	SL1344_0239	yaeP	1086	1294	1063	567	743	620	644	744	760	567	837	832	1348	959	654	1071	753	626	897	1061	957	393	297	425	2719	2801	473	1395	1594	1696	761	1346
STMMW_02451	SL1344_0240	yaeQ	52	78	66	168	214	150	132	209	202	87	67	135	833	619	150	218	176	155	67	81	39	73	63	86	944	1989	166	112	75	97	67	110
STMMW_02461	SL1344_0241	yaeJ	135	337	174	173	208	148	197	292	294	171	134	283	614	456	173	342	234	215	133	216	143	114	87	92	1028	1954	243	317	227	273	199	213
STMMW_02471	SL1344_0242	cutF	127	201	141	220	216	234	286	386	347	181	189	299	803	635	254	383	306	280	135	119	120	131	80	114	1580	3207	404	212	183	206	142	246
STMMW_02481	SL1344_0243	proS	308	520	406	974	1116	881	1531	1786	1822	715	616	1296	1390	1503	321	1814	1515	1300	350	385	335	592	497	483	2710	3569	471	761	514	737	523	888
STMMW_02491	SL1344_0244	yaeB	74	129	114	179	258	205	337	439	446	168	144	277	336	344	31	453	380	294	70	75	59	137	120	102	477	717	71	130	113	143	76	147
STMMW_02501	SL1344_0245	rcsF	123	227	176	298	395	258	530	572	546	296	210	462	503	391	112	582	484	386	153	164	134	184	153	182	787	807	130	370	330	407	201	370
STMMW_02511	SL1344_0246	metQ	629	745	623	3118	3262	3325	4530	3461	3842	226	367	358	2862	2286	392	5553	5017	2979	511	519	553	1875	937	2040	3209	3583	959	367	404	468	556	1154
STMMW_02521	SL1344_0247	yaeE	123	214	188	856	1037	844	1410	1034	1376	90	99	179	606	433	213	2506	1988	857	194	211	178	635	362	984	950	1335	357	222	174	242	228	316
STMMW_02531	SL1344_0248	abc	63	107	118	609	813	662	1393	986	1265	110	84	189	821	591	253	3043	2206	886	122	141	121	475	273	805	1034	1664	479	167	122	189	210	322
STMMW_02532	SL1344_0249	yaeD	159	249	197	302	321	271	430	532	448	219	217	327	498	510	150	521	444	389	154	197	154	172	133	115	1005	1257	159	228	195	245	169	271
STMMW_02541	SL1344_0250	dkgB	35	60	44	73	94	66	152	177	182	49	81	115	293	164	75	160	185	193	49	56	63	48	31	53	642	815	77	147	161	129	49	99
STMMW_02551	SL1344_0251	yafC	42	80	39	31	25	22	27	42	54	26	29	38	72	61	16	72	55	51	31	46	22	17	13	27	147	189	34	75	65	70	50	61
STMMW_02561	SL1344_0252	STM0257	20	24	31	16	24	24	24	33	24	20	22	42	66	57	27	38	32	24	26	24	18	18	9	17	176	340	26	27	44	37	26	34
STMMW_02571	SL1344_0253	yafD	204	272	237	135	170	128	405	459	450	224	242	285	696	610	69	486	407	304	168	178	155	74	63	81	723	1030	131	293	268	333	124	188
STMMW_02581	SL1344_0254	yafE	49	64	37	70	104	70	147	186	216	87	65	138	334	186	56	193	183	122	27	25	24	51	40	49	414	620	80	36	56	54	28	49
STMMW_02591	SL1344_0255	dniR	550	989	890	2570	2926	2553	6354	7118	7534	546	340	838	5505	7161	1016	10834	9973	7298	1108	1189	761	1565	1272	1355	11369	12577	1314	497	289	385	1334	2760
STMMW_02601	SL1344_0256	gloB	35	78	52	77	104	90	125	148	148	41	64	78	411	372	84	178	155	148	58	66	69	62	24	47	814	699	115	56	62	81	55	99
STMMW_02611	SL1344_0257	yafS	74	141	89	45	71	60	115	122	140	60	36	72	213	167	22	161	116	80	73	64	72	37	26	39	307	357	24	88	87	98	62	84
STMMW_02621	SL1344_0258	rnhA	56	82	77	140	191	150	256	294	313	148	109	206	262	257	70	325	270	239	113	102	65	111	74	104	493	656	45	160	122	174	76	126
STMMW_02631	SL1344_0259	dnaQ	174	271	200	247	250	254	368	416	424	159	165	261	521	469	106	601	511	337	213	197	200	167	127	160	751	999	107	247	218	208	186	324
STMMW_02641	SL1344_0260	sciA	9	11	16	24	18	14	20	26	25	13	10	21	81	47	10	29	26	17	14	13	8	10	12	9	81	115	14	6	8	16	12	6
STMMW_02651	SL1344_0261	sciB	4	18	9	9	18	18	20	29	26	9	3	13	20	22	13	32	18	27	6	7	3	17	6	5	39	55	1	12	6	6	12	3
STMMW_02661	SL1344_0262	sciC	12	18	10	27	42	32	32	42	65	12	17	36	83	53	19	56	38	30	19	16	10	25	20	17	118	158	20	26	16	21	15	21
STMMW_02671	SL1344_0263	sciD	6	9	7	9	21	15	15	12	25	3	3	12	34	29	1	34	22	15	7	11	3	13	3	8	49	61	12	14	10	8	6	9
STMMW_02691	SL1344_0264	sciE	12	16	11	21	22	19	30	32	35	21	6	17	59	29	16	35	24	20	4	7	6	10	13	7	63	74	15	13	17	14	7	12
STMMW_02701	SL1344_0265	sciF	7	16	12	6	17	10	9	13	24	19	9	7	50	36	6	17	16	4	11	10	6	4	8	10	58	83	14	9	9	13	6	5
STMMW_02711	SL1344_0266	sciG	18	25	24	27	12	26	46	47	66	20	24	23	125	83	30	86	51	42	32	35	21	18	7	14	197	245	23	35	29	37	21	41
STMMW_02731	SL1344_0267	sciH	7	9	0	2	5	4	11	18	14	3	2	6	38	19	15	17	12	6	5	3	4	3	0	5	79	84	2	11	5	13	7	4
STMMW_02741	SL1344_0268	sciI	4	9	17	18	15	14	11	21	28	9	6	14	73	46	36	35	25	25	13	11	10	14	3	13	164	147	8	13	13	16	20	13
STMMW_02771	SL1344_0270	sciJ	7	5	6	11	18	17	17	23	23	5	5	6	56	33	17	16	19	18	2	7	4	7	9	6	138	197	20	7	8	4	7	12
STMMW_02791	SL1344_0271	sciK	0	1	1	3	1	4	3	5	3	0	4	4	18	10	7	7	2	5	1	2	0	4	0	2	38	26	7	3	1	0	2	5
STMMW_02811	SL1344_0272	STM0277	5	11	6	10	25	19	20	23	12	0	6	12	40	21	33	23	23	20	16	10	7	6	7	5	188	118	9	5	9	7	13	9
STMMW_02831	SL1344_0273	STM0278	2	0	3	1	8	4	9	17	11	1	2	0	32	10	27	16	7	10	6	1	1	3	1	1	103	73	10	5	0	1	5	2
STMMW_02841	SL1344_0274	sciK1	1	4	3	4	3	4	7	7	13	2	1	4	20	11	11	10	8	13	3	3	3	0	2	3	82	50	1	8	2	6	1	6
STMMW_02851	SL1344_0275	sciN	1	2	1	2	1	1	6	6	3	1	1	4	28	3	3	6	4	3	1	3	0	1	2	1	26	31	1	0	1	3	0	1
STMMW_02861	SL1344_0276	sciO	9	10	3	5	6	1	7	13	10	3	2	10	48	16	11	19	7	8	5	4	4	5	0	0	51	65	4	16	6	8	5	6
STMMW_02871	SL1344_0277	sciP	6	6	8	6	11	6	17	16	24	6	6	7	57	29	8	24	24	20	10	4	8	9	7	9	59	91	9	7	8	16	4	10
STMMW_02881	SL1344_0278	sciQ	4	11	7	3	15	9	7	19	23	6	7	13	46	16	15	35	26	10	9	7	10	8	3	6	84	81	4	9	12	12	8	7
STMMW_02891	SL1344_0279	sciR	0	1	2	4	11	1	4	6	5	1	5	4	13	10	9	14	4	9	4	4	3	1	1	2	44	49	2	3	3	3	2	10
STMMW_02901	SL1344_0280	sciS	30	45	36	56	80	64	83	97	82	23	24	48	231	126	61	121	93	72	34	33	19	44	28	40	299	440	38	37	39	45	38	54
STMMW_02911	SL1344_0281	sciT	9	11	9	14	10	12	21	22	27	11	8	18	40	27	27	34	27	22	10	15	11	15	5	11	67	95	12	13	5	12	11	15
STMMW_02921	SL1344_0282	sciU	10	9	11	15	15	14	10	15	25	10	5	4	30	33	17	21	11	16	11	17	16	3	7	5	98	94	14	8	9	12	11	7
STMMW_02931	SL1344_0283	sciV	8	18	8	22	26	22	27	37	31	16	11	19	45	35	21	32	25	27	21	20	17	21	7	11	176	122	10	15	10	25	9	16
STMMW_02941	SL1344_0284	vgrS	21	23	18	14	33	16	32	54	42	15	8	23	118	58	36	59	44	36	19	25	15	12	13	11	240	207	31	26	21	32	27	26
STMMW_02951	SL1344_0285	sciW	0	2	0	3	2	2	3	6	16	1	0	1	18	10	4	9	6	6	4	0	1	5	0	1	33	35	2	2	1	0	4	2
STMMW_02971	SL1344_0286A	SL1344_0286A	75	108	107	148	183	173	197	241	224	38	53	87	332	218	71	358	245	207	130	123	74	109	61	89	1003	842	257	51	67	70	115	209
STMMW_02981	SL1344_0286B	STM0292	226	337	288	412	469	436	534	611	649	131	150	241	554	394	156	852	641	549	228	235	182	286	218	290	1371	1680	240	241	235	260	202	351
STMMW_02991	SL1344_0288	sciX	38	58	96	98	111	109	185	215	200	46	58	69	280	125	49	239	218	168	51	48	36	84	49	67	650	707	134	55	62	55	51	73
STMMW_03051	SL1344_0291	STM0295	3	6	4	11	15	21	20	27	21	3	6	11	55	21	36	37	18	21	14	10	2	9	9	15	271	233	19	6	11	6	4	9
STMMW_03071	SL1344_0293	STM0297	7	8	7	6	3	9	7	10	4	5	0	9	10	9	8	16	11	6	5	4	2	5	6	2	22	34	3	5	9	6	3	6
STMMW_03091	SL1344_0295	safA	42	57	55	63	77	68	119	132	120	16	19	45	128	71	147	148	111	100	69	71	37	45	36	47	698	932	117	57	35	65	53	73
STMMW_03101	SL1344_0296	safB	6	13	9	20	14	24	49	61	64	18	4	19	131	65	34	85	63	57	13	21	23	11	16	8	221	425	65	15	16	10	14	25
STMMW_03111	SL1344_0297	safC	71	79	74	88	130	86	224	223	288	57	41	116	535	328	229	306	222	179	94	109	83	79	55	56	808	1593	193	113	84	77	76	114
STMMW_03121	SL1344_0298	safD	7	15	13	30	37	42	71	81	79	21	18	40	95	81	62	106	82	73	19	18	17	27	15	21	209	263	26	24	19	22	15	24
STMMW_03131	SL1344_0299	ybeJ	12	18	13	83	90	53	63	45	57	7	7	12	348	311	149	41	37	39	27	31	27	39	18	25	611	927	163	12	8	17	29	48
STMMW_03151	SL1344_0300	sinR	283	411	433	141	129	121	177	200	177	73	87	117	314	216	132	290	273	170	545	482	383	73	51	60	832	708	67	122	122	142	408	1250
STMMW_03161	SL1344_0301	STM0305	5	21	15	5	9	6	20	7	11	1	2	7	38	6	10	25	22	13	18	10	10	3	4	4	103	66	1	2	6	1	10	33
STMMW_03171	SL1344_0302	pagN	327	497	422	2001	2022	1768	386	509	434	65	48	98	12543	10364	3500	638	455	371	518	582	474	724	500	740	14969	17825	4293	89	118	127	576	1234
STMMW_03181	SL1344_0303	sciZ	26	46	32	77	93	74	54	40	37	42	38	53	711	683	196	61	71	55	27	45	32	117	118	95	3373	7066	2181	57	58	71	46	74
STMMW_03191	SL1344_0304	yafV	92	155	116	105	125	82	177	176	190	68	82	115	577	445	84	207	142	128	80	113	94	65	60	68	721	908	143	122	108	153	79	119
STMMW_03201	SL1344_0305	fadE	310	509	355	194	232	178	263	343	363	129	129	224	3226	2065	283	331	245	200	296	276	228	125	77	106	2152	4586	267	272	208	270	364	569
STMMW_03211	SL1344_0306	gmhA	236	459	364	274	404	322	482	509	502	334	320	528	820	693	146	615	526	405	305	302	253	187	138	159	1679	1891	238	430	383	526	261	444
STMMW_03221	SL1344_0307	yafJ	185	279	262	222	229	186	459	459	526	231	192	397	559	491	153	625	492	389	228	252	200	105	104	111	1115	1479	138	291	233	300	213	342
STMMW_03231	SL1344_0308	yafK	57	125	83	594	623	564	799	840	829	249	209	434	794	654	73	1068	859	618	95	90	71	374	271	345	938	1155	103	224	174	186	152	292
STMMW_03241	SL1344_0309	dbh	114	163	173	82	111	92	145	161	159	87	76	164	656	312	205	143	96	85	86	99	83	38	50	49	1695	1162	227	118	114	126	83	142
STMMW_03261	SL1344_0311	prfH	12	21	25	17	38	25	39	34	39	13	12	22	425	226	161	57	44	33	16	24	35	12	12	11	1167	1432	34	21	11	14	18	44
STMMW_03271	SL1344_0312	pepD	857	1215	837	901	1074	882	1270	1438	1422	1265	1285	1809	4026	3189	560	1652	1312	1004	745	839	727	511	385	589	3947	4968	946	1454	1189	1421	722	1250
STMMW_03281	SL1344_0313	gpt	122	217	162	529	630	488	828	927	970	390	231	600	811	773	96	995	805	697	80	99	75	387	244	307	1266	1410	149	283	189	206	152	296
STMMW_03291	SL1344_0314	frsA	256	426	346	202	272	221	359	454	445	257	199	436	845	581	186	542	430	298	268	361	296	167	116	162	1331	1436	219	441	393	474	312	417
STMMW_03301	SL1344_0315	crl	395	647	510	627	703	593	1123	1197	1149	547	588	746	1266	926	359	1631	1298	836	372	416	296	439	270	488	2416	3043	283	1024	836	929	436	733
STMMW_03311	SL1344_0316	phoE	15	29	28	67	66	41	24	26	37	25	28	49	133	90	55	52	38	33	26	29	19	32	26	37	3385	417	36	45	35	53	24	34
STMMW_03321	SL1344_0317	proB	130	253	207	475	583	439	866	1049	1096	348	251	519	1307	1164	271	1271	1028	728	290	353	230	300	240	373	2257	3425	313	373	272	356	249	377
STMMW_03331	SL1344_0318	proA	174	257	192	507	653	459	910	1075	985	326	301	493	852	970	273	1092	915	791	282	364	263	346	254	265	1672	2708	224	361	353	455	249	450
STMMW_03971	SL1344_0322	STM0327	1730	1873	1507	63	66	39	101	100	82	1123	2409	1304	1711	826	251	154	109	84	879	1084	1140	29	33	43	1414	1502	567	1773	2913	2944	583	1266
STMMW_03981	SL1344_0323	STM0328	9	20	8	2	13	9	11	15	8	10	25	14	66	52	17	16	9	16	13	7	10	4	5	8	116	141	14	36	35	50	3	13
STMMW_03991	SL1344_0324	leuC2	6	13	13	10	11	8	16	13	16	5	7	13	43	32	6	33	21	15	18	14	14	9	3	4	85	87	15	26	27	15	13	20
STMMW_04001	SL1344_0325	leuD2	4	4	2	4	1	2	9	13	4	5	6	2	17	12	3	22	16	6	7	5	9	1	3	0	45	74	8	12	8	9	8	7
STMMW_04011	SL1344_0326	STM0331	14	16	23	19	21	26	32	42	37	14	15	17	62	37	13	54	36	29	17	28	21	14	7	12	175	186	22	22	18	36	16	29
STMMW_04021	SL1344_0327	STM0332	16	44	32	35	34	35	40	62	57	17	21	39	122	93	30	101	68	38	27	37	20	24	19	21	249	281	18	57	38	49	25	45
STMMW_04031	SL1344_0328	STM0333	60	87	81	110	88	81	147	174	161	54	67	65	150	137	32	275	182	130	67	81	55	63	44	66	381	476	60	79	68	80	73	106
STMMW_04041	SL1344_0329	STM0334	23	29	32	14	10	12	13	24	15	10	8	15	32	22	4	22	22	13	28	26	16	5	7	5	62	73	7	18	21	15	22	38
STMMW_04051	SL1344_0330	STM0335	2	8	6	12	23	19	11	24	15	3	1	7	35	35	10	16	14	16	7	4	4	8	3	7	72	61	9	4	9	7	3	10
STMMW_04061	SL1344_0331	stbE	15	17	17	26	42	31	30	57	43	24	13	23	89	60	21	61	40	33	15	18	10	26	11	20	181	285	26	20	21	15	10	27
STMMW_04071	SL1344_0332	stbD	20	28	24	55	90	56	40	71	64	23	8	38	215	126	39	86	39	51	13	27	9	37	25	38	296	515	24	33	24	30	26	32
STMMW_04081	SL1344_0333	stbC	48	66	46	40	53	48	45	71	76	35	30	45	152	85	39	96	39	56	23	48	32	31	15	36	216	271	28	54	36	65	32	62
STMMW_04091	SL1344_0334	stbB	2	2	0	2	1	1	2	1	3	5	1	1	7	3	1	6	0	0	1	0	4	0	0	1	13	14	0	1	1	1	1	1
STMMW_04101	SL1344_0335	stbA	0	5	1	0	3	0	0	2	4	0	0	0	4	3	3	1	0	3	2	3	2	0	0	0	21	9	0	3	2	2	3	1
STMMW_04111	SL1344_0336	STM0341	96	156	137	240	286	236	90	104	89	123	109	190	420	396	56	85	45	54	176	148	114	90	95	57	504	374	119	87	71	94	96	232
STMMW_04121	SL1344_0337	STM0342	37	40	51	118	139	119	68	81	65	41	38	75	157	163	57	74	51	45	59	52	41	54	40	45	285	224	41	32	19	32	40	92
STMMW_04131	SL1344_0338	STM0343	87	102	79	93	127	104	92	112	113	45	31	57	295	231	43	184	140	119	115	138	104	41	39	44	451	464	54	75	65	61	61	119
STMMW_04141	SL1344_0339	STM0344	122	171	167	242	232	205	289	312	282	123	148	184	451	362	112	443	341	284	169	210	185	124	105	117	899	753	154	208	202	218	156	313
STMMW_04151	SL1344_0340	STM0345	42	80	72	102	105	112	134	148	143	45	45	68	159	122	62	199	178	147	79	59	64	65	52	49	382	269	56	62	66	71	54	131
STMMW_04161	SL1344_0341	STM0346	1	3	4	17	16	16	21	14	12	1	2	5	57	31	34	32	24	20	5	1	3	10	3	5	219	97	8	8	4	3	4	3
STMMW_04171	SL1344_0342	STM0347	4	4	5	7	14	13	19	24	23	6	4	7	85	33	52	28	18	24	7	7	6	10	7	7	325	144	36	6	8	4	6	9
STMMW_04181	SL1344_0343	STM0348	1	4	7	5	1	10	6	10	11	1	2	6	40	14	12	11	12	8	6	2	2	4	4	3	118	64	9	10	4	7	5	6
STMMW_04191	SL1344_0344	STM0349	13	16	21	18	18	13	17	19	23	14	14	22	54	29	31	42	29	27	22	7	8	11	9	10	194	133	14	19	17	26	12	19
STMMW_04201	SL1344_0345	STM0350	7	9	8	11	13	8	19	18	10	3	6	10	32	33	5	28	13	4	9	16	5	10	7	4	81	67	13	13	7	17	9	7
STMMW_04211	SL1344_0346	STM0351	5	21	17	17	23	9	30	25	28	20	14	17	63	49	29	35	27	12	10	15	5	14	8	5	124	103	17	18	14	21	5	17
STMMW_04221	SL1344_0347	STM0352	1	4	3	2	2	4	3	6	4	1	5	2	10	9	6	12	3	0	6	2	0	5	2	3	24	18	1	3	11	6	3	1
STMMW_04231	SL1344_0348	STM0353	17	32	30	31	56	32	78	68	81	21	30	33	156	98	44	88	65	35	25	18	20	23	29	19	185	216	13	25	27	24	12	25
STMMW_04241	SL1344_0349	STM0354	8	13	8	9	16	8	24	26	37	7	12	15	74	55	13	36	27	17	13	12	8	4	5	8	88	91	5	13	12	18	9	15
STMMW_04251	SL1344_0350	STM0355	29	46	31	50	52	30	52	55	60	34	36	45	74	36	12	41	44	30	19	26	30	28	21	16	88	96	29	57	39	51	14	38
STMMW_04261	SL1344_0351	STM0356	37	70	49	81	75	53	58	91	63	41	25	39	522	360	112	68	63	60	37	34	13	100	72	63	976	3583	208	62	50	53	99	198
STMMW_04271	SL1344_0352	mod	111	178	162	415	520	440	920	994	1024	307	259	543	742	657	128	1067	976	824	203	239	173	267	225	233	1310	1689	176	299	254	314	240	411
STMMW_04281	SL1344_0353	res	253	322	261	515	511	459	1093	1322	1369	346	243	552	1037	818	177	1390	1132	954	325	302	291	286	214	202	1418	1759	269	251	247	394	342	544
STMMW_04301	SL1344_0355	STM0360	91	123	113	170	108	207	159	210	180	17	26	22	470	430	79	350	240	267	166	152	118	95	27	69	869	1101	80	25	16	30	104	172
STMMW_04311	SL1344_0356	STM0361	136	188	128	142	124	195	161	200	163	31	34	41	371	268	83	285	173	202	168	177	148	102	37	54	942	1073	84	34	49	57	100	156
STMMW_04321	SL1344_0357	STM0362	22	29	16	17	14	26	22	31	20	3	6	3	31	30	9	49	23	37	19	23	19	11	2	7	175	156	6	3	0	6	18	27
STMMW_04331	SL1344_0358	STM0363	35	56	41	61	73	60	258	408	356	31	30	39	2070	871	476	336	278	237	24	31	25	33	32	31	2489	2772	297	56	46	70	33	54
STMMW_04341	SL1344_0359	foxA	30	57	41	60	78	44	107	161	174	40	38	68	795	493	140	147	136	117	38	30	24	38	28	42	1500	1467	120	42	42	64	29	37
STMMW_04351	SL1344_0360	yahN	227	308	307	131	163	119	110	151	129	236	271	369	758	447	120	208	130	111	334	383	273	77	70	63	1392	1879	183	329	455	625	236	292
STMMW_04361	SL1344_0361	yahO	695	746	549	206	205	287	92	130	104	55	91	68	511	419	58	241	187	119	464	511	520	89	22	102	889	729	194	75	81	64	302	640
STMMW_04371	SL1344_0362	prpR	55	100	77	36	38	22	22	31	35	26	19	30	332	184	53	33	25	22	91	93	58	13	18	10	246	475	61	180	135	129	111	168
STMMW_04381	SL1344_0363	prpB	18	37	28	8	11	7	6	14	15	1	1	2	29	14	7	11	5	5	22	26	22	6	3	3	99	148	6	4	1	2	30	33
STMMW_04391	SL1344_0364	prpC	32	47	41	7	6	6	21	20	20	6	5	13	42	26	6	16	17	8	51	44	29	6	7	2	155	165	17	12	11	11	40	53
STMMW_04401	SL1344_0365	prpD	30	42	44	12	15	10	19	19	34	7	4	9	41	39	13	26	25	13	49	48	30	9	4	10	121	196	10	23	18	18	45	61
STMMW_04411	SL1344_0366	prpE	42	65	58	30	32	24	39	27	48	16	18	40	145	83	46	53	38	25	65	70	61	13	15	9	238	337	19	36	26	30	84	111
STMMW_04421	SL1344_0367	hemB	181	284	209	305	365	295	486	540	569	330	224	468	1152	714	191	547	457	365	115	155	133	183	150	193	1165	1482	316	287	233	305	184	319
STMMW_04431	SL1344_0368	yaiU	211	256	232	426	417	456	373	435	383	126	146	224	1253	870	247	585	471	458	228	229	197	237	160	171	1646	2979	307	172	177	246	151	392
STMMW_04441	SL1344_0369	yaiV	46	71	50	25	40	28	43	48	38	57	47	95	113	45	27	63	40	46	73	84	69	17	8	17	258	279	25	33	33	55	62	87
STMMW_04451	SL1344_0370	ampH	69	100	100	205	228	183	192	270	250	99	93	140	502	375	105	455	339	271	103	101	85	156	116	130	700	1002	140	136	96	169	98	148
STMMW_04461	SL1344_0371	sbmA	67	117	78	245	331	259	293	347	322	81	85	137	548	500	168	356	295	255	90	102	85	197	150	131	1492	3637	323	94	82	97	125	196
STMMW_04471	SL1344_0372	yaiW	53	125	81	171	235	173	233	303	293	82	43	157	293	236	91	232	199	198	93	115	60	134	138	80	709	1807	167	93	91	89	112	154
STMMW_04481	SL1344_0373	yaiY	21	36	34	35	41	24	13	28	14	20	11	22	461	205	267	24	13	26	11	13	14	28	14	16	1640	4745	1138	15	7	16	17	36
STMMW_04491	SL1344_0374	yaiZ	370	597	512	99	160	104	169	199	176	263	342	383	558	418	146	267	180	165	386	410	445	92	65	99	1417	1678	180	351	447	546	364	459
STMMW_04501	SL1344_0375	ddlA	133	223	143	350	419	367	560	694	643	333	332	421	921	882	235	685	592	460	207	224	194	216	158	224	1672	2034	335	332	277	375	233	382
STMMW_04511	SL1344_0376	STM0381	66	87	76	23	31	32	33	30	29	17	13	31	193	113	29	46	35	27	45	42	36	19	9	13	336	478	166	21	27	33	38	46
STMMW_04521	SL1344_0377	STM0382	38	47	36	114	158	121	88	146	129	32	30	43	215	198	44	182	171	150	33	30	13	99	87	52	210	265	37	42	28	30	31	24
STMMW_04531	SL1344_0378	yaiB	1189	1536	1551	1123	1016	1101	291	359	300	476	742	709	4379	2948	1165	417	299	333	1608	1492	1495	689	373	681	7771	8203	1480	1253	1366	1328	1248	2540
STMMW_04541	SL1344_0379	psiF	303	482	314	118	90	115	34	40	38	46	32	76	576	400	74	79	55	43	275	319	316	64	21	55	632	953	62	64	54	34	200	314
STMMW_04551	SL1344_0380	adrA	94	149	115	95	113	110	93	133	137	34	39	58	421	314	79	179	157	111	124	106	94	55	37	57	817	1678	89	48	43	40	65	97
STMMW_04561	SL1344_0381	proC	160	275	208	207	236	184	327	427	399	124	148	197	1040	791	173	466	369	297	195	197	177	115	89	101	1328	1885	332	140	132	169	178	262
STMMW_04571	SL1344_0382	yaiI	23	52	45	64	53	59	97	110	110	51	44	83	308	209	44	96	80	66	27	25	21	42	33	35	273	471	44	62	65	69	33	51
STMMW_04581	SL1344_0383	aroL	96	133	86	477	568	473	807	1045	993	106	115	185	856	596	160	1088	855	808	68	66	69	299	337	267	1032	1644	164	117	86	102	74	121
STMMW_04591	SL1344_0384	yaiA	196	258	171	278	358	326	387	614	571	93	68	109	645	506	247	651	482	431	140	151	119	227	156	202	1511	2012	409	97	64	86	101	158
STMMW_04601	SL1344_0385	aroM	96	163	134	219	269	257	398	443	423	75	59	106	1090	663	114	603	472	417	98	124	82	160	117	131	1376	2238	294	72	70	91	83	184
STMMW_04611	SL1344_0386	yaiE	149	260	161	218	241	189	328	349	370	153	163	225	794	592	143	446	327	267	151	142	125	108	124	139	1106	1360	252	211	220	298	127	192
STMMW_04621	SL1344_0387	rdgC	92	159	136	305	309	294	501	626	606	215	170	325	627	600	147	574	506	381	118	114	67	169	158	153	999	1226	115	239	154	201	139	191
STMMW_04631	SL1344_0388	yajF	98	194	121	112	144	99	178	181	210	170	167	257	355	337	83	237	180	146	128	180	126	76	43	85	570	801	70	203	191	196	113	205
STMMW_04641	SL1344_0389	araJ	54	97	72	96	105	97	138	169	147	77	70	126	268	161	76	165	165	103	36	52	41	67	65	57	457	516	84	69	58	86	47	90
STMMW_04651	SL1344_0390	sbcC	134	212	153	171	224	177	358	448	518	155	104	253	408	327	107	519	403	329	132	155	110	140	138	106	472	670	101	215	181	242	170	244
STMMW_04661	SL1344_0391	sbcD	37	61	58	92	114	68	210	229	252	66	45	131	257	236	46	241	186	145	41	41	34	59	42	54	340	463	78	90	66	71	55	87
STMMW_04671	SL1344_0392	phoB	151	265	204	690	829	608	415	505	489	189	172	324	1814	1474	551	621	489	384	254	245	170	463	445	476	6873	9988	709	242	198	256	266	504
STMMW_04681	SL1344_0393	phoR	132	186	162	595	657	491	347	394	404	140	148	259	1724	1422	537	501	411	424	170	200	142	374	307	291	5242	10114	514	158	145	174	238	427
STMMW_04691	SL1344_0394	brnQ	266	455	352	925	976	819	1005	1189	989	421	415	603	2328	2200	497	1452	1313	1315	359	392	249	620	538	430	4358	6076	785	612	742	647	294	554
STMMW_04701	SL1344_0395	proY	47	101	61	405	445	367	498	658	649	106	77	168	670	614	167	557	495	573	101	122	76	259	272	165	1352	2185	192	134	74	103	144	225
STMMW_04711	SL1344_0396	malZ	40	49	48	82	117	79	96	146	145	55	45	82	309	191	58	135	118	122	61	49	27	55	57	33	380	592	54	63	48	73	42	53
STMMW_04721	SL1344_0397	tsaA	1228	1635	1185	1809	1792	1626	1962	1800	1723	2048	2013	2957	4798	3436	978	1748	1503	949	722	844	857	861	359	1012	12735	13617	2465	4956	3964	4542	1005	2215
STMMW_04731	SL1344_0398	yajB	412	806	563	307	462	309	475	562	633	350	248	566	777	717	121	743	622	463	461	622	345	256	172	179	994	1106	104	531	475	553	544	542
STMMW_04741	SL1344_0399	queA	21	46	42	370	464	366	627	797	714	145	117	200	613	558	95	671	562	569	57	38	24	231	204	164	1017	1560	99	164	80	131	72	113
STMMW_04751	SL1344_0400	tgt	571	757	713	999	1433	1126	2316	2875	2642	757	608	958	1770	1612	634	2708	2407	2237	738	691	563	680	545	628	3847	4603	323	907	634	1124	584	979
STMMW_04761	SL1344_0401	yajC	759	1039	862	1192	1390	1168	2503	2611	2400	915	962	1214	1752	1660	532	2713	2515	2202	827	948	806	701	504	668	5398	5562	547	1223	1190	1662	672	1083
STMMW_04771	SL1344_0402	secD	782	1497	1112	2359	2810	2322	4582	6127	5810	1355	1140	2016	3755	3694	757	5705	4939	4613	1458	1796	1338	1492	1212	1121	5286	7620	776	1391	1034	1653	1363	2150
STMMW_04781	SL1344_0403	secF	359	521	435	1290	1339	1273	2251	2621	2430	639	628	910	2183	1851	570	2078	1988	2162	481	527	392	784	712	518	3020	5195	504	704	605	773	539	941
STMMW_04791	SL1344_0404	STM0409	27	57	40	52	65	56	84	91	110	21	32	44	232	149	74	84	66	85	34	41	37	40	39	28	301	584	54	47	58	72	29	44
STMMW_04801	SL1344_0405	STM0410	32	40	30	54	66	42	82	110	103	30	35	48	232	171	48	106	90	78	35	43	41	33	36	29	291	588	50	28	28	29	39	56
STMMW_04811	SL1344_0406	yajD	122	209	167	194	265	205	310	364	387	202	241	351	529	439	116	357	306	279	139	154	156	129	118	128	824	1006	161	244	255	299	148	205
STMMW_04831	SL1344_0407	tsx	751	1078	759	271	259	255	441	485	434	3781	4139	4552	934	748	146	530	429	350	591	673	631	147	107	115	861	629	97	3739	4311	6984	892	2035
STMMW_04841	SL1344_0408	yajI	39	89	63	23	26	20	23	35	36	26	32	47	106	62	32	49	24	29	44	59	49	15	6	18	227	513	94	29	24	40	39	83
STMMW_04851	SL1344_0409	nrdR	268	418	381	835	1080	813	599	624	673	335	312	563	2820	2023	557	905	681	515	297	353	311	510	432	421	5301	8194	807	510	398	472	354	614
STMMW_04861	SL1344_0410	ribD	301	502	393	900	1178	846	597	713	738	399	323	578	5767	4924	1321	890	749	545	381	444	289	563	478	390	7509	20143	1336	552	442	509	441	718
STMMW_04871	SL1344_0411	ribH	377	599	408	1031	1367	927	1405	1689	1838	535	486	862	4776	3740	1515	1716	1516	1294	385	425	333	773	582	674	10519	16745	2511	824	613	757	503	825
STMMW_04881	SL1344_0412	nusB	421	660	520	1001	1204	913	1347	1483	1462	677	620	902	4510	4003	1073	1544	1362	1295	497	601	472	584	525	498	7212	12400	1568	772	658	777	605	982
STMMW_04891	SL1344_0413	thiL	63	109	97	333	474	310	589	776	754	147	169	290	1427	1132	243	616	545	624	88	113	84	212	176	146	1958	4372	311	213	127	177	120	173
STMMW_04901	SL1344_0414	pgpA	34	69	39	149	227	185	251	315	285	78	77	139	456	427	115	216	212	233	45	64	50	114	104	63	1041	2204	101	121	66	149	78	111
STMMW_04911	SL1344_0415	yajO	174	277	162	130	156	147	173	207	231	120	113	178	636	392	66	221	208	166	136	171	137	88	55	75	659	975	160	107	102	125	146	173
STMMW_04921	SL1344_0416	dxs	250	455	362	525	605	496	1063	1405	1413	471	415	838	1110	1209	246	1418	1131	970	340	338	251	309	248	232	1950	3216	437	625	363	504	353	580
STMMW_04931	SL1344_0417	ispA	170	287	224	295	346	249	558	685	767	259	242	498	1221	911	181	813	576	513	211	232	148	211	141	168	1437	2429	250	328	243	336	228	305
STMMW_04941	SL1344_0418	xseB	154	283	224	191	220	174	383	456	524	163	129	292	631	497	103	575	386	340	226	282	141	129	91	118	1038	1388	185	209	162	212	243	318
STMMW_04951	SL1344_0419	thiI	71	150	109	488	585	482	852	1103	997	305	260	506	870	875	196	870	781	892	89	104	86	246	299	207	1578	2308	178	334	154	225	133	278
STMMW_04961	SL1344_0420	phnV	11	12	15	20	22	16	17	20	26	20	14	24	80	73	31	35	22	21	10	15	8	14	6	8	224	183	26	28	23	36	19	12
STMMW_04971	SL1344_0421	phnU	8	6	9	5	23	12	5	23	14	8	12	14	81	37	27	21	10	11	10	2	5	5	5	7	228	209	15	8	8	14	8	5
STMMW_04981	SL1344_0422	phnT	15	26	9	14	27	16	22	19	31	25	19	48	128	57	50	32	19	10	12	8	12	11	9	11	389	414	48	28	43	43	8	24
STMMW_04991	SL1344_0423	phnS	22	45	30	15	13	21	18	22	23	25	20	41	90	70	55	22	31	16	19	25	23	14	6	10	645	593	51	48	53	72	38	50
STMMW_05001	SL1344_0424	phnR	36	61	43	37	49	47	69	87	64	33	39	72	81	72	43	93	82	49	49	62	52	26	21	26	211	146	11	63	66	67	53	105
STMMW_05011	SL1344_0425	phnW	3	6	8	16	14	11	10	6	14	4	7	12	139	79	44	16	16	12	9	5	2	15	4	10	269	318	46	5	6	6	5	8
STMMW_05021	SL1344_0426	phnX	2	7	4	6	8	3	7	8	8	3	3	9	66	55	29	11	13	9	1	3	6	7	8	8	119	180	27	1	1	4	2	4
STMMW_05031	SL1344_0427	thiJ	93	151	93	92	99	75	106	118	123	70	66	109	440	275	66	152	120	83	93	115	89	62	40	51	485	691	83	119	104	136	78	110
STMMW_05041	SL1344_0428	apbA	145	259	198	184	233	206	199	265	244	136	119	222	899	643	126	289	239	208	169	190	143	90	83	107	939	1228	137	213	192	208	155	244
STMMW_05051	SL1344_0429	yajQ	479	684	530	620	747	612	1287	1254	1296	675	691	987	772	626	256	1800	1507	1130	444	514	476	458	302	465	1721	1343	140	1120	1074	1360	491	806
STMMW_05061	SL1344_0430	yajR	116	183	141	318	381	308	288	368	355	189	207	257	730	569	187	431	319	224	117	117	95	215	162	189	1221	2401	341	246	188	235	156	266
STMMW_05081	SL1344_0431	STM0437	29	64	47	90	103	98	176	224	212	27	16	47	346	181	164	319	253	226	95	101	97	66	42	49	1146	997	113	36	38	51	68	122
STMMW_05091	SL1344_0432	STM0438	25	42	67	91	72	88	142	179	168	18	26	27	281	165	132	194	172	162	88	70	90	58	45	42	794	697	51	41	28	41	62	171
STMMW_05101	SL1344_0433	cyoE	2573	3735	2764	1912	1872	1761	3327	3809	3475	95	70	138	3508	3256	552	3516	3285	3038	4085	3640	3203	948	686	789	3066	5052	832	222	349	351	3530	5993
STMMW_05111	SL1344_0434	cyoD	1226	1924	1377	838	955	776	1484	1880	1644	45	27	52	1906	1866	255	1841	1548	1346	2528	2300	2180	449	333	420	2368	3457	536	99	153	264	2112	3536
STMMW_05121	SL1344_0435	cyoC	1412	2030	1558	1030	1065	976	1566	1947	1713	43	32	41	2226	1930	270	1763	1624	1422	2088	1865	1864	606	441	548	2132	3460	503	150	195	374	2203	3357
STMMW_05131	SL1344_0436	cyoB	4096	6126	5176	3319	3294	3279	5462	6424	6204	126	107	140	7628	6528	1081	6347	5670	5062	5103	4630	4108	1855	1274	1642	5979	9229	1572	1691	1534	2135	6199	11835
STMMW_05141	SL1344_0437	cyoA	2316	3828	3436	2530	2702	2409	4103	4657	4495	89	62	89	5631	4128	884	5215	4639	3876	3745	3477	3006	1460	981	1405	5149	6429	1169	2627	1581	1941	4949	9803
STMMW_05151	SL1344_0438	ampG	136	205	215	276	287	244	521	570	561	250	273	376	200	262	58	560	517	445	142	134	135	136	114	126	468	566	64	239	146	164	163	335
STMMW_05161	SL1344_0439	yajG	191	226	213	308	325	300	411	580	521	342	271	562	432	428	72	613	511	351	139	163	153	182	112	252	759	690	76	284	191	307	203	415
STMMW_05171	SL1344_0440	bolA	1023	1194	973	288	262	342	404	418	371	116	206	200	1043	869	158	811	569	397	777	780	810	219	93	204	1770	1832	275	423	443	387	470	954
STMMW_05181	SL1344_0441	tig	1341	1895	1430	3974	4246	4050	8255	8800	7284	2027	1880	2749	4439	5176	1261	8471	8881	8407	1729	1734	1522	2143	1755	1704	6696	8364	963	2101	1713	2493	2050	4461
STMMW_05191	SL1344_0442	clpP	1088	1496	1135	711	745	666	1203	1245	1300	688	658	967	2878	2320	546	1645	1377	1005	757	814	752	409	288	427	5249	8841	748	944	805	911	695	1337
STMMW_05201	SL1344_0443	clpX	2119	3065	2391	2822	2952	2789	4752	5117	4845	1988	1959	2774	7749	7498	2224	5292	4977	4023	2568	2605	2093	1464	1047	1220	15366	26964	2233	2147	2060	2221	1954	3573
STMMW_05211	SL1344_0444	lon	1463	2156	1845	3013	3246	2817	3696	3488	4028	1046	1232	1457	10479	7938	1727	4703	4190	2618	1782	1860	1484	1322	832	1442	10211	19021	1915	2388	2068	2180	1230	2076
STMMW_05221	SL1344_0445	hupB	7236	8317	6362	4414	4703	4368	7138	6698	6041	5769	9725	8044	9952	6743	1785	6560	6478	4878	4019	4329	4282	2348	1484	2092	10041	10962	3111	7768	9478	8152	3458	8854
STMMW_05231	SL1344_0446	cypD	425	603	553	1549	1672	1488	2229	2634	2473	958	885	1459	5180	4548	885	2559	2383	2054	628	622	609	862	691	692	6032	11655	1002	891	585	704	728	1474
STMMW_05241	SL1344_0447	comE1	14	37	31	14	19	16	31	29	25	16	29	19	42	32	18	37	32	16	19	15	12	9	7	10	115	168	21	29	28	23	13	25
STMMW_05251	SL1344_0448	ybaW	50	73	59	38	36	35	53	45	69	11	13	8	157	107	37	59	52	55	35	31	25	15	9	25	324	412	37	8	7	17	17	43
STMMW_05261	SL1344_0449	ybaX	54	128	106	222	294	264	367	531	516	202	176	306	527	483	137	597	439	433	148	164	115	190	142	140	1198	1265	122	198	169	241	121	186
STMMW_05271	SL1344_0450	ybaE	58	95	84	34	30	21	48	60	59	21	32	38	416	190	49	77	38	35	62	87	62	13	10	26	192	367	92	86	96	158	36	61
STMMW_05281	SL1344_0451	cof	47	78	59	52	68	57	63	74	59	53	45	72	228	195	29	93	88	68	24	51	30	27	38	15	272	394	46	35	27	54	27	56
STMMW_05291	SL1344_0452	STM0458	36	54	24	37	55	34	51	73	60	36	30	48	180	156	43	76	54	46	35	44	32	24	20	27	588	1876	1135	94	89	89	34	53
STMMW_05301	SL1344_0453	ybaO	147	199	163	90	104	85	135	191	216	68	61	122	524	369	164	196	157	132	193	185	140	47	56	45	766	612	80	136	117	153	177	175
STMMW_05311	SL1344_0454	mdlA	113	207	148	185	238	184	303	406	396	124	132	207	1089	643	250	347	295	268	147	149	106	96	75	71	1073	1400	122	143	111	148	112	184
STMMW_05321	SL1344_0455	mdlB	65	192	133	152	219	145	253	293	283	101	95	180	810	367	220	287	226	235	132	133	76	95	78	67	864	1127	82	121	131	163	123	155
STMMW_05331	SL1344_0456	glnK	1	1	2	743	1025	595	909	1633	1262	0	1	7	37	128	48	209	241	654	1	0	0	230	823	157	68	170	43	1	1	2	1	4
STMMW_05341	SL1344_0457	amtB	25	49	48	1745	2008	1386	1679	2834	2217	39	41	65	228	199	104	368	434	873	38	39	25	399	1370	317	313	713	118	54	43	48	35	48
STMMW_05351	SL1344_0458	tesB	116	160	113	147	193	127	190	254	257	102	104	154	537	329	128	286	238	194	87	105	89	104	63	90	982	1150	180	121	116	145	103	134
STMMW_05361	SL1344_0459	ybaY	1511	1950	1453	137	91	153	115	119	123	184	213	274	968	765	203	218	182	129	1237	1290	1255	69	24	78	1512	2309	430	199	208	178	802	1402
STMMW_05371	SL1344_0460	ybaZ	87	169	138	118	202	139	170	257	213	112	98	201	379	270	130	282	179	146	130	180	117	109	103	122	779	869	77	192	183	267	133	125
STMMW_05381	SL1344_0461	ylaB	150	228	209	134	175	134	209	318	286	193	190	318	331	245	87	371	274	225	135	174	152	110	99	125	554	579	118	329	260	361	162	220
STMMW_05391	SL1344_0462	rpmE2	37	45	46	35	1598	39	1593	564	1916	30	31	36	1041	388	401	855	666	137	25	44	34	16	539	17	1598	538	90	50	56	30	29	68
STMMW_05411	SL1344_0464	ylaC	253	461	487	336	391	306	259	342	309	37	48	92	712	499	112	413	321	239	365	351	240	233	110	250	2077	2295	152	140	85	104	367	737
STMMW_05421	SL1344_0465	maa	240	394	346	380	445	383	336	469	499	348	313	630	1170	698	264	554	429	417	235	209	158	212	166	160	2494	3930	448	393	424	539	177	303
STMMW_05431	SL1344_0466	hha	209	262	248	265	324	280	242	275	267	291	268	475	1060	731	214	306	324	278	216	232	204	179	130	148	2603	3350	439	454	471	543	187	342
STMMW_05441	SL1344_0467	ybaJ	343	530	361	352	406	414	305	373	314	391	386	553	983	604	177	461	359	371	282	349	294	220	132	186	2030	2606	327	482	514	614	322	556
STMMW_05451	SL1344_0468	acrB	1212	1792	1504	1781	1926	1915	2766	3409	3142	1345	1234	2150	3800	3216	844	3344	2871	2836	1562	1699	1377	1160	837	823	5203	9221	1119	1091	1086	1478	1704	2993
STMMW_05461	SL1344_0469	acrA	345	561	459	538	613	512	786	1041	977	421	325	718	1763	2037	313	1043	914	822	470	482	397	373	230	259	2337	3559	413	479	323	410	514	909
STMMW_05471	SL1344_0470	acrR	183	261	213	168	177	142	273	377	341	130	125	219	577	574	95	501	361	313	198	243	211	94	70	98	674	998	105	290	240	308	226	348
STMMW_05481	SL1344_0471	aefA	231	500	385	850	1041	913	1251	1579	1515	704	578	1154	1449	1048	387	1493	1263	1273	349	320	283	602	522	420	3021	6598	815	615	443	556	390	642
STMMW_05491	SL1344_0472	STM0479	154	235	173	150	198	134	221	274	286	154	109	292	671	428	213	327	228	188	128	168	122	88	79	81	1260	1540	124	218	164	215	153	198
STMMW_05501	SL1344_0473	ybaM	22	29	27	29	39	25	58	65	74	11	18	36	157	112	28	89	84	45	17	19	17	24	28	18	243	277	35	40	18	27	21	27
STMMW_05511	SL1344_0474	priC	65	82	67	120	103	93	188	176	175	43	52	75	278	195	93	210	184	143	61	57	40	61	40	44	557	601	82	61	68	79	61	81
STMMW_05531	SL1344_0476	apt	35	65	56	638	723	602	1255	1361	1373	104	85	171	1432	1098	174	1280	1176	1023	45	61	53	293	259	227	1725	2309	179	115	71	119	69	108
STMMW_05541	SL1344_0477	dnaX	294	530	393	893	1266	865	1840	2368	2285	733	534	1232	2383	1800	430	2021	1778	1864	440	467	305	594	593	444	3336	5759	444	677	526	763	420	576
STMMW_05551	SL1344_0478	ybaB	199	327	185	434	507	364	534	711	631	314	210	505	748	646	120	591	592	489	194	227	141	254	257	203	2332	3592	249	227	205	309	256	403
STMMW_05561	SL1344_0479	recR	195	336	214	418	490	382	733	1036	873	376	354	635	765	749	167	827	681	714	272	248	178	297	271	233	1097	2153	167	349	344	475	284	400
STMMW_05571	SL1344_0480	htpG	1181	1806	1573	1405	1390	1223	1988	1233	2095	1037	1429	1369	2758	1852	633	3247	2803	1020	1195	1231	1117	531	110	1103	3527	5469	404	4937	4429	4521	512	817
STMMW_05581	SL1344_0481	adk	457	841	641	774	1005	721	1068	1215	1397	533	345	864	805	692	210	1272	1132	915	385	393	286	513	347	454	2018	2364	116	615	397	517	728	1131
STMMW_05591	SL1344_0482	hemH	188	308	203	108	120	115	201	237	239	285	223	376	461	329	88	286	221	164	214	193	174	77	45	91	725	952	82	411	219	286	183	248
STMMW_05601	SL1344_0483	aes	11	17	21	3	5	3	10	14	13	36	39	71	69	39	5	15	15	6	15	12	7	6	3	5	72	66	1	55	50	61	9	16
STMMW_05611	SL1344_0484	gsk	52	117	74	370	456	376	670	890	824	147	175	254	743	715	103	749	695	638	78	76	46	248	222	206	1228	1616	174	180	107	119	112	155
STMMW_05621	SL1344_0485	ybaL	676	1013	931	508	565	490	829	875	925	190	184	254	1785	1475	392	1018	870	583	811	765	689	211	164	159	2639	3186	140	328	282	346	928	1456
STMMW_05631	SL1344_0486	fsr	67	115	70	96	115	112	223	278	274	87	100	155	121	86	29	335	293	214	41	50	38	82	71	77	293	469	48	120	92	148	55	73
STMMW_05641	SL1344_0487	ushA	1280	1644	1465	342	401	384	781	801	842	496	732	707	1100	941	182	1091	931	674	1162	1249	1008	191	119	184	1681	1466	250	754	847	816	983	1745
STMMW_05651	SL1344_0488	ybaK	81	126	90	194	220	180	273	264	262	267	236	370	366	261	80	341	266	205	102	98	85	119	95	124	727	822	87	245	210	275	104	151
STMMW_05661	SL1344_0489	ybaP	38	62	57	111	119	104	185	227	223	96	63	161	440	343	106	224	178	169	52	69	53	73	60	70	494	665	78	107	107	142	47	85
STMMW_05671	SL1344_0490	STM0497	22	28	19	54	63	39	65	74	86	41	43	64	130	38	33	113	66	47	23	25	32	31	31	30	387	149	22	78	75	77	30	48
STMMW_05681	SL1344_0491	copA	218	315	228	1300	2231	1075	2337	2100	2719	580	499	807	409	328	114	2078	1967	1225	339	365	313	747	1551	658	489	539	77	550	520	555	211	390
STMMW_05691	SL1344_0492	cueR	118	145	125	145	141	165	279	303	296	143	206	246	357	275	103	340	276	219	128	113	81	94	85	65	810	795	107	201	223	267	134	226
STMMW_05701	SL1344_0493	ybbJ	73	80	76	57	46	36	76	83	83	45	53	65	246	130	57	94	77	55	60	67	53	28	20	18	245	458	37	76	65	68	49	104
STMMW_05711	SL1344_0494	ybbK	180	328	257	157	161	131	255	310	299	164	125	242	1031	587	223	321	275	207	232	288	254	105	80	93	1657	2095	246	201	189	216	260	403
STMMW_05721	SL1344_0495	ybbL	43	51	41	57	52	52	72	95	88	76	74	132	93	57	12	107	94	80	26	47	29	35	26	30	107	139	3	88	69	102	58	69
STMMW_05731	SL1344_0496	ybbM	65	89	79	78	87	55	110	133	137	80	71	108	103	77	34	149	126	109	70	57	45	34	39	33	197	183	30	111	86	118	68	89
STMMW_05741	SL1344_0497	ybbN	165	270	241	342	431	320	411	393	547	145	140	220	924	688	217	673	545	297	229	241	188	190	86	322	1572	2244	286	692	414	342	176	247
STMMW_05751	SL1344_0498	ybbO	46	91	68	141	172	130	236	345	304	102	71	137	426	421	71	421	290	217	76	88	79	98	67	84	509	745	106	118	81	85	96	147
STMMW_05761	SL1344_0499	tesA	31	89	73	154	161	142	196	319	279	88	98	155	337	308	83	319	252	188	77	62	42	66	73	111	619	754	146	95	87	124	42	94
STMMW_05771	SL1344_0500	ybbA	31	71	46	62	65	64	109	149	156	34	24	50	364	391	133	169	161	108	60	69	51	45	18	30	690	1060	87	37	26	34	59	82
STMMW_05781	SL1344_0501	ybbP	194	285	205	249	278	296	424	458	495	119	154	200	793	547	343	538	491	414	243	231	183	171	105	127	1457	2372	172	141	159	169	208	300
STMMW_05791	SL1344_0502	STM0509	56	94	72	48	88	69	133	161	156	59	76	106	259	163	40	192	162	133	64	78	42	65	35	47	380	519	27	109	93	119	71	102
STMMW_05801	SL1344_0503	sfbA	54	66	71	1610	1979	1572	4739	5476	5052	46	42	46	486	438	156	4947	4759	3604	35	34	35	731	613	676	673	346	85	29	39	57	29	71
STMMW_05811	SL1344_0504	sfbB	56	70	82	1377	1619	1367	4517	5129	5089	38	34	62	342	336	144	5163	4610	3711	32	43	32	603	510	566	405	264	48	23	27	32	44	78
STMMW_05821	SL1344_0505	sfbC	46	72	63	1076	1184	1010	3049	3483	3128	36	44	63	192	209	126	3072	2824	2374	45	55	25	472	400	411	320	213	42	38	32	41	34	63
STMMW_05831	SL1344_0506	ybbB	143	297	185	85	138	112	176	204	206	193	138	261	413	309	71	240	199	160	164	232	162	87	65	69	613	661	54	227	165	229	147	249
STMMW_05841	SL1344_0507	ybbS	25	41	32	43	44	22	65	59	46	30	15	43	69	46	20	71	49	40	19	49	39	18	13	19	141	176	18	70	44	75	37	64
STMMW_05851	SL1344_0508	allA	70	80	90	36	50	34	37	54	51	69	87	111	195	135	28	74	64	34	117	118	87	28	18	33	264	402	50	162	170	183	88	147
STMMW_05861	SL1344_0509	allR	241	367	240	292	302	229	493	515	585	262	280	400	743	592	220	772	555	399	252	257	203	124	121	171	1078	1472	182	345	318	418	232	339
STMMW_05871	SL1344_0510	gcl	7	24	24	28	39	22	25	34	29	26	26	39	88	73	19	27	19	26	20	20	25	15	6	11	190	263	18	38	31	40	16	27
STMMW_05881	SL1344_0511	gip	11	12	17	6	14	15	14	22	25	17	25	26	69	34	21	29	32	14	24	20	14	10	6	10	116	147	11	38	19	32	13	15
STMMW_05891	SL1344_0512	garRa	9	24	16	4	7	6	18	11	16	23	15	20	39	23	18	21	15	15	21	14	14	6	9	2	98	100	8	15	22	31	8	35
STMMW_05901	SL1344_0513	STM0520	13	15	7	13	11	15	16	25	20	3	3	12	61	30	25	11	7	10	13	7	14	1	2	4	138	151	12	10	14	17	5	19
STMMW_05911	SL1344_0515	allP	5	8	6	4	6	6	3	9	8	9	10	14	80	17	21	19	14	9	5	4	8	7	2	2	144	95	8	5	6	4	9	12
STMMW_05921	SL1344_0517	ybbY	12	15	6	9	20	15	18	13	14	8	7	9	31	23	9	14	14	9	2	8	7	6	2	4	76	62	15	8	7	8	6	8
STMMW_05931	SL1344_0518	glxK	10	15	8	6	6	3	13	15	20	6	6	13	33	27	14	28	27	16	4	7	8	6	2	8	64	61	5	14	15	9	5	14
STMMW_05941	SL1344_0519	ylbA	82	119	91	76	65	76	139	131	146	121	108	175	185	161	52	166	156	128	91	112	72	29	33	26	291	352	33	79	94	87	66	135
STMMW_05951	SL1344_0520	allC	41	66	41	17	25	6	22	26	31	97	104	190	64	55	13	41	27	20	35	49	51	12	10	12	97	97	6	87	68	64	52	74
STMMW_05961	SL1344_0521	allD	18	26	20	3	6	7	8	10	9	59	59	131	19	11	4	12	5	5	29	32	22	2	2	1	45	35	5	64	38	42	19	34
STMMW_05971	SL1344_0522	fdrA	18	37	24	10	8	8	13	7	6	15	9	16	101	56	22	15	7	1	29	18	18	3	2	2	97	154	12	14	13	15	24	23
STMMW_05981	SL1344_0523	ylbE	8	8	2	5	7	4	4	10	12	2	2	13	36	23	8	8	7	6	9	8	4	4	3	1	51	87	10	9	5	6	2	8
STMMW_05991	SL1344_0524	ylbF	6	3	3	3	4	3	6	5	6	9	4	11	23	20	3	3	4	3	8	3	0	2	0	3	58	36	4	1	7	4	4	6
STMMW_06001	SL1344_0525	arcC	12	15	5	11	15	14	13	19	24	17	17	21	37	29	8	17	13	25	13	15	6	5	2	9	70	75	4	21	24	33	13	14
STMMW_06011	SL1344_0526	purK	78	131	90	801	923	659	1408	1944	1924	127	112	202	302	422	134	1671	1383	1294	139	111	83	498	468	400	1128	1553	143	181	93	124	193	270
STMMW_06021	SL1344_0527	purE	16	31	21	529	645	411	746	1022	1131	70	37	104	425	372	87	1158	860	715	28	15	18	387	303	323	670	1008	98	67	32	28	48	65
STMMW_06031	SL1344_0528	lpxH	48	62	51	169	179	143	319	421	376	148	98	195	397	332	52	227	173	162	15	36	13	36	38	31	227	279	35	34	26	41	60	100
STMMW_06041	SL1344_0529	ppiB	707	956	782	1098	1310	985	1977	2352	2156	1225	935	1867	1576	1536	392	1505	1281	882	366	400	316	390	224	376	1699	1668	184	609	639	864	622	1166
STMMW_06051	SL1344_0530	cysS	308	559	448	572	684	539	933	1143	1112	623	617	964	1177	970	255	172	145	101	52	76	57	34	38	39	672	662	53	105	75	141	342	597
STMMW_06061	SL1344_0531	STM0538	16	33	17	48	49	41	46	69	72	29	19	44	103	68	24	63	54	46	31	24	22	15	24	24	153	284	40	31	26	38	22	28
STMMW_06071	SL1344_0532	STM0539	15	14	20	20	16	18	25	42	37	22	12	28	65	25	10	44	30	24	18	19	24	12	13	13	118	169	15	26	35	32	16	18
STMMW_06081	SL1344_0533	ybcI	8	13	10	18	23	14	29	40	46	22	9	34	68	35	13	47	25	32	8	13	12	8	7	6	171	243	36	30	10	11	9	15
STMMW_06091	SL1344_0534	ybcJ	77	143	91	221	234	182	339	480	459	125	96	192	248	262	85	393	387	351	95	102	86	128	101	111	734	871	89	136	85	125	106	161
STMMW_06101	SL1344_0535	folD	190	370	216	519	611	447	770	1038	1015	290	225	463	1044	971	231	958	843	732	187	224	223	355	325	315	1839	2436	218	325	252	284	269	379
STMMW_06111	SL1344_0536	fimA	54	88	51	18	22	20	60	67	63	37	42	76	52	21	7	73	71	83	44	52	41	9	7	7	109	83	15	23	27	28	29	95
STMMW_06121	SL1344_0537	fimI	4	16	4	0	0	0	13	14	4	5	10	19	8	5	3	20	10	20	16	15	11	1	0	2	33	31	1	4	2	5	13	13
STMMW_06131	SL1344_0538	fimC	11	10	9	0	2	1	6	16	12	8	6	10	12	4	5	12	14	10	4	17	11	3	2	3	39	24	0	7	5	4	9	17
STMMW_06141	SL1344_0539	fimD	17	22	21	20	22	21	48	73	46	24	19	35	89	73	20	51	44	44	47	24	28	9	7	9	154	152	14	25	14	15	19	31
STMMW_06151	SL1344_0540	fimH	6	22	23	18	24	22	26	39	35	15	13	44	56	35	14	54	32	33	21	16	11	10	7	9	120	135	11	17	12	26	12	29
STMMW_06161	SL1344_0541	fimF	12	21	26	22	18	24	23	31	30	20	13	29	43	27	17	33	24	26	15	19	15	12	7	8	109	114	8	14	6	20	15	28
STMMW_06171	SL1344_0542	fimZ	3	14	8	15	20	15	21	18	24	33	34	50	25	21	8	31	27	23	9	11	5	9	6	12	70	52	3	26	14	17	9	28
STMMW_06181	SL1344_0543	fimY	0	0	0	4	6	2	2	7	8	7	1	7	21	7	8	4	7	4	3	1	0	0	3	1	25	19	9	1	4	1	1	3
STMMW_06191	SL1344_0544	STM0551	2	4	6	2	8	2	6	5	10	7	5	12	10	5	7	6	6	4	4	8	4	1	1	5	38	20	1	5	5	3	8	5
STMMW_06201	SL1344_0545	fimW	8	19	24	20	34	14	38	39	38	16	17	40	51	34	16	56	38	42	20	16	17	11	10	16	150	131	25	37	19	35	21	32
STMMW_06211	SL1344_0546	STM0555	3	7	13	12	10	14	22	23	13	11	8	13	20	14	3	26	12	21	12	12	2	11	13	4	60	76	7	8	12	20	2	14
STMMW_06231	SL1344_0547	STM0557	40	65	62	109	115	117	163	175	184	226	140	390	56	45	20	398	286	266	26	34	27	170	124	98	217	169	236	74	48	145	62	129
STMMW_06241	SL1344_0548	gtrBa	15	19	11	51	49	63	93	84	83	103	96	160	45	63	6	229	151	146	7	5	0	57	43	30	77	118	40	26	12	24	18	32
STMMW_06251	SL1344_0549	gtrAa	7	8	8	28	45	31	63	65	87	95	65	163	43	42	8	197	133	94	3	2	1	42	31	31	87	102	46	25	12	17	8	12
STMMW_06261	SL1344_0550	STM0561	2	3	1	6	8	3	1	4	11	1	3	7	10	10	7	10	6	5	5	4	0	2	0	1	23	21	4	5	1	10	5	3
STMMW_06271	SL1344_0550A	cusA	29	29	32	19	24	21	41	46	59	14	13	24	60	49	14	43	33	24	17	14	18	9	12	11	70	54	9	25	7	27	14	33
STMMW_06281	SL1344_0551	ykgD	30	38	34	19	23	18	15	20	23	9	17	27	43	26	10	41	31	20	40	42	43	10	11	14	88	73	6	45	36	51	33	40
STMMW_06291	SL1344_0552	ykgC	33	57	41	25	32	32	57	60	36	21	34	26	165	106	40	63	64	39	37	39	34	17	10	14	260	311	49	41	29	40	27	61
STMMW_06301	SL1344_0553	STM0565	0	2	2	2	3	3	3	7	2	0	0	1	8	8	2	3	3	3	0	1	1	2	0	2	20	21	0	4	0	1	7	2
STMMW_06311	SL1344_0554	ykgB	2	3	2	6	5	11	9	6	8	1	1	9	26	14	6	13	7	6	0	4	2	2	1	0	57	60	6	6	1	2	8	5
STMMW_06321	SL1344_0555	STM0567	261	376	347	120	150	113	537	496	603	273	209	425	270	205	77	406	314	225	264	263	207	95	71	78	386	447	41	497	389	504	256	402
STMMW_06331	SL1344_0556	pheP	81	184	116	436	613	516	1221	1448	1358	106	99	176	531	440	164	1235	1120	1100	144	169	120	310	197	274	1324	1381	123	165	127	158	173	260
STMMW_06341	SL1344_0557	ybdG	113	226	147	94	92	87	307	297	255	87	85	149	366	293	74	528	394	344	191	223	170	57	47	67	697	863	66	170	134	160	194	440
STMMW_06351	SL1344_0558	apeE	185	259	219	127	143	122	153	176	179	71	51	97	1090	830	196	247	186	128	226	260	229	61	50	73	3020	2340	325	96	102	128	193	320
STMMW_06361	SL1344_0559	STM0571	182	279	245	120	146	119	230	233	275	222	233	302	739	511	113	298	248	192	276	278	249	74	61	90	1145	1273	131	397	358	378	202	285
STMMW_06371	SL1344_0560	STM0572	7	3	5	1	4	4	18	10	11	3	4	5	19	13	9	21	15	13	3	2	6	0	0	7	79	61	5	6	5	6	5	3
STMMW_06381	SL1344_0561	STM0573	0	3	3	3	4	5	3	9	9	5	0	3	13	7	6	14	6	3	4	1	2	2	3	5	48	46	6	6	6	2	6	7
STMMW_06391	SL1344_0562	manZ	5	2	2	2	2	7	3	4	8	4	1	1	38	20	2	8	4	4	2	1	2	1	0	1	41	60	9	4	1	0	0	4
STMMW_06401	SL1344_0563	manY	2	6	1	0	1	1	4	9	4	1	0	1	20	13	2	5	3	2	2	4	0	2	0	1	25	25	1	3	1	1	2	6
STMMW_06411	SL1344_0564	manX	0	6	1	2	1	1	5	0	0	1	1	2	20	6	4	4	3	0	2	2	0	0	0	1	30	26	1	2	0	0	2	3
STMMW_06421	SL1344_0565	STM0577	0	4	1	5	1	1	2	3	1	0	1	3	18	9	4	2	5	0	3	1	1	1	0	1	24	21	1	2	0	1	2	0
STMMW_06431	SL1344_0566	nfnB	135	216	174	197	290	188	330	394	458	263	219	347	652	543	64	443	392	297	146	169	148	167	96	138	610	775	132	242	222	265	181	246
STMMW_06441	SL1344_0567	ybdF	15	31	25	21	42	27	45	67	55	26	24	38	145	108	25	68	54	36	33	28	15	16	15	28	167	223	22	32	25	39	22	28
STMMW_06451	SL1344_0568	ramR	73	94	95	103	178	104	166	239	195	103	93	165	243	165	90	271	200	157	129	118	86	76	55	110	443	509	72	161	122	179	109	136
STMMW_06461	SL1344_0569	ramA	22	39	37	10	14	12	9	17	16	30	17	43	310	173	123	26	18	10	25	31	31	4	7	10	848	379	35	46	39	50	38	52
STMMW_06472	SL1344_0570	ybdJ	24	57	37	50	60	42	83	125	105	11	8	15	181	106	18	99	82	80	20	24	23	22	32	20	366	446	70	19	16	18	32	26
STMMW_06481	SL1344_0571	ybdK	66	107	73	63	51	47	41	100	91	19	10	23	636	508	82	70	78	79	85	75	70	39	13	33	862	881	79	15	18	17	43	58
STMMW_06491	SL1344_0572	entD	20	42	23	25	16	11	41	146	107	9	5	11	397	316	77	69	57	89	27	32	33	14	9	18	628	321	34	7	11	9	12	15
STMMW_06501	SL1344_0573	fepA	34	46	39	34	45	29	412	1075	842	33	17	43	3930	3116	933	471	424	512	36	44	31	27	21	32	5410	2661	278	49	24	63	29	32
STMMW_06511	SL1344_0574	fes	3	7	8	6	6	4	434	976	901	4	4	4	2671	1536	628	368	397	541	6	7	1	6	1	2	3411	2069	239	6	4	8	4	7
STMMW_06521	SL1344_0575	ybdZ	0	1	1	0	0	1	48	94	123	1	0	1	719	527	99	65	55	61	0	0	0	1	0	0	631	388	40	3	0	1	1	0
STMMW_06531	SL1344_0576	entF	14	26	36	37	34	36	410	885	778	23	25	35	9214	6265	1479	522	497	549	26	18	15	24	21	19	6506	4720	404	40	33	50	24	24
STMMW_06541	SL1344_0577	fepE	90	169	121	416	525	441	594	791	694	211	203	327	1094	959	145	783	712	619	121	127	114	255	299	267	1586	1700	151	197	134	196	140	204
STMMW_06551	SL1344_0578	fepC	5	9	3	10	9	12	199	310	338	6	7	9	203	129	45	129	160	190	7	10	0	6	3	4	309	338	24	6	11	12	5	10
STMMW_06561	SL1344_0579	fepG	2	2	7	11	13	10	254	370	375	6	4	14	256	161	73	204	206	287	1	4	3	3	4	7	342	418	40	12	7	7	8	11
STMMW_06571	SL1344_0580	fepD	4	9	8	9	4	15	430	749	636	4	8	13	464	244	138	366	368	469	3	6	3	4	5	3	849	847	47	6	11	9	7	8
STMMW_06581	SL1344_0581	ybdA	14	24	17	17	19	15	450	751	786	8	9	18	241	197	104	426	382	484	28	10	5	8	9	9	630	615	51	22	10	20	10	25
STMMW_06591	SL1344_0582	fepB	9	18	20	13	16	24	173	271	224	13	16	18	1058	580	207	178	181	214	16	15	16	10	13	12	1983	1723	138	25	22	27	13	14
STMMW_06601	SL1344_0583	entC	4	9	5	2	6	2	199	386	366	6	10	9	1074	863	336	261	283	350	5	1	3	6	4	3	1183	1170	122	15	8	9	2	10
STMMW_06611	SL1344_0584	entE	8	16	6	9	15	12	195	348	359	4	9	17	1269	1094	310	309	303	286	7	10	8	3	5	6	1107	1015	86	20	9	13	10	11
STMMW_06621	SL1344_0585	entB	6	13	9	7	16	6	89	131	152	6	9	11	1207	947	296	162	157	101	15	6	3	4	5	5	803	749	71	13	8	11	4	9
STMMW_06631	SL1344_0586	entA	5	9	9	12	11	3	85	111	124	9	5	16	1405	952	239	160	146	92	5	14	6	3	6	6	803	772	92	4	10	13	5	9
STMMW_06641	SL1344_0587	ybdB	10	10	7	8	15	4	55	87	94	4	4	10	817	571	227	87	90	79	5	8	7	7	5	4	515	495	53	8	7	10	4	12
STMMW_06651	SL1344_0588	cstAa	3674	4563	3606	552	642	531	1764	2270	1992	125	148	158	10099	7147	1235	1562	1246	1297	2755	2468	2101	221	190	211	10764	10853	1641	284	307	359	2692	4064
STMMW_06661	SL1344_0589	ybdD	466	561	434	97	101	79	274	374	319	34	30	43	814	612	121	212	165	204	310	338	316	46	38	32	1285	1390	165	66	75	87	329	450
STMMW_06671	SL1344_0590	ybdH	28	48	36	467	565	453	668	413	626	42	44	50	616	421	243	1802	1197	346	48	50	37	276	124	526	976	1573	492	83	52	82	57	109
STMMW_06681	SL1344_0591	ybdL	20	48	37	498	518	444	653	352	623	44	33	55	856	590	356	1811	1285	319	40	64	34	225	145	591	992	2089	642	72	48	98	43	102
STMMW_06691	SL1344_0592	ybdM	46	78	58	67	70	67	66	94	106	36	32	47	146	104	45	112	77	53	48	63	66	39	22	32	258	335	51	42	42	48	55	91
STMMW_06701	SL1344_0593	ybdN	51	72	68	105	123	130	171	169	174	60	53	101	164	114	37	227	158	118	76	55	56	76	43	62	404	377	52	68	57	62	65	108
STMMW_06711	SL1344_0594	ybdO	55	107	73	121	158	137	141	195	171	77	78	129	322	222	32	218	196	160	56	52	47	70	62	69	483	565	138	81	81	88	54	72
STMMW_06721	SL1344_0595	dsbG	108	136	116	92	96	100	121	154	156	45	43	70	395	264	57	175	158	122	108	131	99	64	47	71	850	1016	187	63	55	52	91	176
STMMW_06731	SL1344_0596	ahpC	1231	1359	1016	2243	2519	2254	2397	2617	2418	3293	2910	3855	4817	3152	706	2448	2138	1725	866	937	967	1105	632	1080	4027	4372	2373	5737	3360	4771	844	1489
STMMW_06741	SL1344_0597	ahpF	115	176	133	482	631	451	597	682	759	909	581	1132	1059	875	279	713	592	419	225	214	178	240	166	262	1281	1746	483	2569	1360	2290	206	320
STMMW_06751	SL1344_0598	STM0610	1	1	2	1	2	0	0	2	1	0	0	2	8	4	3	2	4	1	0	1	0	0	0	1	18	19	5	0	2	4	0	2
STMMW_06761	SL1344_0599	STM0611	22	47	33	26	29	18	34	41	29	30	39	60	140	87	17	54	40	31	22	33	20	9	10	17	141	185	25	49	36	43	25	45
STMMW_06771	SL1344_0600	STM0612	7	8	6	10	18	22	21	17	28	11	8	18	88	51	19	37	26	13	8	7	9	6	11	2	100	171	25	9	6	7	6	10
STMMW_06781	SL1344_0601	STM0613	65	110	74	132	124	83	147	163	156	51	55	80	330	214	56	294	192	131	80	89	65	68	39	50	432	534	46	57	58	75	60	102
STMMW_06791	SL1344_0602	ybdQ	2064	2527	1861	669	786	708	742	745	648	1266	1951	1584	3424	1906	575	910	825	592	1346	1690	1766	451	324	468	3877	4284	485	2700	3052	2854	1507	2360
STMMW_06801	SL1344_0603	ybdR	64	82	62	116	125	116	37	68	53	23	24	47	279	212	56	107	64	66	53	63	53	43	39	42	526	1066	95	42	16	37	37	56
STMMW_06811	SL1344_0604	rnk	179	223	167	236	242	191	319	365	323	121	150	174	1114	987	194	293	270	292	152	178	149	117	140	90	1701	3003	303	151	167	198	210	384
STMMW_06821	SL1344_0605	rna	475	835	572	1873	2194	1672	995	1320	1355	299	283	535	7978	4478	778	1103	930	893	455	632	512	1131	1075	789	9406	16720	2490	307	296	392	528	746
STMMW_06831	SL1344_0606	citT	19	34	37	67	71	69	121	138	120	2052	2358	2885	172	100	27	111	125	108	27	22	15	29	23	24	316	368	55	1400	1384	1364	19	45
STMMW_06841	SL1344_0607	citG	1	2	0	0	1	0	2	1	0	537	448	806	8	7	1	1	1	2	0	0	1	3	1	1	26	30	0	619	475	582	1	3
STMMW_06851	SL1344_0608	citX	1	1	3	1	1	0	3	1	1	983	991	1652	10	10	2	0	0	0	0	0	0	0	0	1	25	19	0	1246	1083	1081	0	1
STMMW_06861	SL1344_0609	citF	3	0	3	3	3	1	3	2	5	1670	1669	2731	36	26	17	5	5	8	0	3	0	1	1	2	66	59	5	1714	1277	1318	0	1
STMMW_06871	SL1344_0610	citE	1	2	2	1	1	1	0	0	0	715	1105	1223	31	7	6	2	1	0	1	2	0	0	0	1	44	27	0	646	424	446	1	1
STMMW_06881	SL1344_0611	citD	0	0	0	0	0	0	0	0	0	310	348	484	13	2	0	0	0	1	0	1	0	0	0	0	18	14	0	265	205	183	0	0
STMMW_06891	SL1344_0612	citC	3	2	0	2	0	3	3	3	2	572	929	1020	46	9	3	2	1	1	0	1	0	0	1	1	60	71	2	452	565	777	0	1
STMMW_06901	SL1344_0613	citA	45	72	61	44	52	47	60	90	95	590	494	822	233	141	40	94	83	67	51	43	32	36	26	31	547	674	52	216	195	241	43	57
STMMW_06911	SL1344_0614	citB	12	54	27	34	31	26	36	42	50	267	196	381	95	78	27	56	50	41	41	58	19	20	14	22	222	269	24	170	105	145	29	52
STMMW_06921	SL1344_0615	dcuC	32	52	24	51	52	37	34	50	49	152	176	267	83	72	14	69	53	47	41	70	33	28	9	20	155	271	26	83	52	75	38	59
STMMW_06931	SL1344_0616	pagP	262	405	396	4135	5053	4145	1343	1804	1664	485	495	828	3689	3994	885	1690	1532	1598	450	504	346	1867	1826	1267	7488	12106	1070	243	269	361	337	580
STMMW_06941	SL1344_0617	cspE	9836	8722	11814	19823	18414	20841	33192	42141	21256	16600	25465	21759	18245	20407	5387	13886	23185	36428	8608	5122	5635	7467	9205	2965	72242	109406	13664	3489	6026	4478	3615	23056
STMMW_06951	SL1344_0618	ccrB	149	287	181	188	214	181	245	293	277	199	201	283	245	203	106	381	236	214	142	198	161	118	83	137	831	828	139	281	235	340	200	236
STMMW_06961	SL1344_0619	STM0631	51	98	78	42	50	42	103	96	109	28	22	49	327	226	85	71	41	56	38	62	44	35	32	31	654	1408	100	59	67	83	40	54
STMMW_06971	SL1344_0620	tatE	220	271	274	496	464	526	443	486	380	281	400	450	1055	871	479	296	359	394	161	170	184	479	398	366	3487	5476	632	209	257	260	157	597
STMMW_06981	SL1344_0621	lipA	302	426	347	348	403	313	554	630	560	182	228	306	1517	1096	189	588	560	506	233	209	173	204	169	165	1661	1845	253	413	310	358	303	525
STMMW_06991	SL1344_0622	ybeF	74	128	92	159	148	168	374	471	475	38	30	68	256	180	39	677	501	376	113	105	63	142	65	140	348	468	72	42	37	45	80	72
STMMW_07001	SL1344_0623	lipB	39	71	52	224	284	236	267	341	366	123	115	244	553	421	73	245	182	178	33	28	28	74	73	64	804	1327	84	62	48	79	34	67
STMMW_07011	SL1344_0624	ybeD	158	171	141	431	428	406	635	617	491	203	232	290	921	605	205	702	739	572	166	180	161	281	189	271	2729	4198	546	573	450	470	132	367
STMMW_07021	SL1344_0625	dacA	201	314	269	797	968	801	1275	1449	1454	526	375	847	1681	1661	274	1655	1415	1225	306	294	263	594	447	518	2783	4185	322	398	275	342	367	692
STMMW_07041	SL1344_0627	mrdB	183	329	276	341	419	351	584	709	782	214	188	359	559	391	160	771	709	601	202	223	148	271	237	234	1131	1442	227	244	219	314	308	350
STMMW_07051	SL1344_0628	mrdA	219	357	273	388	548	500	815	1107	1112	267	225	461	731	681	140	1135	923	823	231	272	203	301	263	249	1400	2428	272	402	261	342	337	487
STMMW_07061	SL1344_0629	ybeA	48	108	82	201	241	214	379	468	479	95	93	151	632	538	117	391	417	384	65	68	44	118	95	71	842	1709	203	93	75	88	77	168
STMMW_07071	SL1344_0630	ybeB	56	102	87	198	233	180	387	442	447	99	75	160	674	591	205	419	425	356	66	88	53	145	102	98	1124	1896	244	126	82	115	81	172
STMMW_07081	SL1344_0631	cobC	33	74	48	44	55	36	61	74	79	32	36	61	300	198	30	108	93	65	58	57	37	25	16	29	263	350	28	57	43	58	41	48
STMMW_07091	SL1344_0632	cobD	42	89	68	11	13	11	36	41	29	116	120	168	288	162	32	41	38	23	85	97	70	5	10	6	186	243	66	93	112	101	45	81
STMMW_07101	SL1344_0633	nadD	43	91	62	91	139	115	169	245	263	68	56	116	184	184	37	256	164	196	53	55	48	74	75	47	339	474	74	59	32	66	58	114
STMMW_07111	SL1344_0634	holA	137	238	196	389	447	379	699	926	923	267	212	475	934	837	107	869	718	721	176	184	141	261	217	182	1089	1572	179	229	203	287	197	312
STMMW_07121	SL1344_0635	rlpB	281	470	358	566	608	556	818	1017	1006	412	300	626	1068	894	183	927	885	844	388	438	343	357	292	279	1446	2393	179	336	407	501	372	601
STMMW_07131	SL1344_0636	leuS	569	995	796	1590	1860	1434	2272	2842	2783	1102	902	1852	3432	2844	640	2844	2317	2100	817	880	673	1061	907	898	4502	6421	739	1365	961	1263	810	1236
STMMW_07141	SL1344_0637	STM0649	0	1	2	6	2	10	6	5	6	69	18	106	7	10	6	13	5	5	6	3	5	3	1	1	46	52	3	6	3	1	1	3
STMMW_07151	SL1344_0638	STM0650	12	12	13	15	20	13	27	31	28	85	48	118	67	39	16	30	25	22	16	9	9	12	9	11	134	184	18	9	13	18	7	15
STMMW_07161	SL1344_0639	STM0651	82	144	110	81	113	63	156	189	165	122	68	183	171	111	78	228	203	177	104	146	100	50	51	56	436	437	35	115	80	119	139	141
STMMW_07171	SL1344_0640	STM0652	241	369	348	134	169	151	286	325	362	263	248	414	618	362	113	449	395	270	267	301	264	96	62	89	814	892	93	406	332	415	235	370
STMMW_07181	SL1344_0641	ybeL	704	1283	628	97	122	117	144	136	141	210	250	284	778	531	177	258	194	147	566	865	876	90	35	74	1270	1368	187	348	405	461	689	673
STMMW_07191	SL1344_0642	ybeQ	25	40	45	30	34	44	38	57	59	32	18	40	121	66	28	101	73	44	40	49	28	29	22	31	204	212	31	39	47	58	34	64
STMMW_07201	SL1344_0643	ybeR	7	9	7	5	4	6	16	14	15	2	4	11	34	18	9	22	21	12	10	14	13	2	3	4	52	57	3	19	11	10	6	23
STMMW_07211	SL1344_0644	ybeS	5	30	15	15	15	14	22	19	31	6	7	16	80	31	16	34	20	15	14	24	18	5	3	9	116	121	9	16	13	14	16	28
STMMW_07231	SL1344_0647	ybeV	33	59	33	47	58	47	39	62	62	22	21	47	151	109	44	66	53	52	36	28	18	28	18	23	237	374	33	28	27	37	27	45
STMMW_07241	SL1344_0648	hscC	75	120	84	25	32	30	31	45	57	172	192	255	109	82	19	50	45	34	64	107	66	19	20	14	181	279	35	168	92	126	60	75
STMMW_07251	SL1344_0649	STM0660	72	125	108	31	33	32	131	174	160	323	305	417	582	410	47	144	148	92	122	120	96	16	21	25	398	527	101	192	205	340	85	140
STMMW_07261	SL1344_0650	rihA	74	158	110	35	45	34	93	121	109	238	313	292	656	417	51	122	110	95	98	121	95	18	27	16	382	424	70	191	184	305	115	165
STMMW_07271	SL1344_0651	gltL	602	1015	591	407	501	415	803	1030	937	27	25	24	685	612	90	753	644	811	329	183	206	266	369	188	528	1216	243	17	21	32	498	805
STMMW_07281	SL1344_0652	gltK	470	799	503	376	430	369	739	935	907	31	14	29	757	604	87	728	656	769	257	157	143	220	384	187	517	1150	146	19	24	29	504	702
STMMW_07291	SL1344_0653	gltJ	327	539	417	324	346	273	565	822	767	13	7	10	874	611	112	545	535	676	150	100	87	260	369	187	478	1144	254	19	24	28	313	516
STMMW_07301	SL1344_0654	gltI	3883	5766	4062	1167	1456	1193	2714	3361	3121	185	166	289	5544	3676	509	3039	2702	3082	3128	2663	2481	1106	1438	853	4859	6589	1252	324	220	307	3383	5282
STMMW_07311	SL1344_0655	lnt	265	445	301	779	944	824	1043	1233	1384	306	327	513	980	925	177	1296	1141	1007	196	213	203	534	314	367	1559	2463	276	403	296	282	191	319
STMMW_07321	SL1344_0656	ybeX	400	636	492	1008	1033	877	1290	1535	1626	460	376	773	2273	1886	276	1795	1475	1174	398	471	388	492	360	444	2449	4563	415	570	435	484	287	516
STMMW_07331	SL1344_0657	ybeY	256	440	311	385	549	394	500	626	709	236	168	369	842	711	197	830	714	444	343	388	301	291	223	320	1205	2343	183	365	257	351	278	352
STMMW_07341	SL1344_0658	phoL	567	944	735	611	650	503	807	858	903	381	338	516	2172	1851	380	1203	896	567	635	581	518	299	162	350	3041	5516	441	922	668	653	439	606
STMMW_07351	SL1344_0659	miaB	169	279	243	771	894	735	1101	1174	1221	235	206	375	3182	2469	633	1406	1181	889	203	223	156	467	312	393	4027	7789	1006	446	216	367	273	508
STMMW_07361	SL1344_0660	ubiF	208	385	220	154	182	171	269	279	326	156	127	232	486	355	133	324	276	227	214	258	249	124	93	101	791	1086	124	196	175	203	236	298
STMMW_07371	SL1344_0661	STM0672	44	77	71	62	88	56	37	66	75	64	30	93	83	49	18	88	74	48	68	110	63	49	34	41	267	215	22	57	51	77	75	68
STMMW_07381	SL1344_0662	asnB	337	487	385	344	411	319	457	520	502	204	236	346	1409	1381	413	548	410	346	310	363	332	183	321	221	1538	2141	788	262	269	296	308	567
STMMW_07391	SL1344_0663	nagD	66	111	83	235	278	214	339	434	386	238	182	284	737	551	97	426	383	309	83	81	60	138	104	123	639	822	128	230	150	164	75	124
STMMW_07401	SL1344_0664	nagC	128	233	184	224	225	193	395	414	415	431	402	633	2310	1119	144	506	408	320	200	207	166	128	102	110	1111	1559	201	608	378	347	242	278
STMMW_07411	SL1344_0665	nagA	220	394	244	239	281	203	459	494	470	652	708	958	4055	1656	194	580	449	326	232	264	204	138	103	139	1559	1991	249	736	603	587	232	347
STMMW_07421	SL1344_0666	nagB	195	254	234	122	123	152	215	255	220	898	1068	1171	3018	1258	279	340	244	200	199	212	195	71	39	81	1587	1480	359	962	828	694	181	355
STMMW_07431	SL1344_0667	nagE	832	892	743	188	177	187	501	519	483	1499	2616	1697	5238	2136	360	519	457	369	651	670	570	114	63	100	1697	2871	500	2055	1923	1659	562	1097
STMMW_07441	SL1344_0668	glnS	455	645	525	989	1031	890	1737	2059	2036	844	779	1464	2260	2001	371	2104	1780	1519	462	533	415	579	468	542	3206	3936	465	844	569	815	510	964
STMMW_07451	SL1344_0669	ybfM	544	668	603	44	47	46	120	122	124	458	597	757	453	151	30	122	108	93	471	478	394	17	19	19	180	202	14	534	837	624	373	811
STMMW_07461	SL1344_0670	ybfN	84	174	101	17	22	17	38	31	23	95	89	165	64	30	19	47	33	26	97	120	89	12	3	18	89	79	10	227	192	121	86	179
STMMW_07471	SL1344_0671	STM0689	46	95	72	55	51	55	57	68	86	17	23	30	116	98	29	89	67	41	62	66	47	39	24	25	271	405	35	28	27	31	71	95
STMMW_07481	SL1344_0672	STM0690	13	20	11	13	19	8	18	23	23	0	4	5	58	37	14	15	23	17	22	12	5	7	7	14	82	202	14	7	10	5	30	31
STMMW_07491	SL1344_0673	STM0691	21	49	29	48	62	52	68	85	86	9	14	28	293	164	34	73	54	43	32	23	29	28	24	22	273	909	93	18	12	27	58	68
STMMW_07501	SL1344_0674	STM0692	65	137	106	131	177	137	179	269	238	91	80	164	523	269	68	315	246	188	50	47	33	84	63	89	519	912	116	116	73	101	48	114
STMMW_07511	SL1344_0675	fur	525	891	738	999	1103	1090	1822	2001	1755	789	827	1192	2578	2079	423	2175	1904	1742	673	720	611	582	383	424	4028	5284	589	1003	916	1012	556	1139
STMMW_07521	SL1344_0676	fldA	486	581	633	952	1093	1013	1479	1472	1413	958	1142	1307	2036	1930	685	1554	1591	1364	532	574	428	621	457	514	4300	5500	814	974	1003	1169	490	911
STMMW_07531	SL1344_0677	ybfE	24	40	38	182	225	162	274	357	391	153	105	247	324	145	52	404	305	238	19	18	12	155	102	136	318	451	33	106	90	136	21	27
STMMW_07541	SL1344_0678	ybfF	71	106	76	132	158	120	239	248	249	65	57	132	250	248	77	321	224	178	69	85	70	83	64	97	560	655	123	105	101	132	69	104
STMMW_07551	SL1344_0679	seqA	263	450	326	369	443	364	600	770	741	377	356	626	986	837	212	858	655	575	344	375	315	232	171	217	1433	2146	255	410	303	454	340	482
STMMW_07561	SL1344_0680	pgm	655	968	727	735	855	750	1101	1319	1359	905	853	1382	2359	2058	447	1350	1114	948	792	893	676	448	359	362	2535	4213	576	1131	924	1146	724	1167
STMMW_07571	SL1344_0681	STM0699	17	24	18	16	8	9	10	15	14	637	519	1171	56	39	14	27	21	19	12	19	20	6	7	10	138	212	6	109	107	150	41	83
STMMW_07581	SL1344_0682	potE	38	43	49	19	10	12	21	23	14	1385	1416	2517	83	56	21	15	18	11	15	47	28	7	8	4	86	161	19	406	318	370	73	171
STMMW_07591	SL1344_0683	speF	69	76	92	13	14	13	9	14	14	2220	2397	4304	136	52	12	30	16	13	25	60	23	3	9	11	94	109	18	713	544	564	116	204
STMMW_07601	SL1344_0684	kdpE	46	76	48	211	220	192	128	136	132	67	58	82	829	583	106	165	129	95	72	85	49	96	74	81	710	1526	174	88	60	85	49	61
STMMW_07611	SL1344_0685	kdpD	113	150	115	685	858	546	230	265	297	115	112	173	1004	692	267	347	257	188	114	126	110	326	428	245	1999	2405	229	195	147	175	124	171
STMMW_07621	SL1344_0686	kdpC	10	21	10	205	227	148	26	26	35	15	20	23	96	77	27	33	24	28	10	14	15	87	145	60	485	265	16	28	24	23	21	16
STMMW_07631	SL1344_0687	kdpB	6	14	11	616	725	548	23	22	29	13	7	13	165	165	84	23	27	14	7	10	9	305	540	231	1282	480	46	12	19	19	10	12
STMMW_07641	SL1344_0688	kdpA	3	9	4	1279	1591	1114	10	11	7	2	5	4	138	170	142	10	6	1	2	1	3	480	565	267	2667	656	47	6	3	4	9	5
STMMW_07651	SL1344_0689	ybfA	245	269	225	259	252	219	428	405	293	81	126	127	579	351	234	315	344	310	144	99	109	77	61	67	1932	1015	125	96	106	122	97	301
STMMW_07661	SL1344_0690	phrB	72	123	109	105	130	111	97	110	116	38	36	67	311	240	83	162	115	97	103	97	81	85	52	45	635	727	67	46	36	37	67	102
STMMW_07671	SL1344_0691	ybgH	25	51	42	693	750	670	710	826	821	29	35	51	201	152	78	953	984	742	30	34	18	465	501	387	462	518	95	34	31	37	32	59
STMMW_07681	SL1344_0692	ybgI	310	443	349	443	481	429	673	715	748	289	315	429	1389	1107	384	854	816	513	348	405	354	268	220	298	1583	1928	429	322	329	338	290	465
STMMW_07691	SL1344_0693	ybgJ	126	200	140	212	232	223	384	386	376	129	122	167	754	673	159	420	376	263	160	205	174	119	100	123	780	1212	197	151	158	153	136	189
STMMW_07701	SL1344_0694	ybgK	113	166	130	239	251	224	333	324	421	146	155	208	914	663	135	451	374	256	149	135	136	126	102	118	725	1139	153	144	138	131	88	169
STMMW_07711	SL1344_0695	ybgL	99	157	117	250	298	208	326	377	430	134	130	226	520	365	116	468	350	266	137	152	99	131	101	121	565	822	103	141	170	164	77	142
STMMW_07721	SL1344_0696	STM0715	0	5	5	31	44	43	28	29	17	1	3	6	115	62	23	30	30	19	6	2	9	18	16	12	317	486	58	4	2	7	3	4
STMMW_07731	SL1344_0697	fimB	19	43	41	119	149	121	132	176	153	46	37	104	459	233	88	194	157	125	30	29	19	83	70	77	798	1194	160	52	52	66	27	35
STMMW_07741	SL1344_0698	STM0717	7	6	12	17	19	19	12	15	17	8	4	11	20	21	7	10	16	12	6	8	1	8	14	15	134	89	6	3	10	12	10	17
STMMW_07751	SL1344_0699	STM0718	6	9	5	26	11	18	24	24	18	10	9	18	12	20	3	14	16	16	11	11	9	7	3	13	109	87	8	11	4	14	11	17
STMMW_07771	SL1344_0702	STM0720	3	5	1	16	22	21	19	22	22	4	5	12	7	5	8	21	16	23	8	6	3	21	10	12	136	71	4	6	14	8	12	17
STMMW_07781	SL1344_0703	STM0721	6	6	2	19	17	15	13	28	16	6	9	16	20	15	14	16	19	28	10	6	5	19	21	13	190	90	23	13	10	13	14	32
STMMW_07791	SL1344_0704	STM0722	2	5	5	21	17	21	13	28	22	8	14	12	9	15	15	27	19	22	10	6	5	24	8	16	158	72	11	5	4	15	10	15
STMMW_07801	SL1344_0705	STM0723	1	7	6	20	13	25	31	19	27	6	7	5	15	10	13	34	25	26	3	8	2	17	14	19	92	50	13	10	9	8	6	19
STMMW_07811	SL1344_0706	STM0724	6	15	8	30	49	35	38	66	45	7	18	20	29	25	16	66	54	55	29	22	19	24	22	27	194	94	8	13	6	11	24	47
STMMW_07821	SL1344_0707	STM0725	7	8	1	14	11	16	22	24	29	5	6	7	12	12	7	29	26	35	11	7	14	22	7	8	98	40	3	9	12	12	6	16
STMMW_07831	SL1344_0708	STM0726	8	21	10	40	57	46	63	65	85	13	20	27	49	43	27	78	63	66	28	21	21	41	27	34	267	155	43	21	24	30	19	53
STMMW_07841	SL1344_0709	STM0727	27	44	30	33	45	41	44	64	72	34	17	54	62	37	22	88	56	37	36	45	32	30	23	26	202	239	19	41	32	60	43	43
STMMW_07851	SL1344_0710	nei	83	87	93	127	129	116	222	288	310	81	65	140	398	257	81	258	244	183	59	76	67	57	63	62	677	905	97	69	94	102	69	110
STMMW_07861	SL1344_0711	abrB	74	159	112	33	40	43	78	65	87	48	42	79	125	69	22	72	56	65	77	66	42	14	6	25	163	276	17	53	62	70	65	125
STMMW_07871	SL1344_0712	gltA	2867	4302	3077	1026	1106	971	2594	3189	2862	698	776	1003	3317	2419	568	2146	1711	1589	1705	1403	1512	606	335	596	3574	5641	792	1119	961	1071	2563	4617
STMMW_07881	SL1344_0713	STM0731	7	25	13	6	11	7	10	10	21	13	8	19	15	10	11	21	11	14	3	8	10	9	10	5	38	40	5	17	13	23	13	12
STMMW_07891	SL1344_0714	sdhC	1029	1715	1198	398	470	344	894	1158	1168	118	122	191	2222	1313	273	683	548	682	769	700	711	292	233	199	2818	5725	649	903	578	645	2023	3170
STMMW_07901	SL1344_0715	sdhD	1351	2225	1487	349	374	351	903	1298	1170	159	141	208	1720	1231	293	652	494	682	1062	1021	908	242	232	185	2522	5276	715	864	652	726	2471	3833
STMMW_07911	SL1344_0716	sdhA	3383	5139	3593	707	778	690	1983	2695	2327	335	464	524	3937	3132	451	1250	935	1287	2707	2334	1845	478	446	358	3257	9116	952	1415	1260	1397	4609	7237
STMMW_07921	SL1344_0717	sdhB	2057	3218	2124	429	501	394	1043	1397	1283	232	271	370	1793	1615	212	813	618	740	2094	1652	1577	289	243	268	1723	4341	544	552	488	810	3012	4464
STMMW_07931	SL1344_0718	sucA	6156	10067	7188	1320	1426	1140	2609	3398	3183	1189	1214	1849	6659	6486	635	2419	1786	1883	5304	4699	4246	830	620	663	5627	16072	2316	1352	1036	1127	5244	7621
STMMW_07941	SL1344_0719	sucB	4307	6626	4543	876	957	792	1549	1913	1756	961	921	1318	2654	2937	350	1264	1052	1021	3175	3642	2932	597	418	489	3178	7970	907	811	728	630	2553	3924
STMMW_07951	SL1344_0720	sucC	4053	6069	4375	753	823	603	1387	1825	1559	593	592	977	2299	2745	335	1101	1002	923	3211	3601	2971	424	331	337	3091	7645	820	462	436	336	2080	3597
STMMW_07961	SL1344_0721	sucD	3710	4672	3035	628	674	543	966	1179	950	451	437	688	1674	1851	213	778	653	659	2511	2364	1999	397	324	343	2216	4951	539	398	388	311	1317	2502
STMMW_07971	SL1344_0722	cydA	4324	4445	4101	782	776	773	982	1089	1036	2456	3099	3614	4446	4201	859	1824	1949	1193	4301	6032	5148	423	356	462	5521	8529	2089	3773	4426	5243	3013	6742
STMMW_07981	SL1344_0723	cydB	2653	2591	2417	536	503	474	624	661	630	1420	2012	2177	4271	3187	793	1067	1083	722	2719	3691	3125	287	259	280	4443	6891	1570	1963	2334	2782	2268	4571
STMMW_08001	SL1344_0725	ybgE	406	532	389	174	183	149	237	229	205	246	322	421	574	473	160	267	274	255	398	606	386	81	68	55	832	1333	374	190	310	380	372	742
STMMW_08011	SL1344_0726	ybgC	63	127	104	461	510	428	553	709	644	278	258	438	764	739	98	612	583	538	83	74	54	257	214	196	1279	1804	155	166	178	159	95	203
STMMW_08021	SL1344_0727	tolQ	85	185	175	586	666	592	647	881	745	373	345	525	725	725	162	688	671	647	135	152	100	370	376	291	1524	2602	202	366	178	240	207	336
STMMW_08031	SL1344_0728	tolR	90	174	147	261	348	269	415	475	447	224	165	349	404	414	81	494	420	403	133	142	112	165	204	126	951	1770	97	254	105	150	148	262
STMMW_08041	SL1344_0729	tolA	252	508	343	672	770	724	911	1119	1136	447	381	740	622	605	352	1092	937	837	320	412	319	397	426	296	1674	2633	233	402	362	421	397	607
STMMW_08051	SL1344_0730	tolB	2222	3256	2259	2498	3035	2311	3520	4024	3873	1472	1301	2402	4592	3668	1205	4096	3714	3255	1498	1771	1324	1405	1188	1412	6136	9784	946	1789	1457	2034	1739	2721
STMMW_08061	SL1344_0731	pal	4113	5379	3879	3549	3830	3233	5189	5752	5122	2151	2227	3410	7434	5640	1062	4944	4810	4511	2342	2500	2401	1679	1287	1566	6351	8431	1188	2414	2456	2755	2115	3959
STMMW_08071	SL1344_0732	ybgF	884	1478	1112	1661	1925	1531	2605	3585	3056	1012	695	1652	3117	2635	467	3095	2659	2552	1066	1114	793	934	869	727	4173	5797	1069	745	692	1136	987	1674
STMMW_08081	SL1344_0733	nadA	53	54	41	228	270	221	350	269	332	19	24	29	135	86	37	566	520	227	52	36	31	134	59	165	305	199	47	29	27	20	38	53
STMMW_08091	SL1344_0734	pnuC	141	215	141	278	291	291	437	387	445	66	57	85	206	157	54	688	563	316	105	112	90	174	77	185	450	434	103	88	75	71	82	162
STMMW_08101	SL1344_0735	ybgR	116	180	122	62	46	53	68	83	88	43	42	82	197	153	23	104	72	70	128	109	97	38	21	22	277	350	41	58	65	76	98	176
STMMW_08111	SL1344_0736	ybgS	141	140	111	17	23	30	16	18	17	7	6	14	161	132	37	58	36	36	143	127	129	17	4	11	819	574	162	15	20	11	97	179
STMMW_08121	SL1344_0737	aroG	330	540	474	2033	2450	1851	2785	3246	3026	391	389	640	3431	2822	598	3566	3015	2470	268	326	295	1169	1072	1005	4547	5295	673	395	347	454	318	477
STMMW_08131	SL1344_0738	STM0761	31	38	41	62	84	73	108	116	109	58	52	69	85	39	18	116	97	66	46	44	43	42	18	53	210	162	37	65	43	58	55	84
STMMW_08141	SL1344_0739	STM0762	33	50	43	44	62	50	86	92	95	53	46	81	70	53	22	98	62	49	53	59	46	29	21	29	230	156	41	67	72	59	43	74
STMMW_08151	SL1344_0740	STM0763	195	286	224	58	77	78	182	187	154	101	198	175	144	117	43	141	126	131	230	219	199	43	39	29	362	246	40	93	163	162	165	232
STMMW_08161	SL1344_0741	STM0764	16	29	20	24	23	38	49	47	42	31	48	72	69	43	22	69	76	52	27	17	23	15	14	15	138	111	24	29	25	41	21	40
STMMW_08171	SL1344_0742	STM0765	2	5	3	6	8	6	8	6	5	2	2	4	25	9	7	12	2	10	1	0	5	3	1	5	100	74	0	4	2	11	2	7
STMMW_08181	SL1344_0743	dcoC	0	1	0	3	3	3	7	4	7	1	1	3	12	5	3	4	2	3	2	2	2	5	0	3	24	28	1	1	1	0	1	2
STMMW_08191	SL1344_0744	dcoA	0	1	0	1	0	1	1	0	1	0	0	0	4	0	1	2	0	1	2	0	1	0	0	0	5	10	3	0	0	0	0	2
STMMW_08201	SL1344_0745	dcoB	2	2	2	7	4	2	4	4	8	2	1	2	9	5	8	7	8	4	7	2	1	1	3	0	10	16	1	0	2	0	2	2
STMMW_08211	SL1344_0746	STM0769	14	19	17	25	40	31	60	51	41	14	13	21	61	42	24	53	37	43	29	13	11	19	6	23	91	109	4	9	12	20	17	30
STMMW_08221	SL1344_0747	STM0770	9	18	13	17	19	20	22	27	34	13	13	20	269	137	62	27	26	18	11	14	12	10	9	10	848	1672	298	19	13	14	9	15
STMMW_08231	SL1344_0748	STM0771	22	24	17	21	24	27	28	40	21	12	18	26	184	126	41	34	33	21	14	25	20	13	8	10	407	836	81	34	17	28	20	35
STMMW_08241	SL1344_0749	gpmA	1402	1850	1268	2241	2213	2316	3936	4344	3712	544	674	713	7360	5292	2240	3828	3913	3539	1119	1219	1178	1220	741	1029	13986	9126	1641	859	832	953	931	1797
STMMW_08251	SL1344_0750	galM	236	289	220	170	195	171	304	341	343	597	597	809	1235	684	78	387	271	220	247	275	228	86	59	104	520	713	149	842	637	865	201	317
STMMW_08261	SL1344_0751	galK	226	366	287	183	207	195	318	403	416	426	520	644	1545	838	142	441	361	289	253	287	254	100	86	115	759	1142	201	767	651	834	212	337
STMMW_08271	SL1344_0752	galT	76	123	102	66	69	67	95	108	105	182	237	232	1226	447	82	144	85	90	94	98	70	48	21	41	270	477	174	342	310	389	71	107
STMMW_08281	SL1344_0753	galE	209	367	219	112	129	117	145	192	165	262	321	374	1515	550	158	206	196	145	203	290	265	57	42	88	730	1217	255	403	380	542	206	302
STMMW_08291	SL1344_0754	STM0777	8	12	16	17	27	30	44	55	60	13	14	13	53	20	22	63	55	49	6	12	10	15	11	17	91	69	19	22	16	19	8	24
STMMW_08301	SL1344_0755	modF	181	276	265	462	561	423	1155	1433	1431	230	225	372	772	700	260	1210	1029	872	269	301	211	271	243	298	1409	1788	235	362	252	370	209	274
STMMW_08311	SL1344_0756	modE	78	122	86	106	142	121	229	248	267	113	99	186	520	404	114	234	178	153	76	94	71	61	55	75	784	953	80	132	116	117	89	112
STMMW_08321	SL1344_0757	ybhT	440	678	559	643	651	761	828	838	608	717	689	969	757	770	182	897	893	770	223	261	261	317	269	253	1735	1448	236	338	314	392	296	656
STMMW_08331	SL1344_0758	modA	609	890	791	103	117	100	1012	983	1043	333	285	615	2611	1709	397	239	175	156	561	625	462	68	59	51	4061	4689	632	711	750	985	439	788
STMMW_08341	SL1344_0759	modB	392	581	477	80	81	85	611	550	629	170	234	321	1310	948	226	158	114	91	324	353	255	57	37	54	1733	2456	274	404	419	485	276	495
STMMW_08351	SL1344_0760	modC	474	780	593	84	77	63	807	732	990	254	263	508	1194	901	189	202	148	93	403	407	306	51	42	45	1753	2458	231	762	507	629	307	513
STMMW_08361	SL1344_0761	ybhA	92	146	111	86	86	68	113	160	149	120	95	163	300	287	68	167	139	110	102	69	94	54	41	56	414	472	86	144	109	135	94	160
STMMW_08371	SL1344_0762	ybhE	200	332	237	310	355	285	300	330	298	192	244	298	983	662	221	410	323	217	140	159	158	174	91	163	1206	1163	250	208	194	191	150	243
STMMW_08381	SL1344_0763	ybhC	181	272	196	362	425	329	848	859	901	262	175	396	548	432	72	1403	1166	784	346	334	258	270	161	275	637	710	75	327	263	385	354	545
STMMW_08391	SL1344_0764	hutI	435	770	567	117	144	100	179	212	246	88	75	98	1752	961	262	343	232	154	671	737	506	65	55	69	1330	2797	260	198	192	278	619	831
STMMW_08401	SL1344_0765	hutG	340	455	348	73	89	57	134	139	123	60	60	100	803	531	135	193	165	109	350	403	255	34	20	40	619	1340	139	106	125	135	283	422
STMMW_08411	SL1344_0766	hutC	187	258	178	60	49	44	78	82	94	48	54	75	419	244	58	130	83	59	162	232	160	23	23	38	426	825	79	112	84	118	192	251
STMMW_08421	SL1344_0767	hutU	312	468	296	23	49	38	40	70	72	35	23	49	974	566	91	67	55	44	438	367	332	28	17	16	793	2082	117	50	50	59	506	743
STMMW_08431	SL1344_0768	hutH	401	544	322	31	55	32	69	62	66	30	30	33	425	324	74	69	54	49	751	625	493	21	24	14	440	1217	86	52	65	63	698	796
STMMW_08441	SL1344_0769	ybhB	154	255	188	340	391	402	305	405	360	81	82	152	1197	1032	283	370	283	262	157	177	123	225	137	219	2632	4589	532	134	85	106	126	206
STMMW_08451	SL1344_0770	bioA	5	13	9	714	860	669	792	903	913	8	6	12	2481	2331	381	753	576	396	12	8	5	288	245	234	3964	5775	617	16	8	11	9	14
STMMW_08461	SL1344_0771	bioB	9	6	19	1493	1726	1238	1405	1725	1903	2	4	13	3892	2995	483	1671	1298	840	8	6	2	589	378	538	3834	6233	871	7	12	16	6	16
STMMW_08471	SL1344_0772	bioF	5	12	25	1336	1560	1091	1669	2072	2048	6	4	13	1645	1594	618	1673	1316	1081	14	15	5	532	449	368	2036	3632	465	8	9	4	7	10
STMMW_08481	SL1344_0773	bioC	4	9	9	691	731	543	793	1037	1041	5	2	6	940	823	264	851	605	522	4	6	4	268	232	192	1382	2275	240	6	5	4	3	5
STMMW_08491	SL1344_0774	bioDa	5	9	10	641	727	498	595	746	781	5	3	2	832	706	210	631	435	386	4	7	2	273	168	187	1282	1976	315	8	1	6	10	6
STMMW_08501	SL1344_0775	uvrB	224	332	292	462	518	479	717	960	947	444	374	706	2379	1625	577	866	758	643	294	269	222	321	219	219	2952	3667	586	525	354	471	227	389
STMMW_08521	SL1344_0776	slrP	1046	1722	1423	490	541	509	290	401	370	196	140	338	3499	2806	947	408	330	318	1450	1817	1532	241	240	202	4939	7724	1469	146	169	218	1469	2727
STMMW_08531	SL1344_0777	ybhK	109	160	144	108	130	105	171	197	182	150	132	191	127	130	49	295	212	148	125	122	83	77	60	80	324	371	39	115	121	140	62	139
STMMW_08541	SL1344_0778	moaA	252	379	312	313	344	259	428	493	560	392	358	712	330	381	48	661	510	378	225	241	244	193	133	144	303	462	63	209	203	240	235	230
STMMW_08551	SL1344_0779	moaB	162	225	184	236	271	225	294	322	352	257	233	427	180	186	44	463	349	236	123	142	156	164	91	148	283	351	60	231	201	190	229	223
STMMW_08561	SL1344_0780	moaC	75	121	122	151	178	130	198	204	235	166	135	270	124	127	22	280	217	194	108	119	95	117	76	91	150	261	34	163	102	84	124	137
STMMW_08571	SL1344_0781	moaD	66	106	92	147	148	120	171	205	209	151	120	239	63	54	17	237	192	165	100	117	107	90	64	71	106	201	22	132	105	81	115	122
STMMW_08581	SL1344_0782	moaE	65	120	94	199	189	192	182	248	233	184	165	283	122	102	23	300	247	170	94	127	85	110	68	89	156	211	10	196	125	112	138	158
STMMW_08591	SL1344_0783	ybhL	571	773	641	875	945	940	1189	1366	1240	605	725	929	1423	1306	358	1346	1262	1138	569	628	602	448	294	354	2734	2733	382	532	572	552	554	869
STMMW_08601	SL1344_0784	ybhM	4	8	7	15	26	18	14	19	9	5	6	9	60	52	15	23	19	21	3	7	6	13	6	12	84	183	6	12	2	6	1	7
STMMW_08611	SL1344_0785	STM0809	4	8	15	20	22	19	15	23	13	9	7	7	25	41	33	22	19	18	9	13	5	18	12	14	130	198	8	10	5	12	9	8
STMMW_08621	SL1344_0786	STM0810	2	11	9	15	14	12	16	17	16	4	3	6	36	19	12	11	16	11	7	8	10	4	2	5	101	129	5	5	4	6	12	10
STMMW_08631	SL1344_0787	ybhN	47	71	65	59	71	83	68	77	62	16	29	37	156	93	26	94	79	83	42	62	46	52	32	39	293	318	64	28	35	26	33	54
STMMW_08641	SL1344_0788	ybhO	46	56	50	50	50	62	31	35	43	17	16	24	193	149	29	72	50	42	38	40	41	29	14	34	218	314	55	19	12	9	40	45
STMMW_08651	SL1344_0789	ybhP	26	49	44	62	50	73	22	32	46	14	12	15	170	144	27	69	59	34	57	46	31	34	16	51	266	353	75	23	17	9	24	39
STMMW_08661	SL1344_0790	ybhQ	765	1221	997	104	99	126	219	257	279	348	295	432	2002	1245	583	387	258	170	1197	1329	1045	81	64	89	4689	7142	915	363	536	691	740	938
STMMW_08671	SL1344_0791	ybhR	142	181	136	174	183	196	137	182	168	118	88	139	315	238	60	199	169	162	112	111	94	112	66	98	432	545	72	125	143	114	81	185
STMMW_08681	SL1344_0792	ybhS	86	182	150	148	169	177	149	206	178	84	96	111	274	241	85	174	137	133	145	187	135	78	55	66	515	694	49	168	138	139	124	166
STMMW_08691	SL1344_0793	ybhF	200	282	214	243	254	288	241	299	281	124	140	190	732	590	135	282	233	174	245	246	178	127	81	98	792	1402	112	295	206	205	168	259
STMMW_08701	SL1344_0794	STM0818	119	222	151	171	170	169	141	162	165	86	100	122	549	412	114	199	144	109	154	182	129	100	72	87	499	936	68	150	134	145	138	174
STMMW_08711	SL1344_0795	ybiH	142	253	194	104	151	128	82	119	121	76	51	115	565	466	79	127	102	86	142	223	168	75	68	82	390	628	50	158	163	196	137	156
STMMW_08721	SL1344_0796	rhlE	16	23	11	207	258	205	365	529	481	44	33	43	343	393	120	293	285	345	12	15	7	122	157	62	945	1605	84	36	27	37	21	27
STMMW_08731	SL1344_0797	dinG	152	265	200	208	268	165	394	600	575	208	167	338	847	642	163	469	380	386	126	132	148	124	121	110	1147	1595	229	235	186	266	117	150
STMMW_08741	SL1344_0798	ybiB	94	191	138	168	191	146	239	276	317	129	112	204	491	394	103	274	201	186	101	105	84	84	92	75	665	1056	131	120	101	103	108	120
STMMW_08751	SL1344_0799	ybiJ	4	11	6	6	7	4	9	10	8	14	11	20	121	133	47	7	4	6	4	5	5	2	1	2	280	145	43	12	6	13	6	9
STMMW_08761	SL1344_0800	ybiI	195	289	223	56	69	72	47	66	48	48	41	62	190	99	48	92	63	54	138	155	156	39	12	32	364	402	58	69	53	81	109	110
STMMW_08771	SL1344_0801	ybiN	27	59	39	83	89	71	139	156	195	48	35	78	283	173	75	175	122	126	20	36	26	53	35	52	470	718	94	56	41	61	31	79
STMMW_08781	SL1344_0802	ybiO	55	74	50	126	158	150	134	240	204	32	34	51	257	236	60	127	128	166	60	79	59	75	60	56	452	615	78	45	39	36	44	71
STMMW_08791	SL1344_0803	glnQ	268	398	271	834	933	687	1225	1818	1488	203	204	285	635	585	109	958	833	1015	191	130	112	306	527	231	579	1247	276	115	80	232	432	584
STMMW_08801	SL1344_0804	glnP	179	287	211	604	662	492	950	1429	1296	141	154	199	663	571	107	778	688	827	116	106	65	227	384	155	692	1325	260	82	43	138	281	403
STMMW_08811	SL1344_0805	glnH	813	1240	893	2183	2546	1986	3262	4578	3934	822	1006	977	1797	2202	473	2589	2557	2890	497	414	319	847	1391	693	2336	3090	526	505	509	885	997	1682
STMMW_08821	SL1344_0806	dps	5708	6105	4873	524	431	756	308	254	269	3469	3827	3807	4831	3893	999	713	578	379	4389	5049	5233	503	125	528	8727	12937	3505	6319	4656	5534	3085	6041
STMMW_08831	SL1344_0807	ybiF	35	53	32	53	47	47	132	172	153	76	67	106	103	54	21	187	148	135	40	45	28	38	21	30	124	115	22	48	31	55	41	72
STMMW_08841	SL1344_0808	ompX	1735	2364	1755	6132	6589	5910	4039	4803	4488	1280	1103	1977	9389	8829	1440	4902	4572	4327	1210	1477	1601	3716	2332	3239	12825	14159	2120	1459	1308	1470	1563	3056
STMMW_08861	SL1344_0810	STM0835	63	112	102	146	212	160	370	412	366	83	68	153	345	267	131	446	398	318	100	121	71	120	127	132	886	969	83	163	121	127	126	183
STMMW_08871	SL1344_0811	ybiR	64	138	101	137	159	152	260	341	318	62	81	122	383	265	85	306	232	232	64	97	60	74	94	88	599	888	64	103	73	91	99	164
STMMW_08881	SL1344_0812	ybiS	96	179	137	536	736	571	727	901	778	218	195	438	784	702	106	776	726	712	130	119	105	404	293	285	1596	2478	210	221	103	124	147	327
STMMW_08891	SL1344_0813	ybiT	91	164	178	706	822	669	1530	1987	1927	186	155	363	1462	1299	426	1905	1692	1573	175	177	138	395	323	325	4092	6043	322	232	149	224	238	389
STMMW_08901	SL1344_0814	STM0839	2	8	11	15	16	23	47	62	47	11	3	6	220	75	50	59	55	42	9	15	4	13	9	6	462	563	23	9	9	3	5	18
STMMW_08911	SL1344_0815	ybiV(2)	0	2	4	3	1	2	3	1	2	1	1	1	8	7	4	4	3	3	1	4	2	1	2	4	22	19	0	2	4	1	0	1
STMMW_08921	SL1344_0817	ybiU	26	33	34	7	20	17	26	32	30	16	7	15	71	48	10	31	29	14	17	11	14	16	7	6	103	139	16	22	13	26	9	24
STMMW_08931	SL1344_0818	ybiV(1)	62	106	94	373	446	347	767	899	782	110	103	167	595	408	164	752	636	652	74	61	58	195	172	156	1128	1656	112	185	141	174	100	160
STMMW_08941	SL1344_0819	pflF	8	25	7	11	7	10	9	20	16	61	83	52	59	31	11	22	16	10	10	10	8	7	8	6	73	69	7	162	134	124	9	14
STMMW_08951	SL1344_0820	pflE	3	6	6	0	4	2	3	1	4	16	13	19	9	5	1	3	3	0	2	12	5	1	0	0	16	22	1	15	25	24	3	5
STMMW_08961	SL1344_0821	moeB	60	98	77	114	129	109	213	227	266	104	90	151	268	272	75	244	223	181	68	80	50	53	55	54	483	701	76	117	55	104	79	99
STMMW_08971	SL1344_0822	moeA	86	128	101	158	196	146	298	375	345	115	147	225	564	510	123	337	299	244	96	109	73	113	89	95	828	1139	193	131	113	150	102	134
STMMW_08981	SL1344_0823	ybiK	302	489	429	460	547	452	1051	1070	1266	205	232	299	615	511	170	1811	1343	874	466	438	388	305	203	351	635	936	84	342	315	367	379	557
STMMW_08991	SL1344_0824	yliA	331	504	371	510	553	455	1220	1301	1484	205	182	313	568	526	175	1831	1466	993	410	464	301	330	171	319	785	920	102	408	295	344	333	468
STMMW_09001	SL1344_0825	yliB	310	495	332	397	524	418	969	1029	1134	175	154	264	472	390	121	1228	1077	887	298	365	318	237	136	234	711	622	98	251	240	224	242	367
STMMW_09011	SL1344_0826	yliC	133	209	166	242	282	234	466	585	563	92	96	140	208	163	61	562	508	480	138	146	134	177	108	130	315	308	54	123	109	125	74	136
STMMW_09021	SL1344_0827	yliD	112	191	135	214	219	204	389	474	439	97	89	134	191	136	58	520	422	381	127	125	102	130	90	106	289	294	44	130	89	128	102	131
STMMW_09031	SL1344_0828	rimO	61	113	109	451	498	420	722	812	816	70	62	141	571	587	130	831	721	660	71	62	55	275	231	255	1264	1887	174	154	82	95	142	316
STMMW_09041	SL1344_0829	bssR	207	300	198	135	135	165	103	97	125	33	37	63	1064	719	125	275	178	102	180	222	226	99	45	116	1306	1492	263	114	117	112	144	133
STMMW_09051	SL1344_0830	STM0854	4	8	4	8	17	10	15	13	21	6	5	10	358	312	44	12	12	14	8	5	8	8	8	9	557	712	270	4	6	8	3	6
STMMW_09061	SL1344_0831	STM0855	13	10	10	27	38	29	29	29	31	11	18	16	626	576	207	39	21	33	7	9	16	30	12	15	1794	2040	848	16	9	9	8	19
STMMW_09071	SL1344_0832	STM0856	6	14	11	16	25	19	24	18	38	8	10	13	379	377	82	41	28	18	11	16	7	12	11	5	880	1272	525	10	16	18	9	18
STMMW_09081	SL1344_0833	STM0857	45	79	69	97	117	101	147	180	198	42	33	66	525	497	183	297	216	160	70	104	43	94	58	67	1554	2038	605	57	47	78	55	93
STMMW_09091	SL1344_0834	STM0858	14	33	24	42	46	54	69	90	88	25	21	35	337	255	103	108	93	82	30	31	24	30	24	23	830	1123	286	26	33	41	29	47
STMMW_09101	SL1344_0835	STM0859	25	42	41	404	518	385	116	166	158	17	22	39	3023	2306	511	169	107	111	50	38	44	224	214	135	7244	17341	1631	42	28	24	50	106
STMMW_09111	SL1344_0836	STM0860	41	60	59	208	183	171	90	89	96	23	26	40	743	419	142	98	69	79	49	54	31	60	60	55	1395	3465	292	26	44	51	42	90
STMMW_09121	SL1344_0837	yliI	13	25	16	20	17	15	41	21	37	13	3	17	183	101	25	51	52	29	14	21	13	14	11	11	217	300	19	23	11	14	16	34
STMMW_09131	SL1344_0838	yliJ	181	280	215	170	204	175	235	298	300	107	129	163	989	931	181	465	333	222	218	235	189	140	123	153	1805	3590	665	159	145	196	200	383
STMMW_09141	SL1344_0839	dacC	546	674	599	570	594	548	384	457	448	150	171	198	4004	2433	884	651	486	384	464	520	417	303	195	236	5013	8795	1020	271	258	259	408	598
STMMW_09151	SL1344_0840	deoR	81	146	144	1385	1662	1293	737	1096	1076	250	185	449	1013	983	207	835	688	728	119	136	89	769	699	483	1983	3644	412	165	142	181	156	243
STMMW_09161	SL1344_0841	ybjG	90	175	141	2352	2936	2264	760	1087	964	251	186	363	1938	1414	528	728	732	735	92	119	87	1546	1362	1015	3349	6067	838	112	105	118	91	188
STMMW_09171	SL1344_0842	mdfA	67	120	97	145	192	120	218	235	292	113	63	157	294	216	101	299	219	205	58	62	48	108	94	89	620	938	76	138	76	91	85	146
STMMW_09181	SL1344_0843	STM0867	54	67	66	107	113	87	167	213	182	124	92	179	328	280	62	214	183	144	43	53	61	57	48	43	451	745	92	113	98	155	59	80
STMMW_09191	SL1344_0844	STM0868	29	56	46	112	145	106	193	236	263	95	107	150	365	306	123	197	179	211	44	41	38	73	66	63	604	1052	142	98	102	148	36	43
STMMW_09201	SL1344_0845	STM0869	23	33	27	19	36	29	50	66	69	13	28	33	95	67	21	57	49	53	16	20	16	13	13	12	167	198	15	26	29	31	17	29
STMMW_09211	SL1344_0846	STM0870	147	249	199	356	517	433	624	664	608	340	363	587	600	499	195	760	768	821	168	190	147	316	318	207	1333	1621	178	284	251	308	219	314
STMMW_09221	SL1344_0847	ybjM	21	50	26	25	37	29	32	50	37	194	273	259	50	40	17	83	65	42	15	14	12	11	11	17	122	139	3	55	102	103	12	29
STMMW_09231	SL1344_0848	grxA	970	1216	1205	1261	1455	1351	2750	2808	2457	2147	2778	2703	1055	1104	557	3026	2563	2282	866	916	857	851	708	831	3285	3142	917	3184	2333	3004	598	1232
STMMW_09241	SL1344_0849	ybjC	49	88	60	97	102	106	81	84	102	30	28	87	308	292	38	127	100	77	51	67	51	87	38	72	417	557	45	50	51	54	81	91
STMMW_09261	SL1344_0852	rimK	99	224	173	224	272	241	315	452	475	145	104	234	396	359	98	659	492	445	136	154	118	185	136	157	1134	1355	136	184	120	173	218	296
STMMW_09271	SL1344_0853	ybjN	65	102	88	153	153	136	229	248	266	111	97	142	181	201	48	316	276	228	58	65	52	99	66	84	565	675	60	115	101	129	78	130
STMMW_09281	SL1344_0854	potF	29	53	50	896	956	837	1627	1716	1761	7	9	9	458	530	92	2106	1824	1381	28	22	18	489	356	539	772	856	152	11	9	15	63	96
STMMW_09291	SL1344_0855	potG	27	61	57	713	842	649	1218	1239	1399	11	10	16	360	424	78	1732	1349	942	29	28	23	443	274	450	514	567	62	24	9	19	57	76
STMMW_09301	SL1344_0856	potH	17	33	32	576	594	522	748	871	905	14	14	37	236	228	47	1160	957	661	28	15	24	346	214	326	337	382	35	22	13	16	40	57
STMMW_09311	SL1344_0857	potI	52	81	63	633	734	638	901	969	1031	26	25	49	273	293	105	1177	1002	783	75	41	45	404	203	360	404	543	71	52	30	43	72	75
STMMW_09321	SL1344_0858	ybjO	45	115	88	231	298	255	314	385	432	82	74	160	289	185	72	519	397	347	109	108	49	172	85	155	538	742	120	145	86	151	90	96
STMMW_09331	SL1344_0859	rumB	17	36	29	143	163	149	262	303	317	50	40	94	406	290	63	299	272	241	38	39	27	108	71	66	783	1038	74	80	41	59	38	78
STMMW_09341	SL1344_0860	STM0884	6	19	16	8	17	18	22	21	17	8	11	12	62	41	20	28	26	27	21	20	13	10	4	7	138	191	32	14	12	12	16	26
STMMW_09351	SL1344_0861	STM0885	7	2	9	4	7	12	18	13	15	9	7	11	37	30	18	21	20	15	19	16	20	7	4	8	108	149	15	15	15	13	9	32
STMMW_09361	SL1344_0862	STM0886	31	57	40	45	56	40	75	66	72	35	29	62	195	142	33	106	87	61	64	59	45	24	14	35	320	486	42	53	44	58	39	67
STMMW_09371	SL1344_0863	artJ	24	31	42	406	455	414	842	752	929	35	33	58	540	357	362	1551	1511	591	33	30	22	201	259	262	1028	441	204	46	41	30	25	50
STMMW_09381	SL1344_0864	artM	226	300	249	718	803	717	989	1260	1165	186	216	282	833	763	212	1007	1022	1087	193	176	147	375	333	177	1190	1435	152	160	154	158	222	424
STMMW_09391	SL1344_0865	artQ	150	181	202	539	607	598	768	1043	945	151	139	256	739	677	128	860	823	816	126	123	102	342	310	154	803	854	135	135	98	111	136	286
STMMW_09401	SL1344_0866	artI	248	410	319	683	754	645	854	1188	1003	198	192	314	1297	1156	214	1084	942	884	269	298	240	385	348	302	1601	1318	279	221	182	227	300	585
STMMW_09411	SL1344_0867	artP	266	435	377	986	1210	968	1586	1952	1928	261	208	366	1180	932	291	2012	1720	1530	316	339	281	667	577	518	1947	1621	226	251	228	291	330	589
STMMW_09421	SL1344_0868	ybjP	273	411	280	126	129	96	154	183	178	171	142	288	314	255	73	314	213	172	184	224	221	103	45	123	757	567	135	305	233	275	223	282
STMMW_09431	SL1344_0869	STM0930	161	273	234	350	529	350	218	293	266	132	119	180	2024	1516	620	324	262	214	233	264	241	244	219	203	4346	9532	765	181	169	184	182	281
STMMW_09441	SL1344_0870	ybjR	229	353	252	484	667	482	345	401	377	210	142	300	2389	1911	588	443	340	268	257	289	198	286	259	205	3113	7992	538	179	180	220	216	337
STMMW_09451	SL1344_0871	STM0932	92	146	110	64	79	56	136	168	158	162	135	271	347	183	38	184	161	97	83	114	72	48	30	40	334	345	50	134	112	153	126	184
STMMW_09461	SL1344_0872	ybjT	103	194	117	151	185	136	278	327	369	196	168	227	436	296	67	361	277	172	133	157	149	104	61	88	393	608	104	158	154	227	118	171
STMMW_09471	SL1344_0873	ltaA	248	410	275	296	308	277	414	524	476	257	235	374	732	654	146	470	370	269	264	324	257	132	103	120	1013	1215	139	258	234	282	221	312
STMMW_09481	SL1344_0874	poxB	154	189	146	100	91	107	78	110	96	21	32	54	490	387	76	183	113	107	149	153	148	68	31	59	753	897	114	45	40	40	82	129
STMMW_09491	SL1344_0875	hcr	41	71	48	86	93	79	96	103	107	28	42	56	433	285	104	158	133	93	53	38	35	52	27	49	486	796	74	44	34	59	43	60
STMMW_09501	SL1344_0876	hcp	37	57	46	77	105	68	149	182	175	63	70	113	473	311	171	194	134	112	50	36	22	42	35	29	429	923	81	56	59	65	41	84
STMMW_09511	SL1344_0877	ybjE	121	140	150	159	202	182	344	368	326	128	155	163	423	465	120	418	338	263	91	116	103	103	85	110	698	986	84	97	119	124	107	207
STMMW_09521	SL1344_0878	ybjD	266	383	319	89	121	95	171	191	212	196	194	279	479	303	105	256	190	171	314	291	223	57	51	59	579	659	117	197	153	187	214	379
STMMW_09531	SL1344_0879	ybjX	395	794	643	5504	6795	5674	6481	8260	7575	800	653	1424	4434	5070	1039	6549	6142	6549	456	527	506	3365	2794	2068	11819	21015	2255	635	460	542	825	1507
STMMW_09541	SL1344_0880	ybjY	201	394	287	467	530	417	625	738	726	160	151	240	5234	3775	889	834	695	600	380	402	351	253	235	212	6364	14349	1186	158	136	152	425	698
STMMW_09561	SL1344_0882	cspD	2363	2641	2372	227	179	205	347	344	297	264	558	419	3672	2473	169	665	505	277	1970	2019	1241	112	54	145	2695	2692	689	1399	1734	1200	1260	2590
STMMW_09571	SL1344_0883	clpS	522	821	670	662	856	733	1034	1310	1314	314	323	447	2739	2085	965	1412	1109	957	730	757	652	414	393	408	4237	7188	800	423	453	585	581	793
STMMW_09581	SL1344_0884	clpA	1395	1940	1548	2307	2555	2264	3283	3744	3786	1016	1031	1529	18170	11909	3177	3876	3248	2757	1470	1431	1080	1165	964	962	12803	27272	3810	1277	1170	1373	1157	2039
STMMW_09591	SL1344_0885	tnp	0	0	0	0	0	0	0	0	0	0	0	0	0	0	0	0	0	0	0	0	0	0	0	0	0	0	0	0	0	0	0	0
STMMW_09601	SL1344_0886	STM0947	19	48	40	0	5	15	13	14	9	8	11	8	221	101	19	17	20	8	24	34	31	8	5	9	243	349	59	5	15	8	21	16
STMMW_09611	SL1344_0887	STM0948	13	28	24	19	30	20	29	25	22	10	11	21	231	76	20	38	26	32	13	12	16	5	10	8	247	312	55	15	19	24	8	19
STMMW_09621	SL1344_0888	STM0950	45	48	38	45	30	34	36	38	33	20	17	17	177	147	15	53	31	23	36	38	16	14	8	18	249	240	51	15	16	22	33	58
STMMW_09631	SL1344_0889	STM0951	27	47	18	21	19	17	21	31	29	11	13	11	99	65	15	35	24	20	28	38	19	12	4	12	123	130	9	16	11	16	26	31
STMMW_09641	SL1344_0890	STM0952	45	78	45	25	41	35	52	70	63	35	33	51	184	120	119	65	49	57	41	36	46	16	12	20	533	394	38	59	41	65	38	58
STMMW_09651	SL1344_0891	infA	249	497	521	3875	4536	3903	5836	7541	6122	1417	975	2283	2071	1544	747	5830	5856	6624	199	190	157	2411	2161	1553	5180	4721	709	536	471	496	325	851
STMMW_09661	SL1344_0892	STM0954	275	557	583	2934	3948	3145	4261	5669	5182	1408	741	2292	1949	1251	770	5127	4650	5005	306	330	228	2207	2039	1563	4754	4605	612	671	548	717	412	732
STMMW_09671	SL1344_0893	aat	124	170	143	181	200	157	290	375	384	138	143	258	347	211	44	409	344	275	108	118	78	100	93	108	469	472	94	121	139	181	103	155
STMMW_09681	SL1344_0894	cydC	303	434	359	416	458	375	706	828	815	347	316	597	459	334	73	966	754	639	273	313	276	230	191	233	646	624	105	362	363	408	255	422
STMMW_09691	SL1344_0895	cydD	219	463	370	414	452	399	821	964	949	374	344	602	573	579	183	1097	979	827	283	344	258	259	252	222	1145	1209	233	437	330	393	300	487
STMMW_09701	SL1344_0896	trxB	544	963	792	1754	1908	1543	1876	2127	2109	673	557	1011	5078	4219	912	2313	1856	1346	538	559	448	827	653	821	5418	9664	1187	895	680	818	585	1055
STMMW_09711	SL1344_0897	lrp	1050	1480	1122	2538	2766	2630	4032	4155	4052	707	753	971	2418	2742	922	5068	4635	3204	1231	1239	1127	1611	1042	1490	5213	6090	1132	613	749	841	889	1619
STMMW_09721	SL1344_0898	ftsK	1301	1948	1477	2670	3244	2573	5103	6189	6144	1421	1353	2381	4665	4211	833	6674	5732	4510	1939	2231	1601	1632	1240	1394	6073	7543	1056	1823	1641	2045	1813	2512
STMMW_09731	SL1344_0899	lolA	339	519	379	485	586	468	889	1164	1156	379	274	560	1567	1128	240	1108	936	811	385	488	359	296	242	235	1600	2423	488	318	282	323	385	594
STMMW_09741	SL1344_0900	ycaJ	415	744	474	683	871	667	1320	1852	1704	498	447	894	2013	1478	362	1464	1264	1197	509	643	498	448	347	332	1626	2613	475	399	394	452	441	655
STMMW_09751	SL1344_0901	serS	571	671	531	976	1142	927	1504	1852	1664	1193	1108	1710	3323	2816	593	1479	1352	1253	546	523	488	490	477	411	4290	7296	846	885	685	830	513	979
STMMW_09761	SL1344_0902	dmsA	493	538	366	25	37	33	34	63	53	1471	1770	2288	182	114	36	72	40	41	488	804	597	22	18	20	221	332	34	1869	1642	1571	373	747
STMMW_09771	SL1344_0903	dmsB	76	60	51	6	12	4	9	4	5	289	355	459	35	28	13	6	5	5	72	112	89	0	4	1	56	79	5	445	345	385	92	174
STMMW_09781	SL1344_0904	dmsC	117	115	102	44	47	36	23	36	25	538	822	821	507	306	104	41	32	24	131	226	128	15	20	17	350	673	83	927	865	769	185	313
STMMW_09791	SL1344_0905	ycaD	21	36	34	583	762	616	120	159	172	166	153	339	234	163	51	217	169	134	38	43	27	479	427	350	955	1150	130	150	105	131	44	95
STMMW_09801	SL1344_0906	ycaM	63	96	97	358	458	397	157	213	176	52	49	88	1299	951	308	179	151	204	119	86	72	192	224	89	2540	6371	347	75	65	78	108	136
STMMW_09811	SL1344_0907	pflA	280	372	260	435	471	451	601	654	616	328	353	564	1038	816	166	639	572	521	224	263	216	254	178	172	1638	1918	312	340	315	340	274	494
STMMW_09821	SL1344_0908	STM0971	153	276	186	149	182	144	176	235	226	90	67	163	230	209	40	245	197	181	126	157	147	99	55	73	451	425	54	112	95	136	147	276
STMMW_09831	SL1344_0909	sopD2	393	531	521	6716	7188	7187	192	217	219	115	150	189	15376	11040	3926	247	176	168	2016	2294	2168	4219	3411	3073	32336	29293	5802	160	219	251	1519	2867
STMMW_09841	SL1344_0910	pflB	2325	2739	2264	1763	1610	1816	1746	2146	1786	6990	6560	11280	7733	5997	799	2780	2385	2121	2133	3060	2688	953	629	777	5871	5833	1766	5671	5685	7046	1661	3655
STMMW_09851	SL1344_0911	focA	613	942	899	506	473	533	505	588	556	1791	1467	2869	1006	877	167	846	710	627	1054	1196	858	319	207	246	1291	1262	199	1316	1201	1765	540	757
STMMW_09861	SL1344_0912	ycaO	43	57	47	480	571	468	950	1154	1037	84	63	143	619	753	211	825	820	907	75	59	55	303	325	173	2221	2507	326	115	64	87	99	175
STMMW_09871	SL1344_0913	ycaP	63	113	114	70	102	128	62	95	94	24	32	27	109	163	32	154	103	89	81	97	75	70	26	81	259	316	49	38	36	28	57	79
STMMW_09881	SL1344_0914	serC	382	642	479	1864	2462	1750	2585	3017	2976	728	643	1034	2232	2220	882	3404	2786	1977	495	593	510	1135	890	1275	5079	5717	825	682	652	825	437	675
STMMW_09891	SL1344_0915	aroA	122	185	143	1021	1229	946	1815	2134	2184	283	285	433	1404	1323	389	2117	1778	1436	195	211	170	554	440	456	1908	2423	365	250	173	227	141	255
STMMW_09901	SL1344_0916	ycaL	38	72	45	243	313	288	450	598	624	90	59	132	207	162	40	555	488	402	30	45	37	151	141	120	270	374	40	78	65	86	36	65
STMMW_09911	SL1344_0917	cmk	141	290	245	894	1013	777	1767	2331	2446	362	251	679	1468	1140	290	2576	1998	1747	291	240	135	569	509	501	2354	3662	320	496	270	430	310	406
STMMW_09921	SL1344_0918	rpsA	3309	4484	4087	12523	13208	12031	26767	31961	27038	4496	3567	7648	24664	22293	6917	26473	25091	25548	4605	4297	3798	7035	6902	5185	43881	88015	8000	4556	3214	5780	5236	11211
STMMW_09931	SL1344_0919	himD	768	730	620	905	743	838	1538	1637	1430	539	664	710	1938	1516	417	1440	1478	1351	416	383	341	311	250	245	2901	4365	529	479	607	479	310	972
STMMW_09941	SL1344_0920	rec2	18	58	33	50	59	48	86	99	92	29	23	55	321	159	72	134	111	72	31	29	22	30	22	35	423	630	54	39	34	32	26	42
STMMW_09951	SL1344_0921	msbA	213	357	268	1145	1284	1084	1936	2292	2225	485	400	749	1772	1732	320	2348	2094	1913	275	284	209	687	595	548	2738	3499	377	488	270	389	385	652
STMMW_09961	SL1344_0922	lpxK	119	235	163	382	473	423	769	931	832	155	141	280	409	389	157	794	751	722	177	196	110	289	262	177	818	1095	83	225	173	184	197	281
STMMW_09971	SL1344_0923	ycaQ	32	55	27	101	110	72	147	199	185	62	37	100	261	182	37	202	162	130	46	37	35	56	61	45	380	518	100	38	34	61	49	62
STMMW_09981	SL1344_0924	ycaR	89	151	129	144	176	163	201	277	311	136	84	242	339	245	85	416	307	239	133	192	125	132	79	113	999	931	165	228	153	224	153	200
STMMW_09991	SL1344_0925	kdsB	123	239	163	195	260	173	372	438	422	206	193	382	520	436	104	511	454	346	189	248	175	157	129	142	841	996	113	307	253	404	234	350
STMMW_10001	SL1344_0926	STM0989	179	233	162	47	54	40	75	91	105	87	94	156	235	196	51	105	73	77	155	221	194	40	25	20	431	703	48	70	90	87	108	150
STMMW_10011	SL1344_0927	ycbC	26	38	30	43	60	44	43	57	49	28	27	48	135	125	33	79	60	49	29	32	25	37	21	13	217	229	41	40	34	23	25	41
STMMW_10021	SL1344_0928	smtA	84	115	103	144	160	141	397	449	486	149	121	279	578	443	77	384	281	208	96	90	69	76	68	64	612	930	105	167	135	175	87	122
STMMW_10031	SL1344_0929	mukF	198	326	240	271	315	254	793	889	915	251	227	468	859	821	179	797	683	503	370	407	279	173	134	150	1273	1881	191	352	228	308	300	428
STMMW_10041	SL1344_0930	mukE	236	285	236	253	271	207	688	701	755	255	248	406	500	440	135	579	514	420	271	343	258	123	98	119	833	1321	145	300	286	290	276	483
STMMW_10051	SL1344_0931	mukB	1377	2006	1584	1757	2079	1603	4246	5107	5064	1229	1082	2028	4899	4497	1117	3673	3085	2694	2212	2273	1830	881	770	767	5856	10238	1003	1147	1129	1706	1736	2822
STMMW_10061	SL1344_0932	ycbB	608	934	649	394	452	422	526	629	626	455	421	632	2922	1844	311	735	573	428	645	744	604	262	221	268	2391	4604	691	460	428	530	520	830
STMMW_10071	SL1344_0933	ycbK	200	340	311	483	594	416	765	1008	1064	222	189	423	2355	2425	294	1115	832	657	283	275	235	308	284	256	4143	7178	1121	214	168	192	244	489
STMMW_10081	SL1344_0934	ycbL	303	450	349	669	729	529	1103	1276	1145	340	331	546	1293	1566	304	1110	1029	768	307	370	255	328	355	301	2666	5438	604	284	214	244	330	598
STMMW_10091	SL1344_0935	aspC	704	1104	752	1951	2119	1687	3103	3856	3522	906	993	1462	2334	2097	505	3563	3506	2896	579	644	601	1274	999	1031	3647	4336	607	841	743	779	648	1047
STMMW_10101	SL1344_0936	ompF	3958	4910	4213	5339	5745	4642	16272	16499	15828	71	77	92	1604	1084	213	15646	15691	11292	3168	2678	2712	972	791	1016	1957	869	148	66	198	114	1955	3436
STMMW_10111	SL1344_0937	asnCa	901	1298	1077	1798	2125	1634	3515	4041	3865	1143	999	1833	3340	2995	667	4171	3493	2946	1180	1201	893	953	798	865	5647	7662	914	1460	1020	1351	1203	1847
STMMW_10121	SL1344_0938	STM1001	93	112	103	57	73	51	99	119	111	55	68	73	267	163	71	121	105	89	83	61	71	32	28	27	323	560	65	71	95	113	61	95
STMMW_10131	SL1344_0939	dpaL	14	17	14	12	18	16	27	23	18	12	12	10	46	36	15	32	36	34	12	21	15	8	7	6	142	106	12	18	18	18	10	25
STMMW_10141	SL1344_0940	STM1003	8	15	13	15	17	9	12	19	17	5	7	10	41	15	22	32	18	18	11	16	8	4	5	8	92	58	11	10	9	11	11	27
STMMW_10151	SL1344_0941	pncB	138	211	190	809	902	728	1468	1666	1786	162	114	229	1216	1286	125	2041	1656	1279	92	114	81	510	383	445	1377	1531	200	195	107	123	137	269
STMMW_10161	SL1344_0942	STM1005	340	563	427	560	678	524	805	1050	897	521	525	822	1164	893	261	1047	882	763	378	394	335	339	309	281	1668	2209	333	551	486	691	313	567
STMMW_10171	SL1344_0943	STM1006	7	14	7	3	3	3	11	10	3	5	3	3	7	9	8	4	4	2	4	2	2	1	2	3	33	15	1	2	3	4	5	7
STMMW_10181	SL1344_0944	STM1007	2	2	3	0	0	2	3	2	4	0	0	3	1	0	0	1	0	0	0	3	1	0	0	0	7	1	0	0	0	1	3	4
STMMW_10182	SL1344_0945	STM1008	6	8	5	4	1	4	5	6	5	1	2	4	4	5	2	6	2	5	5	7	3	2	2	0	13	12	3	2	3	7	13	8
STMMW_10191	SL1344_0946	recEa	16	34	15	3	4	8	6	8	11	12	12	8	13	9	3	7	4	4	3	7	4	0	1	1	5	11	2	4	1	3	6	9
STMMW_10201	SL1344_0947	STM1010	46	75	46	1	0	1	1	0	2	23	16	24	1	0	2	1	2	0	12	19	11	0	1	1	12	7	0	1	1	6	21	37
STMMW_10211	SL1344_0948	STM2630	35	50	25	0	0	1	0	0	2	13	10	11	0	1	0	1	0	0	8	20	9	0	2	0	7	8	0	2	3	7	12	22
STMMW_10221	SL1344_0949	STM1011	30	45	32	6	3	3	4	7	3	14	16	17	0	0	0	6	3	9	10	11	12	2	2	0	47	35	5	4	5	4	14	29
STMMW_10231	SL1344_0950	STM1012	335	549	424	446	512	436	674	772	703	475	453	784	503	384	121	916	765	640	381	357	338	273	229	259	1337	1265	171	561	526	614	410	496
STMMW_10241	SL1344_0951	C1	11	21	11	3	3	1	2	2	3	2	2	4	2	2	3	3	7	5	8	8	5	5	0	3	11	11	1	4	5	2	5	15
STMMW_10261	SL1344_0953	STM1015	6	23	19	3	3	3	6	9	8	6	6	4	15	14	4	1	5	2	0	2	2	1	1	1	34	17	2	3	4	2	5	3
STMMW_10271	SL1344_0954	STM2624	10	11	11	5	4	4	6	3	4	4	3	8	17	10	6	0	2	0	2	1	3	0	0	2	21	13	7	3	1	2	3	3
STMMW_10281	SL1344_0955	STM2623	30	55	35	50	56	43	71	76	53	31	26	39	45	31	27	80	65	55	63	54	55	33	21	46	85	102	7	64	37	40	47	46
STMMW_10291	SL1344_0956	STM2622	428	614	587	450	528	460	659	807	758	346	487	512	595	640	160	1029	885	748	660	618	672	371	278	277	1875	1285	189	389	439	378	551	1136
STMMW_10301	SL1344_0957	STM1019	117	200	145	59	64	46	88	107	129	104	96	165	172	93	100	149	146	124	100	112	97	53	40	38	556	225	37	171	169	221	114	150
STMMW_10311	SL1344_0958	STM1020	25	29	46	46	42	41	53	73	62	26	31	52	185	66	49	74	69	61	41	21	9	19	14	21	399	266	21	24	38	48	21	40
STMMW_10321	SL1344_0959	ninG	3	1	5	0	0	0	2	3	3	3	1	0	28	8	10	5	3	4	1	1	0	2	0	0	53	47	1	3	2	2	0	1
STMMW_10331	SL1344_0960	SL1344_0960	2	2	1	0	1	0	0	0	0	1	2	1	19	5	6	3	0	0	1	1	1	0	0	0	25	26	6	3	0	0	1	0
STMMW_10341	SL1344_0961	STM1022	25	37	21	12	16	18	14	16	14	9	19	20	119	50	42	28	24	15	26	17	29	15	4	14	214	185	27	19	23	29	14	27
STMMW_10361	SL1344_0963	STM1024	6	10	12	0	1	0	2	1	0	0	0	0	7	3	2	1	0	0	0	0	1	0	1	0	6	5	0	0	0	2	0	1
STMMW_10371	SL1344_0964	STM1025	37	46	30	57	77	61	165	186	188	32	21	39	216	141	68	168	157	158	40	54	42	34	25	30	771	639	50	39	21	37	47	95
STMMW_10381	SL1344_0965	gtgA	33	70	62	44	52	46	68	81	93	33	29	52	75	47	13	127	106	88	51	55	47	35	25	37	142	120	16	61	53	60	59	87
STMMW_10391	SL1344_0966	nucD	9	16	11	5	6	13	10	9	6	7	6	7	22	7	3	14	12	11	4	12	6	5	0	4	31	39	1	15	8	12	15	10
STMMW_10392	SL1344_0965A	STM2613	0	3	0	0	0	0	0	0	1	0	0	0	0	0	0	0	0	0	0	0	0	0	0	0	0	2	0	0	0	1	0	0
STMMW_10401	SL1344_0967	STM1029	7	11	10	0	5	5	9	3	8	5	0	1	26	15	5	12	8	10	3	4	3	4	5	1	46	80	9	6	3	4	0	2
STMMW_10411	SL1344_0968	STM1030	21	38	23	12	19	14	17	23	28	10	12	12	45	23	17	29	17	26	10	21	17	9	9	5	97	128	24	13	4	16	15	14
STMMW_10421	SL1344_0969	STM1031	38	70	67	30	35	33	48	88	69	23	21	34	178	129	52	93	72	61	24	36	32	27	13	19	283	436	53	41	26	18	33	45
STMMW_10431	SL1344_0971	STM1032	70	93	68	48	61	41	70	80	85	28	23	47	165	126	55	73	81	47	50	69	25	24	21	27	271	387	39	46	34	31	32	55
STMMW_10441	SL1344_0972	STM1033	82	144	106	65	70	60	68	92	78	40	33	71	295	192	79	81	83	47	38	51	46	35	32	28	481	790	70	48	23	36	48	62
STMMW_10451	SL1344_0973	STM1034	12	25	24	5	4	7	7	9	7	1	2	0	29	17	6	15	4	5	6	5	5	2	1	3	50	93	7	0	3	4	7	11
STMMW_10461	SL1344_0974	STM1035	13	24	17	2	5	6	6	4	6	1	1	2	53	24	7	5	4	6	4	5	4	0	0	2	64	115	12	1	3	5	3	8
STMMW_10471	SL1344_0975	STM1036	16	45	17	12	7	7	16	14	13	6	1	9	80	59	21	23	10	7	8	5	8	4	3	5	111	183	29	9	3	8	10	11
STMMW_10481	SL1344_0976	STM1037	25	42	22	8	13	8	12	19	14	2	3	3	59	56	15	21	11	7	14	7	6	4	4	1	135	180	21	8	2	9	6	9
STMMW_10491	SL1344_0977	STM1038	28	30	28	6	15	15	23	26	24	7	9	16	59	52	17	36	28	21	9	16	8	3	8	5	158	225	36	12	17	10	14	23
STMMW_10501	SL1344_0978	STM1039	13	19	21	10	3	12	13	24	21	7	6	15	42	35	4	17	14	13	9	8	6	4	6	3	88	167	12	3	5	10	6	18
STMMW_10511	SL1344_0979	STM1040	8	17	13	4	6	6	7	14	10	2	0	1	27	15	10	9	12	5	8	6	3	2	3	2	37	51	13	2	0	5	4	6
STMMW_10521	SL1344_0980	STM1041	70	136	105	70	83	70	112	168	155	51	50	94	390	254	90	164	139	114	58	61	54	32	51	35	512	817	135	50	45	45	55	86
STMMW_10531	SL1344_0981	STM1042	11	13	12	12	15	20	17	22	25	8	9	7	40	34	29	40	24	20	15	9	11	9	6	3	100	133	38	12	8	16	12	10
STMMW_10541	SL1344_0982	STM1043	76	94	82	57	55	67	69	58	54	47	48	67	196	130	61	103	94	58	53	65	69	36	31	38	422	486	83	60	87	86	58	86
STMMW_10551	SL1344_0983	sodCa	485	545	403	2334	2430	2241	525	575	495	406	450	576	14540	11148	1918	542	531	486	447	566	551	1168	850	812	16329	18083	6226	505	529	515	539	1079
STMMW_10561	SL1344_0984	STM1045	39	54	41	18	16	22	32	38	36	12	21	27	81	59	23	47	29	39	41	41	34	15	12	7	110	151	18	39	24	42	30	45
STMMW_10571	SL1344_0985	STM1046	23	31	25	19	10	18	26	23	27	8	7	10	48	33	16	36	24	15	22	17	13	6	7	11	95	143	29	14	13	12	20	24
STMMW_10581	SL1344_0986	STM1047	18	33	26	13	7	12	23	20	18	7	12	11	50	41	10	26	13	8	9	7	13	1	2	6	66	84	21	6	6	8	9	16
STMMW_10591	SL1344_0987	STM1048	64	100	79	48	60	50	81	82	93	43	18	65	238	140	63	95	66	62	50	45	40	34	27	22	334	440	38	56	47	55	32	66
STMMW_10601	SL1344_0988	STM1049	16	31	26	14	23	8	15	19	33	7	7	16	55	41	13	18	11	18	13	12	6	5	4	9	76	82	8	10	14	8	5	17
STMMW_10611	SL1344_0989	STM1050	22	31	28	9	14	14	19	19	18	4	8	11	28	16	10	18	12	13	13	7	15	7	3	6	66	66	7	19	19	15	11	22
STMMW_10621	SL1344_0990	SL1344_0990	2	4	3	5	7	8	8	5	8	0	1	2	8	1	6	9	7	5	2	3	0	2	0	1	14	32	1	2	0	4	2	9
STMMW_10661	SL1344_0993	STM1053	4	6	8	18	26	16	15	29	28	4	4	6	66	30	6	25	19	16	5	1	1	6	5	3	44	45	14	3	4	0	5	6
STMMW_10671	SL1344_0994	STM1054	64	73	85	125	112	99	54	91	68	27	33	51	145	101	34	63	47	46	42	37	33	38	27	45	277	177	83	18	21	43	23	73
STMMW_10681	SL1344_0995	gtgE	557	792	718	620	613	535	324	369	384	145	225	328	1122	960	251	410	326	274	628	689	601	252	186	293	2063	1160	263	197	195	246	662	1138
STMMW_10691	SL1344_0996	gtgF	10	22	7	6	3	7	9	4	13	13	7	12	16	21	6	13	8	5	11	11	6	3	3	6	54	23	2	8	13	18	10	18
STMMW_10701	SL1344_0997	pepN	723	1120	821	664	710	583	768	948	886	600	725	952	3433	2657	590	968	816	608	655	724	613	287	246	264	3994	5360	827	559	492	571	553	951
STMMW_10711	SL1344_0998	pyrD	152	331	268	240	322	259	443	595	491	108	83	158	386	313	42	552	499	401	64	82	62	155	143	138	618	689	108	68	48	62	144	244
STMMW_10721	SL1344_0999	ycbW	274	410	396	368	375	354	823	927	867	227	273	429	878	674	226	1024	803	750	307	293	282	198	188	194	2222	2376	273	174	192	183	270	682
STMMW_10731	SL1344_1000	STM1060	15	27	21	154	177	123	205	226	279	66	42	121	423	312	56	311	237	188	30	26	30	75	70	87	501	729	70	62	47	65	35	64
STMMW_10741	SL1344_1001	rlmL	138	227	206	438	577	483	920	1085	1146	216	165	398	1310	879	213	1219	976	836	219	209	141	328	220	260	2080	2780	192	379	157	236	274	433
STMMW_10751	SL1344_1002	uup	198	291	256	482	605	504	919	1211	1204	212	139	328	953	684	207	1170	1025	820	261	231	194	282	283	249	1540	2335	254	184	160	336	305	531
STMMW_10761	SL1344_1003	pqiA	186	266	228	267	389	300	480	604	562	113	96	205	670	549	137	575	536	477	203	220	199	168	175	150	1116	1615	169	122	89	172	267	397
STMMW_10771	SL1344_1004	pqiB	202	338	297	475	550	480	644	853	829	169	149	278	995	783	196	805	728	659	240	227	233	270	243	239	1445	2141	266	167	135	222	301	528
STMMW_10781	SL1344_1005	ymbA	92	122	121	245	250	218	234	316	315	69	44	96	405	325	76	306	287	252	86	83	72	161	96	105	535	713	133	67	74	107	96	202
STMMW_10791	SL1344_1006	rmf	2801	2472	1988	1166	906	1031	1176	1124	895	564	941	1010	4000	3134	507	1478	1672	1253	1442	1180	1289	444	263	298	7175	6274	1625	370	621	285	986	5291
STMMW_10801	SL1344_1007	fabA	112	158	137	1215	1459	1194	2330	2805	2549	481	470	751	1215	1379	341	2301	1958	2417	187	193	171	806	765	515	2935	3218	263	438	338	336	219	542
STMMW_10811	SL1344_1008	lonH	83	143	123	502	598	489	1030	1253	1281	330	194	492	1117	1014	197	1235	979	963	182	167	113	311	248	175	1452	2371	153	260	116	179	178	355
STMMW_10821	SL1344_1009	ycbG	316	424	348	124	148	139	262	291	238	167	226	212	328	224	90	317	255	224	241	281	257	71	59	90	505	569	95	222	235	263	206	405
STMMW_10831	SL1344_1010	ompA	5665	7182	5877	8438	8325	8395	11504	12819	11446	4599	4784	7693	30862	18909	2294	14371	12176	11426	3621	3504	3500	4492	2599	4103	15630	13880	3213	4727	4219	4486	3036	6631
STMMW_10841	SL1344_1011	sulA	106	212	133	132	141	144	212	237	253	90	70	127	857	514	252	193	173	150	72	67	87	56	77	62	1943	1745	762	120	95	160	89	130
STMMW_10851	SL1344_1012	sxy	76	111	85	29	40	24	51	61	48	43	52	65	165	107	36	54	49	42	90	74	66	12	13	17	199	235	39	93	87	107	50	88
STMMW_10861	SL1344_1013	yccS	158	247	229	277	299	222	342	447	402	239	211	394	464	372	86	475	343	331	180	189	159	156	140	145	682	758	131	267	220	293	228	296
STMMW_10871	SL1344_1014	yccF	25	36	36	49	63	51	68	89	69	83	63	130	82	54	28	94	67	50	33	17	25	34	40	29	174	162	19	67	64	79	44	71
STMMW_10881	SL1344_1015	helD	270	425	327	319	387	295	542	614	598	237	284	417	988	724	169	725	591	438	306	346	286	184	167	180	1459	2144	261	319	302	361	269	470
STMMW_10891	SL1344_1016	mgsA	290	538	338	80	103	75	160	182	185	312	358	446	347	244	34	236	180	111	219	288	291	47	48	56	448	443	98	336	270	359	276	369
STMMW_10901	SL1344_1017	yccT	60	85	73	26	16	23	25	24	29	13	11	14	53	29	11	42	33	21	48	56	54	8	6	13	138	187	8	15	14	17	29	38
STMMW_10911	SL1344_1018	STM1078	171	211	176	143	164	148	168	169	146	100	106	148	393	293	70	213	157	126	128	163	135	82	58	70	696	689	135	117	95	104	126	215
STMMW_10921	SL1344_1019	yccV	171	303	219	127	148	124	181	195	225	109	91	132	648	350	113	288	230	151	178	183	154	60	35	96	1022	1476	145	447	242	241	111	196
STMMW_10931	SL1344_1020	yccW	106	177	142	158	202	170	251	268	341	74	51	131	391	258	93	324	280	280	101	122	82	106	81	87	583	756	110	110	74	109	131	151
STMMW_10941	SL1344_1021	STM1081	20	34	26	39	53	25	44	52	52	33	25	31	111	96	19	48	55	40	31	33	41	24	15	18	199	261	20	27	34	35	18	36
STMMW_10951	SL1344_1022	STM1082	76	111	83	102	108	97	132	152	151	58	55	90	325	238	72	162	117	117	92	83	68	51	38	53	513	756	90	55	67	77	79	76
STMMW_10961	SL1344_1023	yccX	15	30	22	13	20	8	16	25	21	14	19	22	71	57	21	42	24	12	12	6	12	11	6	11	166	187	21	11	14	16	11	15
STMMW_10971	SL1344_1024	yccK	74	86	76	288	345	274	487	591	600	182	222	344	837	562	92	562	508	429	66	48	46	164	142	145	664	847	100	205	151	150	74	139
STMMW_10981	SL1344_1025	yccA	606	825	554	771	816	713	985	1067	993	293	373	547	4961	4432	703	1065	900	795	447	471	462	308	291	252	9363	9727	1267	233	241	230	650	1384
STMMW_10991	SL1344_1026	pipA	53	119	78	604	793	577	173	240	218	91	69	129	1500	1229	235	263	199	212	54	64	72	322	371	262	1955	3500	564	116	73	107	70	80
STMMW_11001	SL1344_1027	pipB	106	159	179	4986	5636	4442	22	19	17	7	12	14	13196	10255	2736	27	23	11	450	421	394	2051	1971	1517	31547	34558	4827	10	14	23	304	587
STMMW_11011	SL1344_1028	STM1089	0	0	2	7	4	11	0	0	1	0	0	1	15	8	2	0	2	2	0	0	3	5	0	3	17	31	7	0	0	0	0	0
STMMW_11021	SL1344_1029	pipC	7773	9198	8020	66	72	64	194	165	157	416	370	623	99	105	43	304	291	288	11524	11108	11988	163	148	148	3460	4426	606	860	1130	998	9625	22509
STMMW_11031	SL1344_1030	sopB	8222	11180	9674	35	61	41	307	220	236	380	322	607	269	181	60	425	408	442	13222	14310	13950	211	179	175	6312	9012	2165	974	1236	1261	14163	27364
STMMW_11041	SL1344_1033	pipD	313	484	361	228	253	214	108	194	175	178	165	284	5360	2556	608	196	167	152	362	517	377	148	112	98	6428	8810	1715	195	222	313	345	534
STMMW_11051	SL1344_1034	copS	36	91	51	110	129	96	140	225	180	43	63	99	465	314	52	203	146	134	42	55	39	75	67	46	527	861	57	33	38	54	29	47
STMMW_11061	SL1344_1035	copR	48	101	71	112	157	90	112	176	175	52	41	114	631	428	81	211	144	122	66	60	60	73	70	78	796	1173	86	78	59	86	72	52
STMMW_11071	SL1344_1036	STM1097	84	139	125	159	178	137	165	216	202	92	86	125	520	291	147	222	191	168	90	71	63	72	88	82	966	1046	133	143	123	144	80	100
STMMW_11081	SL1344_1037	hpaC	8	24	18	15	10	9	25	21	15	8	9	18	38	26	6	21	30	14	11	19	8	8	10	9	64	63	4	12	13	16	13	16
STMMW_11091	SL1344_1038	hpaB	27	39	28	29	36	26	28	40	42	26	16	31	89	76	17	39	34	21	17	19	24	11	14	16	123	168	35	28	15	27	23	40
STMMW_11101	SL1344_1039	hpaR	31	53	39	24	22	18	28	52	44	36	45	54	85	69	23	43	27	18	18	26	27	10	19	14	111	142	30	33	26	50	23	43
STMMW_11111	SL1344_1040	hpaG	27	68	44	9	10	8	19	20	21	9	7	11	183	110	22	27	19	16	69	57	51	5	4	6	170	291	31	13	18	11	110	165
STMMW_11121	SL1344_1041	hpaE	47	78	51	21	17	17	16	28	27	13	12	6	188	138	34	25	24	23	82	71	72	8	7	7	197	316	62	15	11	14	74	112
STMMW_11131	SL1344_1042	hpaD	44	42	29	5	18	12	10	18	27	2	10	5	151	128	32	30	15	13	65	65	65	6	0	6	144	279	48	16	7	11	52	100
STMMW_11141	SL1344_1043	hpaF	24	22	9	3	9	5	8	10	9	2	4	8	62	46	4	13	6	2	52	30	27	5	0	1	42	88	15	7	3	9	33	45
STMMW_11151	SL1344_1044	hpaH	7	27	8	8	8	5	7	12	18	7	5	6	58	68	16	13	13	11	28	20	19	5	3	7	102	189	24	7	5	10	14	41
STMMW_11161	SL1344_1045	hpaI	7	19	11	6	19	8	16	11	12	3	5	5	37	43	14	12	25	7	22	23	13	5	1	3	65	84	15	1	5	6	20	28
STMMW_11171	SL1344_1046	hpaX	30	47	24	27	24	26	35	41	52	14	8	22	132	116	21	39	35	19	40	31	38	13	10	11	184	316	65	11	19	10	37	49
STMMW_11181	SL1344_1047	hpaA	16	18	12	16	15	16	25	22	29	8	4	15	77	79	10	33	25	12	16	18	10	10	4	7	100	143	14	5	8	2	10	26
STMMW_11191	SL1344_1048	STM1109	38	49	43	37	64	50	63	76	91	28	25	65	141	103	18	92	75	46	20	23	22	31	40	36	216	255	25	47	22	36	24	42
STMMW_11201	SL1344_1049	STM1110	10	13	13	41	45	76	7	2	5	15	34	31	36	29	11	19	12	17	25	36	20	59	16	35	129	157	11	15	18	21	9	31
STMMW_11211	SL1344_1050	yccD	182	228	156	73	85	80	119	131	125	165	236	266	214	184	48	152	128	70	140	195	142	54	30	59	343	471	58	287	248	226	124	217
STMMW_11221	SL1344_1051	cbpA	263	431	307	164	183	171	285	295	284	333	386	555	824	581	107	371	278	180	305	358	285	125	60	116	1015	1409	240	482	400	429	287	365
STMMW_11240	SL1344_1052	scsA	62	126	81	237	277	238	297	407	432	161	80	250	849	724	104	620	378	315	132	107	84	137	104	170	2552	1639	75	214	215	308	121	199
STMMW_11241	SL1344_1053	scsB	11	40	15	44	60	32	44	72	57	17	10	32	229	133	41	80	60	54	14	13	8	14	18	14	248	338	11	26	21	21	17	27
STMMW_11251	SL1344_1054	scsC	8	20	13	13	24	22	22	24	23	6	4	18	75	61	26	32	19	33	10	12	9	13	12	13	115	134	5	12	11	15	7	15
STMMW_11261	SL1344_1055	scsD	8	20	12	21	16	15	30	12	23	7	6	8	34	31	24	18	21	18	11	10	12	17	16	8	70	124	6	10	10	13	5	17
STMMW_11271	SL1344_1056	agp	386	593	396	122	118	103	154	145	185	507	539	786	2251	1646	184	192	142	101	338	406	330	48	38	48	1668	1794	436	575	483	379	329	606
STMMW_11281	SL1344_1057	yccJ	523	651	482	215	183	278	136	161	145	296	370	442	942	812	292	244	197	181	363	481	473	167	67	121	1921	2057	958	360	325	240	243	514
STMMW_11291	SL1344_1058	wrbA	758	1078	728	268	280	350	151	194	197	375	427	665	1544	1139	370	335	262	241	724	866	767	276	87	225	2329	3096	561	579	487	352	416	579
STMMW_11301	SL1344_1059	ymdF	562	494	451	199	189	210	106	143	127	31	43	51	1271	999	122	213	205	233	582	470	479	100	65	86	3698	3427	479	64	118	76	267	950
STMMW_11311	SL1344_1060	ycdC	22	41	30	81	103	69	103	121	155	57	30	94	374	271	71	197	137	118	31	30	17	68	53	64	667	861	71	67	44	72	24	62
STMMW_11321	SL1344_1061	STM1123	107	158	118	225	259	206	264	281	341	156	122	260	350	294	86	436	287	205	318	486	364	144	99	183	571	562	51	236	218	300	389	486
STMMW_11331	SL1344_1062	putA	201	297	241	131	146	124	224	251	276	49	63	96	2101	1210	258	265	200	151	1193	3924	2773	65	28	55	1202	1397	118	409	371	390	4566	6348
STMMW_11341	SL1344_1063	putP	309	438	325	387	377	374	486	523	460	43	32	45	893	680	161	458	446	372	600	1599	1353	152	94	135	1056	1180	132	84	91	107	2127	3480
STMMW_11351	SL1344_1064	phoH	1096	1392	1310	146	150	157	159	178	182	109	121	149	1738	1134	163	167	114	119	765	1062	939	62	50	79	1398	1955	244	129	171	166	1148	2335
STMMW_11361	SL1344_1065	STM1127	115	188	161	381	505	381	462	630	604	274	189	466	1101	834	247	692	499	480	114	103	95	236	227	203	1809	2844	433	203	164	240	138	179
STMMW_11371	SL1344_1066	STM1128	51	75	67	25	29	37	53	66	45	1512	2819	1993	902	271	70	79	72	65	107	89	71	17	29	14	481	757	108	2131	1708	661	83	136
STMMW_11381	SL1344_1067	STM1129	35	66	50	6	8	6	7	10	9	922	1235	1157	720	131	15	12	16	8	44	60	46	1	5	4	98	298	76	1246	1380	879	40	57
STMMW_11391	SL1344_1068	STM1130	68	71	83	8	6	8	15	21	19	2715	5634	4293	964	286	41	12	9	20	70	62	66	4	6	8	153	210	52	2471	2489	973	40	91
STMMW_11401	SL1344_1069	STM1131	95	101	57	8	9	10	18	38	22	2801	5327	4594	441	155	30	25	18	19	75	63	76	3	3	5	186	148	27	2077	1657	617	35	86
STMMW_11411	SL1344_1070	STM1132	63	88	59	26	31	32	56	61	39	2127	3195	3752	298	159	38	104	58	56	55	84	72	17	15	23	327	294	34	1484	1036	359	57	89
STMMW_11421	SL1344_1071	STM1133	172	238	197	122	118	141	197	236	219	4035	5256	7795	380	270	89	285	234	223	185	183	181	90	70	103	777	968	108	1863	1229	594	135	291
STMMW_11431	SL1344_1072	ycdW	184	272	192	214	226	198	574	597	715	95	77	138	365	320	119	818	611	429	151	182	147	122	79	135	786	883	68	104	85	135	177	255
STMMW_11441	SL1344_1073	ycdX	245	397	351	353	445	392	722	883	885	247	194	356	732	672	223	964	852	652	296	258	224	245	171	215	1694	1963	203	255	187	239	227	397
STMMW_11451	SL1344_1074	ycdY	120	185	143	204	212	181	349	415	472	115	91	187	424	396	123	455	409	340	126	129	130	121	75	112	943	1228	103	120	87	96	111	164
STMMW_11461	SL1344_1075	ycdZ	46	98	72	169	207	164	241	288	305	212	191	269	488	524	157	343	303	231	70	74	60	113	79	74	1072	1582	93	172	118	245	82	115
STMMW_11471	SL1344_1076	csgG	18	31	34	23	28	22	41	56	51	10	11	15	68	52	15	72	51	35	27	25	21	16	7	10	163	184	10	18	7	14	29	40
STMMW_11481	SL1344_1077	csgF	3	1	0	6	8	6	7	12	13	1	0	0	10	7	1	15	22	7	2	1	1	1	3	5	25	17	2	1	0	0	2	2
STMMW_11491	SL1344_1078	csgE	2	5	7	13	9	12	19	17	24	1	1	1	19	4	7	30	35	13	11	3	4	7	3	4	39	25	3	1	3	1	3	5
STMMW_11501	SL1344_1079	csgD	7	8	14	23	27	44	46	34	38	0	9	5	50	27	7	84	45	37	14	9	6	13	4	8	81	64	9	0	2	6	9	18
STMMW_11511	SL1344_1080	csgB	5	6	4	1	2	1	3	7	7	1	0	3	9	12	8	8	7	9	7	4	8	0	0	1	61	19	2	6	0	2	5	9
STMMW_11521	SL1344_1081	csgA	11	8	5	4	4	6	7	14	5	3	2	4	19	15	5	15	4	14	7	3	4	4	1	0	52	25	3	1	5	0	7	20
STMMW_11531	SL1344_1082	csgC	211	320	268	34	44	39	217	303	261	173	138	331	50	12	14	63	42	41	164	259	234	14	16	17	132	110	2	193	169	234	284	323
STMMW_11541	SL1344_1083	ymdA	107	127	128	20	26	22	171	240	211	105	89	206	56	31	7	35	26	15	77	90	50	4	7	2	78	91	8	99	98	139	54	117
STMMW_11551	SL1344_1084	STM1147	183	263	225	101	107	86	224	330	303	163	104	259	541	327	95	196	138	103	171	168	152	35	39	51	623	963	120	164	140	189	135	214
STMMW_11561	SL1344_1085	ymdC	504	756	561	279	322	268	520	683	632	379	286	591	1251	870	268	545	428	345	468	490	400	150	148	115	1701	2895	349	327	280	435	327	511
STMMW_11571	SL1344_1086	mdoC	58	80	96	200	249	243	249	311	314	135	144	236	268	244	81	341	294	317	46	54	46	168	168	121	536	1085	123	131	98	129	59	68
STMMW_11581	SL1344_1087	mdoG	541	845	720	802	913	770	1289	1556	1551	657	553	1149	2280	2033	383	1730	1359	1064	497	559	506	533	380	462	3580	6090	951	763	596	688	617	1097
STMMW_11591	SL1344_1088	mdoH	940	1293	1218	1348	1404	1386	2181	2586	2357	836	809	1440	1802	1644	512	2296	2033	1804	842	831	704	719	599	588	4187	7326	853	862	599	886	920	1552
STMMW_11601	SL1344_1089	yceK	9	29	20	34	36	32	49	67	71	26	10	30	74	32	13	59	52	42	5	7	1	29	11	10	130	209	17	17	14	14	7	13
STMMW_11611	SL1344_1090	msyB	327	463	373	188	177	226	119	130	131	65	53	113	557	440	141	291	198	153	398	419	402	157	41	173	739	839	248	126	101	97	219	345
STMMW_11621	SL1344_1091	yceE	50	75	64	29	49	30	68	88	101	51	50	97	130	98	19	121	96	68	32	32	46	30	18	31	152	249	29	84	53	96	41	40
STMMW_11631	SL1344_1092	htrB	100	169	153	296	344	268	341	470	404	219	231	363	910	722	141	436	391	323	97	95	64	176	134	151	1122	1635	224	196	164	215	114	219
STMMW_11641	SL1344_1093	yceA	43	56	46	632	1047	601	1392	1424	1520	24	20	36	717	729	146	1885	1623	1271	37	48	22	413	413	392	1176	1687	193	76	44	52	79	139
STMMW_11651	SL1344_1094	yceI	61	72	56	75	93	69	425	406	446	5	16	21	173	152	42	265	219	187	38	41	37	27	14	21	281	184	40	12	14	16	29	70
STMMW_11661	SL1344_1095	yceJ	24	34	23	37	47	40	219	259	303	12	10	9	122	120	46	198	171	123	19	28	22	26	14	19	205	131	30	7	11	7	24	38
STMMW_11681	SL1344_1097	solA	92	171	114	164	197	164	279	337	347	150	171	242	361	283	71	336	314	218	97	113	78	81	74	83	423	540	97	152	140	161	119	160
STMMW_11691	SL1344_1098	bssS	478	790	504	122	185	156	197	210	261	343	246	556	782	301	133	295	234	151	237	326	243	74	75	78	862	1031	169	611	638	701	284	341
STMMW_11701	SL1344_1099	dinI	108	239	174	267	348	252	386	466	484	97	75	197	804	552	206	478	374	262	103	103	85	116	100	102	2247	1354	244	138	93	137	92	163
STMMW_11711	SL1344_1100	pyrC	294	557	456	613	635	525	910	1023	1023	192	146	342	796	649	88	1322	1095	780	194	184	168	361	266	355	1293	1628	180	166	97	107	347	568
STMMW_11721	SL1344_1101	yceB	539	813	634	512	562	563	820	1012	888	415	406	539	1299	1067	227	1026	969	873	431	479	445	285	277	247	1832	2468	334	438	373	478	457	726
STMMW_11731	SL1344_1102	grxB	584	930	728	356	334	329	344	330	396	307	297	460	2108	1417	189	931	565	311	514	619	588	195	114	338	1641	1624	419	476	376	442	479	758
STMMW_11741	SL1344_1103	yceL	73	106	83	110	143	110	113	112	136	140	164	254	293	207	57	142	116	102	49	71	51	78	86	67	409	671	60	140	135	137	64	96
STMMW_11751	SL1344_1104	rimJ	462	725	516	165	176	149	322	357	363	267	331	385	905	726	153	417	341	276	391	462	432	115	79	97	1274	1834	265	402	468	495	310	462
STMMW_11761	SL1344_1105	yceH	372	542	460	135	154	130	318	408	378	285	323	384	802	755	148	428	310	219	386	471	437	73	63	86	1002	1358	295	432	426	467	284	446
STMMW_11771	SL1344_1106	mviM	231	347	269	127	181	112	271	300	289	213	255	319	661	585	93	328	274	233	219	228	193	91	64	54	662	1000	148	391	298	338	225	270
STMMW_11781	SL1344_1107	mviN	80	140	101	255	335	283	433	511	485	140	145	280	621	537	154	515	532	497	85	83	68	176	176	114	1048	2544	260	177	108	154	109	184
STMMW_11791	SL1344_1108	flgN	1346	2141	1653	176	163	142	2505	2617	3012	1114	791	1962	201	117	42	164	157	100	984	1149	988	32	18	37	197	169	27	1778	2117	2410	852	1372
STMMW_11801	SL1344_1109	flgM	1771	2687	2019	131	129	113	2409	2495	2772	1329	894	2198	181	125	35	144	127	92	1045	1223	1027	25	12	40	171	142	57	2906	3334	4011	813	1317
STMMW_11811	SL1344_1110	flgA	452	637	603	170	180	139	1384	1709	1570	803	501	1319	101	79	11	140	116	81	412	463	308	11	8	13	54	54	1	765	689	881	380	653
STMMW_11821	SL1344_1111	flgB	850	1419	1186	332	348	295	2724	3823	3611	1301	762	2320	151	156	26	239	227	160	971	1114	880	12	3	23	28	18	12	913	770	1301	1039	1526
STMMW_11831	SL1344_1112	flgC	488	858	594	161	148	115	1472	1990	1890	576	378	1009	79	137	19	111	114	77	570	651	476	2	1	3	23	24	2	458	411	568	578	895
STMMW_11841	SL1344_1113	flgD	925	1401	1074	275	265	218	2510	3363	3161	1058	653	1721	154	197	33	231	198	156	973	1167	907	12	3	10	26	41	9	890	696	1127	981	1421
STMMW_11851	SL1344_1114	flgE	1511	2249	1598	405	397	304	3105	4279	3957	1321	931	2267	358	353	52	238	241	184	1440	1638	1275	16	16	27	64	99	13	1202	1044	1549	1385	1934
STMMW_11861	SL1344_1115	flgF	1157	1872	1365	344	272	247	3151	4241	3883	1211	844	1957	191	168	44	231	239	177	1431	1652	1218	10	8	13	45	53	2	1153	1054	1631	1217	1810
STMMW_11871	SL1344_1116	flgG	758	1427	956	301	244	254	2328	3380	3053	1000	587	1729	268	228	23	196	212	185	916	986	738	11	12	14	69	108	8	864	726	1224	1006	1388
STMMW_11881	SL1344_1117	flgH	458	862	650	211	212	157	1860	2804	2660	588	343	1003	169	151	20	176	160	141	566	667	456	17	11	11	63	86	11	458	373	627	531	785
STMMW_11891	SL1344_1118	flgI	596	930	663	311	272	288	2413	3544	3049	676	497	1168	204	211	47	215	187	193	548	671	505	22	13	12	107	142	13	528	503	767	535	897
STMMW_11901	SL1344_1119	flgJ	396	559	438	198	168	145	1464	2116	1812	359	299	753	149	142	26	127	112	128	380	422	288	16	15	12	80	111	4	400	307	499	314	466
STMMW_11911	SL1344_1120	flgK	2332	3659	2915	316	337	245	5874	6409	7219	1649	1230	3172	617	262	78	268	273	234	2080	2211	1909	56	25	49	346	354	45	2760	2311	3342	1585	2718
STMMW_11921	SL1344_1121	flgL	1712	2462	2013	204	204	172	3596	3626	4181	1096	1047	1912	446	192	62	152	148	121	1274	1299	1104	22	18	33	272	281	23	1957	1872	2026	996	1959
STMMW_11931	SL1344_1122	rne	884	1313	1115	1748	2096	1580	3541	4146	4259	1182	1118	1992	4136	3943	938	4193	3561	2944	1098	998	831	1153	1064	875	6443	10200	1109	1617	1383	1601	1063	1508
STMMW_11951	SL1344_1123	rluC	41	80	58	263	365	251	510	619	655	151	104	286	427	387	68	782	600	474	55	54	53	221	157	199	672	824	33	156	93	130	94	119
STMMW_11961	SL1344_1124	STM1188	82	135	96	130	137	122	154	208	206	129	152	237	322	243	64	199	189	174	110	172	130	97	87	51	568	879	57	168	205	245	88	139
STMMW_11971	SL1344_1125	SL1344_1125	21	31	29	35	23	16	44	71	47	39	31	49	102	68	10	70	55	58	34	44	30	15	21	16	173	303	20	40	40	40	14	48
STMMW_11981	SL1344_1126	maf-a	92	114	89	134	163	119	222	239	276	95	85	136	348	232	82	269	220	169	76	84	79	91	64	85	491	593	101	137	120	137	81	140
STMMW_11991	SL1344_1127	yceD	1142	1844	1161	4066	4987	3960	7979	9236	9218	1692	1127	2819	7629	5117	1501	10275	9044	7655	1313	1299	1070	2905	2269	2455	9188	12329	1040	2209	1776	3304	1395	2609
STMMW_12001	SL1344_1128	rpl32	954	1553	892	1997	2468	1810	4522	5452	5320	772	439	1302	3054	2509	922	5867	4954	3995	1093	1288	1118	1670	1269	1447	7218	6582	753	1437	1422	2518	1314	2024
STMMW_12011	SL1344_1129	plsX	202	356	276	903	1120	841	2136	2858	2814	402	239	735	2365	2003	381	2464	2136	2134	311	267	220	611	577	415	5105	7743	629	434	235	436	319	591
STMMW_12021	SL1344_1130	fabH	214	376	263	773	896	698	1716	2310	2183	422	350	689	2339	1914	455	1886	1706	1742	321	317	196	491	532	354	4110	6550	520	371	270	367	443	618
STMMW_12031	SL1344_1131	fabD	445	736	620	1321	1557	1182	2042	2760	2558	681	466	1143	4428	3316	1224	2624	2220	2207	677	673	530	800	792	644	7827	14118	1080	669	598	937	752	1198
STMMW_12041	SL1344_1132	fabG	1213	1904	1524	2084	2412	1959	4122	5313	4857	1169	808	1676	6033	5849	1388	4801	4372	4175	1651	1725	1357	1275	1120	955	9750	16790	1795	1061	1141	1633	1163	2451
STMMW_12051	SL1344_1133	acpP	8517	11846	11237	13676	15173	13719	23648	26588	22772	15828	14487	23971	10768	9230	2954	28502	26703	21759	7147	7610	5786	9138	6205	8368	27870	28102	4015	15547	16431	22161	6389	12786
STMMW_12061	SL1344_1134	fabF	867	1380	1041	2192	2448	1897	3891	4871	4358	1921	1724	3413	6183	5119	1755	3565	3440	3339	1199	1307	823	1046	1044	856	8525	15338	1071	1779	1593	2244	1290	2103
STMMW_12071	SL1344_1135	pabC	109	141	120	190	207	168	354	465	451	115	71	191	661	460	122	517	384	340	111	145	109	105	70	103	1037	1665	163	142	94	153	150	186
STMMW_12081	SL1344_1136	yceG	130	183	192	244	282	246	397	510	468	150	124	267	641	485	128	528	446	343	146	136	113	142	128	157	969	1740	217	170	146	176	163	265
STMMW_12091	SL1344_1137	tmk	120	178	164	228	254	208	430	466	444	141	109	208	541	407	122	458	395	338	144	158	121	120	111	120	836	1321	152	137	122	125	134	232
STMMW_12101	SL1344_1138	holB	91	158	134	240	284	198	401	516	558	153	103	252	573	427	146	572	449	405	154	150	122	178	151	139	809	1364	130	213	148	164	186	195
STMMW_12111	SL1344_1139	ycfH	205	296	184	301	371	315	422	510	467	127	94	221	655	399	107	491	443	476	266	305	231	178	134	147	1249	1707	253	160	133	167	146	290
STMMW_12121	SL1344_1140	ptsG	2110	2423	1900	4463	4369	4162	9611	11856	9577	569	677	1078	6013	5475	1821	7570	7779	7455	1618	1917	1524	1838	1454	1395	5105	4495	924	365	376	415	2311	5101
STMMW_12131	SL1344_1141	fhuE	8	37	14	17	24	21	96	199	151	15	11	21	785	675	215	131	105	123	17	19	10	6	8	8	1539	837	72	16	11	17	9	18
STMMW_12141	SL1344_1142	ycfF	384	566	440	439	526	422	543	613	609	370	340	614	1337	914	258	831	622	406	357	386	324	299	182	304	2250	2734	291	473	399	483	283	505
STMMW_12151	SL1344_1143	ycfL	220	331	269	249	283	245	399	425	472	231	192	391	1021	817	162	505	415	307	234	252	194	163	101	141	1088	1511	268	251	212	231	201	330
STMMW_12161	SL1344_1144	ycfM	277	410	321	271	305	246	415	501	524	201	150	357	961	833	149	637	505	364	258	311	246	173	122	168	1244	1618	215	247	182	213	245	484
STMMW_12171	SL1344_1145	thiK	160	296	200	182	221	174	334	393	444	178	136	324	590	482	112	441	386	290	154	180	133	134	108	110	949	1152	204	198	166	209	124	237
STMMW_12181	SL1344_1146	nagZ	282	537	448	281	368	276	498	568	562	309	312	519	774	589	201	631	475	408	418	414	378	162	139	170	1381	1678	179	402	362	385	351	454
STMMW_12191	SL1344_1147	ycfP	395	459	396	212	231	224	341	349	346	292	335	483	656	457	115	394	356	257	281	352	241	118	83	123	834	1062	170	393	410	372	203	392
STMMW_12201	SL1344_1148	ndh	201	327	166	207	242	203	634	722	707	698	533	1066	1550	934	737	864	716	432	163	228	205	130	60	151	2749	2049	231	1805	1037	1732	164	201
STMMW_12211	SL1344_1149	ycfJ	110	201	119	51	44	68	75	96	79	58	54	103	463	262	252	140	87	104	89	102	88	28	11	35	1988	3656	435	108	58	64	117	277
STMMW_12221	SL1344_1150	ycfQ	280	415	338	209	233	207	345	426	391	239	188	414	901	419	152	622	446	336	262	257	184	121	103	142	1224	1156	180	310	242	268	235	363
STMMW_12231	SL1344_1151	ycfR	32	31	31	230	246	220	82	87	68	67	68	119	2354	1223	2402	96	75	61	24	24	28	151	72	151	16719	16419	1524	131	73	93	37	85
STMMW_12241	SL1344_1152	ycfS	73	85	72	58	49	72	129	171	158	19	28	36	317	456	51	197	181	175	105	84	75	13	16	18	811	454	30	25	30	25	84	154
STMMW_12251	SL1344_1153	mfd	317	579	455	536	582	515	945	1230	1178	449	356	719	1238	901	192	1209	1008	816	446	492	335	312	252	297	1432	1723	269	528	452	580	366	584
STMMW_12261	SL1344_1154	ycfU	110	211	158	599	693	587	918	1210	1258	368	242	671	1104	987	236	1339	1050	932	197	219	145	441	364	390	1731	2545	288	316	236	324	222	322
STMMW_12271	SL1344_1155	lolD	81	154	107	254	343	239	444	595	567	161	126	248	268	295	90	478	465	413	139	159	118	178	162	108	638	1022	103	171	73	106	119	217
STMMW_12281	SL1344_1156	ycfW	173	226	195	501	534	508	842	1052	1014	287	229	439	626	580	205	881	837	840	198	234	177	323	253	217	1477	2546	248	285	199	276	229	335
STMMW_12291	SL1344_1157	ycfX	206	259	245	485	571	458	756	940	941	277	246	483	1656	1413	315	892	754	705	248	300	269	359	330	258	2611	4679	500	302	272	377	275	404
STMMW_12301	SL1344_1158	cobB	244	363	301	489	528	418	720	862	812	316	286	554	1420	1088	329	860	700	738	302	313	238	244	208	221	2115	3622	336	229	202	351	294	628
STMMW_12311	SL1344_1159	potD	260	358	271	2636	2808	2487	1066	1188	1186	222	209	303	3123	3415	427	1175	1055	873	449	443	369	996	457	980	3749	3319	435	249	195	256	437	874
STMMW_12321	SL1344_1160	potC	66	133	97	1285	1411	1205	561	634	579	149	115	209	2136	2302	248	629	590	543	195	212	171	507	300	564	2563	2636	221	154	102	109	191	309
STMMW_12331	SL1344_1161	sifA	88	147	134	1566	1689	1475	75	97	87	23	23	32	3384	3247	596	111	69	81	373	366	349	583	357	782	6734	4927	1077	127	90	54	296	576
STMMW_12341	SL1344_1162	potB	45	71	53	236	254	245	454	554	467	73	74	95	157	142	46	436	359	464	44	44	28	146	105	91	332	558	47	136	59	80	61	103
STMMW_12351	SL1344_1163	potA	57	90	69	461	568	463	989	1124	1154	162	115	250	553	557	136	1249	1015	971	76	87	65	336	229	272	1138	1549	97	184	93	121	121	201
STMMW_12361	SL1344_1164	pepT	505	559	516	116	145	131	155	187	148	608	690	928	440	323	64	256	180	152	577	682	523	82	40	62	621	660	94	386	434	407	237	425
STMMW_12391	SL1344_1167	ycfD	274	442	356	705	862	632	674	930	905	286	266	509	1381	1271	232	804	676	639	256	285	259	388	345	271	2197	3798	356	271	210	275	309	410
STMMW_12401	SL1344_1168	phoQ	1182	1780	1467	3092	3692	2891	2778	3431	3375	678	645	1123	11038	8314	1572	3220	2659	2399	1381	1568	1269	1521	1321	1293	13316	23578	3176	618	598	882	1292	2527
STMMW_12411	SL1344_1169	phoP	2165	3242	2560	3495	4352	3375	2650	3237	3345	883	724	1316	14434	10446	2880	3523	2795	2428	2584	2862	2745	1946	1660	1806	21943	33918	5573	1061	1036	1272	2520	4122
STMMW_12421	SL1344_1170	purB	110	211	174	1165	1323	1055	1523	1988	1809	211	139	391	982	1121	247	1724	1486	1456	149	162	121	639	590	536	2551	3159	676	228	164	190	283	541
STMMW_12431	SL1344_1171	ycfC	72	135	120	452	559	429	589	726	732	129	74	241	660	562	126	714	612	536	92	90	59	302	266	207	1236	1790	175	231	97	145	127	189
STMMW_12441	SL1344_1172	mnmA	158	305	217	946	1209	872	1507	1877	1933	455	337	770	1709	1385	298	1913	1649	1555	199	207	153	582	489	451	3271	4580	357	459	289	361	258	445
STMMW_12451	SL1344_1173	ymfB	45	59	49	67	55	43	72	85	82	45	45	71	128	115	15	87	64	58	30	34	24	37	34	25	261	379	45	42	36	39	25	55
STMMW_12461	SL1344_1174	STM1236	37	72	51	45	65	50	60	84	88	35	26	76	141	147	16	96	82	71	43	42	36	29	16	26	225	282	21	35	27	28	37	53
STMMW_12471	SL1344_1175	rluB	93	181	143	145	187	170	185	258	234	132	93	219	400	281	39	287	217	201	117	141	81	128	90	101	642	691	49	136	107	132	97	113
STMMW_12481	SL1344_1176	icdA	4566	5615	4204	3944	3992	3644	6233	6533	5886	767	1258	1019	8760	7559	1645	4996	4798	4315	2515	2527	2416	1857	1430	1480	12356	18741	2783	1389	1338	1123	2488	5286
STMMW_12491	SL1344_1177	STM1239	580	924	794	474	556	553	339	336	315	47	49	91	377	389	72	325	273	265	1131	1089	971	261	176	162	736	702	85	87	79	89	1059	2152
STMMW_12501	SL1344_1179	envF	6	9	29	30	22	25	37	53	54	6	2	13	190	110	131	55	36	50	31	17	20	21	21	13	775	832	67	11	7	12	28	46
STMMW_12511	SL1344_1180	msgA	131	170	170	288	322	299	447	547	491	238	235	415	646	606	319	568	357	322	131	111	97	139	100	164	1311	1550	147	349	329	387	88	187
STMMW_12521	SL1344_1181	envE	96	176	137	422	445	388	351	366	275	61	37	87	1504	1436	447	320	315	370	132	143	129	169	114	93	3450	4975	518	52	51	52	229	495
STMMW_12531	SL1344_1182	cspH	4	25	20	146	148	110	95	151	165	43	15	49	849	297	82	147	109	133	14	10	13	84	67	64	1229	2364	140	21	17	18	9	14
STMMW_12541	SL1344_1183	pagD	73	85	76	260	275	217	16	29	17	3	0	1	1557	944	279	22	11	16	126	106	96	98	68	60	3989	5081	648	2	1	3	78	142
STMMW_12551	SL1344_1184	pagC	2366	3038	2548	7358	7338	6984	754	844	770	102	113	135	29026	19054	9237	688	640	697	4317	4598	5059	2807	1691	2272	66973	64909	12826	54	189	193	4073	8766
STMMW_12561	SL1344_1185	pliC	928	1034	803	789	814	753	305	374	326	545	625	957	2864	2051	580	398	329	376	880	932	1010	422	215	267	6157	7583	1436	494	623	633	879	2163
STMMW_12571	SL1344_1186	STM1250	17	29	24	43	50	55	29	32	19	13	30	42	220	153	167	21	37	26	44	35	22	34	30	17	936	2030	222	14	13	9	38	54
STMMW_12581	SL1344_1187	STM1251	479	484	566	346	302	322	198	155	190	101	173	159	1349	722	629	358	311	156	547	450	445	164	85	221	3092	4536	708	1657	1913	954	260	526
STMMW_12591	SL1344_1188	STM1252	71	107	82	156	219	179	95	122	131	44	26	69	1975	1288	481	174	101	82	100	106	74	81	72	78	2616	4533	596	59	45	57	81	149
STMMW_12601	SL1344_1189	STM1253	103	176	142	3203	3991	3466	251	287	253	95	68	133	600	529	142	319	228	167	136	162	157	1555	1043	1770	1880	4965	297	67	66	73	210	377
STMMW_12611	SL1344_1190	STM1254	55	52	46	120	135	136	58	92	67	41	68	70	756	753	337	168	201	162	197	187	223	237	201	98	4365	10161	396	92	153	138	141	673
STMMW_12621	SL1344_1191	STM1255	340	379	433	69	74	58	130	139	140	124	103	173	459	302	102	179	131	103	387	473	398	36	31	24	663	690	73	116	98	90	177	249
STMMW_12631	SL1344_1192	STM1256	103	140	132	30	27	20	46	47	62	46	28	64	205	122	48	56	62	45	108	153	87	22	16	11	362	480	62	33	35	24	44	66
STMMW_12641	SL1344_1193	STM1257	52	70	81	29	26	29	37	57	43	29	27	54	103	91	37	43	45	59	48	51	55	28	21	18	177	231	25	35	17	24	26	42
STMMW_12651	SL1344_1194	STM1258	53	74	71	19	28	24	35	41	39	17	15	53	131	82	30	49	33	26	41	79	52	10	10	10	130	236	27	31	26	29	38	43
STMMW_12661	SL1344_1195	STM1259	26	50	55	16	17	15	28	28	37	12	11	29	76	39	17	31	16	19	21	48	29	8	10	13	120	156	13	20	14	14	16	31
STMMW_12671	SL1344_1196	STM1260	77	102	72	230	249	318	160	218	184	51	40	73	275	315	39	319	257	309	101	76	79	168	87	133	612	648	68	56	45	77	67	108
STMMW_12681	SL1344_1197	STM1261	123	105	96	57	47	61	32	43	28	28	44	41	169	128	29	172	138	138	176	158	169	63	37	61	809	731	62	64	64	59	74	203
STMMW_12691	SL1344_1198	STM1263	51	62	49	117	3422	90	3794	892	3313	40	65	52	717	313	292	1886	1796	432	65	61	55	51	990	46	1299	441	83	48	50	71	45	118
STMMW_12701	SL1344_1199	aadA	82	136	106	108	220	88	212	257	298	82	66	104	239	192	57	232	214	166	95	114	79	66	92	47	321	507	50	94	75	99	86	119
STMMW_12711	SL1344_1200	STM1265	22	35	35	66	38	87	28	42	43	3	6	8	198	152	23	67	69	64	41	19	21	59	21	27	374	419	34	1	3	2	7	23
STMMW_12721	SL1344_1201	STM1266	53	114	77	538	851	556	613	834	798	138	104	241	794	634	115	745	628	781	68	92	55	487	580	307	1104	1607	206	125	110	126	77	117
STMMW_12731	SL1344_1202	STM1267	748	1030	1046	1460	1049	1925	412	602	440	107	98	190	448	403	52	934	686	723	837	728	733	896	156	705	841	543	60	120	83	94	559	1340
STMMW_12741	SL1344_1203	STM1268	10	14	9	7	8	5	24	42	23	2	4	6	51	61	8	50	33	22	34	26	16	9	9	5	121	74	8	4	3	3	15	22
STMMW_12751	SL1344_1204	aroQ	125	225	196	4387	5167	4243	1907	2472	2260	160	97	164	3932	3244	888	2129	1723	1639	232	273	240	2914	2097	2618	7077	9938	1363	77	49	53	338	661
STMMW_12761	SL1344_1205	yeaS	194	305	247	1736	1978	1590	1240	1507	1460	399	422	660	2063	1840	454	1468	1278	1141	283	297	248	981	739	722	4692	7003	837	383	323	361	304	558
STMMW_12781	SL1344_1207	yoaG	33	49	46	35	39	38	39	33	40	22	30	32	750	639	208	46	36	19	28	24	31	18	18	19	2202	3130	684	25	41	39	21	80
STMMW_12791	SL1344_1208	STM1273	20	36	26	33	22	37	47	46	33	22	30	40	164	137	58	46	41	40	24	18	22	19	13	8	367	905	68	36	48	52	10	31
STMMW_12801	SL1344_1209	SL1344_1209	437	486	454	195	146	255	106	141	87	50	93	81	196	190	106	222	176	185	639	559	662	173	59	157	678	676	118	118	110	88	288	526
STMMW_12811	SL1344_1210	yeaQ	1129	1044	1003	514	405	653	348	381	230	95	253	179	471	468	242	500	428	488	1252	1000	1360	395	138	285	1704	1597	359	189	212	164	490	1419
STMMW_12821	SL1344_1211	yaoF	133	223	138	100	132	88	36	52	61	76	42	135	2108	1315	587	63	53	30	151	187	166	63	51	32	3818	6489	787	126	90	149	167	279
STMMW_12831	SL1344_1212	STM1276	138	288	182	160	203	134	193	271	289	144	111	231	1603	1192	224	323	218	206	136	143	150	99	104	99	1850	3477	403	183	152	230	145	206
STMMW_12841	SL1344_1213	yeaO	63	87	95	63	78	56	106	156	136	78	68	134	183	134	55	156	127	109	65	68	33	34	23	33	435	392	63	105	87	88	64	103
STMMW_12851	SL1344_1214	yeaN	4	15	8	35	33	30	108	141	132	13	11	34	63	67	28	132	81	77	13	12	7	16	8	13	272	286	28	17	12	9	13	24
STMMW_12861	SL1344_1215	yeaM	44	72	58	40	53	34	103	104	122	35	26	57	345	184	73	148	125	71	47	50	49	13	15	22	648	794	42	62	43	58	42	62
STMMW_12862	SL1344_1216	yeaL	20	45	25	56	73	57	56	66	76	53	44	84	123	103	25	78	69	68	30	36	20	52	36	23	211	340	58	44	42	36	32	55
STMMW_12881	SL1344_1217	yeaK	67	121	73	101	92	74	79	60	69	53	37	77	342	293	58	84	71	50	54	79	65	89	52	65	519	837	84	68	45	47	77	140
STMMW_12891	SL1344_1218	yeaJ	235	331	308	314	341	357	146	189	194	196	162	331	1040	705	157	247	214	160	232	244	210	258	175	229	1635	2249	223	223	172	182	249	420
STMMW_12901	SL1344_1219	yeaH	420	680	507	341	352	332	324	446	416	208	174	328	1987	1495	225	688	525	358	495	545	407	193	118	188	2113	3010	496	273	290	289	300	460
STMMW_12911	SL1344_1220	yeaG	839	1069	863	359	347	460	265	321	334	107	103	160	4623	3357	408	691	526	407	917	1102	1011	315	122	254	5467	7807	1487	201	179	185	666	887
STMMW_12921	SL1344_1221	mipA	2700	3981	3088	1899	2387	1931	1856	2204	2128	1519	1360	2482	3049	2876	545	2252	1807	1536	3366	4022	3766	773	559	817	5188	3151	349	1507	1391	1622	3133	5747
STMMW_12931	SL1344_1222	STM1287	25	26	26	37	38	22	38	54	53	24	7	28	141	86	17	64	43	36	16	20	13	16	15	14	234	344	38	30	19	11	21	26
STMMW_12941	SL1344_1223	STM1288	101	145	113	59	86	66	131	159	140	79	91	160	273	162	90	196	152	90	109	118	98	44	36	50	469	597	99	155	123	147	125	185
STMMW_12951	SL1344_1224	yeaD	89	129	92	184	192	159	231	245	266	149	123	227	583	424	125	281	274	194	64	75	65	133	92	111	1116	1470	199	177	146	187	61	105
STMMW_12961	SL1344_1224A	SL1344_1224A	26	41	32	63	66	56	88	94	97	51	50	83	221	158	57	128	115	69	22	48	21	40	27	42	405	610	102	72	70	91	18	33
STMMW_12971	SL1344_1225	gapA	2865	3703	2953	7284	7287	7197	11327	11011	10735	4717	5958	7379	12724	11425	2443	12278	11265	8567	2484	2917	2765	3536	2134	3443	19585	23900	3381	6344	6371	6602	1648	3439
STMMW_12981	SL1344_1226	yeaA	801	1317	951	626	737	629	1004	1144	1170	152	168	266	1020	655	214	1127	947	813	563	550	466	384	256	337	1766	1931	283	380	299	327	766	1170
STMMW_12991	SL1344_1227	yeaC	669	1134	854	349	394	342	629	658	699	111	89	150	688	542	128	734	584	419	537	544	537	196	113	204	1166	1477	193	279	242	250	627	1066
STMMW_13001	SL1344_1228	nam	67	113	68	108	135	119	194	299	226	70	54	127	188	221	63	254	209	168	70	81	66	102	59	70	371	619	67	101	67	101	113	147
STMMW_13011	SL1344_1229	ansA	78	139	119	159	176	155	326	346	377	97	86	201	411	360	74	373	288	281	96	115	77	110	74	72	541	871	125	105	89	116	105	185
STMMW_13021	SL1344_1230	sppA	164	296	249	350	427	339	742	870	829	287	275	419	710	594	183	856	695	568	251	255	190	246	210	234	1237	2008	189	318	258	314	237	392
STMMW_13031	SL1344_1231	ydjA	162	245	170	162	195	169	342	410	432	96	92	148	534	313	152	416	370	286	117	152	146	100	85	89	805	932	176	179	134	169	194	280
STMMW_13041	SL1344_1232	selD	249	368	250	167	223	161	390	503	470	240	239	455	715	559	120	497	411	306	250	293	255	100	90	88	667	1366	128	310	219	292	245	396
STMMW_13051	SL1344_1233	topB	345	550	466	280	362	291	699	856	895	430	392	757	969	658	187	848	751	617	455	501	369	192	168	156	1088	1810	187	527	442	537	431	683
STMMW_13061	SL1344_1234	gdhA	158	281	207	844	1153	796	1474	1542	1692	180	141	257	577	550	161	2054	1809	1203	167	183	134	588	557	743	872	946	116	206	190	264	144	173
STMMW_13071	SL1344_1235	STM1300	571	907	706	39	56	38	792	542	948	292	187	625	201	107	31	83	57	56	370	365	320	23	15	25	193	214	30	740	691	1310	226	373
STMMW_13081	SL1344_1236	STM1301	12	24	17	35	27	26	41	54	63	12	19	19	88	47	10	67	54	51	9	10	7	22	17	19	102	168	22	21	13	17	11	18
STMMW_13091	SL1344_1237	xthA	157	251	223	201	227	203	341	370	361	132	109	181	561	413	149	446	388	265	167	188	144	145	116	127	757	934	196	223	178	217	173	261
STMMW_13101	SL1344_1238	argDa	305	510	261	9	12	10	16	18	16	0	0	11	124	115	24	19	10	13	149	84	93	5	5	5	465	455	20	18	13	16	226	261
STMMW_13111	SL1344_1239	astA	267	452	271	10	9	10	14	18	20	6	1	4	84	77	11	20	7	9	164	88	105	3	2	3	336	333	16	5	15	13	158	209
STMMW_13121	SL1344_1240	astD	247	407	247	15	24	20	21	31	29	13	12	20	114	84	22	35	35	20	191	121	102	13	5	11	343	358	30	21	14	18	114	131
STMMW_13131	SL1344_1241	astB	228	422	260	26	22	26	34	37	53	11	13	24	149	142	35	60	40	41	249	137	171	20	9	24	438	538	18	23	17	15	84	115
STMMW_13141	SL1344_1242	astE	94	130	98	19	21	23	23	27	21	9	6	21	100	50	18	25	22	14	80	65	46	6	14	4	189	261	10	10	15	10	29	36
STMMW_13151	SL1344_1243	STM1308	232	307	199	83	82	83	64	70	59	19	25	42	597	458	153	85	91	90	209	216	206	35	30	31	1149	1149	163	33	27	29	108	263
STMMW_13161	SL1344_1244	STM1309	100	136	132	134	188	124	278	333	340	74	58	127	762	455	228	227	184	178	93	92	75	62	58	61	1708	1508	207	90	70	92	81	113
STMMW_13171	SL1344_1245	nadE	233	384	276	300	307	240	384	401	388	393	343	525	990	735	165	569	390	331	277	336	301	139	71	153	1419	1606	270	363	308	362	246	331
STMMW_13181	SL1344_1246	osmE	4090	3624	3030	798	689	993	1201	1241	885	674	1162	907	1629	1443	514	1506	1495	1441	1759	1891	2100	509	168	428	4353	4777	970	936	1002	657	1148	2825
STMMW_13191	SL1344_1247	celA	181	243	196	72	78	82	77	67	70	254	275	371	788	439	324	80	80	75	139	170	172	27	40	24	1906	4110	448	259	314	237	119	236
STMMW_13201	SL1344_1248	celB	184	262	189	79	103	103	107	111	101	431	550	737	588	449	251	148	98	97	234	344	249	63	29	48	1487	3878	320	406	308	276	299	407
STMMW_13211	SL1344_1249	celC	76	97	67	46	55	60	62	73	63	201	244	325	176	151	106	108	73	59	98	126	84	40	19	29	610	1120	145	220	186	151	86	142
STMMW_13221	SL1344_1250	celD	52	72	59	44	56	56	61	59	67	172	209	286	212	183	91	99	95	72	80	81	95	23	21	29	443	925	128	186	152	115	63	103
STMMW_13231	SL1344_1251	celF	36	62	47	33	43	34	90	105	99	158	151	261	359	172	116	111	106	69	61	64	61	24	12	25	749	979	121	120	93	81	64	117
STMMW_13241	SL1344_1252	celG	96	165	103	67	80	93	137	123	105	128	173	311	284	151	101	183	153	95	117	119	100	41	29	34	660	762	51	167	89	93	165	256
STMMW_13251	SL1344_1253	katE	721	1088	817	182	199	245	155	225	211	108	108	239	722	613	81	392	237	215	641	792	736	149	26	112	896	956	246	146	105	68	435	725
STMMW_13261	SL1344_1254	cedA	54	63	64	64	76	49	112	138	96	74	67	132	182	128	36	108	91	90	55	57	32	33	32	41	451	387	30	65	57	75	40	101
STMMW_13271	SL1344_1255	ydjN	292	614	544	4802	5205	5075	8221	9160	8605	92	95	147	564	525	441	9595	9021	7481	222	176	183	3250	1707	2833	966	1283	125	98	110	126	612	1121
STMMW_13281	SL1344_1256	ydjM	23	36	23	55	73	51	58	92	67	29	24	53	243	185	40	71	57	52	15	15	18	19	13	9	469	903	71	32	23	28	18	28
STMMW_13291	SL1344_1257	yniC	161	218	188	272	333	299	319	328	364	168	158	294	782	730	287	348	292	243	134	207	195	127	102	132	2250	3416	201	195	161	192	200	338
STMMW_13301	SL1344_1258	yniB	172	257	183	179	173	210	296	293	281	113	124	163	340	347	79	449	374	279	174	179	169	116	39	147	827	669	88	142	149	164	158	303
STMMW_13311	SL1344_1259	STM1324	282	405	314	93	95	80	119	116	148	202	206	262	1074	621	64	182	132	97	321	423	318	42	20	46	764	957	172	226	285	346	241	377
STMMW_13321	SL1344_1260	ydiZ	71	96	78	51	67	55	91	98	94	50	60	70	177	145	36	153	105	60	73	93	61	30	19	29	284	331	70	64	43	56	51	73
STMMW_13331	SL1344_1261	pfkB	248	370	288	170	179	161	267	254	256	188	180	298	649	471	96	410	273	175	236	221	188	102	45	109	753	858	109	241	178	182	191	292
STMMW_13341	SL1344_1262	ydiY	57	92	82	351	372	322	348	454	338	167	119	275	355	237	91	445	369	359	57	40	49	214	150	139	1068	1072	142	158	74	112	68	136
STMMW_13351	SL1344_1263	STM1328	1820	2945	2331	263	266	276	212	153	193	138	92	209	1896	1525	306	248	219	165	3370	3747	3301	107	55	113	2188	2348	437	202	293	312	4378	8198
STMMW_13361	SL1344_1264	STM1329	126	291	208	169	233	233	35	57	52	18	9	32	1350	591	284	86	43	30	212	360	295	92	71	94	2194	2408	396	22	21	31	311	385
STMMW_13371	SL1344_1265	STM1330	299	473	423	412	547	403	157	201	178	71	38	137	3632	2244	718	283	207	147	469	603	488	204	144	186	5118	7687	1152	97	97	124	563	944
STMMW_13381	SL1344_1330A	STM1331	10	31	22	52	58	47	25	51	33	21	10	22	161	99	82	47	32	32	25	26	30	21	21	20	560	1072	114	19	11	19	25	23
STMMW_13391	SL1344_1266	rfc	303	429	392	460	534	513	572	779	654	308	374	510	437	500	84	695	570	723	356	265	275	326	326	215	1465	1321	167	224	262	292	301	644
STMMW_13401	SL1344_1267	thrS	2262	3219	2686	3937	4908	3787	7026	8045	7732	3397	3101	5192	10063	8505	1859	8210	7478	6582	1878	1990	1697	2358	2067	1900	16007	24715	2947	3118	2700	3034	1818	3558
STMMW_13411	SL1344_1268	infC	4930	7643	6057	14763	18058	14863	27831	34691	32286	5904	3970	9564	21559	17040	4963	36052	31804	28153	8159	8115	6138	8579	6876	6539	45033	54849	4299	5591	4929	9335	7235	13019
STMMW_13421	SL1344_1269	rpl35	1488	2012	1620	7778	8424	7844	14666	15587	13235	2805	2128	4227	11896	8856	3090	16069	15929	14751	1552	1475	1185	4533	3634	3331	16545	23869	4649	2484	2596	4533	1839	4454
STMMW_13431	SL1344_1270	rpl20	1778	2342	1867	9640	9872	9610	15297	16280	13374	2876	2221	4297	8472	7192	2574	15642	16521	16095	2214	2238	1630	4584	3880	3275	17347	23304	4454	2242	2332	4204	2071	5280
STMMW_13441	SL1344_1271	pheS	238	401	304	672	792	594	1245	1452	1367	294	264	539	1023	1045	283	1299	1217	1086	226	246	187	408	306	302	2332	3250	311	262	171	290	359	582
STMMW_13451	SL1344_1272	pheT	2411	3371	2945	4421	4960	4423	5494	6455	6025	1441	1416	2415	15150	13746	3875	6285	5533	5142	2758	2997	2380	2406	2037	1920	25687	46980	6592	1421	1414	1992	2273	4284
STMMW_13461	SL1344_1273	himA	1930	2605	2114	2404	2633	2338	2814	3246	2810	926	1007	1396	8299	8365	1867	2970	2794	2682	2181	2241	1916	1256	1031	842	12566	21192	2932	925	1177	1276	1391	3222
STMMW_13471	SL1344_1274	btuC	65	109	76	146	156	122	226	312	309	113	110	188	315	257	63	302	254	233	58	76	45	117	85	77	631	1077	92	94	83	100	77	113
STMMW_13481	SL1344_1275	btuE	101	148	104	101	125	131	121	161	146	92	58	141	613	463	79	206	172	137	84	91	91	92	59	82	934	1399	162	90	60	85	62	153
STMMW_13491	SL1344_1276	btuD	72	89	84	88	87	80	103	125	113	72	49	74	331	308	50	148	139	83	88	61	65	49	34	42	379	714	95	60	44	65	58	100
STMMW_13501	SL1344_1277	nlpC	95	182	153	441	574	489	272	309	299	55	66	100	812	660	207	1443	1101	832	160	181	159	417	360	473	1418	1896	212	148	145	181	171	255
STMMW_13511	SL1344_1278	ydiV	68	138	142	283	319	304	142	161	167	27	38	54	883	573	176	628	561	433	136	131	121	185	126	158	1230	2797	381	33	39	34	114	204
STMMW_13521	SL1344_1279	ydiU	167	296	192	505	594	451	1134	1449	1431	56	39	100	2202	1851	461	1329	1089	987	150	166	159	274	289	194	3439	6493	667	55	58	73	150	169
STMMW_13531	SL1344_1280	ydiE	4	7	6	22	47	23	520	844	797	10	8	27	347	113	216	663	564	565	4	0	4	26	9	8	1124	716	116	17	12	10	4	3
STMMW_13541	SL1344_1281	aroH	69	125	87	211	272	239	316	380	408	149	113	260	1521	1863	272	463	378	258	83	87	77	127	96	145	1431	3045	738	155	99	133	103	164
STMMW_13551	SL1344_1282	ydiA	115	197	125	66	86	78	145	154	169	73	79	162	371	275	54	221	176	105	105	137	122	47	39	56	338	394	62	96	81	115	127	155
STMMW_13561	SL1344_1283	pps	3231	4932	4346	2265	2444	2118	2124	2410	2273	1911	1531	3163	4137	3244	713	2790	2541	2157	3384	3625	2753	1180	967	1205	6164	10670	1331	1710	1234	1324	4230	7369
STMMW_13571	SL1344_1284	ydiD	35	38	45	35	54	52	63	92	91	22	32	35	132	80	57	95	92	72	35	34	18	38	28	25	266	474	46	30	27	38	20	58
STMMW_13581	SL1344_1285	ydiT	3	4	7	5	6	4	18	10	14	2	4	4	18	13	10	15	8	4	5	7	1	5	3	1	61	272	8	4	5	8	6	8
STMMW_13591	SL1344_1286	ydiS	7	21	11	15	27	14	40	49	38	6	4	13	118	113	41	48	38	49	9	11	3	13	15	7	235	982	26	14	9	7	13	21
STMMW_13601	SL1344_1287	ydiR	22	40	33	631	780	587	440	641	547	24	11	40	1416	917	283	598	574	597	65	61	61	336	369	222	1780	5540	303	34	32	51	88	125
STMMW_13611	SL1344_1288	ydiQ	0	1	5	6	1	3	5	3	6	2	5	1	8	5	5	5	6	2	1	2	3	1	2	2	23	26	6	0	2	3	3	5
STMMW_13621	SL1344_1289	ydiP	3	3	5	7	7	14	9	20	16	6	17	16	28	16	13	29	13	11	7	17	6	5	4	5	68	57	18	12	10	12	4	12
STMMW_13631	SL1344_1290	ydiO	91	120	115	66	71	34	128	141	149	54	43	60	155	88	47	190	167	121	116	110	73	46	36	49	355	276	47	68	81	99	84	142
STMMW_13641	SL1344_1291	ydiF	9	9	2	11	17	16	31	26	40	11	3	10	60	26	17	63	41	33	7	6	16	9	6	6	108	128	25	8	8	11	7	26
STMMW_13651	SL1344_1292	aroD	58	76	61	103	91	102	152	138	142	66	75	94	221	209	53	198	169	105	48	68	62	54	35	63	340	414	89	84	70	67	45	102
STMMW_13661	SL1344_1293	aroE	23	43	26	39	58	32	54	53	62	18	26	33	76	65	17	86	79	64	36	41	29	43	33	26	175	175	15	50	31	52	40	34
STMMW_13681	SL1344_1296	ydiM	9	9	15	8	20	9	16	12	17	4	8	11	36	17	8	769	611	453	90	88	97	98	68	82	614	635	57	91	70	82	81	122
STMMW_13691	SL1344_1297	ydiL	7	12	14	12	8	12	10	9	6	15	26	16	31	13	10	8	10	11	28	18	12	7	1	5	171	216	15	14	28	32	5	21
STMMW_13701	SL1344_1298	ydiK	127	243	207	161	184	163	227	278	239	127	112	159	378	321	95	302	238	202	162	154	170	114	86	76	800	1001	125	134	124	133	163	245
STMMW_13711	SL1344_1299	ydiJ	294	429	407	847	1110	735	1803	2254	2185	360	310	632	1453	1337	338	2238	1806	1574	448	458	367	487	493	436	2748	4572	578	311	217	265	387	677
STMMW_13721	SL1344_1300	STM1366	54	72	57	196	229	198	282	352	340	66	61	115	366	299	121	344	278	263	64	85	73	141	128	114	647	1213	185	42	42	44	75	117
STMMW_13731	SL1344_1301	ydiH	255	434	360	675	829	727	883	1002	1096	409	256	795	756	712	273	1206	974	802	258	330	266	630	477	535	2661	2697	457	340	218	292	186	363
STMMW_13741	SL1344_1302	STM1368	183	250	232	87	92	90	165	140	128	38	40	67	121	86	24	149	125	131	90	90	58	47	26	42	235	242	31	55	55	64	136	335
STMMW_13751	SL1344_1303	sufA	23	26	26	20	8	21	148	238	237	1	7	7	1243	769	225	379	285	222	11	17	16	12	5	15	1363	1107	254	9	11	9	10	17
STMMW_13761	SL1344_1304	sufB	51	83	71	58	71	67	485	681	711	19	14	37	4991	3725	469	915	796	532	64	73	66	22	19	36	3761	3654	711	36	19	37	25	56
STMMW_13771	SL1344_1305	sufC	31	57	45	53	39	59	301	372	353	11	22	28	2641	2059	415	481	453	326	40	60	28	26	18	27	2765	2446	480	22	26	21	27	49
STMMW_13781	SL1344_1306	sufD	61	90	59	91	82	87	642	738	818	32	28	56	4816	3957	577	911	818	673	63	64	56	51	35	39	3805	3323	455	28	26	29	44	81
STMMW_13791	SL1344_1307	sufS	34	67	53	62	75	74	384	487	502	25	17	49	3871	3047	590	593	480	406	45	60	57	33	33	31	3008	2917	376	49	44	29	44	57
STMMW_13801	SL1344_1308	ynhA	16	28	24	34	41	44	146	189	214	4	9	21	1467	955	182	255	203	169	26	14	17	28	13	11	1285	1221	216	12	15	15	14	34
STMMW_13811	SL1344_1309	ynhG	161	232	158	174	140	148	265	355	354	67	55	108	2091	1473	304	472	384	287	171	222	168	106	56	88	2050	2347	295	110	100	115	120	188
STMMW_13821	SL1344_1310	lppB	67	62	52	60	49	58	25	33	26	113	116	159	54	55	21	29	37	40	34	16	26	18	8	8	95	110	15	47	70	65	16	63
STMMW_13822	SL1344_1311	lpp	111559	119991	93236	104915	106224	111819	116275	119623	90029	73685	128712	102006	46648	37834	14494	85619	107756	110778	61052	59754	68119	55249	42240	41668	53661	47375	17815	68607	86125	72526	49557	109741
STMMW_13831	SL1344_1312	pykF	316	484	335	758	847	795	1065	1379	1062	761	717	1342	2695	3145	374	1363	1206	1156	299	314	300	446	329	394	4465	5418	827	499	527	705	256	529
STMMW_13841	SL1344_1313	orf48	32	57	43	34	45	35	42	40	37	27	36	57	105	103	31	37	44	37	39	55	42	15	14	16	228	296	21	50	37	55	44	85
STMMW_13851	SL1344_1314	orf32	20	35	17	5	6	6	11	15	22	8	6	17	71	31	7	17	14	12	24	22	20	1	5	2	83	48	10	21	13	16	23	52
STMMW_13861	SL1344_1315	orf245	55	70	64	8	3	4	9	8	6	19	40	39	61	67	12	8	9	9	61	80	60	4	3	6	79	60	4	65	39	35	56	108
STMMW_13871	SL1344_1316	orf408	54	90	82	5	6	6	7	4	8	10	18	24	59	31	7	8	6	6	79	88	62	6	5	9	53	44	9	58	56	44	80	106
STMMW_13881	SL1344_1317	ttrA	16	31	26	19	30	25	26	42	31	19	30	46	89	50	17	42	25	24	34	37	27	10	6	13	155	162	2	39	19	33	14	33
STMMW_13891	SL1344_1318	ttrC	4	6	3	3	3	2	3	4	2	6	7	11	17	8	1	8	7	2	0	8	3	2	0	3	22	50	3	7	5	5	0	2
STMMW_13901	SL1344_1319	ttrB	5	8	3	3	1	4	3	5	5	9	9	6	24	18	3	8	3	4	5	4	8	4	2	1	38	154	35	5	4	3	6	4
STMMW_13911	SL1344_1320	ttrS	326	549	457	108	142	98	224	281	281	322	320	543	1090	677	131	301	240	194	359	463	322	53	69	64	1072	1744	198	488	453	500	241	387
STMMW_13921	SL1344_1321	ttrR	105	147	118	43	51	41	77	90	69	103	105	183	216	143	30	83	86	68	105	143	82	24	20	27	276	356	55	156	100	132	100	104
STMMW_13931	SL1344_1322	orf70	99	141	108	115	143	93	360	410	448	70	93	159	243	142	69	475	374	303	127	112	110	70	51	88	596	567	29	146	137	128	121	178
STMMW_13941	SL1344_1323	orf319	395	575	486	172	188	270	465	616	557	109	98	188	916	720	174	799	559	435	316	292	260	145	47	102	1900	4199	237	101	102	145	224	311
STMMW_13951	SL1344_1324	orf242	89	129	104	397	442	374	123	151	151	54	40	91	1172	763	117	181	156	99	165	183	122	187	117	171	882	1215	92	53	46	84	132	254
STMMW_13961	SL1344_1325	ssrB	289	406	325	1525	1609	1449	102	108	80	22	32	37	3675	2708	672	213	147	116	502	592	599	753	464	741	3688	2959	656	31	38	42	494	1207
STMMW_13971	SL1344_1326	spiR	520	714	667	2614	2793	2514	97	140	124	28	29	60	4222	3078	652	310	223	173	1194	1267	1210	1412	1053	1370	5158	5427	668	67	106	89	1344	2317
STMMW_13981	SL1344_1327	ssaB	17	35	29	1712	2078	1677	2	4	6	3	1	2	3026	2223	331	10	8	5	125	131	95	771	710	680	4201	5446	1163	2	1	5	66	139
STMMW_13991	SL1344_1328	ssaC	53	100	74	4582	5137	4481	23	24	34	4	6	9	7426	6912	1166	69	48	25	376	417	334	2605	2049	2094	15747	18083	2402	9	8	21	268	565
STMMW_14001	SL1344_1329	ssaD	52	89	64	4838	5419	4796	48	54	75	9	9	16	7625	7511	2030	120	74	59	324	384	297	2789	2314	2253	20047	24026	2762	17	16	23	266	462
STMMW_14011	SL1344_1330	ssaE	80	165	103	3300	4555	3415	32	28	32	4	5	11	5095	4010	937	67	38	29	339	480	376	1973	1520	1895	17794	16542	1931	12	10	16	417	692
STMMW_14021	SL1344_1331	sseA	96	124	128	3354	3551	3211	27	25	28	8	11	4	13626	9674	2033	61	58	30	1068	1182	1118	2310	1742	2212	34859	30280	14362	16	23	29	760	1582
STMMW_14031	SL1344_1332	sseBa	188	265	241	10171	11688	9941	90	92	136	16	11	17	27590	24020	6127	225	141	107	1195	1352	1306	5784	4761	4711	53462	55989	13153	16	39	46	779	1679
STMMW_14041	SL1344_1333	sscA	75	119	109	4258	4599	3837	54	45	74	10	2	12	14354	13802	1860	98	68	47	452	566	433	1894	1653	1519	20531	28467	5248	15	21	22	309	644
STMMW_14051	SL1344_1334	sseC	311	427	404	17034	19819	17158	251	253	263	43	45	89	43772	41627	12339	418	268	243	1647	1936	1759	9027	7952	6443	81211	111952	29903	81	79	109	1214	2171
STMMW_14061	SL1344_1335	sseD	61	101	88	3665	4180	3489	58	41	72	17	9	24	11379	9672	1557	98	72	53	405	432	406	1741	1367	1575	19074	25767	5817	27	15	25	319	552
STMMW_14071	SL1344_1336	sseE	40	55	45	1803	2111	1711	33	29	39	5	10	14	6687	6191	945	41	32	19	222	272	255	868	662	874	10724	14334	3137	8	10	4	173	333
STMMW_14081	SL1344_1337	sscB	40	64	46	1849	2199	1723	29	41	62	3	7	16	4719	3883	591	54	66	47	236	275	238	877	713	856	6039	6615	1824	11	9	11	191	329
STMMW_14091	SL1344_1338	sseF	9	25	31	930	1039	866	22	31	44	13	7	11	2934	2250	279	50	36	33	60	92	78	434	304	335	3542	4784	893	11	16	12	64	108
STMMW_14101	SL1344_1339	sseG	18	53	36	634	784	656	32	60	40	25	18	37	1409	1519	157	64	50	48	75	82	78	285	249	297	2458	2750	356	36	20	48	81	100
STMMW_14111	SL1344_1340	ssaG	85	119	96	3485	3695	3301	13	11	19	3	2	6	7597	5029	1016	29	11	14	439	458	419	1856	1535	1836	12277	10609	1680	3	9	9	323	743
STMMW_14121	SL1344_1341	ssaH	55	77	87	3113	3388	3071	10	6	15	3	5	2	6963	5558	1344	34	18	21	400	417	364	1615	1291	1623	13873	14168	2310	6	11	6	266	505
STMMW_14131	SL1344_1342	ssaI	63	88	102	4272	4419	4013	16	13	11	6	2	3	9216	7221	1851	31	17	13	464	481	485	2141	1655	2191	18061	17580	3120	1	11	13	269	610
STMMW_14141	SL1344_1343	ssaJ	140	213	226	10430	11228	9899	39	29	53	4	7	7	24442	19352	3398	74	37	46	908	1012	882	4845	3987	4529	34639	39952	6789	3	10	20	597	1216
STMMW_14151	SL1344_1344	STM1410	74	106	90	5119	5333	4744	39	40	42	8	6	15	10311	9471	1517	82	43	30	355	429	348	1994	1513	1914	12733	16197	3408	8	16	18	280	509
STMMW_14161	SL1344_1345	ssaK	57	82	85	4237	4935	4158	26	17	30	1	4	18	11417	10629	1319	37	22	21	493	562	535	2028	1441	2011	14543	15058	2318	5	10	9	387	594
STMMW_14171	SL1344_1346	ssaL	116	175	172	8186	8860	7739	109	143	168	42	28	87	16162	14668	3664	212	154	137	707	750	759	3825	2562	2968	30868	32740	5256	47	35	71	543	914
STMMW_14181	SL1344_1347	ssaM	47	46	57	3799	4172	3834	21	13	21	1	3	8	6107	5238	993	33	20	15	270	288	253	1837	1414	1456	11724	12002	1805	3	4	9	166	295
STMMW_14191	SL1344_1348	ssaV	117	186	140	8088	8976	7848	75	90	104	15	20	32	13967	12900	2403	168	131	90	677	758	718	3748	2958	2851	25803	29018	4631	46	51	46	564	1013
STMMW_14201	SL1344_1349	ssaN	119	171	143	4461	5273	4203	140	135	172	45	30	50	12298	11051	2167	203	139	109	518	635	581	2238	2025	1746	19467	22930	3384	53	60	60	514	928
STMMW_14211	SL1344_1350	ssaO	35	53	52	1294	1594	1275	43	50	51	7	10	19	3590	3096	392	73	62	46	192	232	209	775	701	689	5046	5260	1134	32	29	30	166	347
STMMW_14221	SL1344_1351	ssaP	52	66	87	1533	1752	1533	55	60	77	15	9	26	2928	2529	380	96	87	49	163	206	152	776	680	598	3944	4406	881	34	29	25	130	259
STMMW_14231	SL1344_1352	ssaQ	82	125	129	2122	2504	2010	92	156	132	36	32	81	5202	4237	655	224	147	129	241	264	225	1087	956	839	7266	8365	1429	89	67	89	214	334
STMMW_14241	SL1344_1353	ssaR	73	95	90	6349	7652	6377	23	51	56	19	11	21	13200	11473	2254	88	70	52	337	490	395	3312	2947	2729	31206	34449	5457	16	16	17	249	529
STMMW_14251	SL1344_1354	ssaS	13	16	9	1396	1519	1355	6	8	20	3	4	3	3078	2567	386	14	11	11	79	98	76	699	599	586	6058	7882	1134	3	3	4	40	105
STMMW_14261	SL1344_1355	ssaT	28	68	56	4518	5275	4391	30	37	37	13	11	27	5792	5043	993	49	47	32	201	202	196	2358	1987	1796	15054	18022	2859	15	11	15	118	281
STMMW_14271	SL1344_1356	ssaU	52	39	57	3387	3873	3412	33	43	50	10	17	34	2944	2733	649	71	51	37	115	146	140	2008	1959	1249	9160	10827	1817	41	19	31	90	183
STMMW_14281	SL1344_1357	norM	149	203	182	213	256	227	295	361	354	140	125	240	378	312	119	379	280	298	254	268	236	112	69	84	1117	1427	64	241	133	150	317	489
STMMW_14291	SL1344_1358	ribE	223	289	223	606	683	605	485	511	499	279	290	404	2352	2350	603	537	441	458	223	274	219	236	240	231	3491	6118	522	236	231	247	227	518
STMMW_14301	SL1344_1359	cfa	590	847	626	858	762	871	1082	1043	1151	433	379	789	2181	1569	246	1765	1332	740	503	613	482	487	203	515	2901	3256	612	476	368	450	332	585
STMMW_14311	SL1344_1360	ydhC	83	165	135	55	42	34	43	67	52	35	27	51	1772	1075	124	66	51	35	28	29	29	35	14	20	539	972	137	34	51	199	39	75
STMMW_14321	SL1344_1361	ydhB	53	67	62	43	64	39	71	80	100	52	22	75	135	91	53	133	84	72	58	72	46	37	29	36	339	265	39	67	59	69	61	101
STMMW_14331	SL1344_1362	purR	79	155	121	853	1009	843	1700	2049	1970	180	135	292	767	755	289	1963	1618	1379	127	152	99	458	351	372	1717	2531	171	216	93	135	235	335
STMMW_14341	SL1344_1363	sodB	4345	5694	3583	1458	1492	1356	1125	1245	943	3510	3814	4853	766	532	366	915	802	757	2751	3669	3150	830	549	737	2434	3964	613	4641	5009	4949	3332	6628
STMMW_14351	SL1344_1364	ydhO	85	176	145	307	337	256	246	379	355	242	196	429	1190	643	98	444	337	279	107	128	108	264	204	244	957	1954	605	173	200	249	122	233
STMMW_14361	SL1344_1365	ydhD	805	930	746	2029	2238	1951	4253	4299	3718	538	472	782	2098	1892	788	3561	3450	3280	579	572	572	1066	697	859	5602	7165	991	417	430	509	488	1284
STMMW_14371	SL1344_1366	rnt	84	151	126	397	452	396	730	857	789	272	185	503	711	554	192	878	766	731	109	123	90	295	218	190	1318	1418	154	242	178	232	125	247
STMMW_14381	SL1344_1367	gloA	265	400	347	377	342	326	489	558	584	274	283	417	552	510	121	717	572	500	297	353	270	170	119	230	1067	950	106	297	310	319	327	532
STMMW_14391	SL1344_1368	nemA	136	175	132	97	109	83	109	137	145	173	167	358	302	208	40	153	142	91	135	130	116	94	52	66	368	340	60	207	165	184	135	198
STMMW_14401	SL1344_1369	ydhM	36	80	57	53	88	55	94	92	99	104	50	171	250	121	68	177	114	85	79	97	74	55	48	56	456	369	47	166	122	181	83	77
STMMW_14411	SL1344_1370	ydhL	72	110	85	50	69	83	44	51	65	14	24	40	128	90	42	82	60	35	93	106	80	34	16	34	319	348	61	58	41	50	76	77
STMMW_14421	SL1344_1371	ydhF	145	221	184	96	123	108	174	223	242	196	168	314	280	211	58	270	202	151	140	195	135	82	42	63	432	562	47	212	206	241	121	204
STMMW_14431	SL1344_1372	sodCb	291	356	249	145	169	181	198	231	198	106	90	161	390	341	84	261	182	158	292	336	268	98	54	87	767	882	96	90	69	104	202	306
STMMW_14441	SL1344_1373	STM1441	41	69	53	146	186	137	175	249	246	50	53	110	395	320	115	221	184	193	52	58	33	102	91	60	722	1330	118	71	42	67	56	91
STMMW_14451	SL1344_1374	ydhJ	26	46	51	154	213	164	118	185	184	49	52	100	517	441	151	200	185	149	33	29	33	87	76	69	881	1486	207	53	39	55	51	49
STMMW_14461	SL1344_1375	ydhI	19	21	19	56	98	69	69	117	84	38	43	48	148	108	90	88	85	97	23	9	9	41	33	45	374	536	82	30	23	40	18	30
STMMW_14471	SL1344_1376	slyA	1619	2180	1717	1159	1318	1327	849	810	814	1227	1148	1781	6475	4703	1483	1118	897	678	1545	1683	1514	669	544	444	10050	16314	2358	769	858	986	1478	3248
STMMW_14481	SL1344_1377	slyB	1786	3016	1843	4027	4785	3692	4163	5343	5221	736	740	1159	6174	6280	1348	5823	4739	4205	2247	2873	2535	2225	1608	2069	12542	17735	931	949	898	1008	2788	4383
STMMW_14491	SL1344_1378	anmK	81	101	77	143	149	131	153	189	186	96	82	115	347	273	103	213	187	124	66	86	66	75	68	77	522	970	99	97	78	90	64	140
STMMW_14501	SL1344_1379	mliC	108	146	109	102	144	121	152	169	182	136	109	199	230	136	96	221	185	154	85	81	80	82	47	63	804	1694	230	154	123	181	96	154
STMMW_14511	SL1344_1380	pdxH	112	224	178	279	384	280	405	543	460	331	265	496	670	540	187	520	411	396	139	182	112	189	162	153	977	1389	247	325	259	335	178	218
STMMW_14521	SL1344_1381	tyrS	379	586	553	1547	1815	1533	2667	2997	2903	999	793	1654	2067	2244	660	3027	2799	2403	670	644	457	890	704	784	5102	6316	602	978	609	795	613	1120
STMMW_14531	SL1344_1382	pdxY	77	159	94	261	333	262	310	364	349	273	164	436	294	325	59	382	324	244	94	98	71	167	144	153	596	904	122	161	101	131	107	222
STMMW_14541	SL1344_1383	gst	332	480	292	77	78	84	218	212	265	251	283	429	245	178	41	356	269	181	185	218	186	59	29	68	568	485	81	356	319	288	227	406
STMMW_14551	SL1344_1384	tppB	566	771	615	83	85	77	138	160	133	384	404	620	647	391	211	253	230	245	730	665	520	79	64	72	1845	1538	189	364	294	343	571	1287
STMMW_14561	SL1344_1385	nth	49	111	76	192	249	171	276	430	360	58	30	89	748	453	132	370	310	314	51	38	37	120	177	102	742	1361	228	30	37	67	90	158
STMMW_14571	SL1344_1386	rnfE	74	116	98	320	370	281	440	598	551	76	46	125	880	579	256	528	478	493	66	86	68	192	317	163	1098	2011	286	43	56	89	178	258
STMMW_14581	SL1344_1387	rnfG	54	77	70	220	259	199	313	484	425	42	29	97	650	385	151	414	333	399	59	47	35	129	202	100	882	1468	245	28	39	60	67	172
STMMW_14591	SL1344_1388	rnfD	63	121	98	403	532	369	564	948	750	55	42	126	515	399	193	621	561	664	74	46	52	213	339	167	1251	1940	240	51	42	95	133	243
STMMW_14601	SL1344_1389	rnfC	103	226	209	1091	1492	1050	1714	2512	2423	173	93	340	1170	950	491	1868	1632	1948	180	137	121	736	832	350	2670	5062	417	243	122	239	251	421
STMMW_14611	SL1344_1390	rnfB	49	121	78	481	672	490	713	914	847	75	31	122	643	647	135	821	682	689	40	57	46	302	278	182	1545	2951	126	116	51	55	100	148
STMMW_14621	SL1344_1391	rnfA	57	118	89	765	912	743	1227	1404	1443	89	66	166	1336	1248	282	1408	1241	1177	59	60	50	401	333	290	3263	6350	311	72	55	53	131	211
STMMW_14631	SL1344_1392	ydgK	78	190	131	1058	1185	956	937	1156	1222	272	142	483	1532	1345	268	1038	941	832	64	81	57	451	399	346	2538	4451	427	231	158	241	117	240
STMMW_14641	SL1344_1393	ydgT	57	90	97	939	1088	838	722	887	792	120	117	254	1583	1314	504	655	603	618	65	80	70	493	387	327	3056	5256	430	141	127	143	98	218
STMMW_14642	SL1344_1393A	blr	14	45	50	187	264	225	229	294	351	159	96	272	426	258	90	443	300	237	58	39	32	158	111	161	1188	1699	198	135	117	140	42	66
STMMW_14651	SL1344_1394	ydgJ	214	311	249	347	433	345	478	575	595	180	154	349	1123	1010	252	637	502	353	200	258	189	183	171	208	1762	2500	285	244	214	298	206	396
STMMW_14661	SL1344_1395	add	130	256	149	253	306	270	426	536	534	181	129	293	2040	1497	229	515	438	376	131	139	110	155	98	109	2955	4087	564	98	62	97	150	258
STMMW_14671	SL1344_1396	ydgA	280	377	321	784	838	766	1019	1353	1253	239	193	388	2479	2087	427	1055	1061	969	446	499	474	427	286	339	2468	3912	607	261	243	279	387	801
STMMW_14681	SL1344_1397	manA	161	246	204	245	311	209	412	553	535	278	219	443	791	724	122	550	444	349	175	206	166	136	106	146	934	1400	239	257	185	217	176	316
STMMW_14691	SL1344_1398	fumA	1936	3107	2193	555	662	480	1347	1734	1629	439	440	643	3670	2300	455	1294	1062	911	1293	1401	1150	354	279	295	3164	6096	833	784	670	611	1493	2164
STMMW_14701	SL1344_1400	fumC	675	1135	902	262	306	272	568	637	673	174	198	297	2153	1556	225	638	524	411	557	567	475	145	108	136	2017	3095	409	345	293	320	597	847
STMMW_14711	SL1344_1401	tus	40	67	67	52	46	33	67	74	78	40	25	57	125	106	39	99	73	61	40	25	24	34	20	33	220	158	19	34	30	40	35	63
STMMW_14721	SL1344_1402	rstB	33	55	27	169	204	158	262	334	325	49	45	106	181	183	44	363	321	242	45	40	16	81	70	79	331	379	42	60	45	53	41	75
STMMW_14731	SL1344_1403	STM1472	8	11	10	12	13	10	13	11	18	4	2	7	63	52	14	21	11	12	11	13	12	3	7	5	111	89	19	6	6	5	7	12
STMMW_14741	SL1344_1404	ompN	37	39	40	47	62	54	53	66	43	39	41	78	154	115	23	87	70	54	46	37	33	25	19	22	203	295	62	37	45	38	24	87
STMMW_14751	SL1344_1405	rstA	307	510	437	2610	3065	2408	2582	3327	3224	574	521	1225	5186	4014	502	3237	2692	2490	625	713	486	1559	1391	1178	6760	11133	881	436	491	595	415	630
STMMW_14761	SL1344_1406	ydgC	18	20	10	36	44	31	107	138	161	27	16	46	41	29	28	167	156	100	12	11	15	22	20	20	232	104	11	35	32	40	22	35
STMMW_14771	SL1344_1407	ydgI	24	61	43	128	133	142	139	184	188	32	21	43	197	151	68	181	175	181	37	37	26	67	41	45	514	581	54	30	21	35	86	143
STMMW_14781	SL1344_1408	ydgH	512	872	651	589	713	599	1029	1185	1155	648	634	980	1321	1292	281	1166	1044	979	591	687	580	405	357	340	2686	3047	394	637	566	699	667	944
STMMW_14791	SL1344_1409	pntA	522	672	550	930	965	861	2119	2080	2128	580	684	963	2817	2664	482	3271	2924	1906	567	654	537	522	281	519	3457	4151	529	634	614	760	472	805
STMMW_14801	SL1344_1410	pntB	691	741	596	1180	1250	1131	2266	2344	2245	660	830	1054	2573	2208	494	3298	3094	2400	699	819	647	643	306	607	3666	4159	495	743	708	777	536	1020
STMMW_14811	SL1344_1411	tqsA	37	72	64	40	49	64	81	119	116	51	45	97	205	108	64	147	95	65	59	66	45	39	27	36	467	616	34	44	31	59	40	67
STMMW_14821	SL1344_1412	ydgF	81	174	127	14	22	15	118	162	133	159	253	312	144	96	40	236	211	177	73	70	61	9	9	10	848	596	34	262	220	191	85	178
STMMW_14831	SL1344_1413	ydgE	53	79	101	8	16	6	56	88	52	99	137	214	61	26	28	89	107	68	55	49	37	5	4	4	280	246	15	170	111	106	48	91
STMMW_14841	SL1344_1414	STM1484	274	374	265	130	140	120	63	73	77	51	65	52	4322	2071	562	110	89	67	214	269	242	78	81	65	2427	16644	1567	78	88	100	193	251
STMMW_14851	SL1344_1415	asr	11	25	12	2548	3385	2509	57	91	84	21	8	23	25638	12890	5361	54	52	52	19	16	9	1663	1337	1486	16215	70361	39578	18	22	26	11	30
STMMW_14861	SL1344_1416	ynfM	82	120	92	209	231	229	166	302	247	77	61	131	974	885	268	256	212	264	84	99	90	106	110	95	1148	1541	526	61	51	69	72	93
STMMW_14871	SL1344_1417	ynfL	36	50	39	26	47	26	46	64	72	19	24	38	161	100	41	68	56	49	38	42	24	24	11	21	184	334	9	28	27	24	31	51
STMMW_14881	SL1344_1418	mlc	478	688	582	427	522	453	896	1093	1127	210	216	346	502	349	246	1432	1091	756	606	581	491	273	249	291	1713	1769	290	243	304	341	429	755
STMMW_14891	SL1344_1419	bioDb	380	580	469	124	109	99	185	244	231	355	390	613	285	205	91	258	213	207	579	704	557	82	61	83	767	782	89	167	222	230	246	428
STMMW_14901	SL1344_1420	clcB	21	36	34	104	115	100	103	116	122	44	37	88	235	209	44	143	129	113	31	31	17	83	64	76	341	692	138	49	55	59	39	49
STMMW_14911	SL1344_1421	STM1491	75	128	81	79	77	103	86	120	76	16	19	31	440	345	110	142	122	121	70	70	62	64	51	55	606	1542	322	30	22	47	60	82
STMMW_14921	SL1344_1422	STM1492	21	63	37	20	18	36	25	36	32	6	6	13	78	77	27	55	35	39	33	25	33	19	15	4	177	534	194	8	10	11	23	49
STMMW_14931	SL1344_1423	STM1493	34	55	48	18	19	23	24	38	35	0	1	4	101	90	35	80	50	68	31	26	29	15	6	17	210	582	157	5	7	5	33	41
STMMW_14941	SL1344_1424	STM1494	43	52	60	21	30	38	36	37	28	3	7	7	85	75	57	69	44	76	36	18	19	10	7	14	254	630	204	11	4	5	24	39
STMMW_14951	SL1344_1425	ynfI	56	78	66	107	143	120	174	184	219	140	129	245	375	391	141	208	186	133	97	84	67	63	54	49	1203	1545	307	136	119	156	84	138
STMMW_14961	SL1344_1426	STM1496	49	84	58	100	103	79	118	154	151	139	144	254	654	353	111	149	112	126	48	57	38	63	41	51	633	1139	126	152	112	161	47	102
STMMW_14971	SL1344_1427	STM1497	10	5	10	6	1	3	7	8	5	58	47	88	11	10	3	8	3	5	8	13	13	0	4	3	30	37	1	62	50	60	15	18
STMMW_14981	SL1344_1428	dmsA2	31	45	50	21	20	18	18	33	17	252	211	374	60	53	18	33	30	21	41	80	52	11	11	6	98	133	10	295	243	231	36	59
STMMW_14991	SL1344_1429	dmsA1	148	251	157	26	30	24	48	52	56	279	263	391	164	88	42	83	62	45	168	264	225	18	6	27	336	347	50	272	197	197	84	107
STMMW_15001	SL1344_1430	ynfD	130	213	136	69	74	76	134	147	142	65	57	117	329	243	66	241	169	95	117	127	134	43	24	67	522	416	70	120	102	135	113	166
STMMW_15011	SL1344_1431	ynfC	146	231	169	108	147	114	186	198	196	97	117	186	313	225	84	292	205	175	144	170	151	71	55	88	538	753	51	141	120	188	171	228
STMMW_15021	SL1344_1432	speG	368	588	477	259	310	229	444	542	600	476	381	784	876	578	136	666	581	434	375	479	379	167	124	178	1609	2116	202	679	649	733	443	762
STMMW_15031	SL1344_1433	ynfB	272	377	346	210	222	173	368	415	418	317	260	458	735	512	162	497	458	328	237	278	224	132	85	135	1293	1498	229	397	358	454	258	519
STMMW_15041	SL1344_1434	ynfA	14	29	19	22	31	30	42	41	36	14	19	30	58	55	18	43	37	35	12	17	15	13	16	15	115	125	19	17	19	24	11	18
STMMW_15051	SL1344_1435	rspA	53	40	47	8	17	2	18	32	26	15	24	21	41	34	10	31	27	22	44	67	44	7	5	7	53	78	5	20	19	33	47	80
STMMW_15061	SL1344_1436	rspB	50	42	41	3	13	6	23	18	25	24	21	20	46	27	9	23	13	12	41	77	53	8	5	7	61	64	14	29	11	35	45	76
STMMW_15081	SL1344_1438	ydfI	58	96	59	110	117	95	90	100	104	58	43	109	550	409	170	163	110	76	90	80	48	61	31	39	816	1213	141	74	59	76	67	108
STMMW_15091	SL1344_1439	ydfZ	256	214	171	40	48	34	44	38	64	271	353	475	172	66	36	68	59	51	149	203	161	25	24	28	211	328	18	705	786	799	126	233
STMMW_15101	SL1344_1440	ydfH	85	171	122	296	380	265	342	443	453	165	139	282	1373	898	265	410	379	320	107	111	71	171	141	155	1681	3076	764	148	118	162	81	142
STMMW_15111	SL1344_1441	ydfG	377	649	417	682	810	626	878	1079	1055	419	432	575	1412	1249	300	1094	964	745	391	471	399	415	287	388	2357	2857	385	493	460	459	402	518
STMMW_15121	SL1344_1442	dcp	122	181	161	192	220	179	336	352	395	170	172	213	908	823	156	451	343	240	154	180	138	115	89	107	1089	1427	252	175	173	196	137	192
STMMW_15131	SL1344_1443	STM1513	308	370	291	195	207	237	126	162	131	12	15	12	176	154	56	238	166	199	634	608	729	161	60	115	1462	707	144	6	29	20	280	717
STMMW_15141	SL1344_1444	ydeJ	55	77	73	19	30	35	15	28	21	14	7	16	65	43	12	34	23	26	67	72	57	17	12	16	205	242	45	23	16	14	55	69
STMMW_15151	SL1344_1445	ydeI	181	250	175	46	65	63	57	53	37	15	17	33	178	158	45	94	78	81	186	191	196	52	16	39	533	453	81	32	27	17	121	240
STMMW_15171	SL1344_1447	ydeD	40	55	42	104	111	94	157	199	166	37	32	51	175	116	39	203	173	154	56	47	43	56	73	55	265	644	38	40	33	32	44	76
STMMW_15181	SL1344_1448	marB	11	10	14	10	23	8	23	17	25	19	17	23	177	54	17	43	27	23	2	4	4	11	3	9	146	178	37	19	20	19	5	11
STMMW_15191	SL1344_1449	marA	18	25	20	29	36	19	32	52	33	32	28	56	293	124	24	113	82	51	32	30	16	32	24	33	191	335	61	103	62	86	27	33
STMMW_15201	SL1344_1450	marR	5	22	15	30	38	28	37	49	42	52	25	88	283	172	15	113	90	44	17	21	16	22	30	26	175	210	41	108	63	92	11	19
STMMW_15211	SL1344_1451	marC	117	151	124	366	492	377	236	284	291	60	56	123	2334	1651	514	378	243	219	136	137	95	171	157	179	3419	6544	713	83	71	102	138	208
STMMW_15221	SL1344_1452	sotB	9	25	16	373	482	379	354	478	474	45	27	75	383	386	73	457	388	371	11	20	8	276	281	201	991	1361	187	51	28	54	28	45
STMMW_15231	SL1344_1453	yneJ	22	23	17	37	37	25	57	61	65	23	17	42	88	68	28	67	42	42	30	27	21	15	12	26	235	294	23	39	34	39	28	48
STMMW_15241	SL1344_1454	yneI	32	59	50	60	42	49	78	76	74	47	56	63	209	133	43	89	72	67	22	48	33	17	13	19	325	610	52	61	67	65	33	54
STMMW_15251	SL1344_1455	yneH	20	46	29	114	153	101	200	246	270	57	25	96	191	202	40	258	201	181	20	41	22	71	66	55	421	532	47	62	43	68	23	59
STMMW_15261	SL1344_1456	yneG	12	25	24	36	20	34	63	68	87	17	23	34	110	75	12	64	72	48	17	33	13	19	17	13	162	246	27	30	28	35	23	25
STMMW_15271	SL1344_1457	STM1527	29	57	48	685	879	686	806	1102	957	111	81	190	287	271	123	987	901	891	37	32	25	498	450	395	859	1172	199	120	52	91	53	86
STMMW_15281	SL1344_1458	STM1528	11	18	15	20	20	15	28	25	31	9	7	10	68	35	25	32	32	24	13	10	24	19	8	13	178	311	100	14	14	5	17	36
STMMW_15291	SL1344_1459	STM1530	32	52	24	97	105	82	130	166	180	50	40	81	105	52	63	250	193	149	70	46	59	70	39	38	284	330	38	57	61	62	44	135
STMMW_15301	SL1344_1460	hypA	15	37	20	17	32	23	20	16	20	8	6	14	45	39	16	19	19	11	21	29	30	30	13	17	188	161	55	17	10	9	31	42
STMMW_15311	SL1344_1461	STM1532	48	99	75	39	69	61	55	33	52	28	21	45	189	143	28	74	58	52	95	102	77	57	36	45	430	551	88	42	29	41	91	138
STMMW_15321	SL1344_1462	hyaF2	109	249	179	87	90	96	70	85	99	50	39	75	361	362	78	117	93	65	198	238	226	89	58	86	731	920	162	83	66	77	232	403
STMMW_15331	SL1344_1463	hyaE2	48	76	50	31	33	25	15	31	22	10	6	21	140	138	26	30	20	11	70	81	68	27	21	27	202	327	93	17	15	18	65	127
STMMW_15341	SL1344_1464	STM1535	42	57	46	24	18	16	18	16	23	9	9	17	114	95	19	36	31	20	68	65	59	31	24	27	175	335	103	16	18	20	87	163
STMMW_15351	SL1344_1465	hyaD2	151	219	181	68	59	60	46	56	53	31	34	56	305	230	63	90	60	44	245	261	209	108	49	69	469	676	131	45	47	57	270	490
STMMW_15361	SL1344_1466	hyaC2	179	321	219	78	97	86	41	77	62	38	36	65	455	410	98	86	63	58	306	359	329	103	61	124	947	1437	317	54	51	70	291	588
STMMW_15371	SL1344_1467	hyaB2	142	215	139	138	127	130	31	62	57	26	17	58	869	672	144	73	55	46	287	259	250	179	105	175	1403	2072	484	99	77	128	364	688
STMMW_15381	SL1344_1468	hyaA2	78	156	93	83	75	79	22	25	22	20	13	38	593	494	148	37	24	26	195	190	167	147	79	174	1033	1819	302	209	109	157	310	540
STMMW_15391	SL1344_1469	STM1540	64	78	71	170	190	147	39	46	61	59	39	111	1948	1526	335	94	66	55	106	165	117	318	188	357	3891	6681	1344	154	123	131	128	219
STMMW_15401	SL1344_1470	STM1541	206	340	225	210	269	230	406	425	478	270	227	415	655	395	107	598	465	388	169	208	161	166	139	147	838	1406	150	273	259	322	189	296
STMMW_15411	SL1344_1471	STM1542	59	93	74	141	149	110	34	55	44	56	62	79	1616	1635	242	52	54	45	71	88	74	53	46	42	2123	2473	358	39	59	50	79	142
STMMW_15421	SL1344_1472	STM1543	81	112	81	194	212	174	42	52	52	37	59	50	1520	1538	309	74	59	54	66	99	72	59	56	49	2340	3191	339	46	42	46	79	144
STMMW_15431	SL1344_1473	pqaA	57	101	100	490	570	439	63	89	72	17	18	40	3595	2175	632	94	79	71	138	150	122	167	151	177	4740	5711	1326	39	24	37	143	295
STMMW_15441	SL1344_1474	STM1545	7	15	19	59	84	51	42	47	47	19	16	22	274	146	44	59	49	42	6	8	4	30	46	31	370	875	101	18	10	23	8	9
STMMW_15451	SL1344_1475	STM1546	7	15	13	17	21	14	29	21	34	7	3	9	140	77	38	37	20	18	11	8	13	9	3	9	243	744	66	6	2	7	12	12
STMMW_15461	SL1344_1476	STM1547	53	63	43	62	62	54	72	80	95	34	30	48	157	94	51	125	111	58	58	61	53	37	15	56	277	600	46	87	63	113	59	83
STMMW_15471	SL1344_1477	STM1548	158	222	201	1205	1201	1271	188	199	186	47	84	76	6515	5471	1551	171	112	125	111	128	167	318	204	217	6075	8403	1179	49	64	58	102	196
STMMW_15491	SL1344_1484	STM1554	305	387	371	279	401	321	377	461	409	445	436	668	221	212	97	516	424	353	174	144	161	200	166	168	672	652	222	212	232	247	177	394
STMMW_15501	SL1344_1485	STM1555	35	70	46	38	52	43	96	111	105	40	44	81	128	85	15	122	92	73	34	42	33	23	17	22	200	272	22	29	31	50	46	67
STMMW_15511	SL1344_1486	STM1556	34	55	41	32	45	34	59	76	76	36	31	51	169	117	22	92	70	68	33	35	22	17	29	28	230	397	163	50	30	37	37	59
STMMW_15521	SL1344_1487	STM1557	28	48	34	41	50	38	62	84	71	38	27	71	179	123	25	84	79	66	28	24	17	22	27	23	248	368	115	42	34	53	25	43
STMMW_15531	SL1344_1488	STM1558	199	257	206	265	237	319	193	287	247	67	71	122	547	529	126	314	250	269	231	241	233	161	79	129	1282	1347	210	69	64	79	146	231
STMMW_15541	SL1344_1489	STM1559	149	224	147	174	161	168	98	121	116	27	21	43	288	229	70	176	113	134	165	139	132	111	39	74	571	518	82	33	29	33	105	145
STMMW_15551	SL1344_1490	STM1560	115	175	127	116	104	140	60	82	86	11	17	39	183	224	43	150	85	98	99	124	104	84	17	40	429	508	89	30	19	29	72	115
STMMW_15561	SL1344_1491	STM1561	37	51	48	54	33	59	35	35	31	12	9	27	84	47	17	54	44	39	35	32	44	36	12	22	167	212	29	13	9	7	35	53
STMMW_15571	SL1344_1492	hdeB	198	204	184	60	54	43	81	63	54	1272	1856	2164	238	118	65	101	92	77	176	186	187	44	13	24	286	224	31	1491	1723	1492	126	404
STMMW_15581	SL1344_1493	osmC	195	281	211	133	96	151	95	105	87	27	33	38	901	684	105	203	152	114	221	268	286	90	24	83	1808	1810	306	63	64	47	174	266
STMMW_15591	SL1344_1494	yddX	48	56	47	44	36	45	51	80	39	43	52	55	59	35	37	115	88	88	52	48	36	31	7	32	351	534	64	79	59	33	26	51
STMMW_15601	SL1344_1495	rpsV	1079	1012	770	892	601	848	600	697	438	297	432	379	706	633	97	964	804	614	361	367	369	339	105	318	1241	897	370	258	398	238	295	887
STMMW_15611	SL1344_1496	sfcA	489	708	565	469	511	451	664	775	663	425	397	660	1424	1205	288	788	706	612	416	469	387	274	180	206	2285	3340	439	477	366	451	347	635
STMMW_15621	SL1344_1497	adhP	170	208	155	268	257	246	234	227	223	32	33	65	765	652	83	458	356	329	195	206	181	187	94	184	705	848	104	47	49	46	91	231
STMMW_15631	SL1344_1498	fdnI	392	443	417	266	295	298	298	301	246	322	395	486	405	308	92	356	294	272	369	492	333	151	118	101	1259	1374	178	307	436	570	512	1163
STMMW_15641	SL1344_1499	fdnH	305	451	375	30	41	36	61	59	61	279	186	407	192	135	38	64	41	45	229	391	258	22	15	26	309	454	46	253	233	532	469	692
STMMW_15661	SL1344_1502	yddG	22	24	23	34	32	23	54	69	55	29	38	49	50	41	8	70	62	55	17	19	22	9	11	23	70	98	5	19	12	16	18	38
STMMW_15671	SL1344_1503	ompD	16309	18812	15614	2718	2906	2287	29408	24313	23265	20343	25440	29101	8212	6722	544	30127	34317	24226	12538	14252	13686	665	445	744	5258	2862	506	22257	24524	23652	12870	29172
STMMW_15681	SL1344_1504	STM1573	39	52	43	22	30	23	152	151	209	108	98	225	86	71	8	127	106	110	28	28	29	5	2	3	56	71	6	78	71	76	25	37
STMMW_15691	SL1344_1505	smvA	74	97	87	140	114	122	158	185	174	43	47	77	282	236	110	224	158	127	143	125	112	66	68	55	2827	3789	94	55	41	74	219	388
STMMW_15701	SL1344_1506	STM1575	159	264	192	178	232	200	292	356	373	144	114	242	503	357	150	452	302	265	215	207	148	142	123	173	1648	1496	81	274	236	287	253	285
STMMW_15711	SL1344_1507	narU	37	41	48	49	57	78	19	36	29	4	6	7	181	123	31	64	51	61	49	44	33	58	12	39	480	567	112	1	8	10	32	77
STMMW_15721	SL1344_1508	narZ	67	98	97	108	110	126	60	93	94	24	17	38	285	234	45	153	108	121	124	106	91	110	50	74	852	1459	219	33	22	34	74	133
STMMW_15731	SL1344_1509	narY	37	57	44	31	51	64	30	31	35	9	10	19	135	105	33	75	44	46	48	63	45	44	27	28	391	730	117	8	12	13	39	55
STMMW_15741	SL1344_1510	narW	24	30	17	15	20	37	14	17	16	1	7	8	79	51	7	27	20	25	29	18	20	17	16	17	150	281	22	3	4	5	15	25
STMMW_15751	SL1344_1511	narV	30	63	49	41	40	51	34	40	22	7	14	16	94	86	17	63	33	29	34	35	30	33	26	34	251	374	80	18	18	26	23	33
STMMW_15761	SL1344_1512	yddE	37	80	46	79	101	59	101	152	150	42	45	94	291	243	43	159	131	93	41	59	45	54	35	54	472	547	77	56	54	72	43	82
STMMW_15771	SL1344_1513	nhoA	62	100	79	114	156	117	132	193	174	72	62	125	502	458	113	163	134	135	69	89	66	67	52	49	1000	2412	103	41	38	53	78	160
STMMW_15781	SL1344_1514	steA	1239	1613	1318	580	749	602	159	238	194	443	515	806	6971	3810	2525	232	209	204	1281	1649	1398	343	303	233	12791	16845	2152	809	863	945	1253	2765
STMMW_15791	SL1344_1515	ansP	78	115	89	184	218	195	665	678	730	33	29	59	676	435	127	730	673	507	69	64	30	106	72	103	1211	1988	116	77	58	63	95	131
STMMW_15801	SL1344_1516	STM1585	10	12	18	7	17	10	29	50	60	4	8	13	98	65	42	37	46	38	14	12	12	23	19	16	276	390	46	25	25	29	11	19
STMMW_15811	SL1344_1517	STM1586	36	41	37	90	99	81	709	1003	917	34	24	47	4087	3360	852	892	911	792	36	37	23	33	34	30	9172	6099	501	55	28	37	30	62
STMMW_15821	SL1344_1518	yncD	133	208	166	132	123	155	106	128	122	54	30	42	187	212	33	201	145	128	145	158	135	112	50	82	296	395	44	71	47	59	135	162
STMMW_15831	SL1344_1519	yncC	24	33	23	33	36	61	39	31	33	10	13	20	96	80	30	67	49	59	56	53	39	22	12	14	248	434	14	12	8	7	22	62
STMMW_15841	SL1344_1520	yncB	342	526	404	334	352	424	315	358	360	152	147	257	1058	829	274	536	384	345	374	385	414	240	122	206	2220	2986	661	185	154	162	255	392
STMMW_15851	SL1344_1521	yncA	85	116	84	49	66	63	169	187	172	63	66	91	175	174	64	210	163	122	78	78	80	47	30	35	289	309	59	91	93	119	64	112
STMMW_15861	SL1344_1522	ydcZ	97	174	113	78	84	58	144	147	162	60	68	96	119	91	58	187	144	105	109	106	102	45	28	33	271	348	20	104	110	134	70	81
STMMW_15871	SL1344_1523	ydcY	110	177	131	146	167	141	203	255	234	139	140	178	188	107	83	288	236	191	94	107	115	88	74	68	685	457	39	215	157	215	104	156
STMMW_15881	SL1344_1524	srfA	284	468	394	154	152	136	1284	1678	1576	581	364	1092	116	86	18	160	127	124	309	352	246	12	4	15	89	88	18	549	475	834	346	533
STMMW_15891	SL1344_1525	srfB	386	665	596	202	198	157	1791	2343	2296	703	419	1210	245	149	30	217	195	138	388	392	315	25	23	33	221	237	24	678	655	976	383	569
STMMW_15901	SL1344_1526	srfC	276	484	342	177	170	158	1268	1663	1593	378	238	724	284	177	39	208	188	141	261	296	212	27	33	43	277	405	46	466	439	707	273	370
STMMW_15911	SL1344_1527	ydcX	20	25	14	112	123	100	111	140	125	42	48	86	441	226	87	149	148	145	12	18	11	72	52	45	945	1239	180	57	58	64	21	29
STMMW_15921	SL1344_1528	ydcW	282	404	344	555	712	545	194	229	214	59	50	91	5152	4196	528	262	229	177	335	322	256	246	193	191	5043	6821	1012	67	63	88	304	427
STMMW_15931	SL1344_1529	ydcR	214	316	261	728	879	689	232	321	294	66	56	119	7662	6300	810	367	246	225	292	340	261	307	241	268	5954	8061	1953	136	85	132	309	579
STMMW_15941	SL1344_1530	pdgL	93	165	137	669	716	638	152	171	191	34	23	72	7719	4848	764	205	131	97	153	178	152	290	204	282	6185	8300	2556	52	30	46	164	386
STMMW_15951	SL1344_1530A	STM1600	162	225	180	1065	1104	1090	52	62	44	3	10	10	1964	1667	286	56	41	30	247	256	211	399	315	280	4442	4861	1072	3	4	10	169	425
STMMW_15961	SL1344_1531	ugtL	540	850	749	2846	3368	3081	144	172	201	23	17	43	5989	5320	1444	164	105	111	1261	1471	1430	1528	1199	1277	15079	13540	1811	19	47	59	1077	1926
STMMW_15971	SL1344_1532	sifB	64	100	95	9546	11271	9719	64	49	66	7	2	10	12234	8604	1504	91	61	46	255	299	245	5557	4333	3889	25533	24702	2767	9	2	12	195	402
STMMW_15981	SL1344_1533	yncJ	14	24	13	1572	1892	1557	29	24	26	7	5	6	618	937	312	26	42	14	60	41	53	978	986	556	3880	4417	310	7	7	9	69	76
STMMW_15991	SL1344_1534	ydcP	104	158	149	283	291	259	585	698	700	235	170	389	647	516	93	750	626	478	128	99	98	153	106	168	972	1372	92	310	134	194	191	324
STMMW_16001	SL1344_1535	ydcN	49	92	57	62	81	64	112	157	162	96	64	112	232	138	53	224	188	140	53	48	43	52	50	51	365	492	66	115	76	127	64	74
STMMW_16011	SL1344_1536	STM1606	54	69	60	139	146	122	175	171	211	97	94	155	180	140	55	128	125	89	33	22	21	54	44	48	292	375	14	45	40	69	37	42
STMMW_16021	SL1344_1537	STM1607	501	906	643	182	215	173	391	492	480	304	258	471	632	436	137	598	530	372	507	586	485	151	96	127	1136	1260	104	442	396	483	489	664
STMMW_16031	SL1344_1538	tehB	185	267	204	225	245	203	393	429	409	191	248	322	466	345	238	559	464	396	169	214	192	150	89	129	1018	1193	156	330	334	338	177	363
STMMW_16041	SL1344_1539	tehA	165	265	180	206	218	194	293	332	323	168	176	240	632	456	334	433	357	275	169	204	196	124	115	123	1622	1892	192	269	249	296	202	297
STMMW_16051	SL1344_1540	ydcK	51	82	66	43	44	50	50	58	50	21	19	40	150	101	34	100	53	44	62	52	48	36	17	39	257	316	43	43	33	31	32	29
STMMW_16061	SL1344_1541	rimL	71	95	90	43	55	51	65	89	76	49	49	74	192	176	52	101	76	71	80	103	74	35	12	25	441	512	52	64	49	58	54	108
STMMW_16071	SL1344_1542	STM1612	47	58	40	6	8	9	7	4	10	6	15	22	163	80	22	12	5	11	48	55	50	6	7	8	120	133	15	27	21	21	19	75
STMMW_16081	SL1344_1543	STM1613	17	6	9	4	5	3	3	4	2	2	7	1	49	48	5	1	3	2	8	13	6	0	1	1	45	74	5	12	14	4	7	10
STMMW_16091	SL1344_1544	STM1614	44	44	43	37	38	23	35	45	27	17	22	23	309	220	31	31	25	30	47	57	41	14	11	12	285	421	34	32	38	26	25	69
STMMW_16101	SL1344_1545	STM1615	17	15	25	19	14	22	25	18	24	8	12	10	201	150	37	19	20	16	23	25	19	11	6	9	226	389	32	19	15	8	11	37
STMMW_16111	SL1344_1546	STM1616	13	29	17	17	22	14	18	11	11	10	12	15	130	72	21	26	21	11	18	11	19	6	5	8	139	194	26	35	23	10	21	32
STMMW_16121	SL1344_1547	STM1617	16	26	23	23	21	11	15	13	26	4	14	18	170	105	13	26	16	7	13	15	20	10	5	5	101	152	31	22	28	19	18	35
STMMW_16131	SL1344_1548	STM1618	31	40	37	45	51	38	39	63	46	23	19	38	346	235	42	72	57	38	30	32	30	43	21	27	333	472	56	60	55	64	31	45
STMMW_16141	SL1344_1549	aac	36	43	35	34	39	29	28	37	52	26	21	39	280	201	26	83	43	27	30	35	25	17	9	22	436	549	92	33	21	31	31	44
STMMW_16151	SL1344_1550	STM1620	9	12	20	18	21	18	39	46	40	4	3	12	100	40	15	119	133	81	22	31	26	18	12	17	469	540	43	20	15	15	25	56
STMMW_16161	SL1344_1551	STM1621	3	9	9	13	7	14	36	35	41	5	9	11	37	13	5	194	136	114	19	29	18	31	19	39	340	375	18	26	12	18	27	41
STMMW_16171	SL1344_1552	ydcG	275	398	402	239	242	230	379	437	423	273	259	441	451	405	93	600	419	307	277	276	183	157	98	163	865	1241	104	398	220	279	288	492
STMMW_16181	SL1344_1553	STM1623	342	512	422	160	159	126	217	301	254	158	138	180	425	385	108	309	256	193	293	337	237	94	70	88	748	958	102	203	164	173	210	283
STMMW_16191	SL1344_1554	STM1624	639	945	740	42	44	41	55	69	81	128	126	194	652	397	64	89	64	66	521	574	472	24	18	28	854	904	130	189	218	231	362	504
STMMW_16201	SL1344_1555	ydcI	212	432	307	418	512	368	607	857	744	19	11	30	3516	1877	324	426	322	397	201	138	139	263	192	183	2702	5356	331	69	35	61	1100	1356
STMMW_16211	SL1344_1556	trg	1411	2068	1816	21	31	36	956	927	1036	315	409	577	242	86	48	47	48	52	1048	1175	956	12	11	7	376	474	26	1004	1007	1131	907	1820
STMMW_16221	SL1344_1557	adhC	117	202	155	189	267	205	279	294	330	118	98	215	804	503	213	328	293	261	91	116	96	118	95	126	1667	1630	205	109	120	144	123	187
STMMW_16231	SL1344_1558	STM1628	28	43	47	63	108	72	146	160	177	71	51	134	193	167	106	149	153	115	46	54	45	50	40	48	647	393	30	61	45	90	52	78
STMMW_16241	SL1344_1559	steB	207	288	337	184	240	217	45	67	48	22	24	66	679	355	186	90	72	85	372	378	304	148	149	77	1870	4278	150	47	47	49	315	563
STMMW_16251	SL1344_1560	STM1630	11	13	9	335	354	385	9	15	14	2	3	4	1051	840	250	12	6	9	7	7	0	11	5	10	119	123	14	2	7	6	11	15
STMMW_16261	SL1344_1561	sseJ	16	24	22	4193	4147	3572	25	17	27	6	3	7	9034	6740	2002	27	19	12	122	148	154	1405	871	1834	15062	12802	2919	4	4	5	72	199
STMMW_16271	SL1344_1562	STM1632	5	16	16	79	118	84	57	47	73	7	4	11	119	65	53	85	69	75	13	2	7	44	36	37	276	331	72	8	6	7	11	15
STMMW_16281	SL1344_1563	STM1633	62	94	70	2232	2160	2138	285	315	308	16	13	44	3098	3060	793	370	356	262	78	85	84	920	476	771	5892	6977	1572	17	15	15	71	212
STMMW_16291	SL1344_1564	STM1634	18	29	13	808	775	763	129	136	133	9	8	20	684	790	205	159	168	109	34	29	15	275	207	197	1666	2243	554	10	0	7	23	68
STMMW_16301	SL1344_1565	STM1635	11	8	4	335	307	300	48	65	49	2	3	5	347	357	103	44	54	31	8	12	9	125	103	101	946	1322	229	1	4	0	14	22
STMMW_16311	SL1344_1566	STM1636	3	3	8	170	171	185	40	32	37	1	2	6	166	151	54	36	31	18	4	7	1	84	56	57	551	784	137	5	1	3	10	10
STMMW_16331	SL1344_1568	STM1638	434	713	580	775	776	694	2626	3120	2740	121	107	194	472	468	201	2931	2855	2606	374	348	290	502	376	458	2029	1852	238	198	145	160	469	769
STMMW_16341	SL1344_1569	cybB	73	126	91	191	231	195	302	365	345	136	104	206	289	303	68	504	381	312	127	97	106	130	109	137	717	784	93	115	124	132	92	152
STMMW_16351	SL1344_1570	ydcF	117	198	136	119	117	104	220	267	283	93	86	150	306	222	83	397	264	267	145	171	133	81	57	62	578	721	82	120	124	149	140	243
STMMW_16361	SL1344_1571	hrpA	369	645	501	409	463	394	881	1054	1092	382	311	669	1221	907	256	1617	1221	1098	533	571	484	309	263	257	2385	3527	282	603	494	608	520	791
STMMW_16371	SL1344_1572	acpD	34	38	34	35	51	34	63	51	51	38	35	61	119	108	29	102	88	52	27	51	48	28	11	34	304	318	31	59	42	55	58	71
STMMW_16381	SL1344_1573	STM1643	51	108	98	135	177	127	135	173	201	60	42	117	303	280	98	223	173	158	118	87	78	99	96	57	1035	1901	94	59	52	62	84	155
STMMW_16391	SL1344_1574	ydbL	20	41	41	61	70	72	69	93	88	29	18	41	158	99	52	95	59	71	24	28	18	50	52	30	597	957	97	36	24	32	17	42
STMMW_16401	SL1344_1575	ynbE	11	27	29	46	73	72	44	66	53	25	24	40	138	84	48	63	42	55	26	22	24	47	39	21	504	831	98	27	27	27	17	42
STMMW_16411	SL1344_1576	ydbH	120	252	169	602	793	584	382	522	481	151	180	271	1665	1249	418	546	402	424	131	155	121	376	393	223	3203	6997	469	241	172	228	176	222
STMMW_16421	SL1344_1577	ldhA	162	235	209	326	365	297	194	172	199	104	144	166	917	719	163	368	324	130	219	227	196	170	125	209	1310	1513	222	357	245	317	141	226
STMMW_16431	SL1344_1578	hslJ	42	72	52	83	96	75	81	87	95	61	34	85	222	206	107	115	98	72	42	51	28	61	51	45	750	1613	176	97	66	73	34	66
STMMW_16441	SL1344_1579	STM1649	100	174	157	121	109	89	140	169	143	48	63	98	228	251	60	178	143	128	93	133	92	68	47	62	701	1042	90	58	91	75	101	189
STMMW_16451	SL1344_1580	STM1650	22	29	34	30	26	24	19	19	26	18	8	30	140	101	15	50	24	27	47	67	42	19	16	26	288	382	43	23	16	29	42	26
STMMW_16461	SL1344_1581	nifJ	175	252	183	279	326	304	275	325	326	119	112	204	1858	1736	226	363	320	275	170	216	154	276	170	220	1779	4279	554	165	119	181	139	208
STMMW_16471	SL1344_1582	ynaF	1514	1700	1302	46	48	61	144	116	138	747	1251	967	1340	660	82	205	150	132	901	1100	1148	29	23	39	862	797	190	2221	2642	1835	949	2164
STMMW_16481	SL1344_1583	STM1653	177	349	250	270	326	264	399	494	419	142	163	221	386	440	153	619	484	397	275	374	306	188	152	197	3288	1979	183	267	176	246	406	496
STMMW_16491	SL1344_1584	SL1344_1584	15	35	30	56	84	66	114	155	131	38	45	91	132	100	18	159	148	111	18	26	27	35	30	35	242	307	33	48	35	32	26	49
STMMW_16501	SL1344_1585	ydaO	64	113	70	217	284	202	279	356	353	97	83	208	483	370	83	352	261	243	64	77	50	129	97	79	684	1153	116	159	100	82	108	196
STMMW_16511	SL1344_1586	dbpA	110	158	146	174	186	195	202	259	261	54	29	71	466	416	87	298	255	233	132	167	104	129	67	117	956	1319	171	84	36	51	95	146
STMMW_16521	SL1344_1587	zntB	85	182	126	149	171	157	233	311	316	97	100	171	459	322	161	328	263	256	115	141	106	101	93	79	1202	1895	263	140	97	145	140	158
STMMW_16531	SL1344_1588	STM1657	59	91	74	170	221	205	375	439	392	52	58	75	208	145	51	287	211	155	62	75	59	67	54	78	412	646	54	49	57	63	65	123
STMMW_16541	SL1344_1589	ydaL	75	113	110	126	142	111	238	244	286	51	51	89	412	351	87	322	252	170	90	113	94	76	61	105	757	777	104	98	115	127	98	157
STMMW_16551	SL1344_1590	ogt	272	404	340	181	206	186	185	246	265	153	133	255	736	493	152	301	249	207	239	278	206	102	81	103	1550	2091	356	200	176	222	144	241
STMMW_16561	SL1344_1591	fnr	791	1400	957	1326	1674	1476	2884	3555	3431	668	480	1077	4758	3267	646	4471	3577	2935	872	1037	969	937	719	805	7864	7346	954	977	787	984	1340	1950
STMMW_16571	SL1344_1592	ydaA	1278	2255	1409	535	605	518	887	1120	1127	521	434	805	3826	2377	514	1408	1062	869	1399	1808	1649	312	269	302	3626	4861	835	806	796	877	1521	2063
STMMW_16581	SL1344_1593	ynaJ	916	1082	784	559	641	596	1074	1164	1035	146	235	248	677	564	556	1391	1213	1011	799	908	883	441	356	466	2640	2703	363	595	615	683	937	2019
STMMW_16591	SL1344_1594	ynaI	85	129	115	97	109	83	109	106	101	132	167	244	357	231	79	176	131	107	89	116	93	60	46	47	700	789	44	139	132	173	96	176
STMMW_16601	SL1344_1595	STM1664	67	83	75	58	80	63	110	83	120	54	58	90	165	96	50	153	117	67	81	81	61	41	29	49	345	320	48	123	83	101	69	88
STMMW_16611	SL1344_1596	STM1665	32	50	36	14	21	21	36	45	47	43	74	56	138	79	44	41	40	40	22	38	20	10	8	22	312	280	13	134	102	81	31	62
STMMW_16621	SL1344_1597	STM1667	7	5	4	4	4	5	7	7	6	1	1	2	24	5	3	12	3	12	5	6	6	6	2	3	94	41	3	3	3	3	6	9
STMMW_16631	SL1344_1598	STM1668	3	7	3	4	10	8	12	8	6	2	2	3	33	14	15	15	11	10	5	2	3	1	1	2	108	50	12	6	3	3	2	9
STMMW_16641	SL1344_1599	STM1669	2	14	4	8	21	7	20	13	24	3	1	8	73	40	24	28	17	15	13	12	8	7	5	6	135	140	18	7	7	4	4	9
STMMW_16651	SL1344_1600	STM1670	4	6	9	3	5	7	2	8	7	3	3	4	14	6	6	10	7	5	8	4	6	3	2	2	42	34	2	2	2	4	6	9
STMMW_16671	SL1344_1602	STM1672	1115	1491	1365	5751	6387	5556	3739	5210	4419	170	188	341	6999	6146	927	3983	3558	3479	1403	1368	1433	3509	2953	2555	10611	12549	2154	273	300	308	1402	2882
STMMW_16681	SL1344_1603	STM1673	25	44	24	14	16	14	41	25	36	17	20	30	261	333	16	46	41	40	39	28	25	11	13	21	178	230	26	44	29	32	27	35
STMMW_16691	SL1344_1604	STM1674	21	32	32	28	31	19	44	56	48	18	23	30	102	75	31	65	64	34	14	15	24	25	7	19	204	247	24	41	22	39	22	35
STMMW_16701	SL1344_1605	STM1675	25	48	37	32	48	41	60	67	65	25	24	36	92	63	31	112	105	54	38	49	45	36	19	40	319	630	25	45	37	41	47	49
STMMW_16711	SL1344_1606	STM1676	154	212	203	244	300	245	313	275	311	150	114	190	611	599	165	423	371	274	235	243	188	110	71	139	1153	1116	183	183	172	187	188	415
STMMW_16721	SL1344_1607	STM1677	36	41	28	23	40	28	59	72	60	19	18	29	185	115	29	85	57	51	34	30	31	12	9	21	264	399	45	29	28	56	35	29
STMMW_16731	SL1344_1608	STM1678	6	6	3	11	6	9	18	10	19	4	5	11	32	13	10	18	6	10	4	5	4	5	1	7	48	46	11	7	6	5	4	8
STMMW_16741	SL1344_1609	mppA	529	774	614	400	461	389	403	497	515	335	292	523	2386	2224	642	675	607	376	503	659	519	228	187	172	5643	10137	1211	508	409	523	459	761
STMMW_16751	SL1344_1610	ycjI	32	73	59	51	65	36	104	133	127	53	45	82	154	95	28	181	108	89	34	28	20	37	28	53	140	181	21	79	68	88	31	56
STMMW_16761	SL1344_1611	ycjG	110	180	120	403	465	366	217	236	268	61	53	102	2107	1183	654	264	205	151	110	162	102	193	166	168	2658	4656	481	103	69	86	147	195
STMMW_16771	SL1344_1612	tpx	1090	1289	1028	2122	2216	1903	4646	4453	3687	188	258	295	4423	3786	1361	3411	3534	3119	654	648	629	1198	876	1010	7092	6774	823	643	687	723	685	1628
STMMW_16781	SL1344_1613	tyrR	327	499	399	320	381	300	534	581	593	256	289	409	2099	1285	414	674	633	477	330	338	277	203	133	142	2161	3736	333	302	309	365	337	495
STMMW_16791	SL1344_1614	ycjF	92	172	115	470	595	479	176	187	225	114	129	215	1627	760	445	304	236	134	121	136	133	195	155	139	1896	3910	295	297	230	221	129	192
STMMW_16801	SL1344_1615	ycjX	96	184	159	692	798	684	207	234	236	132	137	237	2497	1201	499	325	286	180	177	172	125	235	220	163	3093	6597	399	362	242	206	122	215
STMMW_16811	SL1344_1616	pspE	499	884	603	1458	1856	1488	132	136	117	420	501	576	2283	950	366	188	140	112	453	630	512	468	478	403	4286	6507	574	557	836	870	495	613
STMMW_16821	SL1344_1617	pspD	27	42	26	47	41	32	40	48	42	12	15	15	1004	490	379	68	52	39	51	32	33	27	16	18	3010	3906	431	41	34	30	42	57
STMMW_16831	SL1344_1618	pspC	55	94	62	63	49	66	50	56	51	17	28	22	2008	853	814	92	103	54	60	74	52	45	15	37	5222	6401	594	53	38	39	77	108
STMMW_16841	SL1344_1619	pspB	53	69	48	35	37	47	47	46	36	6	14	17	1431	746	637	68	73	31	39	72	59	20	6	21	4649	6053	458	43	34	43	69	99
STMMW_16851	SL1344_1620	pspA	256	322	253	115	152	138	291	236	252	77	87	116	6230	3505	2107	340	352	230	309	324	308	72	34	88	16722	18038	2442	177	193	189	301	703
STMMW_16861	SL1344_1621	pspF	50	75	50	36	45	43	48	63	63	34	31	74	171	88	24	96	84	51	40	40	38	17	11	26	208	225	26	54	45	70	39	78
STMMW_16871	SL1344_1622	sapA	131	259	247	284	364	290	452	577	602	232	173	422	622	530	118	701	573	463	184	213	129	196	156	185	860	969	140	298	204	286	177	254
STMMW_16881	SL1344_1623	sapB	66	117	84	116	118	131	173	232	237	91	71	162	115	101	26	214	204	197	69	77	80	104	51	73	251	254	34	109	78	81	81	133
STMMW_16891	SL1344_1624	sapC	83	165	123	145	138	166	256	285	309	117	93	168	176	186	54	309	244	227	139	131	116	111	76	80	323	416	45	135	135	178	134	186
STMMW_16901	SL1344_1625	sapD	85	135	123	132	140	131	265	378	337	90	90	168	304	216	55	333	261	262	119	105	115	82	71	77	442	506	99	99	78	133	81	170
STMMW_16911	SL1344_1626	sapF	41	84	64	88	90	69	156	199	158	74	55	112	223	118	32	166	145	129	52	57	45	61	55	32	270	377	87	66	48	75	56	104
STMMW_16921	SL1344_1627	STM1697	44	69	73	273	277	228	148	182	169	58	52	92	854	516	185	317	277	220	70	67	53	127	130	113	1855	1612	144	68	38	76	62	73
STMMW_16931	SL1344_1628	steC	75	97	87	7644	8556	7055	66	76	98	36	31	52	13439	9907	2594	138	90	103	569	673	640	3544	2793	3738	20942	16731	3580	36	32	37	297	510
STMMW_16941	SL1344_1629	STM1698A	2	5	7	379	489	376	2	2	1	0	1	0	572	475	66	10	5	7	26	23	21	242	172	306	616	394	62	1	1	2	17	19
STMMW_16951	SL1344_1630	ycjE	40	67	60	731	832	633	53	71	68	24	24	65	865	672	176	97	84	76	104	100	71	389	300	510	1180	1038	243	57	44	58	83	88
STMMW_16961	SL1344_1631	fabI	904	1363	993	3148	3189	2867	2644	2943	2507	880	929	1348	4374	4525	812	2637	2643	2431	868	1042	809	1414	941	1343	7877	7730	953	917	886	1028	1004	2046
STMMW_16971	SL1344_1632	yciW	82	188	156	305	355	308	910	1190	1380	78	63	109	355	222	84	1725	1234	920	78	77	66	254	169	192	756	819	106	128	79	125	135	169
STMMW_16981	SL1344_1633	rnb	248	425	369	1319	1621	1249	2724	3481	3439	354	279	607	1459	1543	348	3467	2919	2553	281	332	219	890	872	694	2621	3856	449	493	311	450	427	741
STMMW_16991	SL1344_1634	yciR	86	174	165	88	122	107	146	165	172	64	63	122	403	256	75	273	189	158	109	129	85	71	50	62	484	695	103	94	99	124	96	138
STMMW_16992	SL1344_1635	SL1344_1635	69	105	96	88	93	93	113	183	183	93	69	112	232	173	25	186	150	104	59	79	51	45	51	61	387	516	30	139	86	162	77	94
STMMW_17001	SL1344_1636	yciT	105	176	131	167	193	153	318	396	404	111	128	218	545	441	90	473	368	261	95	119	89	81	85	114	726	997	158	166	140	165	123	176
STMMW_17002	SL1344_1637	osmB	478	508	411	45	38	62	46	66	37	61	60	101	165	111	202	76	60	73	446	456	486	28	20	23	2501	5905	430	65	79	83	274	544
STMMW_17011	SL1344_1638	yciH	51	85	69	95	100	77	159	177	143	21	25	48	97	69	23	182	167	125	22	28	19	54	37	56	262	232	35	54	34	32	57	91
STMMW_17021	SL1344_1639	pyrF	97	173	147	173	215	174	329	391	384	55	58	104	253	225	65	428	382	294	76	75	33	103	66	100	568	569	43	64	57	72	121	175
STMMW_17031	SL1344_1640	yciM	315	461	405	519	657	575	830	990	993	318	329	551	1519	1239	216	1072	974	793	393	458	383	306	276	306	2617	3994	719	257	336	398	352	498
STMMW_17041	SL1344_1641	yciS	183	311	247	338	417	348	545	624	618	221	259	330	972	702	309	749	596	536	251	276	202	246	185	244	2022	2902	303	256	292	347	183	314
STMMW_17051	SL1344_1642	pgpB	103	140	116	158	191	178	128	185	196	53	48	66	650	453	94	203	182	154	86	124	94	96	66	81	857	1163	139	52	50	52	62	120
STMMW_17061	SL1344_1643	ribA	194	301	231	216	291	238	399	420	447	262	226	416	713	564	137	449	436	381	133	188	151	167	116	159	1134	1457	201	197	172	235	197	289
STMMW_17071	SL1344_1644	acnA	794	1279	855	299	367	299	431	551	523	70	93	115	2331	1722	240	438	319	334	515	498	468	192	106	166	2005	3502	333	112	94	81	500	824
STMMW_17072	SL1344_1644A	ymiA	336	594	388	552	807	582	902	1040	1118	324	258	567	568	486	228	1488	1244	939	246	281	250	433	384	477	1470	1262	179	211	197	252	234	218
STMMW_17081	SL1344_1645	cysB	300	551	416	267	339	242	809	873	923	159	172	257	914	959	227	1063	885	774	286	332	260	139	150	162	2302	2535	126	219	199	257	427	736
STMMW_17101	SL1344_1646	topA	495	694	681	872	903	855	1942	2216	2165	388	474	639	2305	1996	514	2177	2054	1725	808	784	610	491	297	424	3837	6164	595	772	586	712	560	1029
STMMW_17111	SL1344_1647	yciN	450	629	574	158	176	141	203	246	195	738	705	1034	774	515	116	236	203	154	480	453	414	88	69	78	1425	1559	163	966	1034	1210	279	523
STMMW_17121	SL1344_1648	sohB	258	387	316	506	623	533	660	789	702	305	327	444	1419	1302	478	858	713	649	284	324	247	321	215	304	2738	3817	536	307	307	374	310	459
STMMW_17131	SL1344_1649	yciK	190	287	250	165	164	133	310	306	377	138	167	243	429	315	131	537	419	178	263	271	211	102	50	157	718	1085	137	289	279	344	237	298
STMMW_17141	SL1344_1650	btuR	164	232	173	144	142	95	177	202	196	96	108	154	346	267	63	359	244	126	167	188	171	69	21	75	474	808	88	177	155	200	140	212
STMMW_17151	SL1344_1651	yciL	63	117	90	368	499	393	960	1142	1065	85	60	192	1044	965	169	1039	941	913	92	98	62	296	214	227	1965	2732	124	120	68	125	134	250
STMMW_17161	SL1344_1652	yciO	113	213	135	118	134	114	201	266	267	132	98	202	566	434	92	295	214	176	118	123	97	91	59	73	838	945	116	177	118	166	94	157
STMMW_17171	SL1344_1653	trpH	164	255	182	161	197	152	284	352	333	152	93	254	519	459	95	360	291	222	185	206	152	104	86	110	751	992	80	205	152	228	160	250
STMMW_17181	SL1344_1654	trpE	11	12	21	175	189	140	366	353	365	5	4	2	8631	10236	1977	577	551	230	16	17	10	91	64	128	10110	14467	9274	5	7	8	10	7
STMMW_17191	SL1344_1655	trpD	25	36	47	370	360	258	705	620	730	13	17	22	3578	2267	1171	1099	1143	383	19	30	18	163	89	205	4095	15725	7464	21	19	17	30	35
STMMW_17201	SL1344_1656	trpC	36	66	48	389	446	340	864	739	975	35	24	56	2367	1517	339	1205	1302	555	51	38	23	211	107	218	1355	14964	5944	32	29	32	44	48
STMMW_17211	SL1344_1657	trpB	49	82	59	463	581	433	1068	1023	1136	39	36	66	1157	826	189	1177	1307	689	48	62	27	240	126	243	948	12657	3866	41	27	56	50	94
STMMW_17221	SL1344_1658	trpA	36	29	32	239	298	255	459	461	525	10	16	28	553	336	52	515	570	359	19	35	15	158	105	132	552	6055	1402	26	24	29	34	54
STMMW_17231	SL1344_1659	yciG	166	215	149	18	16	28	13	21	14	2	2	7	60	88	13	47	19	29	618	711	758	11	0	10	1109	337	62	12	14	10	201	451
STMMW_17241	SL1344_1660	yciF	37	58	36	12	10	20	16	17	21	0	3	3	48	28	5	28	11	26	134	149	142	12	1	3	527	298	58	0	4	2	28	84
STMMW_17251	SL1344_1661	yciE	21	28	22	4	4	7	8	12	10	1	1	1	21	20	5	16	22	19	79	87	78	5	4	3	376	123	36	3	6	0	30	50
STMMW_17261	SL1344_1662	katN	39	60	35	35	58	44	70	76	73	15	10	22	150	98	42	141	60	82	110	104	86	24	14	16	687	355	41	21	15	20	48	107
STMMW_17271	SL1344_1663	ompW	7311	8962	6349	122	110	93	90	88	84	1463	1746	2544	238	154	52	89	67	63	5652	8422	6528	65	35	66	403	362	33	1754	2123	1918	3734	8465
STMMW_17281	SL1344_1664	STM1733	133	195	180	133	146	113	218	244	254	141	115	218	445	336	100	354	271	191	151	156	145	101	76	101	767	914	121	129	124	151	116	208
STMMW_17291	SL1344_1665	yciC	293	442	377	1081	1325	1024	781	947	838	347	330	615	2814	2206	860	903	868	704	347	373	275	618	583	431	7230	13500	969	357	321	438	313	569
STMMW_17301	SL1344_1666	ispZ	148	241	180	622	764	665	534	680	580	225	217	361	2566	2330	498	616	574	568	134	169	143	308	276	211	5804	10231	801	151	161	174	134	295
STMMW_17311	SL1344_1667	yciA	41	65	71	136	205	166	296	289	346	133	68	222	186	143	62	390	296	256	101	142	69	114	79	110	750	1166	32	140	88	134	103	193
STMMW_17321	SL1344_1668	tonB	22	33	29	52	73	49	505	800	709	57	50	118	867	387	228	665	517	476	31	31	34	24	24	24	1726	1576	256	94	61	94	37	59
STMMW_17331	SL1344_1669	yciI	200	322	261	182	205	135	309	356	353	289	248	461	521	399	96	356	295	212	171	227	189	102	71	105	758	797	128	266	274	323	181	319
STMMW_17341	SL1344_1670	cls	85	156	126	109	138	107	244	298	296	90	79	150	344	240	61	372	283	211	113	119	111	81	54	78	498	638	81	136	111	150	108	185
STMMW_17351	SL1344_1671	yciU	127	168	154	212	283	225	453	509	478	254	210	371	406	385	108	601	476	357	136	140	109	159	116	179	924	954	117	272	249	300	96	210
STMMW_17361	SL1344_1672	STM1741	117	178	135	135	142	99	151	200	166	90	80	154	206	189	75	214	162	199	140	112	73	69	64	53	426	598	74	77	60	98	105	130
STMMW_17371	SL1344_1673	oppF	446	671	473	244	299	247	458	563	553	212	158	367	865	660	253	644	476	445	542	507	448	170	142	133	1544	2535	282	311	226	328	398	566
STMMW_17381	SL1344_1674	oppD	392	547	376	162	177	153	364	431	433	114	146	233	580	583	185	495	425	355	444	339	292	93	94	76	1161	2416	261	167	152	152	342	546
STMMW_17391	SL1344_1675	oppC	451	567	399	185	195	167	357	357	380	136	132	208	460	545	197	418	383	320	384	326	307	110	91	73	1212	2552	201	218	128	148	374	666
STMMW_17401	SL1344_1676	oppB	370	554	420	184	238	183	292	315	307	92	95	170	705	597	115	384	344	283	304	288	216	105	87	68	1186	2638	170	166	108	116	344	568
STMMW_17411	SL1344_1677	oppA	1416	1919	1451	712	916	716	904	1077	995	324	379	511	2020	1639	507	1599	1359	1034	1283	1274	1009	489	424	420	5091	7025	869	511	487	535	1245	2046
STMMW_17421	SL1344_1678	STM1747	2	7	3	43	35	33	13	16	15	2	2	9	117	48	16	11	7	12	4	1	1	28	12	9	301	650	19	2	4	4	3	4
STMMW_17431	SL1344_1679	ychE	18	31	22	99	115	99	114	135	132	72	54	132	135	145	23	157	138	98	25	32	19	83	40	63	301	388	40	37	42	61	41	56
STMMW_17441	SL1344_1680	adh	696	960	766	1535	1605	1445	2360	2925	2686	2180	2326	3935	7087	5660	666	2761	2183	1853	689	795	700	875	550	800	3981	4775	909	1648	1668	2046	499	927
STMMW_17451	SL1344_1681	tdk	149	245	202	254	281	226	442	472	485	201	202	354	402	334	115	514	493	422	175	174	161	145	113	126	985	875	80	234	208	223	148	318
STMMW_17461	SL1344_1682	hns	9894	11208	8594	10932	11796	11244	15204	15401	13110	7919	10620	11076	12380	11197	4041	16356	16879	15231	7750	8234	8828	7975	6155	6218	51964	45701	7551	9793	11637	11506	6290	12775
STMMW_17471	SL1344_1683	galU	418	590	495	521	575	591	717	824	763	476	519	736	1186	1037	371	893	796	713	493	512	427	359	245	280	2567	3979	610	516	438	474	396	858
STMMW_17481	SL1344_1684	hnr	204	305	259	347	397	360	543	700	662	179	176	307	795	753	135	728	619	533	218	226	167	201	131	163	1270	1955	300	176	140	182	197	302
STMMW_17491	SL1344_1685	ychK	232	372	296	361	371	364	531	662	706	200	184	291	1033	942	148	721	609	494	275	270	224	226	131	158	1427	2036	288	230	174	235	206	364
STMMW_17501	SL1344_1686	ychJ	56	131	100	221	259	215	427	484	488	146	105	266	318	271	58	547	475	370	72	65	52	158	147	129	470	590	50	147	142	157	72	140
STMMW_17511	SL1344_1687	purU	233	390	363	513	569	470	1075	1247	1097	211	172	373	674	708	152	1099	972	873	217	214	226	295	233	259	1349	1662	213	184	218	201	249	450
STMMW_17521	SL1344_1688	STM1760	110	153	108	73	82	76	80	119	122	67	54	94	380	298	78	165	108	97	123	142	120	57	44	59	578	747	101	100	92	119	97	152
STMMW_17531	SL1344_1689	narI	13	29	19	17	12	13	14	15	15	15	12	33	120	65	12	22	15	9	14	25	6	9	2	3	198	190	42	27	25	19	218	32
STMMW_17541	SL1344_1690	narJ	16	17	10	8	3	6	9	11	7	23	16	21	120	74	13	19	14	5	8	21	7	2	2	2	132	126	19	33	16	18	153	29
STMMW_17551	SL1344_1691	narH	23	39	20	17	12	13	23	20	25	30	31	54	203	128	34	32	17	18	13	41	17	1	4	15	245	235	53	51	42	29	172	31
STMMW_17561	SL1344_1692	narG	48	71	42	18	22	19	19	34	33	75	52	86	303	167	46	44	20	14	29	56	34	9	8	10	272	306	115	110	64	71	195	55
STMMW_17571	SL1344_1693	narK	100	132	63	16	17	12	22	20	21	16	28	23	344	142	38	25	17	11	31	33	31	6	3	3	421	452	64	10	21	12	149	513
STMMW_17581	SL1344_1694	narX	64	119	103	134	196	124	251	304	307	76	71	133	538	444	135	445	336	280	121	147	86	167	131	144	1566	2485	210	82	75	78	212	251
STMMW_17591	SL1344_1695	narL	43	75	66	60	77	71	98	117	136	30	21	64	264	182	61	237	177	137	61	61	62	113	57	87	1098	1408	131	60	41	57	150	190
STMMW_17601	SL1344_1696	ychP	137	277	209	219	297	254	354	518	483	155	139	265	553	369	293	483	407	399	203	199	149	149	120	125	1192	2311	328	162	171	184	151	236
STMMW_17611	SL1344_1697	ychN	182	269	194	238	247	181	477	452	468	263	232	416	424	361	148	529	415	343	149	180	176	135	102	149	1145	1112	164	309	349	428	115	240
STMMW_17621	SL1344_1698	chaB	243	265	234	321	272	369	179	238	207	30	31	51	342	301	113	446	328	293	335	322	320	209	86	183	1272	894	122	32	33	32	151	391
STMMW_17631	SL1344_1699	chaA	126	246	169	184	218	198	451	642	554	31	29	56	1032	1382	357	835	718	616	256	232	200	104	67	102	3874	3192	174	48	49	43	255	306
STMMW_17641	SL1344_1700	kdsA	414	556	398	545	613	530	784	961	791	576	695	991	823	796	229	818	732	717	362	432	347	313	286	279	1829	2241	351	678	657	769	472	737
STMMW_17651	SL1344_1701	ychA	137	237	175	375	465	371	703	862	849	306	260	545	526	605	138	834	722	777	224	214	178	251	228	225	1389	1679	239	304	233	332	245	416
STMMW_17661	SL1344_1702	sirC	26	70	65	128	212	148	272	349	370	134	76	217	181	159	55	384	303	288	75	77	45	121	88	92	483	608	78	159	95	133	77	102
STMMW_17671	SL1344_1703	hemK	34	54	42	152	163	130	295	429	372	118	76	232	191	174	66	326	251	306	61	50	42	95	90	50	377	746	92	160	63	84	73	125
STMMW_17681	SL1344_1704	prfA	106	179	146	348	431	328	784	1002	965	233	164	512	558	598	160	826	713	821	202	216	134	253	213	142	1016	1712	172	340	158	210	248	334
STMMW_17691	SL1344_1705	hemA	330	597	440	521	639	550	1018	1247	1290	535	348	901	1827	1332	238	1170	1015	959	343	419	298	361	278	314	1960	2957	330	613	481	630	431	546
STMMW_17701	SL1344_1706	hemM	127	162	117	134	146	156	252	250	252	131	113	219	378	295	105	311	232	191	118	122	91	100	65	89	546	851	195	110	93	129	86	167
STMMW_17711	SL1344_1707	ipk	613	1096	917	1150	1408	998	1779	2222	2160	640	464	1188	1242	929	293	2137	1745	1497	528	532	408	732	671	569	1957	3132	358	644	388	566	623	1179
STMMW_17721	SL1344_1708	prs	700	1163	1086	1882	2029	1638	2564	2976	2896	702	570	1369	3022	2772	608	3056	2547	2252	453	485	372	1036	923	855	4788	7689	1269	728	399	439	758	1614
STMMW_17731	SL1344_1709	ychM	70	123	108	211	233	211	203	250	238	126	107	241	235	220	90	199	204	231	60	62	48	182	134	100	517	817	48	80	56	104	99	219
STMMW_17741	SL1344_1710	ychH	1411	2496	1224	22	19	16	25	30	28	211	188	250	450	162	219	26	18	14	959	1406	1436	16	7	10	1126	1521	295	798	709	737	1710	2013
STMMW_17751	SL1344_1711	pth	90	154	129	106	169	104	181	212	239	96	55	130	268	171	31	284	214	172	104	114	82	66	57	72	518	711	41	103	64	78	94	151
STMMW_17761	SL1344_1712	ychF	385	614	510	500	589	532	900	988	960	442	367	703	857	896	176	1169	1062	863	343	417	329	328	265	295	2231	2109	230	514	336	391	452	762
STMMW_17771	SL1344_1713	STM1785	120	203	172	172	197	183	281	325	334	162	151	273	253	189	81	341	319	291	118	124	110	133	90	82	830	619	84	156	161	158	148	224
STMMW_17781	SL1344_1714	hyaA	3	6	4	1	2	2	0	3	1	36	25	82	11	6	5	2	3	2	4	11	5	0	0	1	9	11	1	30	23	32	3	15
STMMW_17791	SL1344_1715	STM1787	10	14	5	16	14	15	18	20	15	59	35	104	57	25	13	18	16	8	13	14	16	5	4	5	73	87	6	51	44	51	9	26
STMMW_17801	SL1344_1716	hyaC	1	6	4	1	7	2	6	7	8	19	18	50	15	15	8	3	2	6	5	2	1	0	0	0	29	23	4	19	12	12	4	7
STMMW_17811	SL1344_1717	hyaD	2	5	4	3	6	1	6	5	12	19	8	39	10	8	3	7	4	5	4	1	2	2	1	1	20	22	9	16	8	18	7	4
STMMW_17821	SL1344_1718	hyaE	3	3	2	3	5	2	6	4	5	7	14	28	19	8	3	5	2	5	3	3	2	1	0	0	28	12	1	10	7	10	5	4
STMMW_17831	SL1344_1719	hyaF	2	8	2	7	10	6	1	5	4	12	10	35	44	16	4	7	6	9	1	3	1	1	4	3	26	72	8	12	9	12	7	4
STMMW_17841	SL1344_1720	appC	5	11	8	12	8	10	23	17	16	31	15	57	38	23	17	15	19	14	7	8	9	3	6	8	89	115	9	16	28	21	10	9
STMMW_17851	SL1344_1721	appB	4	12	3	9	16	17	15	32	23	16	22	37	67	37	13	19	24	20	5	7	6	9	11	8	151	196	23	17	17	14	5	16
STMMW_17871	SL1344_1723	STM1795	2626	3663	2412	72	55	48	81	108	112	92	83	123	1016	613	195	75	76	76	1229	1081	1093	21	24	18	1446	2051	170	132	136	141	1323	2410
STMMW_17881	SL1344_1724	treA	518	821	583	289	258	282	134	169	155	83	99	130	2263	1684	325	255	174	155	577	643	565	195	72	131	2739	3288	943	150	137	89	395	614
STMMW_17891	SL1344_1725	ymgE	188	231	182	109	86	120	47	81	55	22	27	35	268	232	83	119	69	61	180	201	185	69	24	55	1029	1058	131	38	43	21	111	195
STMMW_17901	SL1344_1726	ycgR	194	375	287	12	25	16	995	1034	1205	196	131	443	159	41	20	35	37	35	183	223	164	6	13	9	88	145	5	264	207	282	186	330
STMMW_17911	SL1344_1727	emtA	41	64	46	116	111	120	149	169	162	66	77	107	244	205	41	201	194	150	40	47	38	60	48	62	424	508	62	66	42	71	63	126
STMMW_17921	SL1344_1728	ldcA	61	129	71	142	130	142	167	237	194	73	63	96	288	294	73	240	195	152	53	87	86	69	60	90	706	825	106	77	75	107	60	81
STMMW_17931	SL1344_1729	cvrA	691	1199	894	430	510	435	1238	1337	1440	453	368	711	954	836	201	904	800	774	525	630	556	264	235	232	1888	2104	252	626	544	765	514	798
STMMW_17941	SL1344_1730	alr-a	359	711	502	34	64	34	58	84	64	16	14	33	1018	664	136	102	72	43	359	174	135	25	21	11	846	1446	110	46	38	51	665	952
STMMW_17951	SL1344_1731	dadA	742	1231	770	44	104	61	84	116	117	29	14	30	2204	1250	370	117	91	95	591	335	299	29	58	18	2335	3420	322	131	70	99	1451	2152
STMMW_17961	SL1344_1732	ycgB	566	844	614	261	216	289	87	130	105	66	86	99	2286	1400	247	293	203	139	491	519	417	165	58	141	2332	3409	901	90	123	129	264	383
STMMW_17971	SL1344_1733	fadR	536	1049	711	361	403	403	457	586	592	350	290	554	1793	1166	298	645	511	452	364	495	474	212	176	206	3081	3445	411	405	390	479	492	622
STMMW_17981	SL1344_1734	nhaB	221	324	234	409	449	433	682	800	740	384	402	594	586	539	115	874	747	505	281	320	249	223	178	257	900	1016	112	436	421	477	342	624
STMMW_17991	SL1344_1735	dsbB	183	256	164	869	918	790	910	1003	894	498	523	669	1170	1190	356	966	932	861	234	229	171	463	461	400	2450	3428	375	386	370	462	234	413
STMMW_18001	SL1344_1736	STM1808	6	17	10	9	12	19	5	19	12	11	7	14	1321	553	418	24	22	15	6	3	1	7	4	8	1405	2151	565	11	7	11	7	19
STMMW_18011	SL1344_1737	STM1809	1471	1545	1323	103	122	138	150	146	147	698	1095	885	331	162	106	319	269	172	837	870	896	76	25	65	1031	530	55	1275	1313	1356	591	1435
STMMW_18021	SL1344_1738	STM1810	69	80	52	52	54	57	32	46	44	15	21	33	182	120	17	63	49	45	60	54	38	19	19	16	351	393	33	28	26	20	30	36
STMMW_18031	SL1344_1739	ycgN	79	133	111	254	302	260	468	583	546	152	125	259	471	315	123	718	603	474	71	89	69	185	122	160	942	1015	118	105	93	129	98	163
STMMW_18041	SL1344_1740	ycgM	162	230	180	178	219	183	377	492	494	157	120	242	489	451	65	495	433	353	198	235	171	90	85	78	871	1128	118	141	114	148	194	333
STMMW_18051	SL1344_1741	ycgL	178	327	195	169	260	187	314	386	413	142	145	236	446	381	64	433	385	265	201	251	189	137	100	125	1002	1169	106	171	150	175	269	292
STMMW_18061	SL1344_1742	minC	676	1184	991	432	582	465	1044	1322	1352	673	457	1080	941	790	211	1824	1366	981	1281	1425	1029	315	244	328	1588	1875	107	818	787	1051	1141	1583
STMMW_18071	SL1344_1743	minD	1998	2410	1879	714	815	771	1688	1736	1639	1206	1397	1718	1563	1474	325	2216	2134	1457	1868	2099	1918	479	338	478	2961	3415	339	1631	1812	1861	1745	3715
STMMW_18081	SL1344_1744	minE	871	1010	781	354	358	370	685	759	602	526	686	741	573	590	86	866	802	634	696	673	635	145	92	163	1426	1509	196	496	616	594	615	1698
STMMW_18091	SL1344_1745	rnd	13	25	28	53	87	90	143	183	165	28	28	69	282	214	73	160	153	162	29	23	22	52	44	36	568	1148	78	25	25	29	37	54
STMMW_18101	SL1344_1747	fadD	140	239	199	228	266	188	452	655	550	105	75	190	1910	1134	295	437	386	444	106	127	105	148	134	101	2329	4238	324	119	83	153	459	696
STMMW_18111	SL1344_1748	yeaY	53	83	71	169	221	149	294	423	431	88	84	182	500	414	202	332	297	337	75	67	62	98	111	78	1257	2309	304	108	96	88	63	89
STMMW_18121	SL1344_1749	yeaZ	29	85	83	245	308	206	460	592	663	145	72	242	661	550	79	619	468	429	65	65	42	162	153	124	1268	1712	77	108	67	102	78	108
STMMW_18131	SL1344_1750	yoaA	84	150	114	207	277	185	474	566	560	154	109	253	648	589	120	564	444	357	113	99	73	140	126	92	895	1307	203	194	129	164	95	182
STMMW_18141	SL1344_1751	yoaB	353	563	432	864	1097	957	1775	1952	1840	604	693	1026	968	790	265	1834	1789	1416	457	495	393	549	444	497	1935	1914	240	608	749	850	350	570
STMMW_18151	SL1344_1752	yoaH	157	263	187	102	152	116	198	253	201	217	150	329	229	190	86	236	193	187	176	161	146	108	90	89	1012	916	102	305	240	300	201	254
STMMW_18161	SL1344_1753	pabB	115	202	169	333	367	315	427	554	510	177	136	311	1320	1216	287	608	487	375	142	135	99	182	138	134	2037	3438	438	212	155	217	168	255
STMMW_18171	SL1344_1754	yeaB	57	89	76	79	105	77	114	134	124	45	33	81	323	339	61	128	128	96	49	50	36	45	31	37	510	867	117	48	32	44	58	92
STMMW_18181	SL1344_1755	sdaA	566	1051	747	245	241	209	244	301	301	663	570	1034	716	603	231	335	334	255	510	530	407	131	90	107	1590	2106	190	742	580	741	703	1052
STMMW_18191	SL1344_1756	STM1827	40	82	75	64	65	83	39	56	44	18	24	23	207	137	26	69	44	54	74	67	51	46	30	39	413	589	87	31	20	28	43	82
STMMW_18201	SL1344_1757	yoaE	98	159	147	244	300	275	171	219	207	131	149	207	1112	927	308	207	189	152	84	93	76	137	155	89	1910	3013	222	153	135	121	78	126
STMMW_18221	SL1344_1759	STM1830	1247	1586	1206	607	716	617	2061	2278	2044	777	1087	1431	8115	6328	790	2443	2280	1818	1455	1937	1664	436	310	400	4554	4963	1216	1162	1159	1085	1876	3655
STMMW_18231	SL1344_1760	STM1831	676	819	717	454	553	493	1402	1639	1602	615	794	1212	6726	4716	477	1739	1475	1227	508	627	552	297	208	323	3017	3700	1282	747	800	693	801	1883
STMMW_18241	SL1344_1761	STM1832	947	1157	866	881	953	822	1986	2150	1967	775	1126	1421	8171	5935	917	1966	1806	1609	830	1075	896	457	299	374	5910	8428	2018	942	916	837	1355	2808
STMMW_18251	SL1344_1762	STM1833	16	25	28	61	88	75	119	152	146	34	40	54	237	231	40	131	110	139	28	39	23	46	27	30	374	582	82	33	32	23	23	56
STMMW_18261	SL1344_1763	yebN	33	78	68	61	56	51	137	137	137	143	118	253	184	188	36	218	172	129	51	55	39	51	44	48	441	348	10	73	79	86	47	100
STMMW_18271	SL1344_1764	rrmA	21	31	31	163	182	136	256	318	293	56	27	97	501	425	140	347	270	249	25	21	19	111	107	104	1208	2061	158	55	43	44	32	54
STMMW_18281	SL1344_1765	ftsI2	42	60	51	192	221	196	227	334	240	66	47	97	771	584	212	258	207	287	35	48	45	170	145	132	1561	5776	147	61	48	80	55	91
STMMW_18291	SL1344_1766	cspC	3730	4216	4066	12522	12271	12120	14531	17788	11139	6117	8841	8622	11682	10988	2885	10551	13135	16905	2307	2027	1947	6857	6709	3875	27264	32533	7303	3394	5568	5421	1385	5309
STMMW_18292	SL1344_1767	yobF	3246	4223	3845	9775	10730	9765	11585	14876	11153	5164	6957	7438	10336	9281	3761	11127	12005	13672	2819	2767	2465	6278	6258	3956	27348	32739	6792	3290	4406	5303	1925	4894
STMMW_18293	SL1344_1768	STM1839	387	533	511	2678	3087	2615	953	1224	1154	422	327	616	4725	4164	905	989	1024	1201	447	420	315	1605	1591	1012	9655	20174	2053	346	344	434	377	742
STMMW_18294	SL1344_1769	yobG	986	1596	1245	4228	5976	4698	1208	1572	1591	498	442	855	6984	5475	1914	1610	1424	1537	1583	1911	1612	3488	3549	2460	26937	36598	2220	511	477	666	1555	2227
STMMW_18301	SL1344_1770	STM1841	884	1392	1051	123	160	147	71	72	80	309	226	518	268	155	66	107	90	77	1329	1469	1320	126	91	107	598	854	66	184	152	204	962	1224
STMMW_18311	SL1344_1771	kdgR	466	653	632	396	390	425	711	699	665	467	523	652	1169	851	260	1072	920	705	594	660	545	293	192	293	2002	2025	306	780	664	777	577	921
STMMW_18321	SL1344_1772	STM1843	22	47	35	68	72	56	71	75	88	42	30	58	99	94	31	239	205	173	69	71	51	138	111	90	937	2001	286	57	59	83	73	96
STMMW_18331	SL1344_1773	htpX	753	997	821	443	474	443	1258	1324	1126	330	379	512	1338	1159	709	1192	1277	1034	606	560	589	272	184	226	5622	3171	316	540	445	510	727	1448
STMMW_18341	SL1344_1774	prc	596	969	852	2633	2953	2636	3769	5182	4605	970	866	1796	2970	3441	807	4084	3849	4045	789	800	626	1392	1293	953	6369	12473	981	1044	644	785	877	1420
STMMW_18351	SL1344_1775	proQ	372	669	586	1484	1788	1453	2339	2968	2735	822	615	1413	3014	3020	526	2677	2292	2238	610	627	458	960	881	713	5008	8567	701	779	468	714	718	1206
STMMW_18361	SL1344_1776	yebR	203	486	305	1702	2204	1774	1196	1519	1624	294	235	477	2416	1965	638	1870	1434	1200	397	472	330	915	764	775	3150	5597	429	429	356	580	363	369
STMMW_18371	SL1344_1777	yebS	236	466	277	501	606	573	386	551	510	107	95	168	1979	1440	407	585	434	445	264	307	266	339	245	241	3013	4957	478	195	164	187	264	340
STMMW_18381	SL1344_1778	STM1849	292	464	386	743	778	812	744	918	832	206	196	310	2303	2205	469	952	790	726	368	351	296	422	322	319	3699	6542	586	253	211	245	315	548
STMMW_18391	SL1344_1779	yebU	25	34	33	166	206	159	282	370	381	63	53	132	371	347	50	350	300	282	35	28	29	118	93	77	589	946	72	83	35	63	49	63
STMMW_18401	SL1344_1780	STM1851	215	222	249	600	466	659	253	372	265	31	41	64	884	807	229	402	339	387	227	172	154	363	143	216	4282	4608	571	40	42	30	79	237
STMMW_18411	SL1344_1781	yebW	79	104	93	69	82	83	55	84	67	38	42	72	141	109	41	106	67	61	103	108	78	59	36	53	321	475	36	60	38	49	69	98
STMMW_18421	SL1344_1782	pphA	22	17	26	125	145	128	32	50	57	7	11	18	596	576	154	65	38	47	38	40	24	67	67	43	1528	3846	315	13	15	6	31	69
STMMW_18431	SL1344_1783	STM1854	344	543	400	1688	2231	1784	352	379	423	107	90	144	4327	4767	3525	478	364	332	674	804	700	993	919	792	28127	35536	5358	129	125	142	726	1142
STMMW_18441	SL1344_1784	sopE2	1981	2437	2135	6	20	24	92	70	61	118	124	194	48	27	18	82	69	71	2965	3165	3063	39	26	46	290	246	12	180	266	349	2805	5201
STMMW_18451	SL1344_1785	STM1856	13	21	21	21	27	26	4	11	14	46	38	82	65	82	11	20	10	20	29	25	26	28	23	15	266	486	41	16	21	27	11	34
STMMW_18471	SL1344_1786	SL1344_1786	100	162	180	302	449	289	240	310	314	90	59	140	731	415	172	278	235	209	162	186	126	200	205	163	1724	3621	200	124	103	128	158	188
STMMW_18481	SL1344_1787	STM1857	65	105	92	437	494	425	600	616	586	28	31	41	481	369	115	674	532	451	115	89	66	331	193	347	906	1210	114	89	63	76	169	309
STMMW_18531	SL1344_1791	STM1861	6	4	1	7	13	15	13	13	8	2	4	7	19	26	2	33	21	31	5	7	12	12	9	8	53	81	12	10	13	16	13	19
STMMW_18541	SL1344_1807	STM1873	52	57	44	124	154	123	216	214	247	54	54	72	359	290	40	279	247	187	37	35	30	62	55	60	380	656	95	54	54	54	35	70
STMMW_18551	SL1344_1808	STM1874	199	335	248	382	459	347	738	846	871	180	157	275	980	815	195	1116	898	730	271	312	252	235	189	229	1369	2175	242	259	271	347	243	389
STMMW_18561	SL1344_1809	yobA	133	240	123	201	220	224	350	379	364	83	72	139	725	555	139	483	427	335	136	147	160	141	103	145	1381	1579	174	174	154	188	143	259
STMMW_18571	SL1344_1810	holE	14	31	25	95	125	111	167	184	242	76	30	101	168	109	33	328	255	208	28	24	13	99	55	93	582	374	19	74	77	88	33	29
STMMW_18581	SL1344_1811	STM1877	92	166	135	192	191	160	173	185	190	73	60	134	693	444	214	326	244	215	125	83	75	170	123	143	1073	1284	274	171	132	122	97	135
STMMW_18591	SL1344_1812	exoX	112	171	173	227	283	210	356	486	459	147	158	242	853	681	148	604	419	338	188	213	135	163	139	160	1496	2047	188	203	168	262	141	225
STMMW_18601	SL1344_1813	opdB	259	377	299	281	316	335	431	492	498	153	148	288	1973	1267	417	644	509	384	271	304	227	183	115	175	3706	3233	346	217	160	201	207	282
STMMW_18611	SL1344_1814	yebE	123	167	134	111	143	119	270	334	412	59	45	98	1929	1600	519	316	242	180	106	148	98	61	53	55	5117	2349	288	56	39	50	102	124
STMMW_18621	SL1344_1815	yebF	606	735	556	356	394	457	413	561	510	123	91	208	1361	877	367	488	388	335	495	493	475	225	104	231	4243	2360	377	87	90	99	297	552
STMMW_18631	SL1344_1816	yebG	254	419	258	165	243	210	401	406	420	146	125	214	1512	767	644	220	157	133	128	125	151	87	56	64	3965	1388	343	104	83	119	113	179
STMMW_18641	SL1344_1817	purT	26	56	31	371	546	366	730	962	972	38	33	55	306	440	106	973	875	672	38	42	36	256	244	243	1080	1564	196	23	34	30	41	82
STMMW_18651	SL1344_1818	eda	192	288	216	264	280	213	399	382	404	223	194	309	672	560	142	391	346	232	200	257	236	172	100	136	952	1025	200	217	163	228	222	314
STMMW_18661	SL1344_1819	edd	117	186	160	192	210	183	372	416	449	158	129	245	451	377	116	381	303	249	131	157	112	110	75	115	764	911	119	177	146	186	143	198
STMMW_18671	SL1344_1820	zwf	369	571	397	649	652	595	964	1196	1175	316	294	422	1381	1149	340	1254	1061	810	380	463	342	328	238	308	2340	2831	517	490	366	493	348	617
STMMW_18681	SL1344_1821	hexR	192	347	259	82	117	82	115	175	167	175	130	324	703	311	68	189	134	120	257	371	308	66	39	65	571	680	82	346	289	437	231	235
STMMW_18691	SL1344_1822	pykA	484	712	491	473	424	372	573	667	584	832	948	1294	1920	1585	280	725	580	450	572	705	569	252	178	199	2053	2568	358	1390	1103	1237	449	693
STMMW_18701	SL1344_1823	msbB	157	234	202	238	448	250	490	569	658	205	158	304	636	605	175	518	465	353	166	216	176	189	208	158	1292	1835	205	275	209	239	227	319
STMMW_18711	SL1344_1824	yebA	225	346	302	376	2436	328	3647	2875	5345	211	215	410	2112	1904	365	2629	2125	1042	286	347	247	295	1137	229	3432	5024	565	208	166	210	377	712
STMMW_18721	SL1344_1825	znuA	144	270	246	363	4022	246	5219	4020	8417	178	136	285	2587	1606	376	3800	2957	955	205	221	168	188	2201	194	3654	3397	361	149	168	237	253	369
STMMW_18731	SL1344_1826	znuC	58	102	88	147	339	106	571	605	855	111	104	188	396	191	75	633	510	271	88	108	91	86	343	87	775	544	63	149	144	154	117	168
STMMW_18741	SL1344_1827	znuB	32	82	52	129	362	87	487	519	603	83	88	154	256	168	60	394	354	193	37	58	29	63	284	53	374	360	51	101	72	90	72	107
STMMW_18751	SL1344_1828	ruvB	131	190	164	277	224	231	423	569	564	156	120	233	622	663	208	504	415	334	196	181	114	145	85	134	1238	1725	143	156	115	146	137	269
STMMW_18761	SL1344_1829	ruvA	112	206	161	238	327	237	465	597	640	162	110	289	757	578	154	662	444	422	159	173	114	163	129	154	1437	1588	121	176	128	209	147	208
STMMW_18801	SL1344_1832	yebB	12	27	21	15	14	10	26	24	29	11	8	17	62	23	10	34	18	9	15	11	5	7	4	8	80	81	7	19	14	17	10	23
STMMW_18811	SL1344_1833	ruvC	60	107	86	445	556	394	788	929	974	189	97	321	933	821	135	1070	823	676	209	198	138	277	176	213	1397	1954	165	148	121	267	233	315
STMMW_18821	SL1344_1834	yebC	201	253	198	884	1019	843	1332	1469	1536	298	237	475	1795	1598	464	1530	1331	1100	383	397	347	561	317	497	3378	4013	462	282	227	435	460	859
STMMW_18831	SL1344_1835	ntpA	120	190	148	735	973	701	1172	1473	1468	315	154	479	1487	1325	331	1512	1192	1037	365	346	261	432	287	367	3265	4447	346	299	248	374	336	608
STMMW_18841	SL1344_1836	aspS	233	315	283	1521	1693	1340	2287	2738	2669	510	379	819	4026	3681	926	2505	2139	1979	475	570	433	795	576	705	5995	8845	789	597	354	571	589	1031
STMMW_18851	SL1344_1837	yecD	53	65	58	69	81	58	61	91	91	56	27	76	622	467	116	149	96	67	45	72	58	71	67	90	886	2154	327	56	52	84	43	72
STMMW_18861	SL1344_1838	yecE	22	41	30	51	68	62	81	105	104	26	35	52	492	378	58	164	117	80	46	51	38	69	51	61	689	1498	266	32	30	50	34	48
STMMW_18871	SL1344_1839	yecN	203	315	260	332	372	345	475	562	520	216	215	386	511	481	105	558	505	413	256	272	204	196	152	200	1136	1461	109	344	284	344	222	352
STMMW_18881	SL1344_1840	yecO	92	162	144	359	441	379	583	712	783	189	184	322	775	709	149	891	679	563	125	147	121	218	153	175	1643	1995	168	236	168	213	168	246
STMMW_18891	SL1344_1841	yecP	84	168	141	294	310	280	509	663	647	171	122	293	362	421	107	693	567	522	102	147	100	170	122	152	929	1382	143	222	149	190	140	239
STMMW_18901	SL1344_1842	cutC	47	64	50	185	255	185	150	198	233	60	50	109	2043	1816	663	345	247	215	184	141	111	173	177	149	5659	15560	1933	68	44	70	102	170
STMMW_18911	SL1344_1843	yecM	27	37	27	113	178	115	173	184	202	42	25	93	181	148	51	285	214	141	54	51	43	80	54	113	525	469	57	54	30	58	58	75
STMMW_18921	SL1344_1844	argS	303	489	391	671	748	609	1084	1258	1201	345	232	543	1062	884	252	1211	1106	889	396	459	340	383	264	309	2134	2613	237	450	225	263	541	971
STMMW_18931	SL1344_1845	STM1910	13	23	10	42	57	27	41	41	51	23	15	31	238	224	61	37	28	35	18	12	14	70	68	49	634	1932	316	27	15	25	16	28
STMMW_18941	SL1344_1846	STM1911	47	63	46	69	72	66	195	288	305	60	75	127	189	98	29	115	81	81	41	53	35	24	19	25	272	366	32	58	47	52	43	70
STMMW_18951	SL1344_1847	flhE	80	119	81	57	46	36	244	392	326	74	47	164	48	32	12	22	30	33	58	79	47	5	5	7	52	53	6	51	47	93	76	106
STMMW_18961	SL1344_1848	flhAa	434	713	555	294	289	312	1770	2707	2295	567	385	1151	297	190	46	200	218	169	430	488	367	41	15	30	190	291	22	395	346	550	411	661
STMMW_18971	SL1344_1849	flhB	293	473	410	183	194	199	1379	1862	1679	558	358	956	190	70	24	120	121	93	378	419	272	18	10	31	59	91	9	341	334	499	345	438
STMMW_18981	SL1344_1850	cheZ	1081	1620	1167	74	71	50	2600	2846	2828	846	1040	1201	291	145	35	104	92	98	1376	1673	1350	40	24	23	245	294	42	1410	1204	1321	2028	3488
STMMW_18991	SL1344_1851	cheY	890	1266	903	30	27	39	1663	1823	2032	540	655	818	221	61	29	73	69	53	942	1156	976	25	15	16	187	220	47	1001	744	869	1432	2469
STMMW_19001	SL1344_1852	cheB	848	1271	915	24	38	31	2107	2179	2408	655	730	1064	249	65	26	60	48	48	898	1057	764	17	13	7	104	133	24	1332	984	1230	946	1587
STMMW_19011	SL1344_1853	cheR	620	942	806	26	35	21	1753	1695	2122	461	410	1039	259	82	17	52	49	63	592	747	500	3	10	10	112	140	14	904	721	900	443	750
STMMW_19021	SL1344_1854	cheM	3876	5360	4654	69	65	64	4333	4146	4968	1800	1534	3325	658	157	77	151	154	157	2818	3329	2886	25	15	29	320	244	22	3449	3347	4163	2173	4053
STMMW_19031	SL1344_1855	cheW	2266	3082	2074	61	50	49	3042	3125	3279	912	1474	1562	372	85	54	340	299	277	2044	2458	2066	62	44	48	449	497	52	2280	2375	2419	2451	5170
STMMW_19041	SL1344_1856	cheA	3218	4472	3651	113	121	81	7489	7473	8905	1729	2050	3253	1107	283	101	838	828	724	3145	3460	2868	160	131	122	767	842	74	4542	3697	4444	2856	5347
STMMW_19051	SL1344_1857	motB	1298	2139	1774	38	57	37	2835	2786	3482	908	689	1699	531	101	33	436	354	305	1210	1336	999	57	30	45	283	338	39	1720	1511	1991	792	1363
STMMW_19061	SL1344_1858	motA	1480	2293	1751	40	50	41	2215	2108	2628	726	640	1323	420	85	54	458	371	329	1162	1398	1124	62	45	53	399	474	32	1245	1421	1767	993	1662
STMMW_19071	SL1344_1859	flhC	792	1491	1131	358	403	325	1175	1166	1364	848	691	1434	980	744	114	1711	1625	1128	1058	1161	821	220	174	247	1319	1260	223	1150	927	1460	880	1516
STMMW_19081	SL1344_1860	flhD	679	1076	830	306	380	309	886	885	900	666	554	1051	796	617	110	1940	1664	1184	784	1058	877	229	191	244	1133	1117	205	426	440	448	778	1361
STMMW_19101	SL1344_1861	yecG	110	196	110	110	143	117	120	187	143	104	117	162	1045	477	250	174	139	102	69	83	75	102	113	103	832	1230	384	247	202	245	86	130
STMMW_19111	SL1344_1862	otsA	211	317	229	259	259	325	168	235	209	50	44	66	687	604	150	368	284	261	182	195	180	164	71	124	1542	3063	509	69	57	65	125	177
STMMW_19121	SL1344_1863	otsB	163	208	175	212	205	230	74	159	131	30	25	41	560	537	151	258	182	172	165	144	113	114	40	103	1500	2704	417	67	38	29	109	142
STMMW_19131	SL1344_1864	araH	24	26	21	10	18	14	15	25	18	35	52	55	65	37	24	24	20	20	25	24	22	8	6	9	126	223	22	29	28	33	17	35
STMMW_19141	SL1344_1865	ftnB	127	200	125	39	17	56	24	26	38	166	142	294	168	115	43	62	58	27	116	127	104	28	9	25	295	275	46	179	162	119	99	158
STMMW_19151	SL1344_1866	STM1933	23	48	32	24	36	29	27	38	34	32	38	44	76	58	27	56	46	22	50	54	39	17	17	21	180	190	10	35	36	37	40	50
STMMW_19161	SL1344_1867	STM1934	167	277	211	42	47	41	363	495	444	242	146	390	31	26	8	36	34	32	109	125	125	10	10	11	19	32	4	222	208	343	137	150
STMMW_19171	SL1344_1868	ftn	865	1477	1022	1170	1279	1259	392	377	400	767	552	1285	634	685	89	569	434	267	774	1008	805	1089	648	1279	1059	821	174	1457	1096	1209	1455	2456
STMMW_19181	SL1344_1869	yecH	20	31	34	4	6	3	3	11	6	98	88	120	19	15	3	14	4	5	55	58	45	0	0	8	51	130	1	17	33	30	21	32
STMMW_19191	SL1344_1870	tyrP	33	62	30	136	202	127	247	276	271	59	49	113	129	69	40	319	283	223	26	31	23	82	66	50	242	302	26	44	22	22	32	62
STMMW_19201	SL1344_1871	yecA	343	468	352	169	219	161	283	360	347	229	326	297	2052	1529	340	350	295	286	342	370	331	107	90	80	2529	6150	419	428	473	387	229	437
STMMW_19211	SL1344_1872	STM1939	277	404	344	488	592	467	341	378	322	207	202	295	2381	1278	394	485	378	336	379	471	362	240	161	229	2298	5985	333	223	216	248	457	845
STMMW_19231	SL1344_1874	STM1941	105	178	141	802	945	748	158	208	179	123	105	171	3335	2439	542	263	174	148	213	231	186	273	236	312	5030	9738	627	56	76	82	224	426
STMMW_19241	SL1344_1875	pgsA	400	811	562	314	370	319	500	576	590	400	460	664	471	426	158	634	541	477	346	431	401	180	214	168	1102	1381	211	504	443	547	432	651
STMMW_19251	SL1344_1876	uvrC	400	696	541	277	330	292	592	706	663	623	515	998	1178	1015	157	898	705	619	379	417	310	219	174	147	1614	2689	268	490	345	434	299	588
STMMW_19261	SL1344_1877	sirA	647	1112	927	338	462	404	612	705	793	787	668	1310	1633	1151	264	1093	890	775	858	960	748	341	306	365	2483	3779	546	799	827	949	657	982
STMMW_19281	SL1344_1878	yecF	103	160	142	380	398	367	621	652	618	274	170	408	354	232	57	638	560	502	114	109	78	292	207	238	922	957	79	282	229	361	129	348
STMMW_19291	SL1344_1879	sdiA	414	682	411	36	39	34	195	240	282	118	122	173	247	145	44	109	112	102	280	278	287	22	15	10	304	392	40	189	262	302	205	280
STMMW_19301	SL1344_1880	yecC	113	139	112	226	231	221	444	579	523	71	78	146	237	204	75	466	422	379	103	105	91	128	103	92	497	638	99	132	86	124	108	195
STMMW_19311	SL1344_1881	yecS	67	86	62	120	131	110	236	324	330	45	31	81	202	200	42	275	208	186	50	58	55	74	49	59	331	503	44	66	37	66	63	110
STMMW_19321	SL1344_1882	dcyD	104	155	104	185	191	150	406	485	468	67	74	104	380	292	130	356	313	289	94	105	97	104	72	81	506	716	82	110	58	81	94	133
STMMW_19331	SL1344_1883	fliY	741	1068	840	592	593	633	1830	1886	1894	454	488	809	1018	746	408	1452	1429	1064	494	528	480	327	196	291	1429	1735	298	627	560	673	458	847
STMMW_19341	SL1344_1884	fliZ	1016	1519	1152	132	157	141	1758	1921	1889	799	680	1378	161	109	23	127	136	78	709	895	774	9	3	10	109	111	6	867	990	1302	652	1262
STMMW_19351	SL1344_1885	fliA	3137	4671	3872	458	455	421	5005	5844	5862	2223	1628	3751	362	271	63	280	337	247	2925	3374	2428	30	22	28	126	211	16	2854	3085	4430	1944	3189
STMMW_19371	SL1344_1887	fliB	424	658	534	153	119	125	1446	1646	1501	628	531	1189	134	107	21	125	140	113	404	490	467	24	11	25	113	95	26	621	553	721	490	1045
STMMW_19381	SL1344_1888	fliC	26755	34846	26333	554	575	659	60846	54850	54660	21624	26934	31803	1121	541	202	860	974	984	17982	21054	20705	154	116	185	937	727	251	38985	38062	33981	19226	42771
STMMW_19401	SL1344_1889	fliD	5220	7350	5904	733	658	691	8733	9370	10247	3837	3171	6738	505	268	68	508	510	395	4973	5845	4708	81	34	69	176	133	20	6106	5527	6823	4519	7773
STMMW_19411	SL1344_1890	fliS	1305	1931	1631	187	154	163	2844	2830	3146	1053	914	1911	126	98	22	149	159	118	1347	1649	1096	16	13	19	71	71	1	1539	1348	1761	1299	2160
STMMW_19421	SL1344_1891	fliT	594	1010	865	103	125	109	1682	1678	2001	675	401	1256	71	57	12	92	99	68	690	782	501	12	9	8	68	63	9	1091	877	1221	644	1069
STMMW_19431	SL1344_1892	amyA	108	174	157	118	126	134	356	471	522	111	68	219	324	248	36	130	95	74	83	93	85	79	28	70	454	541	67	80	83	126	85	131
STMMW_19441	SL1344_1893	yedD	71	112	75	191	231	203	244	304	314	134	145	273	359	320	68	287	255	194	103	97	75	118	104	113	736	750	66	133	91	146	112	147
STMMW_19451	SL1344_1894	yedE	27	41	27	117	135	124	179	218	167	26	20	31	140	138	34	229	200	194	45	40	38	69	65	56	320	416	46	19	16	39	48	88
STMMW_19461	SL1344_1895	yedF	9	22	13	26	31	37	48	63	70	7	11	16	49	26	6	69	81	75	13	9	17	19	17	22	62	70	26	7	7	12	14	15
STMMW_19471	SL1344_1896	STM1967	199	247	286	7	5	10	25	35	37	146	112	259	23	14	9	19	28	28	208	234	168	8	9	10	73	54	14	53	44	49	212	413
STMMW_19481	SL1344_1897	fliE	388	705	578	33	22	27	985	1341	1452	612	257	1098	11	12	4	139	109	46	395	414	326	3	2	12	44	70	13	664	575	836	494	590
STMMW_19491	SL1344_1898	fliF	1097	1908	1387	89	92	89	3889	4974	4681	1514	1069	2520	59	51	16	294	293	269	1174	1238	931	13	13	30	63	53	3	1168	1084	1622	1123	1629
STMMW_19501	SL1344_1899	fliG	906	1442	1109	78	66	60	2991	4024	3460	1031	797	1752	82	44	23	260	227	208	898	907	704	13	6	18	83	90	3	838	868	1154	704	1228
STMMW_19511	SL1344_1900	fliH	391	657	478	45	57	32	1284	1910	1798	528	298	850	45	31	18	119	128	100	474	532	368	7	8	10	39	58	1	550	476	801	412	544
STMMW_19521	SL1344_1901	fliI	532	900	664	54	63	35	1882	2553	2402	726	459	1260	80	48	18	140	150	140	545	625	407	18	5	10	53	64	8	700	668	994	534	756
STMMW_19531	SL1344_1902	fliJ	259	368	336	25	28	21	756	1144	1044	363	211	573	26	24	12	77	66	56	225	254	221	14	2	5	47	42	9	315	275	361	204	336
STMMW_19541	SL1344_1903	fliK	468	807	543	49	45	44	1350	1970	1815	580	395	1032	61	49	22	123	116	99	425	487	347	14	7	12	61	66	8	585	469	682	485	638
STMMW_19551	SL1344_1904	fliL	407	623	418	84	101	107	1159	1533	1444	515	329	882	93	66	9	108	86	72	329	371	325	9	3	11	30	24	13	372	284	445	335	526
STMMW_19561	SL1344_1905	fliM	747	1142	860	205	252	204	2677	3616	3412	1072	732	1843	329	220	77	204	235	208	566	729	625	25	21	21	344	536	134	818	681	1002	600	1021
STMMW_19571	SL1344_1906	fliN	432	677	499	139	129	122	1333	1825	1713	494	358	840	395	302	89	108	110	104	375	509	389	17	17	15	458	895	148	403	370	511	390	637
STMMW_19581	SL1344_1907	fliO	236	351	268	89	70	88	691	942	893	292	218	517	242	156	34	67	56	60	166	188	150	13	14	13	277	496	57	246	181	311	195	269
STMMW_19591	SL1344_1908	fliP	206	377	259	181	211	179	982	1398	1245	365	285	764	270	196	28	97	100	79	171	175	168	63	61	73	320	538	57	302	266	378	180	263
STMMW_19601	SL1344_1909	fliQ	66	138	82	42	45	40	279	477	429	132	71	248	47	53	5	35	32	15	44	51	29	12	3	11	50	80	23	101	71	109	74	100
STMMW_19611	SL1344_1910	fliR	41	94	55	33	64	40	318	534	496	122	88	302	49	48	8	33	34	30	44	52	25	12	12	11	72	95	20	91	70	120	49	85
STMMW_19621	SL1344_1911	rcsA	11	16	15	19	15	21	67	112	110	17	28	41	30	26	55	43	40	26	25	20	16	12	10	11	238	496	118	14	19	17	11	25
STMMW_19631	SL1344_1912	dsrB	495	727	586	326	392	355	368	394	373	482	541	648	354	298	261	489	411	393	611	625	547	270	152	214	1416	1571	283	607	574	827	470	606
STMMW_19641	SL1344_1913	yodD	177	212	150	68	75	77	37	34	23	22	24	28	236	194	43	99	75	52	158	197	185	68	26	51	650	742	178	40	27	25	73	122
STMMW_19651	SL1344_1914	mngB	20	32	27	34	29	39	30	36	47	4	8	12	219	173	25	61	42	34	25	30	18	23	13	12	267	485	79	25	6	10	18	34
STMMW_19661	SL1344_1915	gcpA	189	322	275	232	251	231	211	278	247	49	42	76	441	431	80	414	353	250	165	166	138	158	90	123	778	1025	104	73	59	83	171	226
STMMW_19671	SL1344_1916	STM1988	500	595	523	495	379	617	318	280	279	181	321	280	722	421	148	473	420	329	270	246	257	325	151	239	1741	1838	274	331	291	240	248	467
STMMW_19681	SL1344_1917	yedI	64	122	97	197	202	218	251	307	315	86	105	162	423	332	107	345	311	239	121	132	116	100	97	111	715	979	117	93	98	121	102	167
STMMW_19691	SL1344_1918	yedA	12	25	14	28	41	28	37	57	42	42	54	71	91	48	24	57	45	39	12	21	13	32	22	24	120	187	26	39	28	49	21	25
STMMW_19701	SL1344_1919	vsr	29	52	48	59	64	57	98	134	116	35	40	62	146	98	25	128	107	111	34	43	40	34	31	26	204	321	29	32	30	47	39	60
STMMW_19711	SL1344_1920	dcm	136	197	161	197	263	213	433	527	551	168	142	267	718	578	109	597	456	381	156	165	120	149	132	119	939	1310	153	212	158	224	184	233
STMMW_19721	SL1344_1921	yedJ	29	39	34	46	53	28	95	115	137	31	32	46	179	138	47	124	115	87	23	35	32	25	26	20	402	442	36	35	28	32	28	47
STMMW_19731	SL1344_1922	STM1994	4	0	3	12	15	20	20	42	32	10	2	15	99	55	33	64	37	28	6	5	6	8	9	9	242	174	8	8	6	6	8	9
STMMW_19741	SL1344_1923	ompS	34	40	34	46	58	39	49	68	52	29	21	44	87	60	19	76	68	52	31	27	27	17	17	17	139	167	28	10	30	23	32	46
STMMW_19751	SL1344_1924	cspB	39	57	78	141	196	154	275	519	410	21	45	39	470	532	269	162	217	499	39	38	57	80	244	17	3478	5184	740	12	16	15	31	66
STMMW_19761	SL1344_1925	umuC	34	57	52	55	74	67	50	74	61	31	24	36	367	258	54	81	67	58	21	44	36	26	30	26	437	612	178	23	24	39	32	46
STMMW_19781	SL1344_1926	umuD	13	30	15	39	50	42	28	42	51	13	11	18	225	149	63	50	36	22	18	18	17	24	22	18	444	478	133	25	15	39	20	22
STMMW_19791	SL1344_1927	STM1999	1	4	2	11	7	6	8	7	3	3	2	4	65	38	4	4	7	9	2	1	1	3	6	3	133	180	13	6	3	3	3	0
STMMW_19801	SL1344_1927A	SL1344_1927A	20	20	24	94	114	87	57	87	76	5	13	31	268	175	38	72	60	68	16	15	10	57	52	33	765	770	148	15	21	17	26	32
STMMW_19811	SL1344_1927B	SL1344_1927B	102	152	85	407	537	452	115	161	150	32	35	53	746	574	442	196	134	146	81	101	89	309	287	231	1881	2298	391	47	35	55	94	187
STMMW_19812	SL1344_1928	SL1344_1928	55	141	126	6027	7695	6108	62	60	77	14	7	14	12075	8774	1455	137	97	103	313	364	288	4189	3992	2917	28350	26705	3481	13	7	14	253	416
STMMW_19831	SL1344_1929	STM2705	49	73	41	59	65	71	81	82	76	9	7	16	71	76	27	123	72	85	53	48	44	35	27	29	206	200	44	15	16	17	62	100
STMMW_19841	SL1344_1930	SL1344_1930	37	62	53	98	94	86	104	136	130	7	8	28	94	137	26	185	103	111	75	63	61	65	72	59	211	242	51	34	31	33	48	87
STMMW_19851	SL1344_1931	SL1344_1931	11	19	21	43	38	40	33	48	50	8	4	14	32	50	7	65	46	52	18	17	16	24	27	18	70	92	20	9	8	7	21	26
STMMW_19861	SL1344_1932	SL1344_1932	17	17	17	28	29	37	27	48	51	2	7	5	42	51	4	45	58	30	16	16	12	19	27	20	68	99	5	16	5	9	22	32
STMMW_19871	SL1344_1933	SL1344_1933	28	44	43	54	76	75	50	55	48	11	7	15	59	50	5	86	47	50	19	16	28	44	33	26	88	154	20	15	9	14	30	47
STMMW_19881	SL1344_1934	SL1344_1934	11	33	21	31	49	36	28	33	32	8	4	6	32	40	5	45	36	32	16	13	9	21	20	14	55	81	20	3	6	3	27	22
STMMW_19891	SL1344_1935	SL1344_1935	23	32	25	44	60	56	72	74	60	8	5	18	66	82	9	82	51	62	13	32	11	31	37	23	78	146	24	9	8	20	30	47
STMMW_19901	SL1344_1936	SL1344_1936	42	69	58	92	115	93	123	125	137	10	12	27	112	163	11	137	108	83	34	48	35	68	66	58	160	276	26	15	16	23	33	82
STMMW_19911	SL1344_1937	SL1344_1937	52	74	67	130	150	104	144	171	178	13	16	26	128	195	21	172	117	144	40	56	38	77	68	75	161	257	45	33	24	23	45	114
STMMW_19921	SL1344_1938	SL1344_1938	124	212	159	297	316	245	267	333	370	45	42	71	319	351	68	353	279	207	129	162	124	162	177	146	418	619	152	94	66	88	137	215
STMMW_19932	SL1344_1939	SL1344_1939	47	52	49	80	68	78	71	81	70	13	12	15	69	71	9	108	74	74	42	45	31	44	45	40	67	119	31	25	18	16	50	86
STMMW_19941	SL1344_1940	SL1344_1940	53	107	75	94	93	97	91	111	120	14	9	20	75	125	17	158	108	99	85	79	86	58	57	55	147	188	39	34	23	35	85	127
STMMW_19951	SL1344_1941	SL1344_1941	78	162	105	189	212	198	175	201	194	18	22	25	127	213	22	281	164	181	97	97	111	134	124	114	168	261	58	54	40	43	99	170
STMMW_19961	SL1344_1942	SL1344_1942	27	38	25	64	82	77	47	82	57	3	5	5	34	68	4	93	70	52	24	15	23	62	54	29	38	65	24	12	13	14	34	63
STMMW_19971	SL1344_1943	SL1344_1943	24	42	27	52	59	71	46	69	64	5	3	8	28	56	7	51	40	47	17	20	34	38	33	27	35	60	9	10	6	10	20	41
STMMW_19981	SL1344_1944	SL1344_1944	20	30	30	51	47	63	58	57	76	7	2	8	35	71	6	84	51	48	39	40	27	44	31	21	40	59	12	15	7	11	44	60
STMMW_19991	SL1344_1945	SL1344_1945	22	48	39	63	64	62	64	92	99	5	4	5	32	88	7	125	88	71	37	43	35	30	31	30	41	71	17	15	12	9	54	84
STMMW_19992	SL1344_1946	SL1344_1946	12	51	34	33	35	45	48	56	61	6	3	5	25	46	1	96	59	69	26	46	36	27	24	29	43	58	19	6	6	7	36	66
STMMW_20001	SL1344_1947	SL1344_1947	78	128	110	157	193	181	157	159	146	14	17	24	110	190	7	207	184	160	66	125	74	107	110	91	174	227	41	37	24	44	77	161
STMMW_20011	SL1344_1948	SL1344_1948	50	90	64	83	89	82	77	100	79	18	11	8	51	84	11	88	83	71	27	41	31	47	35	31	65	91	22	13	11	11	36	60
STMMW_20021	SL1344_1949	SL1344_1949	38	72	58	107	134	103	108	120	112	11	10	16	97	132	16	96	78	72	41	22	28	74	52	38	74	133	26	18	15	19	39	67
STMMW_20031	SL1344_1950	SL1344_1950	91	151	130	157	214	174	170	246	201	17	25	34	118	200	15	243	169	167	75	98	72	106	89	113	173	282	63	46	27	49	79	148
STMMW_20041	SL1344_1951	SL1344_1951	36	72	57	61	88	61	87	76	66	5	5	16	22	44	6	115	74	74	29	28	31	34	35	22	47	64	12	20	8	13	27	54
STMMW_20051	SL1344_1952	SL1344_1952	22	33	40	42	60	43	33	48	39	15	4	7	28	49	5	73	47	44	36	34	20	31	26	23	21	43	4	17	7	7	41	34
STMMW_20061	SL1344_1953	SL1344_1953	64	126	82	75	74	79	56	78	73	16	21	47	60	78	10	165	130	121	73	108	74	38	45	68	148	144	38	41	47	51	69	141
STMMW_20071	SL1344_1954	SL1344_1954	39	76	50	58	73	50	67	68	74	6	7	8	26	54	3	73	69	58	59	55	61	37	33	31	49	73	16	22	17	18	35	72
STMMW_20081	SL1344_1955	rzpR	10	25	19	36	45	41	30	34	35	3	0	8	25	54	1	39	25	35	23	23	22	18	25	14	34	81	10	10	4	10	20	30
STMMW_20101	SL1344_1956	STM0907	23	47	34	76	73	77	40	75	60	6	6	11	38	73	2	84	51	27	14	23	31	36	36	18	51	85	9	13	7	14	28	41
STMMW_20111	SL1344_1957	STM0906	21	38	22	39	61	32	37	71	48	3	7	7	27	46	5	48	38	27	19	16	20	24	28	19	58	72	17	7	7	11	7	27
STMMW_20131	SL1344_1958	SL1344_1958	82	164	109	152	185	191	155	206	195	53	54	94	172	148	35	270	198	200	98	122	73	105	89	85	283	313	71	93	80	97	92	144
STMMW_20141	SL1344_1959	SL1344_1959	11	27	22	23	35	29	43	40	45	16	18	17	42	53	16	20	30	23	13	8	7	9	9	10	108	73	13	20	17	23	12	25
STMMW_20151	SL1344_1960	SL1344_1960	25	50	27	33	35	26	29	46	36	18	10	22	34	37	4	29	24	21	20	19	15	5	7	9	52	48	13	24	24	20	25	24
STMMW_20171	SL1344_1961	SL1344_1961	30	62	57	31	46	32	41	44	52	25	21	27	55	54	10	44	34	29	37	33	36	19	10	20	93	94	17	28	26	29	29	54
STMMW_20191	SL1344_1962	SL1344_1962	33	36	31	23	26	22	28	37	54	14	13	17	41	59	11	20	24	18	20	26	19	10	5	5	57	40	7	18	18	24	29	51
STMMW_20201	SL1344_1963	SL1344_1963	16	30	24	21	23	18	17	40	27	9	10	9	35	39	13	15	17	9	17	19	13	8	9	0	20	27	2	9	11	13	13	22
STMMW_20211	SL1344_1964	SL1344_1964	18	49	30	33	31	30	30	48	39	13	15	18	47	50	7	35	30	25	24	26	27	10	4	7	35	23	9	22	20	22	24	51
STMMW_20221	SL1344_1965	SL1344_1965	1008	1715	1331	980	1234	841	2682	3320	3226	494	392	630	39916	35337	712	3129	2477	2315	846	1157	1042	417	275	433	34675	51844	22488	670	569	639	1162	2007
STMMW_20231	SL1344_1966	SL1344_1966	64	75	64	24	34	30	37	55	41	12	16	21	41	54	16	516	353	339	357	517	383	154	151	167	285	371	49	42	36	53	464	876
STMMW_20241	SL1344_1967	STM0898	817	1332	953	831	932	813	1276	1446	1428	658	613	962	1404	1152	340	1739	1370	1222	878	1030	922	573	512	567	3055	3007	380	959	937	1145	919	1358
STMMW_20251	SL1344_1968	SL1344_1968	240	535	313	116	189	160	200	241	233	79	63	137	208	283	36	1022	682	651	813	1088	911	417	372	397	732	1065	79	164	150	178	699	1113
STMMW_20261	SL1344_1969	SL1344_1969	114	173	109	105	109	78	136	140	123	45	39	78	156	168	17	690	530	412	223	330	280	275	225	239	279	394	89	125	121	126	315	662
STMMW_20271	SL1344_1970	SL1344_1970	15	24	14	9	11	8	12	23	19	7	4	13	35	29	3	111	88	70	23	19	29	34	22	30	56	81	12	23	14	19	34	113
STMMW_20291	SL1344_1971	SL1344_1971	13	27	21	14	19	8	25	28	27	8	6	11	37	36	8	84	64	46	32	34	30	29	25	21	65	81	6	17	15	21	41	65
STMMW_20301	SL1344_1972	SL1344_1972	25	37	27	15	18	15	30	27	33	5	8	8	49	56	12	84	67	53	25	46	39	34	19	25	117	82	7	16	16	35	35	62
STMMW_20311	SL1344_1973	SL1344_1973	40	56	39	39	58	41	62	65	55	29	31	36	91	93	25	123	102	74	44	55	40	37	28	32	167	157	24	41	40	47	42	83
STMMW_20321	SL1344_1974	SL1344_1974	23	28	26	29	45	29	43	40	41	21	16	33	54	51	11	88	69	41	32	22	14	22	11	14	134	120	42	21	19	16	24	39
STMMW_20331	SL1344_1975	SL1344_1975	7	15	16	18	19	13	25	42	36	9	7	18	35	40	7	66	38	33	13	15	8	13	4	15	54	57	18	16	14	13	9	29
STMMW_20341	SL1344_1976	SL1344_1976	38	74	57	83	72	67	92	112	83	34	38	60	203	113	65	150	123	132	60	83	47	53	47	46	438	592	48	58	41	50	47	90
STMMW_20351	SL1344_1977	yeeI	559	744	575	52	71	45	95	110	104	216	282	368	840	407	64	150	119	82	423	525	421	43	24	53	593	766	174	303	535	478	353	702
STMMW_20352	SL1344_1978	SL1344_1978	2	1	1	8	14	6	11	21	16	7	4	12	54	5	10	5	6	3	2	2	1	0	3	1	35	23	4	3	2	4	1	3
STMMW_20361	SL1344_1979	STM2005	1	3	8	13	18	16	31	20	33	7	11	28	90	31	8	40	29	25	1	3	0	17	11	6	68	96	13	9	6	12	3	9
STMMW_20371	SL1344_1981	STM2006	2	4	2	2	3	2	6	4	9	3	1	0	31	11	12	7	5	7	1	2	1	3	3	2	47	54	0	2	1	5	2	2
STMMW_20381	SL1344_1982	STM2007	18	40	28	34	26	27	31	48	35	19	24	33	93	47	24	67	47	34	22	16	22	18	11	15	146	141	20	30	23	27	16	24
STMMW_20391	SL1344_1983	STM2008	93	220	125	109	132	96	160	187	201	122	77	212	181	133	51	209	170	151	147	153	92	100	63	86	384	375	27	171	130	165	153	230
STMMW_20401	SL1344_1985	SL1344_1985	9	15	10	22	46	18	47	56	77	17	11	36	143	88	32	68	45	52	7	10	9	17	12	17	178	337	33	11	18	22	8	16
STMMW_20411	SL1344_1986	amn	240	308	249	254	352	265	435	488	528	173	180	257	1527	1028	236	569	494	331	212	219	164	176	118	168	1589	2765	398	198	192	245	174	289
STMMW_20431	SL1344_1987	STM2011	56	136	101	100	115	99	92	121	116	70	92	121	253	146	32	159	125	103	83	100	71	66	55	58	433	577	59	113	133	134	66	92
STMMW_20441	SL1344_1988	SL1344_1988	145	199	177	128	185	162	179	203	176	144	165	219	234	136	75	211	194	165	99	111	101	98	96	95	484	568	60	201	222	216	137	191
[truncated: 2,674 more rows]
